# Supplementary material for: B‐GATA factors are required for nitrogen‐responsive growth in Physcomitrium patens and Arabidopsis thaliana
Source: New Phytol. 2026 Jan 9;249(6):2919–37. doi: 10.1111/nph.70887 (PMC12917456; doi:10.1111/nph.70887)
Supplement: Supplementary file 2 — Table S1 List of primers used in the study. [file NPH-249-2919-s008.xlsx]

## Sheet: Sheet1
New Phytologist Supporting Information Article title: B-GATA factors are required for nitrogen-responsive growth in Physcomitrium patens and Arabidopsis thaliana Authors: Dario Zappone, Peter Michael Schröder, Ivan Petřík, Xiao Dong, Rudi Schäufele, Korbinian Schneeberger, Ondřej Novák, Claus Schwechheimer Article acceptance date: 8 December 2025
Supplemental Table S1: List of primers used in the study.
gRNAs used for CRISPR/Cas9-mediated genome editing in P. patens
Primer name	Target	gRNA Sequence (5' - 3')
PpB-GATA1	Pp6c22_5780,Pp3c22_11040	TTTTTTTGAGCTCGTCGACC
PpB-GATA2	Pp3c21_15110, Pp6c21_8280	TGGCTGCCCGACTATTTAGC
PpB-GATA3	Pp6c18_6710,Pp3c18_14800	ATCAGTGATTCGGCCTCGTT
PpB-GATA4	Pp6c22_5810,Pp3c22_11080	CTCGCACGTGTGGCGCGTGA
PpB-GATA2 Homologous recombination
Primer name	Target	Sequence (5' - 3')
5' PpB-GATA2 Site forward	Pp3c21_15110, Pp6c21_8280	AAGCTTCACCGCTAGCAAGGCGTG
5' PpB-GATA2 Site reverse	Pp3c21_15110, Pp6c21_8280	GTCGACTCTCGATGTAAAACGATTTCTTCACT
3' PpB-GATA2 Site forward	Pp3c21_15110, Pp6c21_8280	GCGGCCGCCCTTGTTAGGTCGTACTATTCTGG
3' PpB-GATA2 Site reverse	Pp3c21_15110, Pp6c21_8280	TCTAGAAACGCGTGGGTTTAGGGG
Hygromycin forward	Hygromycin resistance cassette	GTCGACGAACCGCAACGTTGAAGGAG
Hygromicyn reverse	Hygromycin resistance cassette	GCGGCCGCCTGCTGAGCCTCGACATGTT
Primers for genotyping of Ppb-gatamutants
Primer name	Target	Sequence (5' - 3')
PpB-GATA1 forward	Pp6c22_5780,Pp3c22_11040	ATTCAGTGATGGCGGCAGAAAG
PpB-GATA1 reverse	Pp6c22_5780,Pp3c22_11040	CATGCCTGTCGGCCTCTTG
PpB-GATA2 forward	Pp3c21_15110, Pp6c21_8280	TTTTAAGGCATGGCCACGGT
PpB-GATA2 reverse	Pp3c21_15110, Pp6c21_8280	ACTGCGGGGAAACAAACAAA
PpB-GATA3 forward	Pp6c18_6710,Pp3c18_14800	TCTGTTTGCACAATGTCTCTCG
PpB-GATA3 reverse	Pp6c18_6710,Pp3c18_14800	ATTTGGAGGCATTCGCTTCG
PpB-GATA4 forward	Pp6c22_5810,Pp3c22_11080	ATGGACGAGTCAATCTGCGG
PpB-GATA4 reverse	Pp6c22_5810,Pp3c22_11080	TCTTGCATCAACCGACTGGA
Green gate cloning for PpB-GATA1 overexpression
Primer name	Target	Sequence (5' - 3')
5' PpARPC2 Site forward	Pp6c1_16850	ACAGGTCTCAACCTAGAATCCTTGTACATACCTC
5' PpARPC2 Site reverse	Pp6c1_16850	ACAGGTCTCTTGTTGAGAGCAGAAAGATTTCTC
PpActin5 promoter forward	Pp6c10_9120	ACAGGTCTCAAACAAGATTTTGGACAATG
PpActin5 promoter reverse	Pp6c10_9120	ACAGGTCTCTAGCCTTTTACTGCACAACAACCAC
PpB-GATA1 forward	Pp6c22_5780,Pp3c22_11040	ACAGGTCTCAGGCTATGGAGGAACCCAGTTACTG
PpB-GATA1 reverse (no stop codon)	Pp6c22_5780,Pp3c22_11040	ACAGGTCTCTCTGAGGCGTCCACCACACCACATG
nptIII (Kanamycin) forward	Kanamycin resistance cassette	ACAGGTCTCAACTAGGCGTTTAAACCAATTGTTCGA
nptIII (Kanamycin) reverse	Kanamycin resistance cassette	AATGAGCGTAAGAACATGCATGATATCACGC
3' PpARPC2 Site forward	Pp6c1_16850	ATCATGCATGTTCTTACGCTCATTCCGTGT
3' PpARPC2 Site reverse	Pp6c1_16850	ACAGGTCTCTATACCTTATTCGTCATATACGCCAGTTG
