# Supplementary material for: B‐GATA factors are required for nitrogen‐responsive growth in Physcomitrium patens and Arabidopsis thaliana
Source: New Phytol. 2026 Jan 9;249(6):2919–37. doi: 10.1111/nph.70887 (PMC12917456; doi:10.1111/nph.70887)
Supplement: Supplementary file 3 — Table S2 Results of the whole genome sequencing of Physcomitrium patens Ppb‐gata mutant lines. [file NPH-249-2919-s006.xlsx]

## Sheet: (A)
New Phytologist Supporting Information Article title: B-GATA factors are required for nitrogen-responsive growth in Physcomitrium patens and Arabidopsis thaliana Authors: Dario Zappone, Peter Michael Schröder, Ivan Petřík, Xiao Dong, Rudi Schäufele, Korbinian Schneeberger, Ondřej Novák, Claus Schwechheimer Article acceptance date: 8 December 2025
Supplemental Table S2: Results of the whole genome sequencing of Physcomitrium patens Ppb-gata mutant lines. (A) Summary of the mutations found in the PpB-GATA genes. (B) Summary of the results obtained by whole genome sequencing. (C) and (D) Lists of individual SNPs (C) and InDels (D) found in the respective mutants.
	Gene name	PpB-GATA1	PpB-GATA2	PpB-GATA3	PpB-GATA4
Allele	Reference letter	Pp6c22_5780	Pp6c21_8280	Pp6c18_6710	Pp6c22_5810
Ppb-gata1-1	A	14 bp deletion	no mutation	no mutation	no mutation
Ppb-gata3-1	B	no mutation	no mutation	13 bp deletion	no mutation
Ppb-gata4-1	C	no mutation	no mutation	Insertion?	7 bp deletion
Ppb-gata1-2/4-2	E	15 bp insertion, 1 SNP	no mutation	no mutation	20 bp deletion
Ppb-gata3-2/4-3	F	no mutation	no mutation	10 bp deletion, 1 SNP	9 bp deletion, 19 bp insertion at same position
Ppb-gata1-1/3-2/4-3	G	14 bp deletion	no mutation	10 bp deletion, 1 SNP	9 bp deletion, 19 bp insertion at same position
Ppb-gata1-3/3-2/4-3	H	1 SNP, 5 bp deletion	no mutation	10 bp deletion, 1 SNP	9 bp deletion, 19 bp insertion at same position

## Sheet: (B)
Sample	Number of SNPs		Mutated sample	Number of InDels
A	155		A	10
B	9		B	2
C	3		C	2
E	14		E	3
F	4		G	23
G	15		F	0
H	0		H	1
B, C	1		A, G	1
E, H	2		C, E	1
Total	203		F, G, H	3
			Total	46
Annotation	Number of SNPs		Annotation	Number of InDels
intergenic_region	137		downstream_gene_variant	13
upstream_gene_variant	36		upstream_gene_variant	13
downstream_gene_variant	18		intergenic_region	10
synonymous_variant	2		3_prime_UTR_variant	1
intron_variant	1		frameshift_variant&splice_region_variant	1
missense_variant	5		frameshift_variant	6
5_prime_UTR_premature_start_codon_gain_variant	2		disruptive_inframe_insertion	1
3_prime_UTR_variant	1		disruptive_inframe_deletion	1
5_prime_UTR_variant	1		Total	46
Total	203

## Sheet: (C)
Chromosome	Position	Sample	Ref	Alt	A	B	C	E	F	G	H	SNP_Effect_Annotation	Associated Gene
Chr01	5122480	A	C	A	0	1	1	1	1	1	1	intergenic_region	Pp3c1_6650-Pp3c1_6700
Chr01	17361426	A	C	A	0	1	1	1	1	1	1	intergenic_region	Pp3c1_23610-Pp3c1_23620
Chr01	17686542	A	G	A	1	0	0	0	0	0	0	intergenic_region	Pp3c1_23970-Pp3c1_23980
Chr01	17991422	A	T	A	1	0	0	0	0	0	0	upstream_gene_variant	Pp3c1_24600
Chr01	21299556	A	A	T	1	0	0	0	0	0	0	intergenic_region	Pp3c1_29850-Pp3c1_29920
Chr01	22384562	A	A	C	0	1	1	1	1	1	1	intergenic_region	Pp3c1_31680-Pp3c1_31720
Chr01	23190414	A	C	A	1	0	0	0	0	0	0	downstream_gene_variant	Pp3c1_32870
Chr01	23911746	A	G	T	1	0	0	0	0	0	0	intergenic_region	Pp3c1_33980-Pp3c1_34000
Chr01	25197693	A	C	T	0	1	1	1	1	1	1	intergenic_region	Pp3c1_36030-Pp3c1_36050
Chr01	27473911	A	G	A	1	0	0	0	0	0	0	intergenic_region	Pp3c1_39470-Pp3c1_39510
Chr01	28267977	A	C	T	0	1	1	1	1	1	1	intergenic_region	Pp3c1_40560-Pp3c1_40570
Chr02	2162769	A	G	T	0	1	1	1	1	1	1	intergenic_region	Pp3c2_3370-Pp3c2_3390
Chr02	4012479	A	C	T	1	0	0	0	0	0	0	intergenic_region	Pp3c2_6132-Pp3c2_6160
Chr02	7498593	A	C	A	0	1	1	1	1	1	1	upstream_gene_variant	Pp3c2_11130
Chr02	13412041	A	A	G	0	1	1	1	1	1	1	upstream_gene_variant	Pp3c2_20700
Chr03	1299922	A	G	T	1	0	0	0	0	0	0	intergenic_region	Pp3c3_2200-Pp3c3_2220
Chr03	2110492	A	C	G	0	1	1	1	1	1	1	intergenic_region	Pp3c3_3580-Pp3c3_3640
Chr03	3554314	A	G	A	0	1	1	1	1	1	1	synonymous_variant	Pp3c3_5410
Chr03	6669890	A	G	A	1	0	0	0	0	0	0	intergenic_region	Pp3c3_9350-Pp3c3_9390
Chr03	9904747	A	G	T	0	1	1	1	1	1	1	intergenic_region	Pp3c3_13788-Pp3c3_13960
Chr03	9963414	A	G	C	1	0	0	0	0	0	0	intergenic_region	Pp3c3_13788-Pp3c3_13960
Chr03	11284187	A	G	A	1	0	0	0	0	0	0	intergenic_region	Pp3c3_16030-Pp3c3_16100
Chr03	13573098	A	C	G	1	0	0	0	0	0	0	downstream_gene_variant	Pp3c3_19710
Chr03	14893377	A	C	T	1	0	0	0	0	0	0	downstream_gene_variant	Pp3c3_21640
Chr03	19464329	A	G	T	1	0	0	0	0	0	0	upstream_gene_variant	Pp3c3_28570
Chr04	746991	A	G	A	0	1	1	1	1	1	1	intergenic_region	Pp3c4_1261-Pp3c4_1270
Chr04	6254057	A	C	T	0	1	1	1	1	1	1	intergenic_region	Pp3c4_8870-Pp3c4_8940
Chr04	6692335	A	T	A	1	0	0	0	0	0	0	intergenic_region	Pp3c4_9300-Pp3c4_9430
Chr04	8756620	A	G	A	1	0	0	0	0	0	0	intergenic_region	Pp3c4_12460-Pp3c4_12510
Chr04	16071115	A	G	T	1	0	0	0	0	0	0	intergenic_region	Pp3c4_23790-Pp3c4_23850
Chr04	16167708	A	C	A	1	0	0	0	0	0	0	intergenic_region	Pp3c4_23930-Pp3c4_23970
Chr05	9307184	A	C	T	0	1	1	1	1	1	1	intergenic_region	Pp3c5_12990-Pp3c5_13100
Chr05	11451343	A	G	A	0	1	1	1	1	1	1	intergenic_region	Pp3c5_16430-Pp3c5_16440
Chr05	15490270	A	C	A	1	0	0	0	0	0	0	intergenic_region	Pp3c5_22340-Pp3c5_22400
Chr06	1102379	A	C	G	1	0	0	0	0	0	0	intergenic_region	Pp3c6_2139-Pp3c6_2440
Chr06	3465487	A	C	A	1	0	0	0	0	0	0	intergenic_region	Pp3c6_5968-Pp3c6_6000
Chr06	9364617	A	C	T	1	0	0	0	0	0	0	intergenic_region	Pp3c6_14500-Pp3c6_14570
Chr06	12567449	A	C	T	1	0	0	0	0	0	0	intergenic_region	Pp3c6_19640-Pp3c6_19679
Chr06	15324071	A	G	A	1	0	0	0	0	0	0	missense_variant	Pp3c6_23550
Chr06	16325778	A	C	T	1	0	0	0	0	0	0	intergenic_region	Pp3c6_24810-Pp3c6_24870
Chr07	345641	A	G	A	0	1	1	1	1	1	1	intergenic_region	Pp3c7_551-Pp3c7_560
Chr07	395249	A	T	A	1	0	0	0	0	0	0	5_prime_UTR_premature_start_codon_gain_variant	Pp3c7_650
Chr07	4129461	A	G	T	0	1	1	1	1	1	1	upstream_gene_variant	Pp3c7_6700
Chr07	5234745	A	C	T	0	1	1	1	1	1	1	intergenic_region	Pp3c7_8280-Pp3c7_8430
Chr07	7212861	A	G	C	0	1	1	1	1	1	1	intergenic_region	Pp3c7_10910-Pp3c7_10960
Chr07	7213032	A	T	C	0	1	1	1	1	1	1	intergenic_region	Pp3c7_10910-Pp3c7_10960
Chr07	9147889	A	G	T	0	1	1	1	1	1	1	upstream_gene_variant	Pp3c7_13410
Chr07	10137857	A	C	T	1	0	0	0	0	0	0	intergenic_region	Pp3c7_14860-Pp3c7_14900
Chr07	10613643	A	A	T	1	0	0	0	0	0	0	downstream_gene_variant	Pp3c7_15470
Chr07	11223774	A	A	G	1	0	0	0	0	0	0	synonymous_variant	Pp3c7_16380
Chr07	12430588	A	C	T	1	0	0	0	0	0	0	intergenic_region	Pp3c7_18200-Pp3c7_18250
Chr08	3391896	A	T	A	0	1	1	1	1	1	1	intergenic_region	Pp3c8_5960-Pp3c8_6000
Chr08	5742489	A	C	T	1	0	0	0	0	0	0	intergenic_region	Pp3c8_9251-Pp3c8_9380
Chr08	6443064	A	C	T	1	0	0	0	0	0	0	intergenic_region	Pp3c8_10260-Pp3c8_10310
Chr08	7683265	A	A	T	1	0	0	0	0	0	0	upstream_gene_variant	Pp3c8_11940
Chr08	9433994	A	C	T	1	0	0	0	0	0	0	upstream_gene_variant	Pp3c8_14460
Chr08	10692821	A	G	A	1	0	0	0	0	0	0	intergenic_region	Pp3c8_16370-Pp3c8_16430
Chr08	12950431	A	A	T	1	0	0	0	0	0	0	intergenic_region	Pp3c8_19420-Pp3c8_19540
Chr08	13701328	A	C	T	1	0	0	0	0	0	0	intergenic_region	Pp3c8_20440-Pp3c8_20500
Chr08	17850745	A	G	A	1	0	0	0	0	0	0	intergenic_region	Pp3c8_25420-Pp3c8_25480
Chr09	4484070	A	G	A	0	1	1	1	1	1	1	upstream_gene_variant	Pp3c9_7600
Chr09	4553671	A	G	A	1	0	0	0	0	0	0	intergenic_region	Pp3c9_7620-Pp3c9_7640
Chr09	6641456	A	G	T	1	0	0	0	0	0	0	downstream_gene_variant	Pp3c9_10220
Chr09	8053526	A	C	T	1	0	0	0	0	0	0	intergenic_region	Pp3c9_11850-Pp3c9_11970
Chr09	16733813	A	C	G	1	0	0	0	0	0	0	upstream_gene_variant	Pp3c9_24568
Chr09	17102266	A	G	A	1	0	0	0	0	0	0	intergenic_region	Pp3c9_25280-Pp3c9_25330
Chr09	17597056	A	G	A	1	0	0	0	0	0	0	intergenic_region	Pp3c9_25910-Pp3c9_25940
Chr10	9261218	A	G	A	1	0	0	0	0	0	0	intergenic_region	Pp3c10_13730-Pp3c10_13800
Chr10	10287910	A	G	A	0	1	1	1	1	1	1	missense_variant	Pp3c10_15160
Chr10	12042942	A	G	T	1	0	0	0	0	0	0	upstream_gene_variant	Pp3c10_17710
Chr11	114675	A	G	A	1	.	0	.	.	.	0	upstream_gene_variant	Pp3c11_300
Chr11	8259811	A	T	A	1	0	0	0	0	0	0	3_prime_UTR_variant	Pp3c11_12710
Chr11	10375582	A	A	T	0	1	1	1	1	1	1	upstream_gene_variant	Pp3c11_15670
Chr11	15942994	A	G	T	1	0	0	0	0	0	0	downstream_gene_variant	Pp3c11_24330
Chr11	17178029	A	C	T	1	0	0	0	0	0	0	intergenic_region	Pp3c11_26420-Pp3c11_26490
Chr12	3242732	A	A	G	1	0	0	0	0	0	0	downstream_gene_variant	Pp3c12_4470
Chr12	4382759	A	G	T	1	0	0	0	0	0	0	intergenic_region	Pp3c12_6120-Pp3c12_6220
Chr13	2778506	A	C	T	0	1	1	1	1	1	1	intergenic_region	Pp3c13_4490-Pp3c13_4500
Chr13	3041475	A	G	A	1	0	0	0	0	0	0	intergenic_region	Pp3c13_4790-Pp3c13_4850
Chr13	4794661	A	C	T	0	1	1	1	1	1	1	intergenic_region	Pp3c13_7070-Pp3c13_7110
Chr13	8881000	A	C	T	1	.	.	0	0	0	0	intergenic_region	Pp3c13_12060-Pp3c13_12100
Chr13	9718151	A	G	A	0	1	1	1	1	1	1	intergenic_region	Pp3c13_12980-Pp3c13_13090
Chr13	9718152	A	T	A	0	1	1	1	1	1	1	intergenic_region	Pp3c13_12980-Pp3c13_13090
Chr13	13641488	A	G	A	0	1	1	1	1	1	1	intergenic_region	Pp3c13_19160-Pp3c13_19170
Chr14	8683719	A	G	A	0	1	1	1	1	1	1	intergenic_region	Pp3c14_13610-Pp3c14_13630
Chr14	9029078	A	C	T	1	0	0	0	0	0	0	upstream_gene_variant	Pp3c14_14240
Chr14	9245691	A	C	A	0	1	1	1	1	1	1	upstream_gene_variant	Pp3c14_14620
Chr14	15319849	A	G	A	1	0	0	0	0	0	0	intergenic_region	Pp3c14_23970-Pp3c14_24010
Chr14	15502908	A	A	C	1	0	0	0	0	0	0	intergenic_region	Pp3c14_24160-Pp3c14_24180
Chr15	2419237	A	G	A	0	1	1	1	1	1	1	intergenic_region	Pp3c15_3820-Pp3c15_3920
Chr15	12569387	A	G	T	0	1	1	1	1	1	1	intergenic_region	Pp3c15_18970-Pp3c15_19010
Chr15	14863038	A	A	T	0	1	1	1	1	1	1	upstream_gene_variant	Pp3c15_23110
Chr15	14875182	A	C	G	1	0	0	0	0	0	0	intergenic_region	Pp3c15_23110-Pp3c15_23158
Chr15	15894257	A	G	T	0	1	1	1	1	1	1	intergenic_region	Pp3c15_24770-Pp3c15_24780
Chr16	10213234	A	A	T	0	1	1	1	1	1	1	5_prime_UTR_premature_start_codon_gain_variant	Pp3c16_16530
Chr16	11424556	A	G	A	0	1	1	1	1	1	1	intergenic_region	Pp3c16_18610-Pp3c16_18660
Chr16	13798799	A	C	T	1	0	0	0	0	0	0	intergenic_region	Pp3c16_22100-Pp3c16_22268
Chr16	15094042	A	T	C	0	1	1	1	1	1	1	intergenic_region	Pp3c16_24050-Pp3c16_24250
Chr16	15094064	A	A	G	0	1	.	.	.	1	1	intergenic_region	Pp3c16_24050-Pp3c16_24250
Chr16	15094407	A	A	G	0	1	1	1	1	1	1	intergenic_region	Pp3c16_24050-Pp3c16_24250
Chr16	16266666	A	C	T	1	0	0	0	0	0	0	intergenic_region	Pp3c16_25700-Pp3c16_25830
Chr16	16422428	A	A	T	1	0	0	0	0	0	0	intergenic_region	Pp3c16_25880-Pp3c16_25910
Chr17	7495936	A	G	A	1	0	0	0	0	0	0	intergenic_region	Pp3c17_10630-Pp3c17_10760
Chr17	7970313	A	C	T	1	0	0	0	0	0	0	intergenic_region	Pp3c17_11160-Pp3c17_11180
Chr17	8389774	A	G	A	1	0	0	0	0	0	0	downstream_gene_variant	Pp3c17_11870
Chr17	13213395	A	C	A	1	0	0	0	0	0	0	intergenic_region	Pp3c17_19680-Pp3c17_19710
Chr17	14074584	A	G	A	1	0	0	0	0	0	0	intergenic_region	Pp3c17_21310-Pp3c17_21330
Chr17	15872169	A	C	T	0	1	1	1	1	1	1	intergenic_region	Pp3c17_24130-Pp3c17_24210
Chr18	2549258	A	C	T	0	1	1	1	1	1	1	intergenic_region	Pp3c18_3300-Pp3c18_3460
Chr18	3257312	A	T	A	0	1	1	1	1	1	1	downstream_gene_variant	Pp3c18_4170
Chr18	4601174	A	G	A	1	0	0	0	0	0	0	intergenic_region	Pp3c18_6270-Pp3c18_6350
Chr18	15557233	A	T	C	1	0	0	0	0	0	0	upstream_gene_variant	Pp3c18_22330
Chr19	1917688	A	G	T	1	0	0	0	0	0	0	intergenic_region	Pp3c19_3430-Pp3c19_3460
Chr19	2695518	A	T	A	0	1	1	1	1	1	1	upstream_gene_variant	Pp3c19_4700
Chr19	9561260	A	C	A	0	1	1	1	1	1	1	intergenic_region	Pp3c19_14460-Pp3c19_14510
Chr20	1307040	A	G	A	0	1	1	1	1	1	1	5_prime_UTR_variant	Pp3c20_2410
Chr20	1810262	A	A	C	1	0	0	0	0	0	0	intergenic_region	Pp3c20_3420-Pp3c20_3440
Chr20	2245237	A	C	T	1	0	0	0	0	0	0	upstream_gene_variant	Pp3c20_4110
Chr20	6546459	A	C	A	1	0	0	0	0	0	0	intergenic_region	Pp3c20_10590-Pp3c20_10640
Chr20	7603579	A	C	A	0	1	1	1	1	1	1	intergenic_region	Pp3c20_11760-Pp3c20_11890
Chr20	15280101	A	G	A	0	1	1	1	1	1	1	intergenic_region	Pp3c20_23570-Pp3c20_23580
Chr21	1790798	A	G	A	1	0	0	0	0	0	0	intergenic_region	Pp3c21_2910-Pp3c21_2960
Chr21	1853552	A	A	T	1	0	0	0	0	0	0	intergenic_region	Pp3c21_2910-Pp3c21_2960
Chr21	4959539	A	G	A	1	0	0	0	0	0	0	intergenic_region	Pp3c21_7690-Pp3c21_7720
Chr21	5065096	A	G	A	1	0	0	0	0	0	0	intergenic_region	Pp3c21_7840-Pp3c21_7930
Chr21	5699002	A	G	A	0	1	1	1	1	1	1	intergenic_region	Pp3c21_8810-Pp3c21_8909
Chr21	7279214	A	C	G	1	0	0	0	0	0	0	downstream_gene_variant	Pp3c21_11470
Chr21	12120008	A	C	T	1	0	0	0	0	0	0	downstream_gene_variant	Pp3c21_18770
Chr21	12510374	A	G	A	0	1	1	1	1	1	1	upstream_gene_variant	Pp3c21_19400
Chr21	15080416	A	C	T	1	0	0	0	0	0	0	intergenic_region	Pp3c21_21900-Pp3c21_22100
Chr22	870284	A	C	T	0	1	1	1	1	1	1	intergenic_region	Pp3c22_1100-Pp3c22_1190
Chr22	3494625	A	A	T	0	1	1	1	1	1	1	upstream_gene_variant	Pp3c22_6020
Chr22	3578178	A	T	G	1	0	0	0	0	0	0	downstream_gene_variant	Pp3c22_6150
Chr22	5334846	A	C	T	0	1	1	1	1	1	1	intergenic_region	Pp3c22_8560-Pp3c22_8580
Chr22	8584502	A	G	C	1	0	0	0	0	0	0	intergenic_region	Pp3c22_13090-Pp3c22_13120
Chr22	11526506	A	C	T	1	0	0	0	0	0	0	intergenic_region	Pp3c22_17940-Pp3c22_18120
Chr22	13074287	A	C	A	1	0	0	0	0	0	0	intergenic_region	Pp3c22_19630-Pp3c22_19720
Chr22	14176105	A	G	A	1	0	0	0	0	0	0	upstream_gene_variant	Pp3c22_21110
Chr23	152349	A	A	C	1	0	0	0	0	0	0	intergenic_region	Pp3c23_300-Pp3c23_350
Chr23	9627250	A	G	T	1	0	0	0	0	0	0	upstream_gene_variant	Pp3c23_14230
Chr23	10695548	A	C	T	1	0	0	0	0	0	0	intergenic_region	Pp3c23_16180-Pp3c23_16220
Chr23	14498473	A	C	T	0	1	1	1	1	1	1	upstream_gene_variant	Pp3c23_21920
Chr24	3908251	A	G	A	1	0	0	0	0	0	0	intergenic_region	Pp3c24_5549-Pp3c24_5670
Chr24	4237132	A	C	A	1	0	0	0	0	0	0	upstream_gene_variant	Pp3c24_6290
Chr24	5101880	A	G	A	1	0	0	0	0	0	0	intergenic_region	Pp3c24_7590-Pp3c24_7690
Chr24	5833204	A	C	T	1	0	0	0	0	0	0	intergenic_region	Pp3c24_8630-Pp3c24_8730
Chr24	10418989	A	C	T	1	0	0	0	0	0	0	intergenic_region	Pp3c24_15800-Pp3c24_15820
Chr24	10418990	A	A	T	1	0	0	0	0	0	0	intergenic_region	Pp3c24_15800-Pp3c24_15820
Chr26	6997577	A	G	A	1	0	0	0	0	0	0	intergenic_region	Pp3c26_11120-Pp3c26_11180
Chr26	8472371	A	C	T	1	0	0	0	0	0	0	intergenic_region	Pp3c26_13490-Pp3c26_13600
Chr26	9918433	A	G	C	0	1	1	1	1	1	1	intergenic_region	Pp3c26_15410-Pp3c26_15430
Chr27	3195117	A	A	G	1	0	0	0	0	0	0	intergenic_region	Pp3c27_5590-Pp3c27_5700
scaffold_89	9787	A	T	C	1	0	0	0	0	0	0	intergenic_region	Pp3s89_40-
scaffold_391	2619	A	G	A	1	0	0	0	0	0	0
scaffold_967	1110	A	C	T	1	0	0	0	0	0	0
Chr03	4684794	B	G	A	0	1	0	0	0	0	0	intergenic_region	Pp3c3_6890-Pp3c3_6980
Chr06	7335451	B	T	A	0	1	0	0	0	0	0	upstream_gene_variant	Pp3c6_11410
Chr08	7966299	B	G	T	0	1	0	0	0	0	0	downstream_gene_variant	Pp3c8_12200
Chr11	1696180	B	T	A	0	1	0	0	0	0	0	intergenic_region	Pp3c11_2920-Pp3c11_2930
Chr12	5101917	B	C	T	0	1	0	0	0	0	0	intergenic_region	Pp3c12_7180-Pp3c12_7280
Chr15	4566787	B	G	C	0	1	0	0	0	0	0	intergenic_region	Pp3c15_7150-Pp3c15_7250
Chr16	13858948	B	C	T	0	1	0	0	0	0	0	downstream_gene_variant	Pp3c16_22330
Chr22	3289163	B	C	T	0	1	0	0	0	0	0	intergenic_region	Pp3c22_5670-Pp3c22_5700
Chr24	13075267	B	A	G	0	1	0	0	0	0	0	upstream_gene_variant	Pp3c24_19580
Chr05	15251980	C	A	T	0	0	1	0	0	0	0	upstream_gene_variant	Pp3c5_21920
Chr23	3011270	C	C	A	0	0	1	0	0	0	0	upstream_gene_variant	Pp3c23_4510
Chr24	5050348	C	C	T	0	0	1	0	0	0	0	intergenic_region	Pp3c24_7350-Pp3c24_7590
Chr01	5452641	E	C	T	0	0	0	1	0	0	0	intergenic_region	Pp3c1_7300-Pp3c1_7360
Chr03	20596258	E	G	A	0	0	0	1	0	0	0	intron_variant	Pp3c3_30220
Chr04	19367509	E	T	C	0	0	0	1	0	0	0	intergenic_region	Pp3c4_28170-Pp3c4_28210
Chr05	6409881	E	G	A	0	0	0	1	0	0	0	intergenic_region	Pp3c5_8660-Pp3c5_8700
Chr07	1567871	E	C	T	0	0	0	1	0	0	0	intergenic_region	Pp3c7_2490-Pp3c7_2500
Chr07	5585730	E	C	A	0	0	0	1	0	0	0	intergenic_region	Pp3c7_8690-Pp3c7_8710
Chr08	5626381	E	G	A	0	0	0	1	0	0	0	intergenic_region	Pp3c8_9030-Pp3c8_9180
Chr10	6206672	E	C	T	0	0	0	1	0	0	0	downstream_gene_variant	Pp3c10_9270
Chr11	12346597	E	C	T	0	0	0	1	0	0	0	intergenic_region	Pp3c11_18656-Pp3c11_18670
Chr13	2558407	E	C	T	0	0	0	1	0	0	0	intergenic_region	Pp3c13_4190-Pp3c13_4210
Chr16	9909636	E	A	T	0	0	0	1	0	0	0	upstream_gene_variant	Pp3c16_16040
Chr19	546991	E	G	A	0	0	0	1	0	0	0	downstream_gene_variant	Pp3c19_1380
Chr19	5346760	E	C	T	0	0	0	1	0	0	0	intergenic_region	Pp3c19_8660-Pp3c19_8670
Chr23	13564250	E	C	T	0	0	0	1	0	0	0	intergenic_region	Pp3c23_20550-Pp3c23_20580
Chr18	10633764	E, F, G, H	A	T	0	0	0	0	1	1	1	missense_variant	Pp3c18_14800	Target gene
Chr22	7015167	E, H	G	A	0	0	0	0	0	0	1	missense_variant	Pp3c22_11040	Target gene
Chr22	7015188	E, H	C	G	0	0	0	1	0	0	0	missense_variant	Pp3c22_11040	Target gene
Chr03	8984955	F	C	A	0	0	0	0	1	0	0	intergenic_region	Pp3c3_12910-Pp3c3_13040
Chr10	9843835	F	C	T	0	0	0	0	1	0	0	upstream_gene_variant	Pp3c10_14450
Chr19	7530998	F	G	A	0	0	0	0	1	0	0	downstream_gene_variant	Pp3c19_11650
Chr19	14034286	F	A	G	0	0	0	0	1	0	0	intergenic_region	Pp3c19_20980-Pp3c19_21160
Chr01	14866517	G	G	A	0	0	0	0	0	1	0	intergenic_region	Pp3c1_19630-Pp3c1_19660
Chr01	22656549	G	C	T	0	0	0	0	0	1	0	upstream_gene_variant	Pp3c1_32090
Chr01	24628192	G	C	T	0	0	0	0	0	1	0	intergenic_region	Pp3c1_35010-Pp3c1_35100
Chr05	8966943	G	G	A	0	0	0	0	0	1	0	intergenic_region	Pp3c5_12530-Pp3c5_12660
Chr07	7185607	G	G	A	0	0	0	0	0	1	0	intergenic_region	Pp3c7_10910-Pp3c7_10960
Chr08	6860343	G	G	A	0	0	0	0	0	1	0	intergenic_region	Pp3c8_10510-Pp3c8_10870
Chr11	9303519	G	C	T	0	0	0	0	0	1	0	downstream_gene_variant	Pp3c11_13940
Chr11	10770148	G	T	A	0	0	0	0	0	1	0	intergenic_region	Pp3c11_16270-Pp3c11_16390
Chr12	11558155	G	C	T	0	0	0	0	0	1	0	upstream_gene_variant	Pp3c12_17600
Chr13	11267667	G	A	T	0	0	0	0	0	1	0	intergenic_region	Pp3c13_15520-Pp3c13_15600
Chr15	468847	G	G	A	0	0	0	0	0	1	0	upstream_gene_variant	Pp3c15_810
Chr16	13079	G	G	C	0	0	0	0	0	1	0	upstream_gene_variant	Pp3c16_20
Chr22	14459642	G	G	A	0	0	0	0	0	1	0	intergenic_region	Pp3c22_21630-Pp3c22_21680
Chr25	10767780	G	C	T	0	0	0	0	0	1	0	intergenic_region	Pp3c25_14870-Pp3c25_14890
Chr27	1938166	G	C	A	0	0	0	0	0	1	0	intergenic_region	Pp3c27_3300-Pp3c27_3320

## Sheet: (D)
Chromosome	Position	Sample	Reference	Alternative	A	B	C	E	F	G	H	SNPeff_annotation	Associated_gene	Note
Chr02	14929540	A	AT	A	1	0	0	0	0	0	0	upstream_gene_variant	Pp3c2_22600
Chr02	15691429	A	G	GTA	0	1	1	1	1	1	1	3_prime_UTR_variant	Pp3c2_23320
Chr10	6056680	A	AAT	A	1	0	0	0	0	0	0	upstream_gene_variant	Pp3c10_9000
Chr10	9696110	A	AATTTGGTTAGGATTTGATTTAGGATTAGG	A	1	0	0	0	0	0	0	intergenic_region	Pp3c10_14160-Pp3c10_14250
Chr10	15321543	A	TG	T	0	1	1	1	1	1	1	upstream_gene_variant	Pp3c10_22390
Chr19	4302483	A	A	AG	1	0	0	0	0	0	0	intergenic_region	Pp3c19_7040-Pp3c19_7090
Chr21	7348499	A	TTATATATATATATATATATATA	T	1	.	0	.	.	0	.	upstream_gene_variant	Pp3c21_11570
Chr21	9385126	A	C	CA	1	0	0	0	0	0	0	upstream_gene_variant	Pp3c21_14810
Chr24	722513	A	A	AT	1	0	0	0	0	0	0	downstream_gene_variant	Pp3c24_1050
Chr26	832781	A	AT	A	1	0	0	0	0	0	0	intergenic_region	Pp3c26_1720-Pp3c26_1740
Chr22	7015184	A, G	CAACCCTGGGTACCG	C	1	0	0	0	0	1	.	frameshift_variant	Pp3c22_11040	Target gene
Chr10	11164345	B	CA	C	0	1	0	0	0	0	0	intergenic_region	Pp3c10_16450-Pp3c10_16540
Chr18	10633747	B	TTTCCGAACGAGGC	T	0	1	0	0	0	0	0	frameshift_variant&splice_region_variant	Pp3c18_14800	Target gene
Chr04	4876256	C	A	AT	0	0	1	0	0	0	0	upstream_gene_variant	Pp3c4_6990
Chr19	4422536	C	G	GT	0	0	1	0	0	0	0	upstream_gene_variant	Pp3c19_7230
Chr22	7029083	C, E	TGCCCTCA	T	0	0	1	.	.	.	.	frameshift_variant	Pp3c22_11080	Target gene
Chr13	3077190	E	A	AT	0	0	0	1	0	0	0	downstream_gene_variant	Pp3c13_4850
Chr22	7015187	E	C	CACTCTACCACACCGT	.	0	0	1	0	.	.	disruptive_inframe_insertion	Pp3c22_11040	Target gene
Chr22	7029079	E	CCGATGCCCTCACGCGCCACA	C	0	0	.	1	.	.	.	frameshift_variant	Pp3c22_11080	Target gene
Chr18	10633749	F, G, H	TCCGAACGAGG	T	0	.	0	0	1	1	1	frameshift_variant	Pp3c18_14800	Target gene
Chr22	7029086	F, G, H	CCTCACGCGC	C	0	0	.	.	1	1	1	disruptive_inframe_deletion	Pp3c22_11080	Target gene
Chr22	7029086	F, G, H	C	CACACGTGCGAGCAAGACGT	0	0	.	.	1	1	1	frameshift_variant	Pp3c22_11080	Target gene
Chr01	1294769	G	A	AATATAT	.	.	0	.	.	1	.	downstream_gene_variant	Pp3c1_1940
Chr01	4121520	G	CATATAT	C	.	.	0	.	.	1	.	downstream_gene_variant	Pp3c1_5400
Chr01	4333065	G	T	TTA	.	.	.	.	.	1	.	downstream_gene_variant	Pp3c1_5678
Chr01	16023194	G	GTATATA	G	0	.	.	.	.	1	.	downstream_gene_variant	Pp3c1_21230
Chr01	19618431	G	T	TTATATA	.	.	.	.	.	1	.	upstream_gene_variant	Pp3c1_27230
Chr01	21398935	G	TTATA	T	0	.	.	.	.	1	.	downstream_gene_variant	Pp3c1_30040
Chr01	29206223	G	A	AAT	.	.	.	0	.	1	.	intergenic_region	Pp3c1_41710-Pp3c1_41760
Chr02	4403031	G	AAT	A	0	.	0	.	.	1	.	upstream_gene_variant	Pp3c2_6690
Chr02	6818070	G	CATATATATAT	C,CATATATATATATAT	.	.	.	.	1	2	.	intergenic_region	Pp3c2_9870-Pp3c2_9900
Chr02	15405127	G	TTA	T	.	.	.	.	0	1	.	upstream_gene_variant	Pp3c2_23140
Chr04	5620434	G	AATAT	AAT,A	2	2	2	2	2	1	2	downstream_gene_variant	Pp3c4_8130
Chr10	2863885	G	G	GCATATA	.	.	.	.	0	1	.	upstream_gene_variant	Pp3c10_3910
Chr12	15969095	G	A	AAT	.	.	.	.	.	1	.	downstream_gene_variant	Pp3c12_24398
Chr13	13821597	G	AAT	A	.	.	.	.	.	1	.	intergenic_region	Pp3c13_19300-Pp3c13_19350
Chr13	17189857	G	GATATATATATATAT	G	0	.	.	.	.	1	.	downstream_gene_variant	Pp3c13_24540
Chr14	5848948	G	C	CTATATA	.	.	.	.	.	1	.	downstream_gene_variant	Pp3c14_9100
Chr15	11548393	G	TGATATATATA	T	.	.	.	.	0	1	.	upstream_gene_variant	Pp3c15_17510
Chr16	10470077	G	A	AAT	.	.	.	.	0	1	.	intergenic_region	Pp3c16_17090-Pp3c16_17110
Chr18	14525023	G	C	CAT	.	.	.	.	.	1	.	upstream_gene_variant	Pp3c18_20510
Chr19	13164977	G	CAT	C	.	0	.	.	.	1	.	downstream_gene_variant	Pp3c19_19750
Chr22	10059716	G	C	CTATA	.	.	.	.	.	1	.	downstream_gene_variant	Pp3c22_15530	Target gene
Chr27	348148	G	G	GAT	.	.	.	.	.	1	.	intergenic_region	Pp3c27_550-Pp3c27_570
scaffold_457	4769	G	AATATATATAT	A	.	.	.	.	.	1	.
Chr22	7015181	H	CCCCAA	C	0	0	0	0	0	0	1	frameshift_variant	Pp3c22_11040	Target gene
