# Supplementary material for: B‐GATA factors are required for nitrogen‐responsive growth in Physcomitrium patens and Arabidopsis thaliana
Source: New Phytol. 2026 Jan 9;249(6):2919–37. doi: 10.1111/nph.70887 (PMC12917456; doi:10.1111/nph.70887)
Supplement: Supplementary file 4 — Table S3 Results of the cytokinin quantifications in Physcomitrium patens and Arabidopsis thaliana wild‐type and gata mutants. [file NPH-249-2919-s004.xlsx]

## Sheet: (A)
New Phytologist Supporting Information Article title: B-GATA factors are required for nitrogen-responsive growth in Physcomitrium patens and Arabidopsis thaliana Authors: Dario Zappone, Peter Michael Schröder, Ivan Petřík, Xiao Dong, Rudi Schäufele, Korbinian Schneeberger, Ondřej Novák, Claus Schwechheimer Article acceptance date: 8 December 2025
Supplemental Table S3: Results of the cytokinin quantifications in Physcomitrium patens and Arabidopsis thaliana wild type and gata mutants. (A) Plant material used in pmol/g fresh weight (FW) and mean ± standard deviation (SD). (B) List of measured cytokinin compounds with full names and abbreviations. (C) List of genotypes used and relative fresh weight. < LOD, under the detection limit; RSD, r…
Replicate number	Genotype	CK Bases				CK Ribosides				CK O-glucosides				CK N-glucosides				Total cytokinins
		pmol/g FW	mean		SD	pmol/g FW	mean		SD	pmol/g FW	mean		SD	pmol/g FW	mean		SD	pmol/g FW	mean		SD
1	wild type (Reute)	3.73964	3.18956	±	0.707308	1.07847	8.31439	±	4.76847	32.7423	39.0346	±	7.94486	< LOD		<LOD		37.5604	50.5386	±	10.6894
2	wild type (Reute)	3.16272		RSD	0.221757	15.0577		RSD	0.57352	39.015		RSD	0.203534	< LOD				57.2354		RSD	0.21151
3	wild type (Reute)	4.42211				5.31698				53.5892				< LOD				63.3283
4	wild type (Reute)	2.89743				12.7201				38.4485				< LOD				54.066
5	wild type (Reute)	3.48587				2.21388				28.4894				< LOD				34.1891
6	wild type (Reute)	1.63848				5.46314				29.3838				< LOD				36.4854
7	wild type (Reute)	2.9422				8.31299				48.196				< LOD				59.4511
8	wild type (Reute)	3.06889				12.9548				44.0658				< LOD				60.0895
9	wild type (Reute)	3.3487				11.7115				37.3818				< LOD				52.442
11	Ppb-gata1/3/4	8.86758	7.56114	±	3.26489	27.2635	9.96531	±	8.25892	53.9416	67.8016	±	12.8197	1.37054	1.45899	±	0.111989	91.4432	86.3702	±	13.1953
19	Ppb-gata1/3/4	13.1254		RSD	0.431799	1.84034		RSD	0.828767	65.4676		RSD	0.189077	1.65026		RSD	0.0767583	82.0835		RSD	0.152776
20	Ppb-gata1/3/4	4.30115				11.2996				62.8055				< LOD				78.4062
21	Ppb-gata1/3/4	11.0421				1.16617				50.4394				< LOD				62.6477
22	Ppb-gata1/3/4	6.41513				8.1995				72.3141				1.33042				88.2591
23	Ppb-gata1/3/4	4.26043				6.12752				81.1648				1.44505				92.9978
24	Ppb-gata1/3/4	4.91616				13.8605				88.4783				1.49868				108.754
26	wild type (Col-0)	< LOD		<LOD		4.53828	4.23908	±	0.678691	3.37401	3.18626	±	0.842215	85.9533	75.0893	±	10.5112	93.8656	82.5146	±	11.6839
27	wild type (Col-0)	< LOD				5.39429		RSD	0.160103	4.76446		RSD	0.264327	89.8718		RSD	0.139982	100.031		RSD	0.141598
28	wild type (Col-0)	< LOD				3.41936				2.64262				72.3454				78.4074
30	wild type (Col-0)	< LOD				4.60453				2.92648				77.0237				84.5547
31	wild type (Col-0)	< LOD				3.60852				3.37719				60.8485				67.8342
32	wild type (Col-0)	< LOD				3.86948				2.03278				64.4928				70.3951
33	gata hex	< LOD		<LOD		4.09642	4.84505	±	0.654157	18.5468	19.2024	±	4.39114	72.1163	81.5288	±	7.47101	94.7595	105.576	±	11.3806
34	gata hex	< LOD				5.66		RSD	0.135016	19.2812		RSD	0.228677	82.6926		RSD	0.0916365	107.634		RSD	0.107795
35	gata hex	< LOD				4.85735				16.2361				83.2594				104.353
36	gata hex	< LOD				3.84215				26.13				89.6142				119.586
37	gata hex	< LOD				4.73901				17.1485				75.4244				97.3118
38	gata hex	< LOD				5.69404				24.5638				93.4109				123.669
39	gata hex	< LOD				5.02636				12.5102				74.184				91.7206
Replicate number	Genotype	iP				iPR				iP7G				iP9G				Total iP-types
		pmol/g FW	mean		SD	pmol/g FW	mean		SD	pmol/g FW	mean		SD	pmol/g FW	mean		SD	pmol/g FW	mean		SD
1	wild type (Reute)	2.6673	2.28854	±	0.555147	0.388878	1.13641	±	0.485388	< LOD		<LOD		< LOD		<LOD		3.05617	3.42495	±	0.689182
2	wild type (Reute)	2.29453		RSD	0.242577	1.89664		RSD	0.427125	< LOD				< LOD				4.19116		RSD	0.201224
3	wild type (Reute)	3.20737				1.15862				< LOD				< LOD				4.36599
4	wild type (Reute)	1.92228				1.47621				< LOD				< LOD				3.3985
5	wild type (Reute)	2.68636				0.379806				< LOD				< LOD				3.06617
6	wild type (Reute)	1.10426				0.793824				< LOD				< LOD				1.89809
7	wild type (Reute)	2.11145				1.33514				< LOD				< LOD				3.44659
8	wild type (Reute)	2.12942				1.40937				< LOD				< LOD				3.53879
9	wild type (Reute)	2.47391				1.38917				< LOD				< LOD				3.86307
11	Ppb-gata1/3/4	7.20124	6.83623	±	3.026	3.90806	2.13407	±	1.32805	< LOD		<LOD		< LOD		<LOD		11.1093	8.9703	±	2.23596
19	Ppb-gata1/3/4	11.5675		RSD	0.442642	0.399052		RSD	0.622309	< LOD				< LOD				11.9665		RSD	0.249263
20	Ppb-gata1/3/4	3.40595				2.9169				< LOD				< LOD				6.32285
21	Ppb-gata1/3/4	9.71509				0.313739				< LOD				< LOD				10.0288
22	Ppb-gata1/3/4	5.57379				2.63008				< LOD				< LOD				8.20388
23	Ppb-gata1/3/4	3.55386				2.63657				< LOD				< LOD				6.19043
24	Ppb-gata1/3/4	3.99888				4.71504				< LOD				< LOD				8.71393
26	wild type (Col-0)	< LOD		<LOD		2.08646	1.73529	±	0.51909	16.0675	14.2669	±	2.79105	0.123838	0.109097	±	0.0197733	18.2778	16.1113	±	3.11172
27	wild type (Col-0)	< LOD				2.67		RSD	0.299138	18.1396		RSD	0.195631	0.114082		RSD	0.181246	20.9237		RSD	0.193139
28	wild type (Col-0)	< LOD				1.21415				16.6315				0.134787				17.9804
30	wild type (Col-0)	< LOD				1.16151				12.5358				0.115566				13.8129
31	wild type (Col-0)	< LOD				1.65815				11.0011				0.0778704				12.7371
32	wild type (Col-0)	< LOD				1.62146				11.226				0.0884375				12.9359
33	gata hex	< LOD		<LOD		1.31734	1.57661	±	0.361367	11.3194	10.6753	±	0.451122	0.108165	0.0916844	±	0.0113507	12.745	12.3436	±	0.528283
34	gata hex	< LOD				2.27393		RSD	0.229206	10.53		RSD	0.0422586	0.10625		RSD	0.123802	12.9102		RSD	0.0427983
35	gata hex	< LOD				1.7231				10.998				0.0840708				12.8051
36	gata hex	< LOD				1.03972				10.7248				0.0756075				11.8401
37	gata hex	< LOD				1.58089				9.74871				0.0818812				11.4115
38	gata hex	< LOD				1.39323				10.5984				0.0940404				12.0857
39	gata hex	< LOD				1.70804				10.8076				0.0917757				12.6074
Replicate number	Genotype	tZ				tZR				tZOG				tZROG				tZ7G				tZ9G				Total tZ-types
		pmol/g FW	mean		SD	pmol/g FW	mean		SD	pmol/g FW	mean		SD	pmol/g FW	mean		SD	pmol/g FW	mean		SD	pmol/g FW	mean		SD	pmol/g FW	mean		SD
1	wild type (Reute)	< LOD		<LOD		< LOD		<LOD		< LOD		<LOD		0.256701	0.47685	±	0.142303	< LOD		<LOD		< LOD				0.256701	0.47685	±	0.142303
2	wild type (Reute)	< LOD				< LOD				< LOD				0.436782		RSD	0.298423	< LOD				< LOD				0.436782		RSD	0.298423
3	wild type (Reute)	< LOD				< LOD				< LOD				0.71454				< LOD				< LOD				0.71454
4	wild type (Reute)	< LOD				< LOD				< LOD				0.528997				< LOD				< LOD				0.528997
5	wild type (Reute)	< LOD				< LOD				< LOD				0.317055				< LOD				< LOD				0.317055
6	wild type (Reute)	< LOD				< LOD				< LOD				0.341536				< LOD				< LOD				0.341536
7	wild type (Reute)	< LOD				< LOD				< LOD				0.626324				< LOD				< LOD				0.626324
8	wild type (Reute)	< LOD				< LOD				< LOD				0.539754				< LOD				< LOD				0.539754
9	wild type (Reute)	< LOD				< LOD				< LOD				0.529965				< LOD				< LOD				0.529965
11	Ppb-gata1/3/4	< LOD		<LOD		< LOD		<LOD		< LOD		<LOD		0.630287	0.954591	±	0.202075	1.37054	1.45899	±	0.111989	< LOD				2.00082	1.99673	±	0.763611
19	Ppb-gata1/3/4	< LOD				< LOD				< LOD				0.945575		RSD	0.211687	1.65026		RSD	0.0767583	< LOD				2.59583		RSD	0.382432
20	Ppb-gata1/3/4	< LOD				< LOD				< LOD				0.986867				< LOD				< LOD				0.986867
21	Ppb-gata1/3/4	< LOD				< LOD				< LOD				0.688667				< LOD				< LOD				0.688667
22	Ppb-gata1/3/4	< LOD				< LOD				< LOD				1.16747				1.33042				< LOD				2.49789
23	Ppb-gata1/3/4	< LOD				< LOD				< LOD				1.1114				1.44505				< LOD				2.55644
24	Ppb-gata1/3/4	< LOD				< LOD				< LOD				1.15187				1.49868				< LOD				2.65055
26	wild type (Col-0)	< LOD		<LOD		1.69424	1.61739	±	0.580005	< LOD		<LOD		0.826633	0.816226	±	0.113149	32.0897	31.0001	±	2.44471	18.9365	16.2323	±	2.24629	53.547	49.6661	±	4.88477
27	wild type (Col-0)	< LOD				1.28153		RSD	0.358606	< LOD				0.918844		RSD	0.138624	31.3157		RSD	0.0788613	17.805		RSD	0.138384	51.3211		RSD	0.0983523
28	wild type (Col-0)	< LOD				1.41606				< LOD				0.779858				30.7419				16.5666				49.5044
30	wild type (Col-0)	< LOD				2.84358				< LOD				0.934308				35.19				17.6378				56.6057
31	wild type (Col-0)	< LOD				1.05787				< LOD				0.845247				27.1676				13.613				42.6837
32	wild type (Col-0)	< LOD				1.41104				< LOD				0.592465				29.4958				12.8351				44.3344
33	gata hex	< LOD		<LOD		1.97064	2.19903	±	0.473613	13.485	13.646	±	3.47043	1.29749	1.3519	±	0.258266	35.6041	40.0177	±	4.17386	13.2536	17.172	±	2.53616	65.6108	74.3866	±	9.72385
34	gata hex	< LOD				2.03321		RSD	0.215374	13.8963		RSD	0.254319	1.25827		RSD	0.191039	41.3971		RSD	0.1043	16.172		RSD	0.147691	74.7568		RSD	0.130721
35	gata hex	< LOD				2.27009				10.6015				1.17342				40.9034				17.4626				72.4109
36	gata hex	< LOD				1.49757				17.08				1.81231				43.1969				18.7883				82.3751
37	gata hex	< LOD				2.04059				12.2222				1.21145				37.2623				15.2627				67.9992
38	gata hex	< LOD				3.15697				19.6268				1.66471				47.228				21.893				93.5695
39	gata hex	< LOD				2.42411				8.61009				1.04567				34.532				17.3719				63.9837
Replicate number	Genotype	cZ				cZR				cZOG				cZROG				cZ7G				cZ9G				Total cZ-types
		pmol/g FW	mean		SD	pmol/g FW	mean		SD	pmol/g FW	mean		SD	pmol/g FW	mean		SD	pmol/g FW	mean		SD	pmol/g FW	mean		SD	pmol/g FW	mean		SD
1	wild type (Reute)	1.07235	0.901019	±	0.178357	0.689592	7.17799	±	4.31275	< LOD		<LOD		31.3431	37.1887	±	7.53576	< LOD		<LOD		< LOD		<LOD		33.105	45.2677	±	9.78358
2	wild type (Reute)	0.86819		RSD	0.19795	13.161		RSD	0.60083	< LOD				37.2108		RSD	0.202636	< LOD				< LOD				51.24		RSD	0.216127
3	wild type (Reute)	1.21474				4.15836				< LOD				51.0101				< LOD				< LOD				56.3832
4	wild type (Reute)	0.975146				11.2439				< LOD				36.5966				< LOD				< LOD				48.8156
5	wild type (Reute)	0.799515				1.83408				< LOD				27.1813				< LOD				< LOD				29.8149
6	wild type (Reute)	0.534216				4.66931				< LOD				28.0075				< LOD				< LOD				33.2111
7	wild type (Reute)	0.830748				6.97785				< LOD				45.8426				< LOD				< LOD				53.6512
8	wild type (Reute)	0.939474				11.5455				< LOD				42.0173				< LOD				< LOD				54.5022
9	wild type (Reute)	0.874792				10.3223				< LOD				35.4891				< LOD				< LOD				46.6861
11	Ppb-gata1/3/4	1.66634	1.13024	±	0.353072	23.3555	7.46253	±	7.12712	< LOD		<LOD		51.6995	64.6759	±	12.1784	< LOD		<LOD		< LOD		<LOD		76.7213	73.2687	±	12.7615
19	Ppb-gata1/3/4	1.55793		RSD	0.312386	1.44129		RSD	0.955054	< LOD				62.3909		RSD	0.188299	< LOD				< LOD				65.3901		RSD	0.174174
20	Ppb-gata1/3/4	0.8952				8.3827				< LOD				59.8534				< LOD				< LOD				69.1313
21	Ppb-gata1/3/4	1.32704				0.852435				< LOD				48.1212				< LOD				< LOD				50.3007
22	Ppb-gata1/3/4	0.841333				5.56942				< LOD				68.9205				< LOD				< LOD				75.3312
23	Ppb-gata1/3/4	0.706571				3.49095				< LOD				77.3673				< LOD				< LOD				81.5649
24	Ppb-gata1/3/4	0.917273				9.14545				< LOD				84.3783				< LOD				< LOD				94.4411
26	wild type (Col-0)	< LOD		<LOD		0.757576	0.886399	±	0.264705	< LOD		<LOD		2.54737	2.37003	±	0.763706	14.0145	9.23417	±	4.34671	< LOD		<LOD		17.3195	12.4906	±	5.14201
27	wild type (Col-0)	< LOD				1.44276		RSD	0.29863	< LOD				3.84561		RSD	0.322235	16.3249		RSD	0.47072	< LOD				21.6133		RSD	0.411671
28	wild type (Col-0)	< LOD				0.789149				< LOD				1.86277				4.86628				< LOD				7.51819
30	wild type (Col-0)	< LOD				0.599434				< LOD				1.99217				7.07877				< LOD				9.67038
31	wild type (Col-0)	< LOD				0.8925				< LOD				2.53194				5.50935				< LOD				8.9338
32	wild type (Col-0)	< LOD				0.836979				< LOD				1.44031				7.61115				< LOD				9.88844
33	gata hex	< LOD		<LOD		0.80844	1.06941	±	0.201623	< LOD		<LOD		3.76431	4.2045	±	1.33079	7.20303	8.41868	±	1.09704	< LOD		<LOD		11.7758	13.6926	±	2.42599
34	gata hex	< LOD				1.35286		RSD	0.188536	< LOD				4.1267		RSD	0.316516	9.49893		RSD	0.13031	< LOD				14.9785		RSD	0.177176
35	gata hex	< LOD				0.864159				< LOD				4.46115				9.28469				< LOD				14.61
36	gata hex	< LOD				1.30486				< LOD				7.23766				10.0463				< LOD				18.5888
37	gata hex	< LOD				1.11752				< LOD				3.71485				8.21921				< LOD				13.0516
38	gata hex	< LOD				1.14384				< LOD				3.27232				7.41273				< LOD				11.8289
39	gata hex	< LOD				0.894206				< LOD				2.85449				7.26589				< LOD				11.0146
Replicate number	Genotype	DHZ				DHZR				DHZOG				DHZROG				DHZ7G				DHZ9G				Total DHZ-types
		pmol/g FW	mean		SD	pmol/g FW	mean		SD	pmol/g FW	mean		SD	pmol/g FW	mean		SD	pmol/g FW	mean		SD	pmol/g FW	mean		SD	pmol/g FW	mean		SD
1	wild type (Reute)	< LOD		<LOD		< LOD		<LOD		< LOD		<LOD		1.14255	1.36909	±	0.279148	< LOD		<LOD		< LOD		<LOD		1.14255	1.36909	±	0.279148
2	wild type (Reute)	< LOD				< LOD				< LOD				1.36741		RSD	0.203894	< LOD				< LOD				1.36741		RSD	0.203894
3	wild type (Reute)	< LOD				< LOD				< LOD				1.86457				< LOD				< LOD				1.86457
4	wild type (Reute)	< LOD				< LOD				< LOD				1.32291				< LOD				< LOD				1.32291
5	wild type (Reute)	< LOD				< LOD				< LOD				0.991068				< LOD				< LOD				0.991068
6	wild type (Reute)	< LOD				< LOD				< LOD				1.03471				< LOD				< LOD				1.03471
7	wild type (Reute)	< LOD				< LOD				< LOD				1.72701				< LOD				< LOD				1.72701
8	wild type (Reute)	< LOD				< LOD				< LOD				1.50874				< LOD				< LOD				1.50874
9	wild type (Reute)	< LOD				< LOD				< LOD				1.36281				< LOD				< LOD				1.36281
11	Ppb-gata1/3/4	< LOD		<LOD		< LOD		<LOD		< LOD		<LOD		1.61183	2.17113	±	0.466308	< LOD		<LOD		< LOD		<LOD		1.61183	2.17113	±	0.466308
19	Ppb-gata1/3/4	< LOD				< LOD				< LOD				2.13112		RSD	0.214777	< LOD				< LOD				2.13112		RSD	0.214777
20	Ppb-gata1/3/4	< LOD				< LOD				< LOD				1.9652				< LOD				< LOD				1.9652
21	Ppb-gata1/3/4	< LOD				< LOD				< LOD				1.62948				< LOD				< LOD				1.62948
22	Ppb-gata1/3/4	< LOD				< LOD				< LOD				2.22608				< LOD				< LOD				2.22608
23	Ppb-gata1/3/4	< LOD				< LOD				< LOD				2.6861				< LOD				< LOD				2.6861
24	Ppb-gata1/3/4	< LOD				< LOD				< LOD				2.9481				< LOD				< LOD				2.9481
26	wild type (Col-0)	< LOD		<LOD		< LOD		<LOD		< LOD		<LOD		< LOD		<LOD		4.72131	4.24663	±	1.02478	< LOD		<LOD		4.72131	4.24663	±	1.02478
27	wild type (Col-0)	< LOD				< LOD				< LOD				< LOD				6.17255		RSD	0.241316	< LOD				6.17255		RSD	0.241316
28	wild type (Col-0)	< LOD				< LOD				< LOD				< LOD				3.40436				< LOD				3.40436
30	wild type (Col-0)	< LOD				< LOD				< LOD				< LOD				4.46566				< LOD				4.46566
31	wild type (Col-0)	< LOD				< LOD				< LOD				< LOD				3.47963				< LOD				3.47963
32	wild type (Col-0)	< LOD				< LOD				< LOD				< LOD				3.23625				< LOD				3.23625
33	gata hex	< LOD		<LOD		< LOD		<LOD		< LOD		<LOD		< LOD		<LOD		4.62798	5.15353	±	0.893132	< LOD		<LOD		4.62798	5.15353	±	0.893132
34	gata hex	< LOD				< LOD				< LOD				< LOD				4.98839		RSD	0.173305	< LOD				4.98839		RSD	0.173305
35	gata hex	< LOD				< LOD				< LOD				< LOD				4.52673				< LOD				4.52673
36	gata hex	< LOD				< LOD				< LOD				< LOD				6.78234				< LOD				6.78234
37	gata hex	< LOD				< LOD				< LOD				< LOD				4.8496				< LOD				4.8496
38	gata hex	< LOD				< LOD				< LOD				< LOD				6.18475				< LOD				6.18475
39	gata hex	< LOD				< LOD				< LOD				< LOD				4.11495				< LOD				4.11495
Replicate number	Genotype	2MeScZ				2MeScZR				2MeSiP				2MeSiPR				Total 2MeS cytokinins
		pmol/g FW	mean		SD	pmol/g FW	mean		SD	pmol/g FW	mean		SD	pmol/g FW	mean		SD	pmol/g FW	mean		SD
1	wild type (Reute)	0.119286	0.158849	±	0.0352169	0.383503	0.726367	±	0.198659	< LOD		<LOD		0.0241837	0.0575838	±	0.0193942	0.526973	0.9428	±	0.251159
2	wild type (Reute)	0.151552		RSD	0.2217	0.797529		RSD	0.273497	< LOD				0.0561207		RSD	0.3368	1.0052		RSD	0.266396
3	wild type (Reute)	0.217155				1.0196				< LOD				0.0869828				1.32374
4	wild type (Reute)	0.155146				0.788285				< LOD				0.0634951				1.00693
5	wild type (Reute)	0.121165				0.499741				< LOD				0.0365049				0.657411
6	wild type (Reute)	0.109216				0.521405				< LOD				0.04				0.670621
7	wild type (Reute)	0.194673				0.913115				< LOD				0.0791589				1.18695
8	wild type (Reute)	0.178947				0.779825				< LOD				0.0635789				1.02235
9	wild type (Reute)	0.1825				0.834306				< LOD				0.0682292				1.08503
11	Ppb-gata1/3/4	0.325484	0.226392	±	0.0495949	1.23864	0.8161	±	0.259378	< LOD		<LOD		0.12828	0.0984936	±	0.0314818	1.6924	1.14099	±	0.335029
19	Ppb-gata1/3/4	0.21819		RSD	0.219066	0.624943		RSD	0.317827	< LOD				0.0775		RSD	0.319633	0.920632		RSD	0.293631
20	Ppb-gata1/3/4	0.2088				0.775133				< LOD				0.1034				1.08733
21	Ppb-gata1/3/4	0.146435				0.341768				< LOD				0.0324348				0.520638
22	Ppb-gata1/3/4	0.245667				0.949194				< LOD				0.122833				1.31769
23	Ppb-gata1/3/4	0.210667				0.898698				< LOD				0.101619				1.21098
24	Ppb-gata1/3/4	0.229504				0.884325				< LOD				0.123388				1.23722
26	wild type (Col-0)	< LOD		<LOD		0.176498	0.146784	±	0.0535469	0.139562	0.221455	±	0.233025	< LOD		<LOD		0.316061	0.33133	±	0.207732
27	wild type (Col-0)	< LOD				0.247075		RSD	0.364801	< LOD		RSD	1.05225	< LOD				0.247075		RSD	0.626964
28	wild type (Col-0)	< LOD				0.102695				0.679433				< LOD				0.782128
30	wild type (Col-0)	< LOD				0.0842767				0.100535				< LOD				0.184811
31	wild type (Col-0)	< LOD				0.12679				0.156636				< LOD				0.283426
32	wild type (Col-0)	< LOD				0.143368				0.0311111				< LOD				0.174479
33	gata hex	< LOD		<LOD		0.100306	0.0942845	±	0.0304054	0.301437	1.11611	±	1.12155	< LOD		<LOD		0.401743	1.21039	±	1.10671
34	gata hex	< LOD				0.158065		RSD	0.322486	0.398542		RSD	1.00488	< LOD				0.556607		RSD	0.914343
35	gata hex	< LOD				0.0970206				1.74316				< LOD				1.84018
36	gata hex	< LOD				0.0660125				0.487259				< LOD				0.553271
37	gata hex	< LOD				0.0986469				0.855611				< LOD				0.954257
38	gata hex	< LOD				0.083367				0.407138				< LOD				0.490505
39	gata hex	< LOD				0.0565732				3.6196				< LOD				3.67617

## Sheet: (B)
Phytohormone family	#		Compound name	Abbreviation
Cytokinins	1		trans-zeatin	tZ
	2		trans-zeatin riboside	tZR
	3		trans-zeatin-9-glucoside	tZ9G
	4		trans-zeatin-7-glucoside	tZ7G
	5		trans-zeatin-O-glucoside	tZOG
	6		trans-zeatin riboside-O-glucoside	tZROG
	7		dihydrozeatin	DHZ
	8		dihydrozeatin riboside	DHZR
	9		dihydrozeatin-9-glucoside	DHZ9G
	10		dihydrozeatin-7-glucoside	DHZ7G
	11		dihydrozeatin-O-glucoside	DHZOG
	12		dihydrozeatin riboside-O-glucoside	DHZROG
	13		cis-zeatin	cZ
	14		cis-zeatin riboside	cZR
	15		cis-zeatin-9-glucoside	cZ9G
	16		cis-zeatin-O-glucoside	cZOG
	17		cis-zeatin riboside-O-glucoside	cZROG
	18		isopentenyladenine	iP
	19		isopentenyladenine riboside	iPR
	20		isopentenyladenine-9-glucoside	iP9G
	21		isopentenyladenine-7-glucoside	iP7G
	22		para-topolin	pT
	23		para-topolin riboside	pTR
	24		para-topolin-9-glucoside	pT9G
	25		meta-topolin	mT
	26		metatopolin riboside	mTR
	27		metatopolin-9-glucoside	mT9G
	28		ortho-topolin	oT
	29		ortho-topolin riboside	oTR
	30		ortho-topolin-9-glucoside	oT9G
	31		benzyladenine	BAP
	32		benzyladenine riboside	BAPR
	33		benzyladenine-9-glucoside	BAP9G
	34		benzyladenine-7-glucoside	BAP7G
	35		kinetin	K
	36		kinetin riboside	KR
	37		kinetin-9-glucoside	K9G
2-methylthio-cytokinins	38		2-methylthio-isopentenyladenine	2MeSiP
	39		2-methylthio-isopentenyladenine riboside	2MeSiPR
	40		2-methylthio-cis-zeatin	2MeScZ
	41		2-methylthio-cis-zeatin riboside	2MeScZR

## Sheet: (C)
Physcomitrium patens
Replicate number	Genotype	Fresh weight
1	wild type (Reute)	0.0098
2	wild type (Reute)	0.0116
3	wild type (Reute)	0.0116
4	wild type (Reute)	0.0103
5	wild type (Reute)	0.0103
6	wild type (Reute)	0.0102
7	wild type (Reute)	0.0107
8	wild type (Reute)	0.0095
9	wild type (Reute)	0.0096
11	Ppb-gata1/3/4	0.0111
19	Ppb-gata1/3/4	0.0116
20	Ppb-gata1/3/4	0.01
21	Ppb-gata1/3/4	0.0115
22	Ppb-gata1/3/4	0.012
23	Ppb-gata1/3/4	0.0105
24	Ppb-gata1/3/4	0.0121
Arabidopsis thaliana
Replicate number	Genotype	Fresh weight
26	wild type (Col-0)	0.0099
27	wild type (Col-0)	0.0098
28	wild type (Col-0)	0.0094
30	wild type (Col-0)	0.0106
31	wild type (Col-0)	0.0108
32	wild type (Col-0)	0.0096
33	gata hex	0.0109
34	gata hex	0.0112
35	gata hex	0.0113
36	gata hex	0.0107
37	gata hex	0.0101
38	gata hex	0.0099
39	gata hex	0.0107
