# Supplementary material for: B‐GATA factors are required for nitrogen‐responsive growth in Physcomitrium patens and Arabidopsis thaliana
Source: New Phytol. 2026 Jan 9;249(6):2919–37. doi: 10.1111/nph.70887 (PMC12917456; doi:10.1111/nph.70887)
Supplement: Supplementary file 5 — Table S4 Results of the RNAseq analysis conducted in Physcomitrium patens. [file NPH-249-2919-s009.xlsx]

## Sheet: (A)
New Phytologist Supporting Information Article title: B-GATA factors are required for nitrogen-responsive growth in Physcomitrium patens and Arabidopsis thaliana Authors: Dario Zappone, Peter Michael Schröder, Ivan Petřík, Xiao Dong, Rudi Schäufele, Korbinian Schneeberger, Ondřej Novák, Claus Schwechheimer Article acceptance date: 8 December 2025
Supplemental Table S4. Results of the RNAseq analysis conducted in Physcomitrium patens. (A) List of differentially expressed genes (DEGs) after nitrogen (10 mM KNO₃ + 5 mM (NH₄)₂C₄H₄O₆) treatment vs. the mock (10 mM KCl) condition at the two time points and in the wild type (Reute) and Ppb-gata1/3/4 mutant as shown in Figure 6D - G. (B) List of DEGs in the Ppb-gata1/3/4 vs. Reute under mock (10 …
Ppatens_v6_GeneID	Reute_1h_log2FC	Reute_1h_padj	Ppb-gata1/3/4_1h_log2FC	Ppb-gata1/3/4_1h_padj	Reute_4h_log2FC	Reute_4h_padj	Ppb-gata1/3/4_4h_log2FC	Ppb-gata1/3/4_4h_padj	Arabidopsis_BestOrthologue	Arabidopsis_BestOrthologue_Symbol	Arabidopsis_BestOrthologue_Description
Pp6c16_11570	-1.02226	1.67144e-05	-1.0141	4.90392e-05	-0.889763	0.00670596	-1.38108	1.67682e-05	AT2G21970	37500	stress enhanced protein 2
Pp6c25_4380	0.901988	0.0436273			1.32404	1.91638e-05	0.752092	0.0206882	AT2G21970	37500	stress enhanced protein 2
Pp6c4_12390	1.81652	3.95235e-09	2.12385	7.41342e-12	3.18167	8.955e-56	2.53731	1.04924e-35	AT4G21990	37712	(1 of 3) 1.8.99.2 - Adenylyl-sulfate reductase
Pp6c14_8350	1.90528	5.78918e-15							AT1G24260	37865	(1 of 3) PTHR11945//PTHR11945:SF196 - MADS BOX PROTEIN // SUBFAMILY NOT NAMED
Pp6c4_280							-0.871375	0.0119437	AT1G24260	37865	(1 of 3) PTHR11945//PTHR11945:SF196 - MADS BOX PROTEIN // SUBFAMILY NOT NAMED
Pp6c13_10440	4.6092	1.41201e-35	3.42291	2.6788e-17					AT2G32950	1 COP	(1 of 1) PTHR22847:SF451 - E3 UBIQUITIN-PROTEIN LIGASE RFWD2
Pp6c1_13010	0.98685	9.13186e-13	0.404629	0.0139304	0.388577	0.000784718			AT2G32950	1 COP	(1 of 1) PTHR22847:SF451 - E3 UBIQUITIN-PROTEIN LIGASE RFWD2
Pp6c6_2630	1.23311	1.59346e-06	0.919059	0.000875331	1.85317	1.28949e-08	0.819141	0.0152336	AT2G32950	1 COP	(1 of 1) PTHR22847:SF451 - E3 UBIQUITIN-PROTEIN LIGASE RFWD2
Pp6c19_4360	-0.481917	0.0185413							AT3G09710	1 IQD	(1 of 2) PTHR32295:SF28 - PROTEIN IQ-DOMAIN 1
Pp6c12_12470					-2.93881	9.26686e-05			AT3G09710	1 IQD	(1 of 2) PTHR32295:SF28 - PROTEIN IQ-DOMAIN 1
Pp6c19_6320					0.302845	0.00681856	0.610776	1.15878e-08	AT3G09710	1 IQD	(1 of 2) PTHR32295:SF28 - PROTEIN IQ-DOMAIN 1
Pp6c16_11830			-0.366821	0.0170392	-1.49241	1.12026e-18	-1.16124	9.80763e-12	AT2G01980	1 SOS	(1 of 2) PTHR10110//PTHR10110:SF86 - SODIUM/HYDROGEN EXCHANGER // SODIUM/HYDROGEN EXCHANGER 7-RELATED
Pp6c22_5070			-0.277081	0.0385351	-0.946305	1.14925e-12	-1.5045	1.18824e-30	AT2G01980	1 SOS	(1 of 2) PTHR10110//PTHR10110:SF86 - SODIUM/HYDROGEN EXCHANGER // SODIUM/HYDROGEN EXCHANGER 7-RELATED
Pp6c16_3950					-0.873991	1.9192e-07	-0.920416	3.38995e-08	AT3G23920	1,00 BAM	(1 of 4) K01177 - beta-amylase (E3.2.1.2)
Pp6c2_5580	-1.49031	4.65303e-21	-1.19972	2.2841e-13	-3.02453	3.19007e-25	-2.86322	1.35364e-22	AT1G75380	1,00 BBD	(1 of 2) PTHR15160:SF3 - BIFUNCTIONAL NUCLEASE 1-RELATED
Pp6c1_4460					0.713012	3.66594e-07	0.88998	1.47139e-10	AT5G53400	1,00 BOB	(1 of 2) PTHR12356:SF3 - NUCLEAR MIGRATION PROTEIN NUDC
Pp6c12_10840	-1.45453	8.98886e-15	-0.580538	0.00721913	-1.16891	2.70372e-20	-0.987667	6.3098e-15	AT5G62430	1,00 CDF	(1 of 1) K16222 - Dof zinc finger protein DOF5.5 (CDF1)
Pp6c9_12290							0.636474	0.013239	AT1G08830	1,00 CSD	(1 of 3) K04565 - superoxide dismutase, Cu-Zn family (SOD1)
Pp6c3_4840	-0.526029	0.00285677							AT2G03800	1,00 GEK	(1 of 1) K09716 - D-aminoacyl-tRNA deacylase [EC:3.1.1.96] (dtdA, GEK1)
Pp6c4_16470	-0.939635	0.0140358							AT2G03800	1,00 GEK	(1 of 1) K09716 - D-aminoacyl-tRNA deacylase [EC:3.1.1.96] (dtdA, GEK1)
Pp6c14_3450					-1.32781	9.16717e-10			AT5G66280	1,00 GMD	(1 of 2) 4.2.1.47 - GDP-mannose 4,6-dehydratase / Guanosine diphosphomannose oxidoreductase
Pp6c7_3570	0.479037	0.0144235			0.627762	0.000151478			AT1G17210	1,00 ILP	(1 of 1) PTHR15835:SF6 - F20D23.9 PROTEIN
Pp6c4_10670					-2.19794	3.06652e-41	-1.7946	6.30202e-28	AT5G18240	1,00 MYR	(1 of 2) PTHR31499//PTHR31499:SF4 - FAMILY NOT NAMED // MYB FAMILY TRANSCRIPTION FACTOR-RELATED
Pp6c18_4740					-0.515096	5.51343e-05			AT2G22570	1,00 NIC	(1 of 1) PTHR11080:SF32 - EXPRESSED PROTEIN
Pp6c25_1370	0.38236	0.0153477							AT1G16470	1,00 PAB	(1 of 2) K02726 - 20S proteasome subunit alpha 2 (PSMA2)
Pp6c10_3350	0.662173	0.00881434			2.00045	1.80563e-09	1.02743	0.00327595	AT3G12780	1,00 PGK	(1 of 3) 2.7.2.3 - Phosphoglycerate kinase
Pp6c12_11980					-1.57047	8.68699e-07			AT3G12780	1,00 PGK	(1 of 3) 2.7.2.3 - Phosphoglycerate kinase
Pp6c17_11910	1.62658	0.000363978	1.56604	0.00115091	0.692294	0.0183872			AT2G33120	1,00 SAR	(1 of 4) PTHR21136//PTHR21136:SF95 - SNARE PROTEINS // VESICLE-ASSOCIATED MEMBRANE PROTEIN 721-RELATED
Pp6c14_14330	0.737907	0.0268267	0.747994	0.0380322					AT2G33120	1,00 SAR	(1 of 4) PTHR21136//PTHR21136:SF95 - SNARE PROTEINS // VESICLE-ASSOCIATED MEMBRANE PROTEIN 721-RELATED
Pp6c26_8310			-0.509271	0.0146928					AT2G33120	1,00 SAR	(1 of 4) PTHR21136//PTHR21136:SF95 - SNARE PROTEINS // VESICLE-ASSOCIATED MEMBRANE PROTEIN 721-RELATED
Pp6c11_14790					0.549382	0.000146992	0.348845	0.0204934	AT1G33410	1,00 SAR	(1 of 1) K14303 - nuclear pore complex protein Nup160 (NUP160, NUP120)
Pp6c7_4320					1.467	3.31912e-15	1.22595	3.98623e-11	AT5G04040	1,00 SDP	(1 of 2) K14674 - TAG lipase / steryl ester hydrolase / phospholipase A2 / LPA acyltransferase (TGL4)
Pp6c9_610	1.043	0.00617718	0.989586	0.0163143					AT3G58780	1,00 SHP	(1 of 2) PTHR11945//PTHR11945:SF150 - MADS BOX PROTEIN // AGAMOUS-LIKE MADS-BOX PROTEIN AGL1-RELATED
Pp6c3_16740	-0.385871	0.0100366	-0.369405	0.027109	-0.87337	1.78603e-11	-1.07717	7.91482e-17	AT3G58780	1,00 SHP	(1 of 2) PTHR11945//PTHR11945:SF150 - MADS BOX PROTEIN // AGAMOUS-LIKE MADS-BOX PROTEIN AGL1-RELATED
Pp6c9_3060					1.02039	2.94825e-12	1.22968	3.50205e-17	AT3G10050	1,000 OMR	(1 of 1) 4.3.1.19 - Threonine ammonia-lyase / Threonine dehydratase
Pp6c26_7810					-1.61713	2.33851e-25	-1.09591	5.60674e-13	AT3G15050	10 IQD	(1 of 1) PTHR32295:SF26 - GENOMIC DNA, CHROMOSOME 3, TAC CLONE:K15M2
Pp6c26_1780					-5.30334	0.000669481			AT3G15050	10 IQD	(1 of 1) PTHR32295:SF26 - GENOMIC DNA, CHROMOSOME 3, TAC CLONE:K15M2
Pp6c4_14470							-1.92761	0.00477613	AT1G19700	10,00 BEL	(1 of 3) PTHR11850//PTHR11850:SF111 - HOMEOBOX PROTEIN TRANSCRIPTION FACTORS // BEL1-LIKE HOMEODOMAIN PROTEIN 1-RELATED
Pp6c22_2320					-1.22462	0.00211653			AT1G69320	10,00 CLE	(1 of 2) PTHR34359:SF3 - CLAVATA3/ESR (CLE)-RELATED PROTEIN 10-RELATED
Pp6c23_1760					-0.490292	0.000108223			AT2G18260	112 SYP	(1 of 1) PTHR19957//PTHR19957:SF123 - SYNTAXIN // SYNTAXIN-112
Pp6c17_7210	1.50814	6.78027e-24	1.02058	8.75583e-11					AT3G11820	121 SYP	(1 of 2) PTHR19957:SF69 - SYNTAXIN-121-RELATED
Pp6c19_2670	3.97337	5.69489e-15	2.78017	9.5529e-08	6.70832	3.89217e-08	2.85155	0.0215519	AT3G11820	121 SYP	(1 of 2) PTHR19957:SF69 - SYNTAXIN-121-RELATED
Pp6c4_16750	1.9932	0.042933							AT3G11820	121 SYP	(1 of 2) PTHR19957:SF69 - SYNTAXIN-121-RELATED
Pp6c24_4200					0.760845	6.08835e-08	0.312436	0.0386434	AT3G11820	121 SYP	(1 of 2) PTHR19957:SF69 - SYNTAXIN-121-RELATED
Pp6c18_7840			1.37741	0.0427298					AT4G03330	123 SYP	(1 of 3) PTHR19957:SF80 - SYNTAXIN-123-RELATED
Pp6c14_5790					-2.38117	0.00095624			AT1G61290	124 SYP	(1 of 3) PTHR19957:SF80 - SYNTAXIN-123-RELATED
Pp6c1_12560	-1.25814	2.07777e-05			-1.828	4.07817e-18	-1.15051	1.56973e-07	AT5G08080	132 SYP	(1 of 2) PTHR19957//PTHR19957:SF131 - SYNTAXIN // SUBFAMILY NOT NAMED
Pp6c3_12450					-1.19254	1.4707e-05	-1.65212	8.23572e-10	AT3G61740	14,00 SDG	(1 of 1) PTHR13793:SF92 - HISTONE-LYSINE N-METHYLTRANSFERASE ATX3
Pp6c25_7250							0.503489	0.00290477	AT1G12410	2 CLP	(1 of 1) PTHR10381:SF15 - ATP-DEPENDENT CLP PROTEASE PROTEOLYTIC SUBUNIT-RELATED PROTEIN 2, CHLOROPLASTIC
Pp6c14_11240	-0.910518	6.19306e-07			-0.538816	0.000288199	-0.342196	0.0316816	AT4G31900	2 PKR	(1 of 1) PF00271//PF00385//PF04851//PF06461//PF06465 - Helicase conserved C-terminal domain (Helicase_C) // Chromo (CHRromatin Organisation MOdifier) domain (Chromo) // Type III restriction enzyme, res subunit (ResIII) // Domain of Unknown Function (DUF1086) (DUF1086) // Domain of Unknown Function (DUF1087) (DUF1087)
Pp6c18_5630	-0.557715	0.0264684	-0.643696	0.014319	-2.76513	6.1831e-65	-1.96197	8.63755e-34	AT5G35410	2 SOS	(1 of 2) PTHR24343//PTHR24343:SF157 - SERINE/THREONINE KINASE // CBL-INTERACTING SERINE/THREONINE-PROTEIN KINASE 24
Pp6c10_3780	0.813461	0.0315737							AT5G35410	2 SOS	(1 of 2) PTHR24343//PTHR24343:SF157 - SERINE/THREONINE KINASE // CBL-INTERACTING SERINE/THREONINE-PROTEIN KINASE 24
Pp6c14_4270					0.647136	0.03283			AT5G35410	2 SOS	(1 of 2) PTHR24343//PTHR24343:SF157 - SERINE/THREONINE KINASE // CBL-INTERACTING SERINE/THREONINE-PROTEIN KINASE 24
Pp6c26_3020					1.67054	1.92226e-37	1.72125	1.48644e-39	AT1G59980	2,00 ARL	(1 of 2) PTHR24078//PTHR24078:SF242 - DNAJ HOMOLOG SUBFAMILY C MEMBER // CHAPERONE PROTEIN DNAJ 16-RELATED
Pp6c22_5940					-2.44729	1.29808e-15	-1.4501	1.42666e-06	AT3G27000	2,00 ARP	(1 of 1) K17260 - actin-related protein 2 (ACTR2, ARP2)
Pp6c2_11770							0.472497	0.020324	AT4G30580	2,00 ATS	(1 of 1) K00655 - 1-acyl-sn-glycerol-3-phosphate acyltransferase (plsC)
Pp6c13_6120					0.92569	2.55303e-05	0.606793	0.00649758	AT3G49670	2,00 BAM	(1 of 12) PF00560//PF07714//PF08263//PF13855 - Leucine Rich Repeat (LRR_1) // Protein tyrosine kinase (Pkinase_Tyr) // Leucine rich repeat N-terminal domain (LRRNT_2) // Leucine rich repeat (LRR_8)
Pp6c19_4300	1.8428	1.47219e-19	0.664317	0.00726395	1.38387	0.000349944			AT2G41370	2,00 BOP	(1 of 6) K14508 - regulatory protein NPR1 (NPR1)
Pp6c5_11740	2.28532	2.49225e-08	2.1846	2.63527e-07	1.17616	3.17962e-17	1.09362	5.33285e-15	AT2G31955	2,00 CNX	(1 of 1) PTHR22960:SF0 - MOLYBDENUM COFACTOR BIOSYNTHESIS PROTEIN 1
Pp6c6_3570					0.407354	0.0276517			AT2G31955	2,00 CNX	(1 of 1) PTHR22960:SF0 - MOLYBDENUM COFACTOR BIOSYNTHESIS PROTEIN 1
Pp6c20_9840							0.531151	0.00910733	AT2G28190	2,00 CSD	(1 of 1) PTHR10003//PTHR10003:SF34 - SUPEROXIDE DISMUTASE CU-ZN -RELATED // SUPEROXIDE DISMUTASE [CU-ZN] 2, CHLOROPLASTIC
Pp6c4_7190	-0.480295	0.0235534			-0.416848	0.00590444			AT3G25980	2,00 MAD	(1 of 1) K02537 - mitotic spindle assembly checkpoint protein MAD2 (MAD2)
Pp6c7_3250					0.401499	0.000169224			AT4G34110	2,00 PAB	(1 of 4) PTHR24012:SF349 - POLYADENYLATE-BINDING PROTEIN 2-RELATED
Pp6c8_6230					-0.42634	0.0179568			AT4G34110	2,00 PAB	(1 of 4) PTHR24012:SF349 - POLYADENYLATE-BINDING PROTEIN 2-RELATED
Pp6c3_12610							-0.534424	0.000459527	AT4G34110	2,00 PAB	(1 of 4) PTHR24012:SF349 - POLYADENYLATE-BINDING PROTEIN 2-RELATED
Pp6c23_4420	-1.06387	0.013818			1.1284	1.78494e-05	0.647027	0.0181678	AT5G51060	2,00 RHD	(1 of 3) PTHR11972//PTHR11972:SF64 - NADPH OXIDASE // RESPIRATORY BURST OXIDASE HOMOLOG PROTEIN A-RELATED
Pp6c1_20800	-1.62567	8.04013e-10	-0.899616	0.00259377	-1.20592	4.43105e-07	-0.633517	0.0110937	AT2G42830	2,00 SHP	(1 of 2) PTHR11945//PTHR11945:SF150 - MADS BOX PROTEIN // AGAMOUS-LIKE MADS-BOX PROTEIN AGL1-RELATED
Pp6c2_1890	0.508293	0.0221629			1.39707	2.97659e-11	1.56983	3.00511e-14	AT1G28560	2,00 SRD	(1 of 1) K15210 - snRNA-activating protein complex subunit 3 (SNAPC3)
Pp6c22_4290	-0.681134	0.00210668	-0.876416	9.87305e-05	-1.69341	4.8043e-19	-0.9576	4.41613e-07	AT4G35300	2,00 TMT	(1 of 1) PTHR23500:SF96 - MONOSACCHARIDE-SENSING PROTEIN 2
Pp6c3_11240							0.753391	0.00144643	AT4G35300	2,00 TMT	(1 of 1) PTHR23500:SF96 - MONOSACCHARIDE-SENSING PROTEIN 2
Pp6c13_10190					-0.739773	0.013203			AT4G29150	25 IQD	(1 of 1) PTHR32295//PTHR32295:SF22 - FAMILY NOT NAMED // PROTEIN IQ-DOMAIN 25
Pp6c5_10440	0.388611	0.0474492			0.580161	0.0419094			AT5G53430	29,00 SDG	(1 of 2) PTHR13793//PTHR13793:SF5 - PHD FINGER PROTEINS // HISTONE-LYSINE N-METHYLTRANSFERASE ATX4-RELATED
Pp6c18_3330	-1.03391	0.00693851	-0.847885	0.0492253	-0.931968	0.000111614	-1.41703	2.76395e-09	AT1G03410	2A6	(1 of 16) PTHR10209//PTHR10209:SF122 - OXIDOREDUCTASE, 2OG-FE II OXYGENASE FAMILY PROTEIN // 1-AMINOCYCLOPROPANE-1-CARBOXYLATE OXIDASE HOMOLOG 10-RELATED
Pp6c1_9950					0.820014	9.24068e-12	0.683219	1.73449e-08	AT1G32490	3 ESP	(1 of 1) PTHR18934//PTHR18934:SF117//PTHR18934:SF83 - ATP-DEPENDENT RNA HELICASE // SUBFAMILY NOT NAMED // PRE-MRNA-SPLICING FACTOR ATP-DEPENDENT RNA HELICASE DHX16-RELATED
Pp6c12_7650							1.05117	0.0231617	AT3G52290	3 IQD	(1 of 2) PTHR32295//PTHR32295:SF32 - FAMILY NOT NAMED // PROTEIN IQ-DOMAIN 3-RELATED
Pp6c24_1760							0.274928	0.0225636	AT5G18100	3,00 CSD	(1 of 1) PTHR10003//PTHR10003:SF31 - SUPEROXIDE DISMUTASE CU-ZN -RELATED // SUPEROXIDE DISMUTASE [CU-ZN] 3
Pp6c5_6340					-1.14081	0.0205057			AT2G20370	3,00 MUR	(1 of 1) PTHR11062//PTHR11062:SF56 - EXOSTOSIN HEPARAN SULFATE GLYCOSYLTRANSFERASE -RELATED // XYLOGLUCAN GALACTOSYLTRANSFERASE KATAMARI1
Pp6c21_3840	0.735417	6.25782e-10			0.895508	8.59311e-07			AT5G45110	3,00 NPR	(1 of 2) PTHR24413:SF124 - REGULATORY PROTEIN NPR3-RELATED
Pp6c14_6170	1.2166	0.00105031			-1.50995	1.29298e-35	-1.34205	5.68053e-29	AT5G45110	3,00 NPR	(1 of 2) PTHR24413:SF124 - REGULATORY PROTEIN NPR3-RELATED
Pp6c14_750	1.14276	1.44983e-11	0.931579	2.57206e-07	2.39786	6.22109e-64	2.58182	3.47034e-73	AT1G22760	3,00 PAB	(1 of 4) PTHR24012:SF349 - POLYADENYLATE-BINDING PROTEIN 2-RELATED
Pp6c22_7380	0.657248	1.04511e-05	0.498472	0.00242786					AT3G50110	3,00 PEN	(1 of 3) 3.1.3.67 - Phosphatidylinositol-3,4,5-trisphosphate 3-phosphatase / Phosphatidylinositol-3,4,5-trisphosphate 3-phosphohydrolase
Pp6c18_9940	-2.1809	0.0156014					-1.97961	0.0110937	AT1G59870	3,00 PEN	(1 of 2) PTHR19241//PTHR19241:SF224 - ATP-BINDING CASSETTE TRANSPORTER // ABC TRANSPORTER G FAMILY MEMBER 35-RELATED
Pp6c22_5460					-0.323817	0.0338095			AT3G50110	3,00 PEN	(1 of 3) 3.1.3.67 - Phosphatidylinositol-3,4,5-trisphosphate 3-phosphatase / Phosphatidylinositol-3,4,5-trisphosphate 3-phosphohydrolase
Pp6c21_4580							0.631065	0.000132526	AT3G50110	3,00 PEN	(1 of 3) 3.1.3.67 - Phosphatidylinositol-3,4,5-trisphosphate 3-phosphatase / Phosphatidylinositol-3,4,5-trisphosphate 3-phosphohydrolase
Pp6c18_9930							-1.75014	0.000533638	AT1G59870	3,00 PEN	(1 of 2) PTHR19241//PTHR19241:SF224 - ATP-BINDING CASSETTE TRANSPORTER // ABC TRANSPORTER G FAMILY MEMBER 35-RELATED
Pp6c21_6510							0.375889	0.0061198	AT3G13870	3,00 RHD	(1 of 1) PTHR11649:SF62 - PROTEIN SEY1 HOMOLOG
Pp6c3_12550	0.429227	0.00371694							AT3G24350	32 SYP	(1 of 1) PTHR19957//PTHR19957:SF116 - SYNTAXIN // SYNTAXIN-32
Pp6c13_8610			-0.432518	0.00165454	-0.55753	3.92294e-06	-0.626927	1.11539e-07	AT3G24350	32 SYP	(1 of 1) PTHR19957//PTHR19957:SF116 - SYNTAXIN // SYNTAXIN-32
Pp6c17_7610	0.30058	0.0330733	0.404756	0.00446471					AT1G26760	35,00 SDG	(1 of 1) PTHR12197//PTHR12197:SF126 - SET AND MYND DOMAIN CONTAINING // SET DOMAIN PROTEIN 35
Pp6c1_17980	-0.551367	0.0453723	-0.789551	0.0063917	-1.62461	6.45668e-12	-1.3276	5.48654e-08	AT1G26760	35,00 SDG	(1 of 1) PTHR12197//PTHR12197:SF126 - SET AND MYND DOMAIN CONTAINING // SET DOMAIN PROTEIN 35
Pp6c11_12920					0.52727	5.52087e-06	0.515916	6.73616e-06	AT2G17900	37,00 SDG	(1 of 1) PTHR12197//PTHR12197:SF165 - SET AND MYND DOMAIN CONTAINING // HISTONE-LYSINE N-METHYLTRANSFERASE ASHR1
Pp6c19_4330							0.630825	0.00252266	AT2G17900	37,00 SDG	(1 of 1) PTHR12197//PTHR12197:SF165 - SET AND MYND DOMAIN CONTAINING // HISTONE-LYSINE N-METHYLTRANSFERASE ASHR1
Pp6c3_10620					0.631872	0.0304619	0.798612	0.00549401	AT3G01480	38,00 CYP	(1 of 1) PTHR11071:SF236 - PEPTIDYL-PROLYL CIS-TRANS ISOMERASE CYP38, CHLOROPLASTIC
Pp6c26_520							1.07652	3.37325e-06	AT3G01480	38,00 CYP	(1 of 1) PTHR11071:SF236 - PEPTIDYL-PROLYL CIS-TRANS ISOMERASE CYP38, CHLOROPLASTIC
Pp6c13_11020							0.77006	0.000244253	AT3G01480	38,00 CYP	(1 of 1) PTHR11071:SF236 - PEPTIDYL-PROLYL CIS-TRANS ISOMERASE CYP38, CHLOROPLASTIC
Pp6c26_890	0.741213	0.00164605							AT5G06620	38,00 SDG	(1 of 1) PTHR12197//PTHR12197:SF145 - SET AND MYND DOMAIN CONTAINING // SET DOMAIN-CONTAINING PROTEIN
Pp6c7_11000					-0.415615	0.00747646	-0.331292	0.0360787	AT5G37850	4 SOS	(1 of 1) 2.7.1.35 - Pyridoxal kinase / Vitamin B6 kinase
Pp6c8_3070	1.88345	0.000108417	2.146	1.67129e-05	1.03788	4.302e-06	1.13187	5.92095e-07	AT2G43130	4,00 ARA	(1 of 4) PTHR24073//PTHR24073:SF394 - FAMILY NOT NAMED // RAS-RELATED PROTEIN RABA5B-RELATED
Pp6c17_3030			-0.286777	0.0147448	-0.454439	0.000324567	-0.548039	1.24234e-05	AT2G43130	4,00 ARA	(1 of 4) PTHR24073//PTHR24073:SF394 - FAMILY NOT NAMED // RAS-RELATED PROTEIN RABA5B-RELATED
Pp6c24_10420	0.594984	0.00659613			-1.26197	3.59424e-08	-1.24342	6.79593e-08	AT1G30620	4,00 MUR	(1 of 4) K12448 - UDP-arabinose 4-epimerase (UXE, uxe)
Pp6c1_11540					0.466611	0.00820201	0.950403	1.9724e-08	AT1G30620	4,00 MUR	(1 of 4) K12448 - UDP-arabinose 4-epimerase (UXE, uxe)
Pp6c1_18630	0.578824	0.00589636			0.64737	0.00342968			AT4G19660	4,00 NPR	(1 of 2) PTHR24413:SF124 - REGULATORY PROTEIN NPR3-RELATED
Pp6c12_6810	0.281253	0.0459577			0.994535	9.50716e-10	0.894627	4.71683e-08	AT2G23350	4,00 PAB	(1 of 4) PTHR24012:SF349 - POLYADENYLATE-BINDING PROTEIN 2-RELATED
Pp6c1_11530							0.734347	0.00253202	AT5G17240	40,00 SDG	(1 of 1) PTHR13271//PTHR13271:SF19 - UNCHARACTERIZED PUTATIVE METHYLTRANSFERASE // PROTEIN SET DOMAIN GROUP 40
Pp6c9_6740	-0.497731	0.000840109							AT5G26980	41 SYP	(1 of 3) K08489 - syntaxin 16 (STX16)
Pp6c15_9940	0.347877	0.0354902							AT5G26980	41 SYP	(1 of 3) K08489 - syntaxin 16 (STX16)
Pp6c10_2010			-0.487719	0.00304658	-0.75356	0.000346773	-0.509014	0.0197832	AT3G21240	4CL2	(1 of 4) 6.2.1.12//6.2.1.34 - 4-coumarate--CoA ligase / 4-coumaryl-CoA synthetase // Trans-feruloyl-CoA synthase / Trans-feruloyl-CoA synthetase
Pp6c18_2760	-1.18595	0.000216629							AT3G21230	4CL5	(1 of 4) 6.2.1.12//6.2.1.34 - 4-coumarate--CoA ligase / 4-coumaryl-CoA synthetase // Trans-feruloyl-CoA synthase / Trans-feruloyl-CoA synthetase
Pp6c1_5520	-0.864949	0.0339649	-0.984907	0.0218231	-1.65269	1.10237e-05	-1.74896	2.85651e-06	AT3G21230	4CL5	(1 of 4) 6.2.1.12//6.2.1.34 - 4-coumarate--CoA ligase / 4-coumaryl-CoA synthetase // Trans-feruloyl-CoA synthase / Trans-feruloyl-CoA synthetase
Pp6c22_4840					0.617859	0.000609073	0.721908	4.15508e-05	AT5G38120	4CL8	(1 of 5) PTHR24096//PTHR24096:SF186 - FAMILY NOT NAMED // 4-COUMARATE--COA LIGASE-LIKE 2-RELATED
Pp6c18_3840					-0.593502	5.61812e-06	-0.563895	1.12962e-05	AT3G22190	5 IQD	(1 of 2) PTHR32295//PTHR32295:SF12 - FAMILY NOT NAMED // PROTEIN IQ-DOMAIN 15-RELATED
Pp6c12_10920							-0.456027	0.0382376	AT5G13050	5-FCL	(1 of 1) PTHR23407:SF1 - 5-FORMYLTETRAHYDROFOLATE CYCLO-LIGASE
Pp6c11_14290					-2.26366	1.86258e-26	-1.56783	3.73882e-14	AT2G29960	5,00 CYP	(1 of 3) PTHR11071//PTHR11071:SF291 - PEPTIDYL-PROLYL CIS-TRANS ISOMERASE // SUBFAMILY NOT NAMED
Pp6c7_5270					-1.07559	3.90391e-06	-0.78219	0.00107354	AT2G29960	5,00 CYP	(1 of 3) PTHR11071//PTHR11071:SF291 - PEPTIDYL-PROLYL CIS-TRANS ISOMERASE // SUBFAMILY NOT NAMED
Pp6c7_12010			-0.934225	0.012238	-2.52817	6.92215e-10	-2.07973	5.37e-08	AT1G79590	52 SYP	(1 of 4) K08503 - syntaxin of plants SYP5 (SYP5)
Pp6c17_8600	-0.341436	0.022563	-0.511592	0.000639631	-0.44084	0.0117471	-0.568093	0.000869791	AT1G05630	5PTASE13	(1 of 1) 3.1.3.36//3.1.3.56 - Phosphoinositide 5-phosphatase / Type II inositol-1,4,5-trisphosphate 5-phosphatase // Inositol-polyphosphate 5-phosphatase / Type I inositol-polyphosphate phosphatase
Pp6c21_6620	-0.700002	0.00195553	-0.954628	1.05465e-05	-1.87421	1.13562e-09	-2.71508	1.53613e-19	AT2G26180	6 IQD	(1 of 56) PF00612 - IQ calmodulin-binding motif (IQ)
Pp6c20_5360	-0.962064	1.33029e-05	-0.781397	0.000979603	-2.03065	8.59936e-25	-1.61709	2.4383e-16	AT2G32290	6,00 BAM	(1 of 2) PTHR31352//PTHR31352:SF5 - FAMILY NOT NAMED // BETA-AMYLASE 5-RELATED
Pp6c24_5910					-1.08532	3.86338e-06	-1.10292	3.17162e-06	AT2G32290	6,00 BAM	(1 of 2) PTHR31352//PTHR31352:SF5 - FAMILY NOT NAMED // BETA-AMYLASE 5-RELATED
Pp6c7_5650	0.866413	1.66028e-05			1.67863	4.30237e-21	1.35333	6.96048e-14	AT3G16380	6,00 PAB	(1 of 1) PTHR24012//PTHR24012:SF491 - FAMILY NOT NAMED // FOUND IN NEURONS, ISOFORM A-RELATED
Pp6c1_19110	0.6899	0.000204406	0.735647	0.000143228	2.40161	2.3401e-59	2.87054	6.15214e-84	AT3G16380	6,00 PAB	(1 of 1) PTHR24012//PTHR24012:SF491 - FAMILY NOT NAMED // FOUND IN NEURONS, ISOFORM A-RELATED
Pp6c17_12350	-0.461319	0.000349505	-0.428208	0.00203438	-0.760149	2.23099e-05	-0.438747	0.0181434	AT1G28490	61 SYP	(1 of 1) K08498 - syntaxin 6 (STX6)
Pp6c3_16380					-0.795491	0.000293572	-0.857792	7.73005e-05	AT1G28490	61 SYP	(1 of 1) K08498 - syntaxin 6 (STX6)
Pp6c14_11830	-1.17678	1.12346e-05	-0.774559	0.0058876	-1.44041	5.61932e-06	-0.778221	0.013169	AT1G17480	7 IQD	(1 of 56) PF00612 - IQ calmodulin-binding motif (IQ)
Pp6c22_5140			-0.71858	0.0182335	-1.45978	8.30303e-06	-0.739046	0.0336049	AT2G45880	7,00 BAM	(1 of 1) PTHR31352//PTHR31352:SF2 - FAMILY NOT NAMED // BETA-AMYLASE 7
Pp6c24_7290							0.876	1.7032e-06	AT4G10100	7,00 CNX	(1 of 1) PTHR33359//PTHR33359:SF1 - FAMILY NOT NAMED // MOLYBDOPTERIN SYNTHASE SULFUR CARRIER SUBUNIT
Pp6c4_810					1.64783	1.57033e-29	1.7962	9.58683e-35	AT2G36660	7,00 PAB	(1 of 1) PTHR24012:SF455 - POLYADENYLATE-BINDING PROTEIN 7
Pp6c1_4130	-0.648845	0.0348381							AT1G68830	7,00 STN	(1 of 1) PTHR11584//PTHR11584:SF316 - SERINE/THREONINE PROTEIN KINASE // SERINE/THREONINE-PROTEIN KINASE STN7, CHLOROPLASTIC
Pp6c20_2190					0.331543	0.0345493	0.560043	0.000187846	AT3G44600	71,00 CYP	(1 of 1) K12736 - peptidylprolyl isomerase domain and WD repeat-containing protein 1 [EC:5.2.1.8] (PPWD1)
Pp6c5_14370					0.650469	6.22782e-06	0.668937	3.15275e-06	AT5G42970	8 COP	(1 of 1) K12178 - COP9 signalosome complex subunit 4 (COPS4, CSN4)
Pp6c11_14890	1.36455	2.30545e-11	0.686309	0.00329947	1.05679	3.00303e-20	0.322064	0.00898784	AT1G49760	8,00 PAB	(1 of 4) PTHR24012:SF349 - POLYADENYLATE-BINDING PROTEIN 2-RELATED
Pp6c6_13070	-0.354982	0.0218344			-0.547683	0.000751103	-0.422589	0.00901077	AT1G51740	81 SYP	(1 of 1) K08492 - syntaxin 18 (STX18)
Pp6c14_4830					0.268035	0.0337277	0.254265	0.0430374	AT4G14110	9 COP	(1 of 1) K12181 - COP9 signalosome complex subunit 8 (COPS8, CSN8)
Pp6c4_14300	0.982498	2.43567e-08	0.574855	0.00376344					AT1G29150	9,00 ATS	(1 of 1) K03036 - 26S proteasome regulatory subunit N6 (PSMD11, RPN6)
Pp6c3_660					1.06358	3.12191e-13	0.824161	2.4886e-08	AT1G29150	9,00 ATS	(1 of 1) K03036 - 26S proteasome regulatory subunit N6 (PSMD11, RPN6)
Pp6c25_6060	2.6335	3.40751e-16	2.26395	1.12555e-11	1.02958	1.57011e-08	0.868249	2.21146e-06	AT5G13490	AAC2	(1 of 5) K05863 - solute carrier family 25 (mitochondrial adenine nucleotide translocator), member 4/5/6/31 (SLC25A4S, ANT)
Pp6c17_8230							0.608926	0.00163518	AT4G28390	AAC3	(1 of 1) PTHR24089//PTHR24089:SF340 - FAMILY NOT NAMED // ADP,ATP CARRIER PROTEIN 3, MITOCHONDRIAL
Pp6c12_10120	-0.733359	0.0231174			-0.938157	0.000829844	-0.833161	0.00416735	AT4G14070	AAE15	(1 of 2) 6.2.1.20 - Long-chain-fatty-acid--[acyl-carrier-protein] ligase / Acyl-[acyl-carrier-protein] synthetase
Pp6c23_8480	-0.902496	3.41449e-10	-0.725617	1.43528e-06	-1.5872	6.09307e-11	-1.00263	6.23066e-05	AT3G23790	AAE16	(1 of 2) 6.2.1.20 - Long-chain-fatty-acid--[acyl-carrier-protein] ligase / Acyl-[acyl-carrier-protein] synthetase
Pp6c16_5230	1.02477	1.8985e-05			1.24699	7.33659e-12	0.940341	4.06358e-07	AT5G23050	AAE17	(1 of 5) 6.2.1.1 - Acetate--CoA ligase / Acyl-activating enzyme
Pp6c1_6570					-0.861274	2.15566e-05	-0.447644	0.0361278	AT5G23050	AAE17	(1 of 5) 6.2.1.1 - Acetate--CoA ligase / Acyl-activating enzyme
Pp6c5_8240					-0.907463	0.00148529	-1.19186	2.21966e-05	AT5G23050	AAE17	(1 of 5) 6.2.1.1 - Acetate--CoA ligase / Acyl-activating enzyme
Pp6c13_820	-1.47392	2.17096e-14	-0.930855	1.27454e-05	-2.37061	8.22582e-23	-1.84983	1.01117e-13	AT4G20070	AAH	(1 of 1) 3.5.3.9 - Allantoate deiminase
Pp6c9_6080					-1.54726	2.10539e-14	-0.97987	1.49295e-06	AT4G20070	AAH	(1 of 1) 3.5.3.9 - Allantoate deiminase
Pp6c14_5150							0.360667	0.0374135	AT1G44100	AAP5	(1 of 2) PTHR22950//PTHR22950:SF205 - AMINO ACID TRANSPORTER // AMINO ACID PERMEASE 3-RELATED
Pp6c13_1780			-0.678453	0.00590161	0.754213	0.0203007	-0.837241	0.0117021	AT1G10010	AAP8	(1 of 3) PTHR22950//PTHR22950:SF278 - AMINO ACID TRANSPORTER // AMINO ACID PERMEASE 1-RELATED
Pp6c14_14370	0.523537	0.00131728	0.404098	0.0337014	0.418492	0.00843181	0.762943	7.76312e-07	AT1G13560	AAPT1	(1 of 2) 2.7.8.1 - Ethanolaminephosphotransferase
Pp6c17_12510	0.522745	0.0176334							AT1G13560	AAPT1	(1 of 2) 2.7.8.1 - Ethanolaminephosphotransferase
Pp6c12_12180	0.778902	1.36518e-05	0.759232	6.97426e-05					AT3G28970	AAR3	(1 of 2) K17822 - DCN1-like protein 1/2 (DCUN1D1_2)
Pp6c2_12880					-0.54962	0.00156798			AT2G22250	AAT	(1 of 1) 2.6.1.1//2.6.1.78//2.6.1.79 - Aspartate transaminase / Transaminase A // Aspartate--prephenate aminotransferase / Prephenate transaminase // Glutamate--prephenate aminotransferase / Prephenate transaminase
Pp6c3_20010					-2.30142	2.84965e-57	-1.95277	1.25203e-43	AT1G67080	ABA4	(1 of 1) 5.3.99.9 - Neoxanthin synthase / NSY
Pp6c6_9930					0.258252	0.0342255			AT4G01660	ABC1	(1 of 1) PTHR10566:SF65 - UBIQUINONE BIOSYNTHESIS PROTEIN COQ-8
Pp6c15_11470					0.765361	0.0002757	1.05031	4.14193e-07	AT1G60600	ABC4	(1 of 1) 2.5.1.74 - 1,4-dihydroxy-2-naphthoate polyprenyltransferase
Pp6c5_11150	0.735496	0.00689119	0.677514	0.0237241	-1.3393	6.97041e-07	-1.34996	7.26152e-07	AT2G41700	ABCA1	(1 of 1) PTHR19229//PTHR19229:SF36 - ATP-BINDING CASSETTE TRANSPORTER SUBFAMILY A ABCA // PROTEIN ABT-4
Pp6c14_3230	0.835776	4.92397e-07	0.481449	0.011267	0.994536	0.00106845			AT3G47730	ABCA2	(1 of 21) 3.6.3.25 - Sulfate-transporting ATPase
Pp6c2_7930			-0.620147	2.19987e-05			-1.02358	5.12994e-06	AT2G36910	ABCB1	(1 of 1) PTHR24221//PTHR24221:SF119 - FAMILY NOT NAMED // ABC TRANSPORTER B FAMILY MEMBER 1
Pp6c4_13880					-0.907173	1.09163e-06			AT3G28860	ABCB19	(1 of 1) PTHR24221//PTHR24221:SF149 - FAMILY NOT NAMED // ABC TRANSPORTER B FAMILY MEMBER 19
Pp6c2_20340	0.554201	0.00114676			1.42525	6.78528e-09	0.703284	0.00679282	AT2G47000	ABCB4	(1 of 21) K05658 - ATP-binding cassette, subfamily B (MDR/TAP), member 1 (ABCB1)
Pp6c16_6240					-0.535596	6.66599e-05	-1.1189	3.76219e-18	AT2G47000	ABCB4	(1 of 21) K05658 - ATP-binding cassette, subfamily B (MDR/TAP), member 1 (ABCB1)
Pp6c6_10910	0.513714	0.000510199	0.560263	0.000248947	0.537483	0.00225765	0.356827	0.0447315	AT1G04120	ABCC5	(1 of 1) PTHR24223:SF189 - ABC TRANSPORTER C FAMILY MEMBER 5
Pp6c10_3440	-0.599589	0.000733361	-0.507456	0.00842404					AT1G04120	ABCC5	(1 of 1) PTHR24223:SF189 - ABC TRANSPORTER C FAMILY MEMBER 5
Pp6c8_9710	-0.840571	0.00100681	-0.657207	0.0210092	-2.42752	1.84291e-44	-1.73574	2.52635e-23	AT1G04120	ABCC5	(1 of 1) PTHR24223:SF189 - ABC TRANSPORTER C FAMILY MEMBER 5
Pp6c1_14490	-0.640142	0.00150351					-0.846027	0.000644323	AT1G04120	ABCC5	(1 of 1) PTHR24223:SF189 - ABC TRANSPORTER C FAMILY MEMBER 5
Pp6c17_5370			-0.362462	0.00162504			-0.918563	4.96779e-09	AT1G04120	ABCC5	(1 of 1) PTHR24223:SF189 - ABC TRANSPORTER C FAMILY MEMBER 5
Pp6c7_1550					-0.620236	0.000364425	-1.15478	1.43795e-11	AT1G04120	ABCC5	(1 of 1) PTHR24223:SF189 - ABC TRANSPORTER C FAMILY MEMBER 5
Pp6c13_9000					-0.90254	0.000863192	-0.730976	0.0118344	AT1G04120	ABCC5	(1 of 1) PTHR24223:SF189 - ABC TRANSPORTER C FAMILY MEMBER 5
Pp6c13_9740					-0.533967	0.00143838	-0.92051	1.20456e-08	AT1G04120	ABCC5	(1 of 1) PTHR24223:SF189 - ABC TRANSPORTER C FAMILY MEMBER 5
Pp6c1_10480					-0.483939	0.0225111	-1.52966	1.47072e-14	AT1G04120	ABCC5	(1 of 1) PTHR24223:SF189 - ABC TRANSPORTER C FAMILY MEMBER 5
Pp6c16_5130					-0.410643	0.046303	-0.453417	0.0277646	AT1G04120	ABCC5	(1 of 1) PTHR24223:SF189 - ABC TRANSPORTER C FAMILY MEMBER 5
Pp6c1_8850					0.875207	0.000185957	1.38852	1.27706e-09	AT1G17840	ABCG11	(1 of 1) PTHR19241//PTHR19241:SF271 - ATP-BINDING CASSETTE TRANSPORTER // SUBFAMILY NOT NAMED
Pp6c20_5010	0.725276	0.000592137					-1.18149	1.2283e-08	AT1G45249	ABF2	(1 of 1) PTHR22952//PTHR22952:SF194 - CAMP-RESPONSE ELEMENT BINDING PROTEIN-RELATED // SUBFAMILY NOT NAMED
Pp6c20_4950	0.722425	0.00216071					-1.30611	1.83143e-07	AT1G45249	ABF2	(1 of 1) PTHR22952//PTHR22952:SF194 - CAMP-RESPONSE ELEMENT BINDING PROTEIN-RELATED // SUBFAMILY NOT NAMED
Pp6c23_9630	1.50768	0.00017718			-1.47066	4.7575e-06	-1.60235	7.48849e-08	AT3G19290	ABF4	(1 of 1) PTHR22952//PTHR22952:SF103//PTHR22952:SF158 - CAMP-RESPONSE ELEMENT BINDING PROTEIN-RELATED // ABSCISIC ACID-INSENSITIVE 5-LIKE PROTEIN 4 // ABSCISIC ACID-INSENSITIVE 5-LIKE PROTEIN 6
Pp6c5_3670			0.579226	0.0177476	0.825786	2.97342e-06	0.838489	1.88229e-06	AT2G13540	ABH1	(1 of 1) K12882 - nuclear cap-binding protein subunit 1 (NCBP1, CBP80)
Pp6c6_10000			0.334482	0.0401426	1.02514	2.07045e-08	1.00969	2.01308e-08	AT2G13540	ABH1	(1 of 1) K12882 - nuclear cap-binding protein subunit 1 (NCBP1, CBP80)
Pp6c7_5170							-0.58778	0.00207076	AT3G24650	ABI3	(1 of 1) PTHR31140:SF1 - B3 DOMAIN-CONTAINING TRANSCRIPTION FACTOR ABI3
Pp6c14_110			0.32037	0.0485386	1.03365	7.21434e-13	0.548885	0.000263191	AT2G46225	ABIL1	(1 of 4) PTHR10460 - ABL INTERACTOR
Pp6c9_8880					-1.36853	0.000236382			AT5G24310	ABIL3	(1 of 3) PTHR10460:SF10 - PROTEIN ABIL2-RELATED
Pp6c8_2240	0.333118	0.0124244			0.711217	6.89364e-06	0.888848	1.46264e-08	AT5G13680	ABO1	(1 of 1) K11373 - elongator complex protein 1 (ELP1, IKI3, IKBKAP)
Pp6c4_6480					0.493653	0.0409769			AT4G02980	ABP1	(1 of 1) PTHR37236:SF1 - AUXIN-BINDING PROTEIN 1
Pp6c8_5890	1.80281	9.08346e-19	0.832108	0.000277349	2.46253	3.27971e-20	1.52866	2.36099e-08	AT1G13210	ACA.l	(1 of 5) PTHR24092//PTHR24092:SF41 - FAMILY NOT NAMED // PHOSPHOLIPID-TRANSPORTING ATPASE 10-RELATED
Pp6c7_1730	1.89699	1.85188e-11	1.57418	1.01271e-07	0.993253	1.80672e-05			AT1G13210	ACA.l	(1 of 5) PTHR24092//PTHR24092:SF41 - FAMILY NOT NAMED // PHOSPHOLIPID-TRANSPORTING ATPASE 10-RELATED
Pp6c23_320	0.882335	7.25764e-07	0.426442	0.0483959					AT1G13210	ACA.l	(1 of 5) PTHR24092//PTHR24092:SF41 - FAMILY NOT NAMED // PHOSPHOLIPID-TRANSPORTING ATPASE 10-RELATED
Pp6c11_13100	0.482323	0.00461613					-0.546013	0.00686206	AT1G13210	ACA.l	(1 of 5) PTHR24092//PTHR24092:SF41 - FAMILY NOT NAMED // PHOSPHOLIPID-TRANSPORTING ATPASE 10-RELATED
Pp6c13_12100	1.74897	2.55442e-13	1.24466	9.78537e-07	1.35423	2.88132e-08	0.53606	0.0420002	AT1G27770	ACA1	(1 of 2) PTHR24093//PTHR24093:SF262 - FAMILY NOT NAMED // CALCIUM-TRANSPORTING ATPASE 2, PLASMA MEMBRANE-TYPE-RELATED
Pp6c19_11030	1.87594	2.93853e-18	2.3717	1.04885e-28			0.860619	4.99744e-05	AT2G41560	ACA4	(1 of 2) PTHR24093:SF296 - CALCIUM-TRANSPORTING ATPASE 4, PLASMA MEMBRANE-TYPE-RELATED
Pp6c22_5710							-0.474181	0.00540535	AT5G57110	ACA8	(1 of 14) K01537 - Ca2+-transporting ATPase (E3.6.3.8)
Pp6c16_2510					-0.468259	0.00471913			AT5G53470	ACBP1	(1 of 2) PTHR24119:SF0 - ACYL-COA-BINDING DOMAIN-CONTAINING PROTEIN 6
Pp6c11_2080					-1.08298	3.38067e-12	-0.512808	0.00153448	AT4G27780	ACBP2	(1 of 2) PTHR24119:SF0 - ACYL-COA-BINDING DOMAIN-CONTAINING PROTEIN 6
Pp6c1_2450					-0.913195	4.03839e-06	-0.500052	0.015962	AT3G05420	ACBP4	(1 of 2) PTHR23244//PTHR23244:SF315 - KELCH REPEAT DOMAIN // SUBFAMILY NOT NAMED
Pp6c7_11230					-0.885313	0.000224543	-0.560498	0.0220754	AT3G05420	ACBP4	(1 of 2) PTHR23244//PTHR23244:SF315 - KELCH REPEAT DOMAIN // SUBFAMILY NOT NAMED
Pp6c16_2370					-0.616015	0.00161521	-0.670963	0.000527596	AT3G05420	ACBP4	(1 of 2) PTHR23244//PTHR23244:SF315 - KELCH REPEAT DOMAIN // SUBFAMILY NOT NAMED
Pp6c2_3420							0.451741	0.00302434	AT1G31812	ACBP6	(1 of 1) PTHR23310//PTHR23310:SF71 - ACYL-COA-BINDING PROTEIN, ACBP // ACYL-COA-BINDING DOMAIN-CONTAINING PROTEIN 6
Pp6c4_9270					2.15807	1.09376e-08	1.01307	0.0114788	AT1G36160	ACC1	(1 of 2) K11262 - acetyl-CoA carboxylase / biotin carboxylase (ACAC)
Pp6c3_8010					-1.58161	6.20345e-08	-1.45482	5.99147e-07	AT1G36160	ACC1	(1 of 2) K11262 - acetyl-CoA carboxylase / biotin carboxylase (ACAC)
Pp6c18_4620	-0.585383	5.21081e-05	-0.362097	0.024078	-0.861604	2.41905e-05	-0.499399	0.017795	AT1G36180	ACC2	(1 of 2) K11262 - acetyl-CoA carboxylase / biotin carboxylase (ACAC)
Pp6c3_8000					-1.52763	5.96509e-05	-1.81594	1.39833e-06	AT1G36180	ACC2	(1 of 2) K11262 - acetyl-CoA carboxylase / biotin carboxylase (ACAC)
Pp6c3_9890	-0.442569	0.0020556	-0.407102	0.00898399	-0.852065	2.02423e-08	-0.808183	1.27384e-07	AT3G44880	ACD1	(1 of 1) K13071 - pheophorbide a oxygenase (PAO, ACD1)
Pp6c2_3830					0.464415	0.0155563			AT3G44880	ACD1	(1 of 1) K13071 - pheophorbide a oxygenase (PAO, ACD1)
Pp6c11_7190	0.47008	0.0227183					-1.49551	1.45917e-07	AT4G25650	ACD1-LIKE	(1 of 1) PTHR21266:SF25 - PROTOCHLOROPHYLLIDE-DEPENDENT TRANSLOCON COMPONENT 52, CHLOROPLASTIC
Pp6c15_1810	-0.5352	0.0326882	-0.671985	0.0089596	-2.37199	1.02049e-134	-1.79123	9.88121e-82	AT4G37000	ACD2	(1 of 1) 1.3.1.80 - Red chlorophyll catabolite reductase / Red Chl catabolite reductase
Pp6c2_13240					-0.729464	0.00632611	-0.860461	0.00118593	AT1G06460	ACD32.1	(1 of 1) PTHR11527//PTHR11527:SF134 - SMALL HEAT-SHOCK PROTEIN HSP20 FAMILY // HEAT SHOCK PROTEIN 42
Pp6c13_10550							0.505946	0.000133608	AT4G26160	ACHT1	(1 of 2) PTHR10438//PTHR10438:SF227 - THIOREDOXIN // THIOREDOXIN-LIKE 2-1, CHLOROPLASTIC-RELATED
Pp6c4_2100	-1.86016	1.67807e-22	-1.37577	2.66758e-12	-1.56096	6.98004e-11	-1.97914	8.29014e-17	AT2G33270	ACHT3	(1 of 2) PTHR10438//PTHR10438:SF245 - THIOREDOXIN // THIOREDOXIN-LIKE 1-1, CHLOROPLASTIC-RELATED
Pp6c15_10830	-0.710481	0.0027338			-0.917169	0.000320836	-0.7223	0.00594559	AT2G33270	ACHT3	(1 of 2) PTHR10438//PTHR10438:SF245 - THIOREDOXIN // THIOREDOXIN-LIKE 1-1, CHLOROPLASTIC-RELATED
Pp6c25_4070	1.57929	2.14734e-14	1.25817	1.21476e-08					AT5G19530	ACL5	(1 of 1) 2.5.1.22//2.5.1.79 - Spermine synthase / Spermidine aminopropyltransferase // Thermospermine synthase
Pp6c6_14510					1.92544	7.8228e-42	1.70269	6.74435e-34	AT5G19530	ACL5	(1 of 1) 2.5.1.22//2.5.1.79 - Spermine synthase / Spermidine aminopropyltransferase // Thermospermine synthase
Pp6c2_2290					-0.660214	1.27327e-05			AT1G10670	ACLA-1	(1 of 5) 2.3.3.8 - ATP citrate synthase / Citric cleavage enzyme
Pp6c9_12920	2.82917	3.08583e-12	2.58283	5.92911e-10	2.17357	2.40361e-05	2.09202	5.45413e-05	AT2G05710	ACO3	(1 of 3) K01681 - aconitate hydratase (ACO, acnA)
Pp6c15_12710	1.28263	8.42125e-05	1.03984	0.003339	0.967879	5.47603e-05	0.826527	0.000695533	AT2G05710	ACO3	(1 of 3) K01681 - aconitate hydratase (ACO, acnA)
Pp6c15_12800	0.680551	0.000572475	0.457131	0.0455771	0.968701	3.66543e-06	1.26849	7.32511e-10	AT2G05710	ACO3	(1 of 3) K01681 - aconitate hydratase (ACO, acnA)
Pp6c13_6980			0.391033	0.00888544	0.772476	1.05967e-07	1.23696	4.34489e-18	AT1G54580	ACP2	(1 of 4) PTHR20863//PTHR20863:SF29 - ACYL CARRIER PROTEIN/ZINC FINGER PROTEIN 593-RELATED // ACYL CARRIER PROTEIN 1, CHLOROPLASTIC-RELATED
Pp6c14_13640	-0.342016	0.00766824			0.570696	0.00574754	0.95317	1.88819e-06	AT4G25050	ACP4	(1 of 1) PTHR20863:SF28 - ACYL CARRIER PROTEIN 4, CHLOROPLASTIC
Pp6c23_9550					0.521565	0.000788664	0.751092	7.1939e-07	AT4G25050	ACP4	(1 of 1) PTHR20863:SF28 - ACYL CARRIER PROTEIN 4, CHLOROPLASTIC
Pp6c2_13870	-0.684462	2.69257e-05	-0.677985	6.92552e-05	-1.42348	8.53727e-09	-1.76177	7.36633e-13	AT5G65890	ACR1	(1 of 1) PTHR31096//PTHR31096:SF7 - FAMILY NOT NAMED // ACR1
Pp6c17_3260	0.935903	0.00280724	0.829506	0.0182738	1.23986	0.00038692	1.03163	0.00401266	AT2G03730	ACR5	(1 of 2) PTHR31096:SF13 - ACT DOMAIN-CONTAINING PROTEIN 5
Pp6c1_6680					-1.50476	9.54113e-29	-1.40719	2.54911e-25	AT2G03730	ACR5	(1 of 2) PTHR31096:SF13 - ACT DOMAIN-CONTAINING PROTEIN 5
Pp6c3_19040	0.50309	0.000483614	1.02619	8.98005e-14					AT3G01990	ACR6	(1 of 1) PTHR31096:SF22 - ACR6
Pp6c12_6740					2.40727	6.57729e-18	2.14651	2.57899e-14	AT4G22780	ACR7	(1 of 2) PTHR31096:SF6 - ACR7-RELATED
Pp6c1_6510	0.371699	0.0290677			0.880976	4.47986e-08	0.532751	0.00141038	AT5G36880	ACS	(1 of 1) K01895 - acetyl-CoA synthetase (ACSS, acs)
Pp6c11_6410					-0.36736	0.021382	-0.49204	0.00156672	AT5G36880	ACS	(1 of 1) K01895 - acetyl-CoA synthetase (ACSS, acs)
Pp6c21_5990	1.1579	0.000767276							AT1G01480	ACS2	(1 of 1) KOG0257//KOG0259 - Kynurenine aminotransferase, glutamine transaminase K // Tyrosine aminotransferase
Pp6c10_5610	1.57236	1.97319e-07	1.19797	0.000225987	2.84989	1.59547e-32	2.09754	4.81923e-18	AT3G49700	ACS9	(1 of 4) PTHR11751//PTHR11751:SF431 - SUBGROUP I AMINOTRANSFERASE RELATED // 1-AMINOCYCLOPROPANE-1-CARBOXYLATE SYNTHASE 4-RELATED
Pp6c10_9120					-0.705704	2.4591e-05			AT3G46520	ACT12	(1 of 3) PTHR11937//PTHR11937:SF255 - ACTIN // SUBFAMILY NOT NAMED
Pp6c4_3270					-0.41539	0.00380044			AT3G46520	ACT12	(1 of 3) PTHR11937//PTHR11937:SF255 - ACTIN // SUBFAMILY NOT NAMED
Pp6c21_9560					-0.258913	0.0443411			AT3G46520	ACT12	(1 of 3) PTHR11937//PTHR11937:SF255 - ACTIN // SUBFAMILY NOT NAMED
Pp6c21_6370			-0.818741	0.000143228	-2.18223	3.34936e-23	-2.19337	1.15977e-23	AT3G18780	ACT2	(1 of 4) PTHR11937//PTHR11937:SF247 - ACTIN // SUBFAMILY NOT NAMED
Pp6c4_3250							0.591361	4.35644e-06	AT3G18780	ACT2	(1 of 4) PTHR11937//PTHR11937:SF247 - ACTIN // SUBFAMILY NOT NAMED
Pp6c12_12230	0.398211	0.0203989							AT5G09810	ACT7	(1 of 1) PTHR11937//PTHR11937:SF200 - ACTIN // ACTIN-7
Pp6c15_12310					-0.557116	1.72206e-06			AT1G49240	ACT8	(1 of 4) PTHR11937//PTHR11937:SF247 - ACTIN // SUBFAMILY NOT NAMED
Pp6c6_11620					2.11728	8.99212e-17	1.70425	4.1425e-15	AT5G65110	ACX2	(1 of 1) PTHR10909:SF317 - ACYL-COENZYME A OXIDASE 2, PEROXISOMAL
Pp6c13_11130							0.689722	0.00759225	AT2G35690	ACX5	(1 of 7) 1.3.3.6 - Acyl-CoA oxidase
Pp6c14_8340	0.572732	0.00334139	0.461233	0.0349489	1.24732	1.81942e-13	0.883692	3.12962e-07	AT1G06310	ACX6	(1 of 2) PTHR10909:SF11 - ACYL-COENZYME A OXIDASE-LIKE PROTEIN
Pp6c16_6230	-0.630394	0.000855645	-0.766141	7.27631e-05			-0.624984	0.000233208	AT4G25570	ACYB-2	(1 of 1) PTHR10106//PTHR10106:SF17 - CYTOCHROME B561-RELATED // SUBFAMILY NOT NAMED
Pp6c16_6440	0.926071	8.92008e-17	0.3499	0.0082643	0.603127	0.000163305			AT3G07740	ADA2A	(1 of 2) K11314 - transcriptional adapter 2-alpha (TADA2A, ADA2)
Pp6c23_5750							-0.379408	0.0458825	AT3G07740	ADA2A	(1 of 2) K11314 - transcriptional adapter 2-alpha (TADA2A, ADA2)
Pp6c10_4930							0.347191	0.0177262	AT4G16420	ADA2B	(1 of 2) K11314 - transcriptional adapter 2-alpha (TADA2A, ADA2)
Pp6c6_10540	2.39663	4.26949e-05	3.60941	3.06734e-10	2.30069	1.47698e-43	2.12315	1.90807e-37	AT2G16500	ADC1	(1 of 2) 4.1.1.19 - Arginine decarboxylase / L-arginine carboxy-lyase
Pp6c5_2080	1.63819	0.00013811	1.97134	5.81708e-06	0.562371	0.012389	0.5951	0.00838115	AT2G16500	ADC1	(1 of 2) 4.1.1.19 - Arginine decarboxylase / L-arginine carboxy-lyase
Pp6c17_7070	-0.591247	0.0253415			-0.851671	7.82381e-05			AT5G48300	ADG1	(1 of 1) PTHR22572//PTHR22572:SF101 - SUGAR-1-PHOSPHATE GUANYL TRANSFERASE // GLUCOSE-1-PHOSPHATE ADENYLYLTRANSFERASE SMALL SUBUNIT, CHLOROPLASTIC
Pp6c2_15340			0.467568	0.0242551	0.853547	1.85802e-07	1.02062	3.59231e-10	AT2G37250	ADK	(1 of 2) PTHR23359//PTHR23359:SF94 - NUCLEOTIDE KINASE // ADENYLATE KINASE 1, MITOCHONDRIAL-RELATED
Pp6c19_4620	0.658769	0.00160515	0.682656	0.00199387	1.55093	3.04832e-13	2.14337	2.07553e-24	AT5G63400	ADK1	(1 of 2) PTHR23359//PTHR23359:SF99 - NUCLEOTIDE KINASE // SUBFAMILY NOT NAMED
Pp6c13_4800	-0.863746	0.0236745			-0.783402	0.0309844			AT3G09820	ADK1	(1 of 2) 2.7.1.20 - Adenosine kinase
Pp6c7_8750	1.22532	4.00832e-09	0.837754	0.000229834	2.86135	1.69372e-74	1.59966	4.42874e-24	AT4G01100	ADNT1	(1 of 1) PTHR24089//PTHR24089:SF325 - FAMILY NOT NAMED // MITOCHONDRIAL ADENINE NUCLEOTIDE TRANSPORTER ADNT1
Pp6c14_14260					0.502595	0.0132909	0.677079	0.000629962	AT4G01100	ADNT1	(1 of 1) PTHR24089//PTHR24089:SF325 - FAMILY NOT NAMED // MITOCHONDRIAL ADENINE NUCLEOTIDE TRANSPORTER ADNT1
Pp6c21_7540	1.17482	4.72942e-05							AT4G33300	ADR1-L1	(1 of 5) PTHR23155//PTHR23155:SF543 - LEUCINE-RICH REPEAT-CONTAINING PROTEIN // SUBFAMILY NOT NAMED
Pp6c15_12290			0.711191	3.05134e-08	0.689439	0.000121985	1.19575	7.22756e-12	AT3G57610	ADSS	(1 of 1) 6.3.4.4 - Adenylosuccinate synthase / Succinoadenylic kinosynthetase
Pp6c9_11920					0.519942	0.000916584	0.426024	0.00819035	AT3G57610	ADSS	(1 of 1) 6.3.4.4 - Adenylosuccinate synthase / Succinoadenylic kinosynthetase
Pp6c20_9400					-1.00029	3.59733e-12	-0.745058	4.51228e-07	AT3G26810	AFB2	(1 of 4) PTHR24006//PTHR24006:SF456 - FAMILY NOT NAMED // GRR1-LIKE PROTEIN 1-RELATED
Pp6c24_4830			-0.424627	0.0138963	-0.421005	0.00155197	-0.386663	0.0036477	AT5G49980	AFB5	(1 of 2) PTHR24006:SF430 - F-BOX PROTEIN FBX14-RELATED
Pp6c18_2090	-0.645123	0.00188663	-0.481841	0.0395532					AT3G25500	AFH1	(1 of 4) PTHR23213//PTHR23213:SF220 - FORMIN-RELATED // SUBFAMILY NOT NAMED
Pp6c2_11350	0.758369	1.2166e-05	0.455536	0.0232116			-0.641559	0.000276296	AT3G29575	AFP3	(1 of 1) PTHR31413//PTHR31413:SF0 - FAMILY NOT NAMED // NINJA-FAMILY PROTEIN AFP3
Pp6c18_4760					-1.4459	4.97572e-22	-0.985502	4.19821e-11	AT5G08380	AGAL1	(1 of 1) PTHR11452//PTHR11452:SF18 - ALPHA-GALACTOSIDASE/ALPHA-N-ACETYLGALACTOSAMINIDASE // ALPHA-GALACTOSIDASE 1
Pp6c1_18880	0.901055	0.000824213			-0.836836	0.000270545	-1.13119	1.23319e-07	AT4G34460	AGB1	(1 of 1) K04536 - guanine nucleotide-binding protein G(I)/G(S)/G(T) subunit beta-1 (GNB1)
Pp6c1_22510					0.436842	0.000495314	0.490248	7.3279e-05	AT4G34460	AGB1	(1 of 1) K04536 - guanine nucleotide-binding protein G(I)/G(S)/G(T) subunit beta-1 (GNB1)
Pp6c14_8130			-0.421581	0.0447483					AT5G61980	AGD1	(1 of 2) PTHR23180//PTHR23180:SF284 - CENTAURIN/ARF // ADP-RIBOSYLATION FACTOR GTPASE-ACTIVATING PROTEIN AGD3
Pp6c13_5210					-1.29524	1.96771e-07	-1.50544	8.84083e-08	AT3G07490	AGD11	(1 of 4) PTHR10891:SF586 - CALMODULIN-LIKE PROTEIN 6-RELATED
Pp6c13_12080					-1.02266	7.78135e-13	-1.09244	6.78058e-15	AT3G17660	AGD15	(1 of 1) PTHR23180//PTHR23180:SF262 - CENTAURIN/ARF // ADP-RIBOSYLATION FACTOR GTPASE-ACTIVATING PROTEIN AGD15-RELATED
Pp6c26_220	0.927712	0.00534217			-0.484161	0.00015926	-0.347328	0.00849579	AT1G60860	AGD2	(1 of 2) PTHR23180:SF244 - ADP-RIBOSYLATION FACTOR GTPASE-ACTIVATING PROTEIN AGD2-RELATED
Pp6c21_1100					-0.761678	3.42118e-06			AT5G54310	AGD5	(1 of 1) PTHR23180:SF160 - PROTEIN W09D10.1
Pp6c1_8980					-2.69103	6.17319e-38	-2.0731	2.33807e-24	AT4G17890	AGD8	(1 of 3) K12493 - ADP-ribosylation factor GTPase-activating protein 2/3 (ARFGAP2_3)
Pp6c3_10080					-0.910123	2.6495e-12	-0.535354	5.37609e-05	AT3G57550	AGK2	(1 of 1) PTHR23117//PTHR23117:SF13 - GUANYLATE KINASE-RELATED // GUANYLATE KINASE
Pp6c8_3710					-0.329788	0.0220421			AT1G22130	AGL104	(1 of 3) PTHR11945//PTHR11945:SF154 - MADS BOX PROTEIN // F2E2.20-RELATED
Pp6c8_3720	-0.965292	6.75884e-07	-0.480642	0.0395532					AT2G45660	AGL20	(1 of 3) PTHR11945:SF208 - MADS-BOX PROTEIN SOC1
Pp6c8_5590					1.04137	3.9805e-09	1.76168	2.30789e-23	AT5G26880	AGL26	(1 of 1) 2.1.1.207 - tRNA (cytidine(34)-2'-O)-methyltransferase / tRNA methyltransferase L
Pp6c23_3300					0.677782	0.00480517	1.09254	3.66515e-06	AT5G26880	AGL26	(1 of 1) 2.1.1.207 - tRNA (cytidine(34)-2'-O)-methyltransferase / tRNA methyltransferase L
Pp6c12_11200					0.286604	0.00407641			AT1G18750	AGL65	(1 of 1) PTHR11945//PTHR11945:SF156 - MADS BOX PROTEIN // MADS-BOX PROTEIN-RELATED
Pp6c16_2430					-2.78028	0.0211327	-5.15423	0.000844007	AT5G51870	AGL71	(1 of 6) PTHR11945//PTHR11945:SF204 - MADS BOX PROTEIN // F21D18.12-RELATED
Pp6c14_12170					-0.67432	0.000264797	-0.600367	0.00135424	AT1G69540	AGL94	(1 of 2) PTHR11945:SF169 - MADS-BOX FAMILY PROTEIN
Pp6c17_8510					0.929774	6.23929e-06			AT1G48410	AGO1	(1 of 1) PTHR22891//PTHR22891:SF34 - EUKARYOTIC TRANSLATION INITIATION FACTOR 2C // SUBFAMILY NOT NAMED
Pp6c2_2470					0.511728	4.63178e-05			AT1G48410	AGO1	(1 of 1) PTHR22891//PTHR22891:SF34 - EUKARYOTIC TRANSLATION INITIATION FACTOR 2C // SUBFAMILY NOT NAMED
Pp6c1_18770							-0.462804	0.00345417	AT1G48410	AGO1	(1 of 1) PTHR22891//PTHR22891:SF34 - EUKARYOTIC TRANSLATION INITIATION FACTOR 2C // SUBFAMILY NOT NAMED
Pp6c19_10520					0.680852	3.31237e-05			AT1G31290	AGO3	(1 of 2) PTHR22891//PTHR22891:SF4 - EUKARYOTIC TRANSLATION INITIATION FACTOR 2C // PROTEIN ARGONAUTE 2-RELATED
Pp6c21_6740	-0.380787	0.016705	-0.378775	0.0275965					AT2G13360	AGT	(1 of 1) 2.6.1.4//2.6.1.44//2.6.1.45//2.6.1.51 - Glycine transaminase / Glycine aminotransferase // Alanine--glyoxylate transaminase / Alanine--glyoxylate aminotransferase // Serine--glyoxylate transaminase / SGAT // Serine--pyruvate transaminase / Serine--pyruvate aminotransferase
Pp6c18_3600					-0.544798	0.0139593			AT2G13360	AGT	(1 of 1) 2.6.1.4//2.6.1.44//2.6.1.45//2.6.1.51 - Glycine transaminase / Glycine aminotransferase // Alanine--glyoxylate transaminase / Alanine--glyoxylate aminotransferase // Serine--glyoxylate transaminase / SGAT // Serine--pyruvate transaminase / Serine--pyruvate aminotransferase
Pp6c6_13410	-1.08153	1.86496e-06	-0.925798	8.28659e-05	-1.85321	1.07056e-26	-1.2326	3.0987e-13	AT4G39660	AGT2	(1 of 1) PTHR11986//PTHR11986:SF58 - AMINOTRANSFERASE CLASS III // ALANINE--GLYOXYLATE AMINOTRANSFERASE 2, MITOCHONDRIAL
Pp6c10_12170					-0.829267	4.19462e-16	-0.83834	1.14052e-16	AT2G38400	AGT3	(1 of 3) K00827 - alanine-glyoxylate transaminase / (R)-3-amino-2-methylpropionate-pyruvate transaminase (AGXT2)
Pp6c13_2290	1.46416	1.00359e-08	1.27863	1.71342e-06	-0.954768	0.00249826	-0.944274	0.0030696	AT1G17260	AHA10	(1 of 6) PTHR24093:SF355 - ATPASE 1, PLASMA MEMBRANE-TYPE-RELATED
Pp6c3_3700	1.01803	5.74536e-07	1.47642	1.58046e-13	0.576988	0.000448472	1.39544	4.34193e-19	AT1G17260	AHA10	(1 of 6) PTHR24093:SF355 - ATPASE 1, PLASMA MEMBRANE-TYPE-RELATED
Pp6c26_5380	-0.292652	0.0268301					0.847233	2.11147e-08	AT1G17260	AHA10	(1 of 6) PTHR24093:SF355 - ATPASE 1, PLASMA MEMBRANE-TYPE-RELATED
Pp6c3_3710					1.2455	4.14793e-06	1.7197	1.06863e-10	AT1G17260	AHA10	(1 of 6) PTHR24093:SF355 - ATPASE 1, PLASMA MEMBRANE-TYPE-RELATED
Pp6c23_4530					0.74939	0.0103268			AT1G17260	AHA10	(1 of 6) PTHR24093:SF355 - ATPASE 1, PLASMA MEMBRANE-TYPE-RELATED
Pp6c2_8970	-0.51458	0.0447597			-0.696797	0.00043957	-0.694051	0.000417162	AT5G06950	AHBP-1B	(1 of 2) PTHR22952:SF206 - TRANSCRIPTION FACTOR TGA2
Pp6c6_1210	0.58061	0.00119958			0.699905	1.25755e-07	0.378711	0.0100031	AT1G55870	AHG2	(1 of 1) PTHR15092//PTHR15092:SF22 - POLY A -SPECIFIC RIBONUCLEASE/TARGET OF EGR1, MEMBER 1 // TARGET OF EGR1 PROTEIN 1
Pp6c10_4530	0.885504	0.00651281							AT4G12080	AHL1	(1 of 2) PTHR31500:SF7 - AT HOOK MOTIF DNA-BINDING FAMILY PROTEIN-RELATED
Pp6c2_2410	1.22629	0.00113445			0.511948	0.0074485			AT3G04570	AHL19	(1 of 2) PTHR31100//PTHR31100:SF3 - FAMILY NOT NAMED // AT-HOOK MOTIF NUCLEAR LOCALIZED PROTEIN 19-RELATED
Pp6c14_4660					-2.42368	1.08792e-09	-1.81538	5.47896e-07	AT2G45430	AHL22	(1 of 2) PTHR31100//PTHR31100:SF2 - FAMILY NOT NAMED // AT-HOOK MOTIF NUCLEAR LOCALIZED PROTEIN 18-RELATED
Pp6c17_5820	0.617724	4.51251e-05	0.414991	0.0168567					AT3G29350	AHP2	(1 of 7) K14490 - histidine-containing phosphotransfer peotein (AHP)
Pp6c6_11780	-0.718109	0.0148752							AT5G57390	AIL5	(1 of 1) PTHR32467:SF23 - AP2-LIKE ETHYLENE-RESPONSIVE TRANSCRIPTION FACTOR AIL5
Pp6c9_12660							-1.14374	0.000887904	AT5G57390	AIL5	(1 of 1) PTHR32467:SF23 - AP2-LIKE ETHYLENE-RESPONSIVE TRANSCRIPTION FACTOR AIL5
Pp6c15_12610					-0.703031	0.0014507	-0.670681	0.0024268	AT5G10510	AIL6	(1 of 2) PTHR32467//PTHR32467:SF33 - FAMILY NOT NAMED // AP2-LIKE ETHYLENE-RESPONSIVE TRANSCRIPTION FACTOR AIL6-RELATED
Pp6c23_6180					-0.938496	0.0124409	-0.924345	0.0137095	AT5G10510	AIL6	(1 of 2) PTHR32467//PTHR32467:SF33 - FAMILY NOT NAMED // AP2-LIKE ETHYLENE-RESPONSIVE TRANSCRIPTION FACTOR AIL6-RELATED
Pp6c15_12640					-0.594071	0.000865202	-0.501323	0.00512036	AT5G65510	AIL7	(1 of 2) PTHR32467//PTHR32467:SF33 - FAMILY NOT NAMED // AP2-LIKE ETHYLENE-RESPONSIVE TRANSCRIPTION FACTOR AIL6-RELATED
Pp6c18_1690							-1.40987	0.0203399	AT5G65510	AIL7	(1 of 2) PTHR32467//PTHR32467:SF33 - FAMILY NOT NAMED // AP2-LIKE ETHYLENE-RESPONSIVE TRANSCRIPTION FACTOR AIL6-RELATED
Pp6c14_2160							0.597622	0.00867938	AT5G19140	AILP1	(1 of 1) PTHR11772:SF18 - ALUMINUM INDUCED PROTEIN WITH YGL AND LRDR MOTIFS
Pp6c16_8760	-0.782481	5.23739e-06							AT4G29010	AIM1	(1 of 1) 1.1.1.35//4.2.1.17//5.1.2.3//5.3.3.8 - 3-hydroxyacyl-CoA dehydrogenase / Beta-keto-reductase // Enoyl-CoA hydratase / Unsaturated acyl-CoA hydratase // 3-hydroxybutyryl-CoA epimerase // Dodecenoyl-CoA isomerase / Dodecenoyl-CoA Delta-isomerase
Pp6c16_6560					0.417963	0.00292863	0.69809	2.08971e-07	AT1G08780	AIP3	(1 of 1) K09550 - prefoldin subunit 4 (PFDN4)
Pp6c12_6870					-1.17951	1.4076e-05			AT2G04160	AIR3	(1 of 34) 3.4.14.10 - Tripeptidyl-peptidase II / Tripeptidyl peptidase
Pp6c2_2800					0.363161	0.0169529	0.755244	1.61999e-07	AT2G04160	AIR3	(1 of 34) 3.4.14.10 - Tripeptidyl-peptidase II / Tripeptidyl peptidase
Pp6c14_6470					-1.18538	0.00253995			AT2G34680	AIR9	(1 of 1) PTHR24365//PTHR24365:SF274 - TOLL-LIKE RECEPTOR // SUBFAMILY NOT NAMED
Pp6c25_8100					1.4287	2.61871e-17	1.87617	5.09885e-29	AT1G31230	AK-HSDH I	(1 of 2) 1.1.1.3//2.7.2.4 - Homoserine dehydrogenase // Aspartate kinase / Aspartokinase
Pp6c5_8090					-1.86798	1.8269e-07	-1.88456	1.28304e-07	AT4G19710	AK-HSDH II	(1 of 2) 1.1.1.3//2.7.2.4 - Homoserine dehydrogenase // Aspartate kinase / Aspartokinase
Pp6c21_260					0.369383	0.0178885	0.432527	0.00569352	AT4G19710	AK-HSDH II	(1 of 2) 1.1.1.3//2.7.2.4 - Homoserine dehydrogenase // Aspartate kinase / Aspartokinase
Pp6c25_8080					0.288833	0.0195839	0.504621	1.22435e-05	AT4G19710	AK-HSDH II	(1 of 2) 1.1.1.3//2.7.2.4 - Homoserine dehydrogenase // Aspartate kinase / Aspartokinase
Pp6c22_1100					1.47556	5.73605e-23	1.90138	2.21335e-37	AT3G02020	AK3	(1 of 3) K00928 - aspartate kinase (lysC)
Pp6c12_3970	-0.364257	0.0346082			-0.459709	0.00123718	-0.400937	0.00527684	AT5G21170	AKINBETA1	(1 of 2) K07199 - 5'-AMP-activated protein kinase, regulatory beta subunit (PRKAB)
Pp6c24_5840	-1.40664	6.60423e-28	-1.21141	1.47035e-19	-1.30196	1.81268e-13	-1.58025	2.23973e-19	AT4G39940	AKN2	(1 of 4) 2.7.1.25 - Adenylyl-sulfate kinase / APS kinase
Pp6c8_2940	1.22295	0.0236542							AT4G35450	AKR2	(1 of 2) PTHR24193//PTHR24193:SF88 - ANKYRIN REPEAT PROTEIN // SUBFAMILY NOT NAMED
Pp6c8_2960							0.607551	0.0036922	AT4G35450	AKR2	(1 of 2) PTHR24193//PTHR24193:SF88 - ANKYRIN REPEAT PROTEIN // SUBFAMILY NOT NAMED
Pp6c20_5340	-1.20565	4.1537e-06	-0.795142	0.00556859	-1.45901	3.51253e-12	-1.05886	2.56097e-07	AT5G66055	AKRP	(1 of 1) PTHR24198//PTHR24198:SF87 - ANKYRIN REPEAT AND PROTEIN KINASE DOMAIN-CONTAINING PROTEIN // ANKYRIN REPEAT DOMAIN-CONTAINING PROTEIN, CHLOROPLASTIC
Pp6c6_12880	0.328324	0.0381069			0.53979	6.33102e-06			AT3G42790	AL3	(1 of 1) PTHR12321//PTHR12321:SF43 - CPG BINDING PROTEIN // PHD FINGER PROTEIN ALFIN-LIKE 3
Pp6c7_14160					0.709265	2.31589e-05	0.978769	2.32657e-09	AT3G42790	AL3	(1 of 1) PTHR12321//PTHR12321:SF43 - CPG BINDING PROTEIN // PHD FINGER PROTEIN ALFIN-LIKE 3
Pp6c2_17360					0.641509	7.00248e-07	0.711997	2.90096e-08	AT5G20510	AL5	(1 of 1) PTHR12321//PTHR12321:SF61 - CPG BINDING PROTEIN // PHD FINGER PROTEIN ALFIN-LIKE 5
Pp6c6_15140					-0.371468	0.0280572			AT5G20510	AL5	(1 of 1) PTHR12321//PTHR12321:SF61 - CPG BINDING PROTEIN // PHD FINGER PROTEIN ALFIN-LIKE 5
Pp6c1_5040							0.317039	0.013088	AT1G14510	AL7	(1 of 2) PTHR12321//PTHR12321:SF60 - CPG BINDING PROTEIN // PHD FINGER PROTEIN ALFIN-LIKE 6-RELATED
Pp6c1_3660	1.23741	8.84732e-16	0.626385	0.000263073	1.36487	3.75467e-15	0.509399	0.00603505	AT5G04930	ALA1	(1 of 1) PTHR24092//PTHR24092:SF74 - FAMILY NOT NAMED // PHOSPHOLIPID-TRANSPORTING ATPASE 1
Pp6c11_240							-0.384578	0.0242026	AT5G04930	ALA1	(1 of 1) PTHR24092//PTHR24092:SF74 - FAMILY NOT NAMED // PHOSPHOLIPID-TRANSPORTING ATPASE 1
Pp6c6_6840	0.586156	7.25501e-05							AT5G44240	ALA2	(1 of 10) K01530 - phospholipid-translocating ATPase (E3.6.3.1)
Pp6c7_6750	0.575958	1.39e-05							AT1G59820	ALA3	(1 of 1) PTHR24092:SF85 - PHOSPHOLIPID-TRANSPORTING ATPASE 3
Pp6c25_790					0.616405	1.13525e-05	0.831216	1.85705e-09	AT1G50200	ALATS	(1 of 1) PTHR11777//PTHR11777:SF18 - ALANYL-TRNA SYNTHETASE // ALANINE--TRNA LIGASE, CYTOPLASMIC
Pp6c6_6050					-1.73166	0.0091207	-1.67156	0.0250366	AT1G50200	ALATS	(1 of 1) PTHR11777//PTHR11777:SF18 - ALANYL-TRNA SYNTHETASE // ALANINE--TRNA LIGASE, CYTOPLASMIC
Pp6c15_12670					0.880586	5.52511e-05	1.19699	2.59548e-08	AT1G08520	ALB1	(1 of 1) K03404 - magnesium chelatase subunit D (chlD, bchD)
Pp6c10_9130					1.22125	1.28121e-13	1.4385	6.39143e-19	AT2G28800	ALB3	(1 of 1) PTHR12428//PTHR12428:SF19 - OXA1 // INNER MEMBRANE PROTEIN ALBINO3, CHLOROPLASTIC
Pp6c3_17760					1.06421	1.15244e-20	0.999175	2.29502e-18	AT1G24490	ALB4	(1 of 1) PTHR12428:SF18 - ALBINO3-LIKE PROTEIN 1, CHLOROPLASTIC
Pp6c17_7900	-1.48408	1.39921e-07	-1.65321	1.5618e-08	-0.990644	9.46457e-07	-1.26886	4.42319e-10	AT5G67110	ALC	(1 of 2) PTHR12565//PTHR12565:SF87 - STEROL REGULATORY ELEMENT-BINDING PROTEIN // TRANSCRIPTION FACTOR ALC-RELATED
Pp6c1_20320	0.414073	0.00445865			-0.552259	4.67905e-05	-0.788524	3.4874e-09	AT5G67110	ALC	(1 of 2) PTHR12565//PTHR12565:SF87 - STEROL REGULATORY ELEMENT-BINDING PROTEIN // TRANSCRIPTION FACTOR ALC-RELATED
Pp6c24_1400	-0.310538	0.00908538			-0.487311	7.73032e-05	-0.44026	0.000349066	AT1G74920	ALDH10A8	(1 of 2) 1.2.1.8 - Betaine-aldehyde dehydrogenase / Betaine aldehyde oxidase
Pp6c23_3270	0.815976	8.84807e-05	1.25852	5.77933e-10			0.350011	0.0312515	AT2G24270	ALDH11A3	(1 of 1) 1.2.1.9 - Glyceraldehyde-3-phosphate dehydrogenase (NADP(+)) / Triosephosphate dehydrogenase
Pp6c20_8570					0.579294	0.00770681			AT2G24270	ALDH11A3	(1 of 1) 1.2.1.9 - Glyceraldehyde-3-phosphate dehydrogenase (NADP(+)) / Triosephosphate dehydrogenase
Pp6c5_11700					-0.534182	1.38103e-06			AT1G23800	ALDH2B7	(1 of 1) 1.2.1.3//1.2.1.5 - Aldehyde dehydrogenase (NAD(+)) // Aldehyde dehydrogenase (NAD(P)(+))
Pp6c5_10180	-0.486567	0.00686889			-1.25828	7.52354e-17	-1.17145	2.99417e-14	AT3G24503	ALDH2C4	(1 of 1) 1.2.1.3//1.2.1.68 - Aldehyde dehydrogenase (NAD(+)) // Coniferyl-aldehyde dehydrogenase
Pp6c17_1850					-1.42752	1.56305e-28	-1.01815	4.07842e-15	AT4G36250	ALDH3F1	(1 of 1) PTHR11699//PTHR11699:SF117 - ALDEHYDE DEHYDROGENASE-RELATED // ALDEHYDE DEHYDROGENASE FAMILY 3 MEMBER F1
Pp6c9_1290					0.752462	0.000954414			AT1G44170	ALDH3H1	(1 of 2) PTHR11699:SF171 - ALDEHYDE DEHYDROGENASE FAMILY 3 MEMBER I1, CHLOROPLASTIC
Pp6c22_7980					-2.40218	7.63828e-07	-1.12333	0.000371517	AT4G34240	ALDH3I1	(1 of 2) PTHR11699:SF171 - ALDEHYDE DEHYDROGENASE FAMILY 3 MEMBER I1, CHLOROPLASTIC
Pp6c4_16740	-0.471955	0.0034857			-0.597802	0.000252461			AT2G14170	ALDH6B2	(1 of 1) 1.2.1.27 - Methylmalonate-semialdehyde dehydrogenase (CoA acylating) / MSDH
Pp6c6_14560	0.297994	0.011691			0.66089	7.45725e-08	0.535655	1.64462e-05	AT2G14170	ALDH6B2	(1 of 1) 1.2.1.27 - Methylmalonate-semialdehyde dehydrogenase (CoA acylating) / MSDH
Pp6c1_22060	0.83873	0.000167101			1.71385	3.10592e-32	0.773907	2.28051e-07	AT1G54100	ALDH7B4	(1 of 1) K14085 - aldehyde dehydrogenase family 7 member A1 (ALDH7A1)
Pp6c2_4640					-1.08029	4.4285e-10			AT1G54100	ALDH7B4	(1 of 1) K14085 - aldehyde dehydrogenase family 7 member A1 (ALDH7A1)
Pp6c24_3410					-1.43153	3.30524e-07	-1.27052	6.02015e-06	AT1G54100	ALDH7B4	(1 of 1) K14085 - aldehyde dehydrogenase family 7 member A1 (ALDH7A1)
Pp6c2_10820	-1.32181	3.69023e-11	-0.83925	8.77071e-05					AT2G20300	ALE2	(1 of 1) PTHR27001//PTHR27001:SF10 - FAMILY NOT NAMED // RECEPTOR-LIKE SERINE/THREONINE-PROTEIN KINASE ALE2
Pp6c13_5550	0.383808	0.0283146							AT3G18440	ALMT9	(1 of 5) PTHR31086:SF20 - ALUMINUM-ACTIVATED MALATE TRANSPORTER 4-RELATED
Pp6c2_4260					-2.05914	4.3925e-23	-2.00583	3.06922e-21	AT4G04955	ALN	(1 of 1) 3.5.2.5 - Allantoinase
Pp6c14_6090							0.750321	0.00528078	AT4G04955	ALN	(1 of 1) 3.5.2.5 - Allantoinase
Pp6c26_2580					1.5032	4.62847e-07	1.89604	7.77807e-11	AT1G73680	ALPHA DOX2	(1 of 1) PTHR11903//PTHR11903:SF12 - PROSTAGLANDIN G/H SYNTHASE // ALPHA-DIOXYGENASE 2
Pp6c17_3020					0.790659	2.03397e-08			AT5G22770	alpha-ADR	(1 of 2) K11824 - AP-2 complex subunit alpha (AP2A)
Pp6c1_15470					-0.802948	0.000803987	-0.836703	0.000410428	AT5G22770	alpha-ADR	(1 of 2) K11824 - AP-2 complex subunit alpha (AP2A)
Pp6c17_1260					-0.397737	0.00939292			AT5G22770	alpha-ADR	(1 of 2) K11824 - AP-2 complex subunit alpha (AP2A)
Pp6c22_3080	-0.828983	2.75133e-05	-0.86261	1.85574e-05	-1.49482	1.72174e-12	-1.80377	6.78593e-18	AT3G56450	ALPHA-SNAP1	(1 of 2) PTHR13768//PTHR13768:SF8 - SOLUBLE NSF ATTACHMENT PROTEIN SNAP // SOLUBLE NSF ATTACHMENT PROTEIN
Pp6c7_1490	-0.482744	0.00320705					0.618473	0.00150222	AT3G05380	ALY2	(1 of 2) PTHR21689:SF3 - PROTEIN ALWAYS EARLY 1-RELATED
Pp6c11_12710							-0.481255	0.00128296	AT3G05380	ALY2	(1 of 2) PTHR21689:SF3 - PROTEIN ALWAYS EARLY 1-RELATED
Pp6c18_6500	0.400308	0.000374695							AT4G32660	AME3	(1 of 3) K08287 - dual-specificity kinase (E2.7.12.1)
Pp6c21_10450	0.390625	0.00654251							AT4G32660	AME3	(1 of 3) K08287 - dual-specificity kinase (E2.7.12.1)
Pp6c9_5420	0.607334	0.047738	0.652588	0.0494038	0.480301	0.000554039			AT4G32660	AME3	(1 of 3) K08287 - dual-specificity kinase (E2.7.12.1)
Pp6c1_4280					0.718816	5.70803e-10	0.466731	6.58159e-05	AT4G32660	AME3	(1 of 3) K08287 - dual-specificity kinase (E2.7.12.1)
Pp6c21_8310							-0.603174	0.0100198	AT2G16910	AMS	(1 of 1) PTHR31945//PTHR31945:SF11 - FAMILY NOT NAMED // TRANSCRIPTION FACTOR ABORTED MICROSPORES
Pp6c13_2430			-0.642275	0.0218124	-0.843705	2.34653e-05	-0.952649	8.40785e-07	AT1G48790	AMSH1	(1 of 1) PTHR12947//PTHR12947:SF10 - AMSH // AMSH-LIKE UBIQUITIN THIOESTERASE 1
Pp6c18_8260			-0.438958	0.00150632	-0.695886	7.11016e-06	-1.01796	2.37918e-11	AT3G24300	AMT1;3	(1 of 6) K03320 - ammonium transporter, Amt family (amt, AMT, MEP)
Pp6c18_10390					-4.96518	1.91874e-30	-3.86814	2.15773e-19	AT3G24300	AMT1;3	(1 of 6) K03320 - ammonium transporter, Amt family (amt, AMT, MEP)
Pp6c21_5560					-0.744801	0.00650452			AT4G28700	AMT1;4	(1 of 1) PTHR11730//PTHR11730:SF57 - AMMONIUM TRANSPORTER // AMMONIUM TRANSPORTER 1 MEMBER 4
Pp6c18_8280	-0.748351	0.000429346			-2.21265	6.6373e-09	-2.06267	7.74946e-08	AT3G24290	AMT1;5	(1 of 6) K03320 - ammonium transporter, Amt family (amt, AMT, MEP)
Pp6c5_7000	-0.775977	0.00260549	-0.942209	0.00035032	-3.40225	1.35133e-49	-3.247	4.31541e-46	AT2G38290	AMT2	(1 of 1) PTHR11730//PTHR11730:SF38 - AMMONIUM TRANSPORTER // AMMONIUM TRANSPORTER 2
Pp6c14_7820	1.58968	0.00525478	2.38412	2.68276e-05	3.34577	2.10031e-14	2.33943	4.75832e-08	AT2G38290	AMT2	(1 of 1) PTHR11730//PTHR11730:SF38 - AMMONIUM TRANSPORTER // AMMONIUM TRANSPORTER 2
Pp6c16_1290					-5.53087	2.27179e-174	-4.07471	8.69033e-98	AT2G38290	AMT2	(1 of 1) PTHR11730//PTHR11730:SF38 - AMMONIUM TRANSPORTER // AMMONIUM TRANSPORTER 2
Pp6c25_10910					-8.84743	2.34163e-19	-5.97208	3.48683e-28	AT2G38290	AMT2	(1 of 1) PTHR11730//PTHR11730:SF38 - AMMONIUM TRANSPORTER // AMMONIUM TRANSPORTER 2
Pp6c16_10460					-2.44366	1.87906e-15	-2.29031	1.16156e-13	AT2G38290	AMT2	(1 of 1) PTHR11730//PTHR11730:SF38 - AMMONIUM TRANSPORTER // AMMONIUM TRANSPORTER 2
Pp6c10_5550					1.57872	2.7881e-14	1.19185	1.26382e-08	AT2G38290	AMT2	(1 of 1) PTHR11730//PTHR11730:SF38 - AMMONIUM TRANSPORTER // AMMONIUM TRANSPORTER 2
Pp6c22_2870					-3.01451	7.50106e-07	-2.51432	4.89611e-05	AT2G38290	AMT2	(1 of 1) PTHR11730//PTHR11730:SF38 - AMMONIUM TRANSPORTER // AMMONIUM TRANSPORTER 2
Pp6c2_8710					1.17346	0.000121454	0.90207	0.003064	AT2G38290	AMT2	(1 of 1) PTHR11730//PTHR11730:SF38 - AMMONIUM TRANSPORTER // AMMONIUM TRANSPORTER 2
Pp6c13_9870	-1.70072	2.26525e-07	-1.92029	6.68148e-09	-2.36002	6.31242e-20	-1.89545	2.05526e-13	AT4G25000	AMY1	(1 of 1) PTHR10357//PTHR10357:SF153 - ALPHA-AMYLASE // SUBFAMILY NOT NAMED
Pp6c11_3590					-2.05321	3.86597e-29	-1.71698	5.89069e-21	AT4G25000	AMY1	(1 of 1) PTHR10357//PTHR10357:SF153 - ALPHA-AMYLASE // SUBFAMILY NOT NAMED
Pp6c22_9460					-0.998293	0.000716292	-1.07082	0.000290095	AT4G25000	AMY1	(1 of 1) PTHR10357//PTHR10357:SF153 - ALPHA-AMYLASE // SUBFAMILY NOT NAMED
Pp6c2_2260					-0.503836	0.007376	-0.495855	0.00890025	AT4G25000	AMY1	(1 of 1) PTHR10357//PTHR10357:SF153 - ALPHA-AMYLASE // SUBFAMILY NOT NAMED
Pp6c21_10670					0.427182	0.0327588	0.539505	0.00647022	AT1G76130	AMY2	(1 of 1) PTHR10357//PTHR10357:SF118 - ALPHA-AMYLASE // ALPHA-AMYLASE 2-RELATED
Pp6c4_8400							-1.31294	0.000270406	AT1G69830	AMY3	(1 of 1) PTHR10357:SF171 - ALPHA-AMYLASE 3, CHLOROPLASTIC
Pp6c3_15870	-0.51064	0.0264208							AT1G01510	AN	(1 of 1) PTHR10996//PTHR10996:SF134 - 2-HYDROXYACID DEHYDROGENASE-RELATED // SUBFAMILY NOT NAMED
Pp6c3_10980					1.33572	2.31737e-06			AT5G28640	AN3	(1 of 1) PTHR23107:SF6 - GRF1-INTERACTING FACTOR 1
Pp6c3_2980							0.45661	0.000297491	AT5G28640	AN3	(1 of 1) PTHR23107:SF6 - GRF1-INTERACTING FACTOR 1
Pp6c4_15620	-0.599429	0.0152247	-0.848876	0.00067838	-0.60861	5.43538e-06	-0.671341	4.21906e-07	AT1G68090	ANN5	(1 of 8) PTHR10502 - ANNEXIN
Pp6c26_6900					-0.357786	0.0479631	-0.487326	0.0054204	AT5G10220	ANN6	(1 of 4) PTHR10502:SF98 - ANNEXIN D1-RELATED
Pp6c13_11710	0.740708	0.0438919					-1.37951	0.000987016	AT1G35720	ANNAT1	(1 of 4) PTHR10502:SF98 - ANNEXIN D1-RELATED
Pp6c4_7570					1.37761	0.000434995	2.08073	9.00387e-08	AT5G65020	ANNAT2	(1 of 4) PTHR10502:SF98 - ANNEXIN D1-RELATED
Pp6c3_2150	-0.755078	0.0445449			0.45248	0.0472697	0.494736	0.0324328	AT2G38760	ANNAT3	(1 of 1) PTHR10502:SF99 - ANNEXIN D3
Pp6c9_5300					-1.3102	4.79796e-11	-0.785955	0.000114354	AT5G28680	ANX2	(1 of 2) PTHR27003:SF7 - RECEPTOR-LIKE PROTEIN KINASE ANXUR1-RELATED
Pp6c11_3750					-3.04515	0.0410698			AT5G28680	ANX2	(1 of 2) PTHR27003:SF7 - RECEPTOR-LIKE PROTEIN KINASE ANXUR1-RELATED
Pp6c9_7480	2.25212	0.000149387	2.06813	0.00103599	2.09435	8.84925e-15	0.83951	0.00344983	AT5G14760	AO	(1 of 1) 1.4.3.16 - L-aspartate oxidase / LASPO
Pp6c5_9930	-1.58224	4.05511e-12	-1.38056	5.83665e-09					AT1G04580	AO4	(1 of 2) 1.2.1.28//1.2.3.1//1.2.3.7 - Benzaldehyde dehydrogenase (NAD(+)) // Aldehyde oxidase / Retinal oxidase // Indole-3-acetaldehyde oxidase / Indoleacetaldehyde oxidase
Pp6c19_9710	-1.81856	2.22023e-07	-0.964627	0.0155985			-0.73397	0.0319774	AT1G04580	AO4	(1 of 2) 1.2.1.28//1.2.3.1//1.2.3.7 - Benzaldehyde dehydrogenase (NAD(+)) // Aldehyde oxidase / Retinal oxidase // Indole-3-acetaldehyde oxidase / Indoleacetaldehyde oxidase
Pp6c3_200	-1.30138	1.00792e-06			-0.986712	4.11795e-08			AT3G25760	AOC1	(1 of 4) 5.3.99.6 - Allene-oxide cyclase
Pp6c4_11870					-1.10796	6.20497e-06			AT3G25780	AOC3	(1 of 4) 5.3.99.6 - Allene-oxide cyclase
Pp6c5_2100	-0.741513	0.0194199							AT1G13280	AOC4	(1 of 4) 5.3.99.6 - Allene-oxide cyclase
Pp6c5_1920					-0.705996	0.00371276			AT5G42650	AOS	(1 of 1) 4.2.1.92 - Hydroperoxide dehydratase / Hydroperoxide isomerase
Pp6c2_7190	1.42425	4.28927e-10			1.38837	1.22518e-10	0.781952	0.000494188	AT3G22360	AOX1B	(1 of 3) PTHR31803//PTHR31803:SF4 - FAMILY NOT NAMED // UBIQUINOL OXIDASE 1A, MITOCHONDRIAL-RELATED
Pp6c6_5920	-0.305134	0.0383841			-0.327597	0.0361663	-0.378968	0.0121445	AT1G11910	APA1	(1 of 3) 3.4.23.40 - Phytepsin
Pp6c15_5570					-1.56952	2.50398e-05	-1.73842	2.77561e-06	AT1G11910	APA1	(1 of 3) 3.4.23.40 - Phytepsin
Pp6c7_4040	-0.747591	0.00415787							AT2G18290	APC10	(1 of 1) K03357 - anaphase-promoting complex subunit 10 (APC10, DOC1)
Pp6c7_4650							0.520626	0.0135877	AT3G05870	APC11	(1 of 1) K03358 - anaphase-promoting complex subunit 11 (APC11)
Pp6c3_640	2.26426	2.95177e-29	1.6146	1.61968e-13	4.51612	4.02999e-100	3.23807	5.15512e-52	AT5G46110	APE2	(1 of 1) PTHR11132//PTHR11132:SF102 - SOLUTE CARRIER FAMILY 35 // SUBFAMILY NOT NAMED
Pp6c4_4410	-0.285859	0.0464901			-1.01002	1.32718e-08	-0.780494	1.65964e-05	AT5G46110	APE2	(1 of 1) PTHR11132//PTHR11132:SF102 - SOLUTE CARRIER FAMILY 35 // SUBFAMILY NOT NAMED
Pp6c4_5150							-0.656747	0.000841989	AT5G46110	APE2	(1 of 1) PTHR11132//PTHR11132:SF102 - SOLUTE CARRIER FAMILY 35 // SUBFAMILY NOT NAMED
Pp6c3_12500	-0.778078	0.00290359			0.587466	0.000149372	0.552042	0.000446663	AT3G63410	APG1	(1 of 1) 2.1.1.295 - 2-methyl-6-phytyl-1,4-hydroquinone methyltransferase / MPBQ/MSBQ methyltransferase
Pp6c12_11160							0.578742	0.000742429	AT2G36230	APG10	(1 of 1) 5.3.1.16 - 1-(5-phosphoribosyl)-5- ((5-phosphoribosylamino)methylideneamino)imidazole-4-carboxamide isomerase / Phosphoribosylformimino-5-aminoimidazole carboxamide ribotide isomerase
Pp6c4_15670			-0.487305	0.00316642					AT3G13970	APG12B	(1 of 2) K08336 - ubiquitin-like protein ATG12 (ATG12)
Pp6c8_2160					0.468185	0.00109416	0.604168	1.67274e-05	AT2G01110	APG2	(1 of 1) K03118 - sec-independent protein translocase protein TatC (tatC)
Pp6c4_5590					-0.547183	0.00429321	-0.647765	0.000581231	AT5G17290	APG5	(1 of 1) K08339 - autophagy-related protein 5 (ATG5)
Pp6c24_3940					-0.372329	0.0080531			AT5G45900	APG7	(1 of 1) K08337 - ubiquitin-like modifier-activating enzyme ATG7 (ATG7)
Pp6c14_8440			-0.718781	1.03704e-05	-1.56013	6.48642e-17	-1.83193	4.33923e-23	AT4G21980	APG8A	(1 of 4) PTHR10969:SF43 - AUTOPHAGY-RELATED PROTEIN 8A-RELATED
Pp6c2_1060	0.777241	1.21427e-06					-0.576506	0.0250406	AT2G31260	APG9	(1 of 1) K17907 - autophagy-related protein 9 (ATG9)
Pp6c10_5260	0.389657	0.0024571					-0.816442	0.000770572	AT2G31260	APG9	(1 of 1) K17907 - autophagy-related protein 9 (ATG9)
Pp6c17_2780					-0.939768	8.82684e-09	-0.554327	0.00111134	AT2G02800	APK2B	(1 of 4) K04733 - interleukin-1 receptor-associated kinase 4 (IRAK4)
Pp6c2_11230	0.922082	0.000303034							AT3G03900	APK3	(1 of 1) PTHR11055//PTHR11055:SF22 - ADENYLSULFATE KINASE/SULFATE ADENYLTRANSFERASE // ADENYLYL-SULFATE KINASE 3
Pp6c23_10340							-0.468953	0.0141472	AT3G03900	APK3	(1 of 1) PTHR11055//PTHR11055:SF22 - ADENYLSULFATE KINASE/SULFATE ADENYLTRANSFERASE // ADENYLYL-SULFATE KINASE 3
Pp6c1_1650	-0.620834	0.0257674							AT5G19220	APL1	(1 of 1) PTHR22572//PTHR22572:SF119 - SUGAR-1-PHOSPHATE GUANYL TRANSFERASE // GLUCOSE-1-PHOSPHATE ADENYLYLTRANSFERASE LARGE SUBUNIT 1, CHLOROPLASTIC
Pp6c19_4810					-1.41595	7.33514e-06	-1.31693	3.19276e-05	AT5G19220	APL1	(1 of 1) PTHR22572//PTHR22572:SF119 - SUGAR-1-PHOSPHATE GUANYL TRANSFERASE // GLUCOSE-1-PHOSPHATE ADENYLYLTRANSFERASE LARGE SUBUNIT 1, CHLOROPLASTIC
Pp6c14_7230	1.0251	0.00092754							AT1G27680	APL2	(1 of 1) PTHR22572//PTHR22572:SF110 - SUGAR-1-PHOSPHATE GUANYL TRANSFERASE // GLUCOSE-1-PHOSPHATE ADENYLYLTRANSFERASE LARGE SUBUNIT 2, CHLOROPLASTIC
Pp6c7_10830					0.824139	0.001316	0.710829	0.0067111	AT1G27680	APL2	(1 of 1) PTHR22572//PTHR22572:SF110 - SUGAR-1-PHOSPHATE GUANYL TRANSFERASE // GLUCOSE-1-PHOSPHATE ADENYLYLTRANSFERASE LARGE SUBUNIT 2, CHLOROPLASTIC
Pp6c1_16440					-1.97927	0.00398294			AT1G27680	APL2	(1 of 1) PTHR22572//PTHR22572:SF110 - SUGAR-1-PHOSPHATE GUANYL TRANSFERASE // GLUCOSE-1-PHOSPHATE ADENYLYLTRANSFERASE LARGE SUBUNIT 2, CHLOROPLASTIC
Pp6c7_11860							-0.873284	0.000545884	AT1G27680	APL2	(1 of 1) PTHR22572//PTHR22572:SF110 - SUGAR-1-PHOSPHATE GUANYL TRANSFERASE // GLUCOSE-1-PHOSPHATE ADENYLYLTRANSFERASE LARGE SUBUNIT 2, CHLOROPLASTIC
Pp6c11_3240					1.25714	1.29471e-11	0.62561	0.00140413	AT4G39210	APL3	(1 of 2) PTHR22572:SF111 - GLUCOSE-1-PHOSPHATE ADENYLYLTRANSFERASE LARGE SUBUNIT 3, CHLOROPLASTIC-RELATED
Pp6c2_4680	-0.759008	0.0160527							AT2G21590	APL4	(1 of 2) PTHR22572:SF111 - GLUCOSE-1-PHOSPHATE ADENYLYLTRANSFERASE LARGE SUBUNIT 3, CHLOROPLASTIC-RELATED
Pp6c19_3980					0.812142	1.02966e-08			AT4G33090	APM1	(1 of 1) 3.4.11.2 - Membrane alanyl aminopeptidase / Peptidase E
Pp6c1_17580					0.938333	9.49092e-09	0.952887	7.64182e-09	AT5G61930	APO3	(1 of 1) PTHR10388//PTHR10388:SF11 - EUKARYOTIC TRANSLATION INITIATION FACTOR SUI1 // APO PROTEIN 3, MITOCHONDRIAL
Pp6c3_19460					-0.700787	9.51008e-12	-0.602628	5.18784e-09	AT4G36760	APP1	(1 of 1) PTHR10804//PTHR10804:SF87 - PROTEASE FAMILY M24 METHIONYL AMINOPEPTIDASE, AMINOPEPTIDASE P // XAA-PRO AMINOPEPTIDASE 1
Pp6c3_16720	0.445192	0.000814003			0.48477	0.00450688	0.362767	0.039741	AT5G18120	APRL7	(1 of 2) PTHR18929//PTHR18929:SF84 - PROTEIN DISULFIDE ISOMERASE // 5'-ADENYLYLSULFATE REDUCTASE-LIKE 5-RELATED
Pp6c11_11320					0.472876	0.0023869			AT4G18020	APRR2	(1 of 1) PTHR31312//PTHR31312:SF2 - FAMILY NOT NAMED // TWO-COMPONENT RESPONSE REGULATOR-LIKE APRR2
Pp6c23_1560	0.999194	2.57081e-17	0.387457	0.00526673	2.27913	3.12789e-86	1.37083	1.15824e-31	AT4G14680	APS3	(1 of 4) 2.7.7.4 - Sulfate adenylyltransferase / Sulfurylase
Pp6c20_7110					1.18492	9.84633e-14	0.777234	1.9293e-06	AT4G14680	APS3	(1 of 4) 2.7.7.4 - Sulfate adenylyltransferase / Sulfurylase
Pp6c11_9650							0.405441	0.0385289	AT5G01310	APTX	(1 of 1) K10863 - aprataxin [EC:3.-.-.-] (APTX)
Pp6c20_1980					0.650184	7.94169e-07	0.736188	1.52741e-08	AT4G35970	APX5	(1 of 1) PTHR31356//PTHR31356:SF8 - FAMILY NOT NAMED // L-ASCORBATE PEROXIDASE 5, PEROXISOMAL
Pp6c1_13820							0.315392	0.00279202	AT4G35970	APX5	(1 of 1) PTHR31356//PTHR31356:SF8 - FAMILY NOT NAMED // L-ASCORBATE PEROXIDASE 5, PEROXISOMAL
Pp6c15_12830					0.945545	7.25363e-16	1.16349	1.11882e-23	AT1G66680	AR401	(1 of 1) PTHR12843//PTHR12843:SF5 - UNCHARACTERIZED // METHYLTRANSFERASE-LIKE PROTEIN 10
Pp6c12_4570	1.76502	1.04096e-08					-0.690975	0.0334412	AT2G44900	ARABIDILLO-1	(1 of 2) PTHR23315//PTHR23315:SF91 - BETA CATENIN-RELATED ARMADILLO REPEAT-CONTAINING // ARMADILLO SEGMENT POLARITY PROTEIN
Pp6c12_4590	1.20394	2.28926e-06			0.662248	0.0155149	-0.636879	0.019354	AT3G60350	ARABIDILLO-2	(1 of 1) KOG1947//KOG2120 - Leucine rich repeat proteins, some proteins contain F-box // SCF ubiquitin ligase, Skp2 component
Pp6c2_11900					-0.790671	7.31616e-08	-0.366465	0.0189284	AT1G75840	ARAC5	(1 of 3) PTHR24072//PTHR24072:SF171 - RHO FAMILY GTPASE // RAC-LIKE GTP-BINDING PROTEIN ARAC4-RELATED
Pp6c3_11100	-1.18093	0.00338067			-2.37116	2.34448e-05	-1.42296	0.0150175	AT2G35100	ARAD1	(1 of 2) PTHR11062//PTHR11062:SF50 - EXOSTOSIN HEPARAN SULFATE GLYCOSYLTRANSFERASE -RELATED // SUBFAMILY NOT NAMED
Pp6c18_6400	-0.84364	0.0101663	-0.840506	0.0267502	-0.557415	0.027176	-0.595346	0.0231617	AT2G32480	ARASP	(1 of 3) 3.4.24.85 - S2P endopeptidase / Sterol-regulatory element-binding proteins intramembrane protease
Pp6c2_18710					-0.851617	7.07719e-06	-0.889437	2.56111e-06	AT3G19720	ARC5	(1 of 1) PTHR11566//PTHR11566:SF78 - DYNAMIN // DYNAMIN-LIKE PROTEIN ARC5
Pp6c22_6620	0.447887	0.0151934	0.436334	0.0308423	0.808216	2.88072e-08			AT5G42480	ARC6	(1 of 1) PTHR33925//PTHR33925:SF3 - FAMILY NOT NAMED // PROTEIN ACCUMULATION AND REPLICATION OF CHLOROPLASTS 6, CHLOROPLASTIC
Pp6c14_12940					0.655505	2.74982e-07	0.378536	0.00405467	AT4G14716	ARD1	(1 of 2) 1.13.11.53//1.13.11.54 - Acireductone dioxygenase (Ni(2+)-requiring) / E-2 // Acireductone dioxygenase (Fe(2+)-requiring) / E-2'
Pp6c4_15050					-0.775143	9.77054e-05	-0.499163	0.0154089	AT2G26400	ARD3	(1 of 1) PTHR23418:SF0 - 1,2-DIHYDROXY-3-KETO-5-METHYLTHIOPENTENE DIOXYGENASE
Pp6c1_21520							1.53163	4.97148e-07	AT2G26400	ARD3	(1 of 1) PTHR23418:SF0 - 1,2-DIHYDROXY-3-KETO-5-METHYLTHIOPENTENE DIOXYGENASE
Pp6c26_7150	-1.49629	0.00354215							AT5G43850	ARD4	(1 of 1) PTHR23418//PTHR23418:SF4 - ACIREDUCTONE DIOXYGENASE // 1,2-DIHYDROXY-3-KETO-5-METHYLTHIOPENTENE DIOXYGENASE 4
Pp6c5_4850	0.920475	0.00737039			1.65023	5.74008e-07			AT1G59750	ARF1	(1 of 1) PTHR31384//PTHR31384:SF28 - FAMILY NOT NAMED // AUXIN RESPONSE FACTOR 1
Pp6c6_12600			0.586998	0.00244322					AT1G23490	ARF1	(1 of 6) K07937 - ADP-ribosylation factor 1 (ARF1)
Pp6c6_14210	0.973305	2.64806e-05	0.651254	0.0122578	1.37812	5.94963e-09	0.640769	0.0103902	AT2G28350	ARF10	(1 of 2) PTHR31384:SF27 - AUXIN RESPONSE FACTOR 10-RELATED
Pp6c14_9370	0.791122	0.000257924			-1.98279	4.5448e-17	-1.77054	3.5755e-15	AT2G46530	ARF11	(1 of 2) PTHR31384:SF17 - AUXIN RESPONSE FACTOR 11-RELATED
Pp6c2_14160	0.529863	0.0358895							AT1G19220	ARF19	(1 of 2) PTHR31384:SF21 - AUXIN RESPONSE FACTOR 19-RELATED
Pp6c17_10420					0.394707	0.0218476	0.344166	0.0482061	AT1G19220	ARF19	(1 of 2) PTHR31384:SF21 - AUXIN RESPONSE FACTOR 19-RELATED
Pp6c18_7720	2.52536	3.48777e-10	3.08341	1.93809e-14	3.33925	3.10894e-05	2.12305	0.0113456	AT2G24765	ARF3	(1 of 1) K07942 - ADP-ribosylation factor-like protein 1 (ARL1)
Pp6c8_5660	0.611528	5.96951e-07					0.52809	0.0270431	AT2G24765	ARF3	(1 of 1) K07942 - ADP-ribosylation factor-like protein 1 (ARL1)
Pp6c14_12580	-0.752103	0.000311519			-1.00255	2.87793e-07	-1.21493	4.51999e-10	AT2G24765	ARF3	(1 of 1) K07942 - ADP-ribosylation factor-like protein 1 (ARL1)
Pp6c1_20870					-0.611156	0.00404651	-0.922188	6.74478e-06	AT2G24765	ARF3	(1 of 1) K07942 - ADP-ribosylation factor-like protein 1 (ARL1)
Pp6c20_8520							0.390193	0.00319536	AT2G24765	ARF3	(1 of 1) K07942 - ADP-ribosylation factor-like protein 1 (ARL1)
Pp6c15_5180	-1.00915	8.9568e-07	-0.993606	2.35581e-06	-0.966127	0.000144613	-0.904057	0.000387356	AT5G60450	ARF4	(1 of 1) PTHR31384//PTHR31384:SF20 - FAMILY NOT NAMED // AUXIN RESPONSE FACTOR 4
Pp6c9_10720					-0.628779	0.00267802			AT1G30330	ARF6	(1 of 1) PTHR31384//PTHR31384:SF3 - FAMILY NOT NAMED // AUXIN RESPONSE FACTOR 6
Pp6c1_21150	0.990341	4.63235e-14	0.727798	2.43311e-07	0.783409	1.29963e-09	0.539958	3.32963e-05	AT5G37020	ARF8	(1 of 1) PTHR31384:SF2 - AUXIN RESPONSE FACTOR 8
Pp6c26_6660			-0.666525	0.00906525	-1.61658	2.17127e-11	-1.83272	2.91374e-14	AT5G37020	ARF8	(1 of 1) PTHR31384:SF2 - AUXIN RESPONSE FACTOR 8
Pp6c1_7690							0.365124	0.0327674	AT5G37020	ARF8	(1 of 1) PTHR31384:SF2 - AUXIN RESPONSE FACTOR 8
Pp6c1_19160	2.1197	2.04171e-23	1.22061	9.02839e-08	2.34177	0.00111367			AT5G14670	ARFA1B	(1 of 6) K07937 - ADP-ribosylation factor 1 (ARF1)
Pp6c3_9120					-0.893269	0.0210725	-0.877653	0.0268517	AT5G14670	ARFA1B	(1 of 6) K07937 - ADP-ribosylation factor 1 (ARF1)
Pp6c9_8550					-0.498733	0.00574754	-0.380133	0.040053	AT3G62290	ARFA1E	(1 of 6) K07937 - ADP-ribosylation factor 1 (ARF1)
Pp6c4_10860	-0.196636	0.0450067			-0.73947	0.000253885			AT1G10630	ARFA1F	(1 of 6) K07937 - ADP-ribosylation factor 1 (ARF1)
Pp6c12_7530							0.432578	0.00478654	AT1G10630	ARFA1F	(1 of 6) K07937 - ADP-ribosylation factor 1 (ARF1)
Pp6c26_7510							0.32808	0.040923	AT1G10630	ARFA1F	(1 of 6) K07937 - ADP-ribosylation factor 1 (ARF1)
Pp6c2_2190					1.60154	0.000524423	2.41141	1.13386e-09	AT2G15310	ARFB1A	(1 of 1) PTHR11711//PTHR11711:SF184 - ADP RIBOSYLATION FACTOR-RELATED // SUBFAMILY NOT NAMED
Pp6c22_2030					-0.572174	0.00869775			AT2G15310	ARFB1A	(1 of 1) PTHR11711//PTHR11711:SF184 - ADP RIBOSYLATION FACTOR-RELATED // SUBFAMILY NOT NAMED
Pp6c12_4680	-0.673416	0.000141683	-0.682702	0.000216899			-0.474006	0.0432664	AT5G17060	ARFB1B	(1 of 1) PTHR11711:SF200 - ADP-RIBOSYLATION FACTOR B1B
Pp6c10_13010	1.3916	0.0145012	1.83731	0.00167691	3.60857	8.4225e-07	2.4078	0.00146544	AT5G17060	ARFB1B	(1 of 1) PTHR11711:SF200 - ADP-RIBOSYLATION FACTOR B1B
Pp6c13_11780	0.520879	0.0248126			-0.609566	0.00016323	-0.447782	0.00697628	AT3G03120	ARFB1C	(1 of 1) PTHR11711//PTHR11711:SF168 - ADP RIBOSYLATION FACTOR-RELATED // ADP-RIBOSYLATION FACTOR B1C
Pp6c3_10920	0.470634	0.0264835			1.00367	4.79702e-05			AT3G22950	ARFC1	(1 of 1) K07950 - ADP-ribosylation factor-like protein 5B (ARL5B)
Pp6c7_7500	0.358276	0.0198361							AT1G68370	ARG1	(1 of 1) PTHR24078//PTHR24078:SF267 - DNAJ HOMOLOG SUBFAMILY C MEMBER // CHAPERONE PROTEIN DNAJ 15
Pp6c26_6820	0.465701	0.000129325							AT4G34370	ARI1	(1 of 16) K11968 - ariadne-1 (ARIH1)
Pp6c20_4590							-0.31669	0.0416651	AT5G63750	ARI13	(1 of 1) PF01485//PF13923 - IBR domain, a half RING-finger domain (IBR) // Zinc finger, C3HC4 type (RING finger) (zf-C3HC4_2)
Pp6c24_8010	0.551029	0.00188663							AT2G16090	ARI2	(1 of 1) PTHR11685:SF119 - E3 UBIQUITIN-PROTEIN LIGASE ARI2-RELATED
Pp6c23_6840					-0.560986	1.94547e-06	-0.384902	0.00125417	AT1G05890	ARI5	(1 of 2) PTHR11685:SF154 - E3 UBIQUITIN-PROTEIN LIGASE ARI5-RELATED
Pp6c4_15690	-0.301196	0.0308855	-0.391851	0.00611602					AT2G31510	ARI7	(1 of 2) PTHR11685:SF154 - E3 UBIQUITIN-PROTEIN LIGASE ARI5-RELATED
Pp6c8_7550							-0.236561	0.0246272	AT2G31510	ARI7	(1 of 2) PTHR11685:SF154 - E3 UBIQUITIN-PROTEIN LIGASE ARI5-RELATED
Pp6c11_8990					0.684954	1.18713e-16	0.539971	1.23811e-10	AT5G19330	ARIA	(1 of 2) PTHR23315//PTHR23315:SF84 - BETA CATENIN-RELATED ARMADILLO REPEAT-CONTAINING // ANKYRIN AND ARMADILLO REPEAT-CONTAINING PROTEIN
Pp6c25_4670							0.435421	0.0348002	AT1G12430	ARK3	(1 of 1) PTHR24115:SF437 - ARMADILLO REPEAT-CONTAINING KINESIN-LIKE PROTEIN 3
Pp6c5_5720							-1.70108	0.0359128	AT5G67560	ARLA1D	(1 of 3) K07955 - ADP-ribosylation factor-like protein 8 (ARL8)
Pp6c17_8570			-0.829985	0.00720667	-0.675225	0.000352052	-0.677698	0.000558353	AT4G36030	ARO3	(1 of 1) PTHR23315//PTHR23315:SF60 - BETA CATENIN-RELATED ARMADILLO REPEAT-CONTAINING // ARMADILLO REPEAT ONLY 3
Pp6c3_17250	0.683331	0.000999885			1.27259	6.87261e-11			AT3G26600	ARO4	(1 of 1) PTHR23315:SF102 - ARMADILLO REPEAT ONLY 4 PROTEIN
Pp6c1_16470	-0.727837	0.0211621			-2.17478	1.02422e-10	-1.32863	9.38211e-05	AT3G26600	ARO4	(1 of 1) PTHR23315:SF102 - ARMADILLO REPEAT ONLY 4 PROTEIN
Pp6c10_6500	-0.499391	0.0299463			-0.752614	4.25982e-07			AT1G60430	ARPC3	(1 of 1) K05756 - actin related protein 2/3 complex, subunit 3 (ARPC3)
Pp6c3_10300	0.648751	0.000759537							AT4G14147	ARPC4	(1 of 1) K05755 - actin related protein 2/3 complex, subunit 4 (ARPC4)
Pp6c11_11520			-0.320367	0.0128127			-0.461977	0.000131707	AT1G67710	ARR11	(1 of 1) PTHR26402//PTHR26402:SF610 - RESPONSE REGULATOR OF TWO-COMPONENT SYSTEM // TWO-COMPONENT RESPONSE REGULATOR ARR11
Pp6c8_5140	0.944918	2.4211e-10	0.845397	5.9604e-08	-0.872029	1.81262e-05	-0.825015	6.09843e-05	AT1G59940	ARR3	(1 of 10) K14492 - two-component response regulator ARR-A family (ARR-A)
Pp6c20_7860	-1.1427	1.68884e-09			-1.64771	3.14551e-12	-0.582733	0.0190749	AT1G59940	ARR3	(1 of 10) K14492 - two-component response regulator ARR-A family (ARR-A)
Pp6c23_2580	-0.545619	0.01895			-1.85306	5.92705e-13	-0.806464	0.00265272	AT1G59940	ARR3	(1 of 10) K14492 - two-component response regulator ARR-A family (ARR-A)
Pp6c19_9270	-1.29686	7.73388e-10	-0.696273	0.0033112	-1.86047	3.88592e-18	-1.19865	3.08567e-08	AT1G10470	ARR4	(1 of 10) K14492 - two-component response regulator ARR-A family (ARR-A)
Pp6c5_5320					-0.859324	3.0867e-10	-0.607076	1.2446e-05	AT2G33870	ArRABA1h	(1 of 1) PTHR24073:SF457 - RAS-RELATED PROTEIN RABA1H
Pp6c10_5010					-0.855217	0.000268289	-0.498792	0.0386828	AT1G01020	ARV1	(1 of 2) PTHR14467 - ARV1
Pp6c20_5290	0.645517	0.00841866	1.05811	1.54925e-05					AT1G65620	AS2	(1 of 43) PF03195 - Protein of unknown function DUF260 (DUF260)
Pp6c10_12240			0.758795	0.0155212	1.19732	3.78971e-20	1.57651	7.82441e-33	AT3G51970	ASAT1	(1 of 8) PTHR31595//PTHR31595:SF13 - FAMILY NOT NAMED // ACYL-COA--STEROL O-ACYLTRANSFERASE 1
Pp6c6_5700					-1.27347	0.0270872	-2.37392	1.20636e-11	AT3G10740	ASD1	(1 of 2) K01209 - alpha-N-arabinofuranosidase (E3.2.1.55, abfA)
Pp6c16_3910	-0.47079	0.00572749			-0.996337	1.41878e-06	-0.46515	0.0317914	AT5G26120	ASD2	(1 of 2) K01209 - alpha-N-arabinofuranosidase (E3.2.1.55, abfA)
Pp6c8_4530			0.42294	0.0344413	2.19516	4.76868e-14	2.73739	1.36014e-21	AT4G34740	ASE2	(1 of 3) 2.4.2.14 - Amidophosphoribosyltransferase / Phosphoribosyldiphosphate 5-amidotransferase
Pp6c3_16200	1.36264	8.04877e-13	0.576216	0.0119583	2.47837	1.41487e-23	1.63106	1.01433e-10	AT4G38880	ASE3	(1 of 3) 2.4.2.14 - Amidophosphoribosyltransferase / Phosphoribosyldiphosphate 5-amidotransferase
Pp6c3_16260	0.688912	2.10592e-05	0.622906	0.00043295	2.18044	4.97126e-47	1.93796	1.28244e-36	AT4G38880	ASE3	(1 of 3) 2.4.2.14 - Amidophosphoribosyltransferase / Phosphoribosyldiphosphate 5-amidotransferase
Pp6c23_11020	-1.34545	1.59582e-09			-0.610983	0.00146395			AT5G38110	ASF1B	(1 of 2) K10753 - histone chaperone ASF1 (ASF1)
Pp6c4_15570					-0.53576	0.0141253	-0.704085	0.00100301	AT1G76710	ASHH1	(1 of 60) 2.1.1.43 - Histone-lysine N-methyltransferase / Protein-lysine N-methyltransferase
Pp6c14_10880					-0.577829	0.0238918			AT1G76710	ASHH1	(1 of 60) 2.1.1.43 - Histone-lysine N-methyltransferase / Protein-lysine N-methyltransferase
Pp6c1_15040							-0.657677	0.00700673	AT1G76710	ASHH1	(1 of 60) 2.1.1.43 - Histone-lysine N-methyltransferase / Protein-lysine N-methyltransferase
Pp6c15_6600					0.98867	2.91094e-06	1.73659	5.63991e-16	AT2G19640	ASHR2	(1 of 1) PTHR12197//PTHR12197:SF138 - SET AND MYND DOMAIN CONTAINING // SET AND MYND DOMAIN-CONTAINING PROTEIN DDB_G0292140
Pp6c20_6150	1.30897	0.000783818	1.20302	0.00399638					AT2G30130	ASL5	(1 of 1) PTHR31301:SF4 - LOB DOMAIN-CONTAINING PROTEIN 12
Pp6c22_3100	0.728189	0.00760848			0.763858	1.96627e-05	0.914639	1.81233e-07	AT2G30130	ASL5	(1 of 1) PTHR31301:SF4 - LOB DOMAIN-CONTAINING PROTEIN 12
Pp6c7_5710	1.03754	0.00112812	1.22239	0.000158131	1.16343	6.52194e-07	0.902204	0.000118665	AT1G16530	ASL9	(1 of 1) PTHR31301//PTHR31301:SF7 - FAMILY NOT NAMED // LOB DOMAIN-CONTAINING PROTEIN 3
Pp6c4_3560	0.839083	0.000243903					-0.69859	0.0332959	AT3G12890	ASML2	(1 of 1) PTHR31717//PTHR31717:SF9 - FAMILY NOT NAMED // ACTIVATOR OF SPORAMIN LUC 2
Pp6c5_6880					0.446454	0.000139129	0.796765	3.54544e-12	AT3G47340	ASN1	(1 of 3) K01953 - asparagine synthase (glutamine-hydrolysing) (asnB, ASNS)
Pp6c20_9640	1.71274	4.01615e-05	1.95764	3.78763e-06	1.56612	1.4879e-06	2.24591	1.48764e-12	AT5G10240	ASN3	(1 of 3) K01953 - asparagine synthase (glutamine-hydrolysing) (asnB, ASNS)
Pp6c24_6850			1.41804	0.0195345	3.77497	8.34968e-17	2.72208	5.88244e-11	AT5G10240	ASN3	(1 of 3) K01953 - asparagine synthase (glutamine-hydrolysing) (asnB, ASNS)
Pp6c13_10020	0.533399	0.0171717	0.680416	0.00286207	1.55739	4.9066e-29	1.99413	3.36399e-47	AT1G62800	ASP4	(1 of 1) PTHR11879:SF8 - ASPARTATE AMINOTRANSFERASE, CYTOPLASMIC ISOZYME 1-RELATED
Pp6c21_7340					1.68709	6.12086e-13	0.570707	0.0243782	AT1G62800	ASP4	(1 of 1) PTHR11879:SF8 - ASPARTATE AMINOTRANSFERASE, CYTOPLASMIC ISOZYME 1-RELATED
Pp6c10_660	-0.51272	0.00968486	-0.70207	0.000434678					AT4G31990	ASP5	(1 of 1) K00811 - aspartate aminotransferase, chloroplastic (ASP5)
Pp6c6_13060							-0.69567	0.0038737	AT1G23090	AST91	(1 of 1) PTHR11814:SF93 - SULFATE TRANSPORTER 3.3-RELATED
Pp6c1_9080			0.356657	0.0164346	0.924335	4.05314e-09	1.35992	2.01557e-18	AT4G26900	AT-HF	(1 of 1) K01663 - glutamine amidotransferase / cyclase (HIS7)
Pp6c5_410					0.754268	6.56391e-06	1.12935	5.7635e-12	AT1G18080	ATARCA	(1 of 3) K14753 - guanine nucleotide-binding protein subunit beta-2-like 1 protein (RACK1)
Pp6c3_2330	-1.49498	1.85204e-07	-1.08307	0.000381878	-3.27987	2.51603e-32	-1.71988	4.94291e-11	AT4G14710	ATARD2	(1 of 2) 1.13.11.53//1.13.11.54 - Acireductone dioxygenase (Ni(2+)-requiring) / E-2 // Acireductone dioxygenase (Fe(2+)-requiring) / E-2'
Pp6c23_3330			-0.416096	0.0386786	-1.22761	9.49758e-13	-1.33076	7.26898e-15	AT3G62770	AtATG18a	(1 of 1) PTHR11227//PTHR11227:SF18 - WD-REPEAT PROTEIN INTERACTING WITH PHOSPHOINOSIDES WIPI -RELATED // WD REPEAT DOMAIN PHOSPHOINOSITIDE-INTERACTING PROTEIN 3
Pp6c23_2770	-0.420229	0.00505514	-0.486641	0.00172783	-0.380218	0.0361663			AT1G17720	ATB BETA	(1 of 2) K04354 - serine/threonine-protein phosphatase 2A regulatory subunit B (PPP2R2)
Pp6c11_14660	-0.320889	0.00701025			-0.70791	1.80153e-05			AT1G17720	ATB BETA	(1 of 2) K04354 - serine/threonine-protein phosphatase 2A regulatory subunit B (PPP2R2)
Pp6c22_9130	0.458793	0.0131995							AT1G17720	ATB BETA	(1 of 2) K04354 - serine/threonine-protein phosphatase 2A regulatory subunit B (PPP2R2)
Pp6c21_8730	0.262751	0.0491023			0.403452	0.00113553			AT1G17720	ATB BETA	(1 of 2) K04354 - serine/threonine-protein phosphatase 2A regulatory subunit B (PPP2R2)
Pp6c16_3160	-0.537535	0.00149613							AT5G03470	ATB' ALPHA	(1 of 3) PTHR10257:SF20 - SERINE/THREONINE PROTEIN PHOSPHATASE 2A 57 KDA REGULATORY SUBUNIT B' ALPHA ISOFORM-RELATED
Pp6c21_11130	0.774282	0.000966995			2.26945	4.95688e-50	1.73808	7.0459e-30	AT1G60710	ATB2	(1 of 6) 1.1.1.317 - Perakine reductase
Pp6c17_3520							0.509322	0.0101501	AT4G14455	ATBET12	(1 of 2) K08504 - blocked early in transport 1 (BET1)
Pp6c12_6990			-0.606171	0.000732924	-1.01528	7.37129e-21	-1.06145	8.44996e-23	AT4G22330	ATCES1	(1 of 1) K04711 - dihydroceramidase (ACER3, YDC1)
Pp6c4_2490					-0.685117	3.16261e-05	0.519366	0.00160509	AT4G22330	ATCES1	(1 of 1) K04711 - dihydroceramidase (ACER3, YDC1)
Pp6c10_7290					0.599289	0.000518478	0.989079	3.10762e-09	AT4G22330	ATCES1	(1 of 1) K04711 - dihydroceramidase (ACER3, YDC1)
Pp6c3_15770					0.33633	0.0246693	0.445479	0.00224193	AT4G22330	ATCES1	(1 of 1) K04711 - dihydroceramidase (ACER3, YDC1)
Pp6c25_4440					-0.400756	0.0184925			AT3G06010	ATCHR12	(1 of 3) K11647 - SWI/SNF-related matrix-associated actin-dependent regulator of chromatin subfamily A member 2/4 [EC:3.6.4.-] (SMARCA2_4)
Pp6c2_7440			0.338468	0.0159191			0.578818	0.000503088	AT2G27490	ATCOAE	(1 of 1) 2.7.1.24 - Dephospho-CoA kinase / Dephosphocoenzyme A kinase
Pp6c13_10480					0.64175	0.000954525	0.820493	1.82498e-05	AT2G44350	ATCS	(1 of 2) PTHR11739:SF8 - CITRATE SYNTHASE, MITOCHONDRIAL
Pp6c14_6950					-1.61783	4.65439e-25	-1.07895	1.08261e-11	AT5G03760	ATCSLA09	(1 of 4) K13680 - beta-mannan synthase [EC:2.4.1.32] Man b1-4 Man (CSLA)
Pp6c22_690	1.05332	4.9289e-06	0.73052	0.00356467	-0.645891	0.0360838			AT2G24630	ATCSLC08	(1 of 3) 2.4.1.168//2.4.2.39 - Xyloglucan 4-glucosyltransferase // Xyloglucan 6-xylosyltransferase / Xyloglucan 6-alpha-D-xylosyltransferase
Pp6c17_10250					-3.24262	4.72971e-56	-2.81839	7.41391e-54	AT2G24630	ATCSLC08	(1 of 3) 2.4.1.168//2.4.2.39 - Xyloglucan 4-glucosyltransferase // Xyloglucan 6-xylosyltransferase / Xyloglucan 6-alpha-D-xylosyltransferase
Pp6c21_9120					-3.1493	1.70523e-07	-2.78969	4.54612e-06	AT2G24630	ATCSLC08	(1 of 3) 2.4.1.168//2.4.2.39 - Xyloglucan 4-glucosyltransferase // Xyloglucan 6-xylosyltransferase / Xyloglucan 6-alpha-D-xylosyltransferase
Pp6c18_4610					-1.32048	1.19592e-05	-0.708771	0.026458	AT2G24630	ATCSLC08	(1 of 3) 2.4.1.168//2.4.2.39 - Xyloglucan 4-glucosyltransferase // Xyloglucan 6-xylosyltransferase / Xyloglucan 6-alpha-D-xylosyltransferase
Pp6c19_880	1.62802	0.000872954	1.85413	3.47314e-05					AT2G25900	ATCTH	(1 of 50) PF00642 - Zinc finger C-x8-C-x5-C-x3-H type (and similar) (zf-CCCH)
Pp6c1_3260	-0.998972	0.0430209			-1.00225	0.0353822			AT1G32210	ATDAD1	(1 of 2) K12668 - oligosaccharyltransferase complex subunit epsilon (OST2, DAD1)
Pp6c2_17170							0.894567	1.17143e-06	AT1G32210	ATDAD1	(1 of 2) K12668 - oligosaccharyltransferase complex subunit epsilon (OST2, DAD1)
Pp6c3_13170					-0.614282	0.000160988	-0.75199	3.08413e-06	AT3G11240	ATE2	(1 of 2) 2.3.2.8 - Arginyltransferase / Arginyl-tRNA--protein transferase
Pp6c22_9530	-2.06859	4.74007e-09	-1.36293	0.000545571	-2.30263	0.00014667	-2.87516	2.3079e-06	AT4G21180	ATERDJ2B	(1 of 2) K09540 - translocation protein SEC63 (SEC63, DNAJC23)
Pp6c20_8210	-1.02461	2.54882e-07	-1.17879	4.45049e-09	-0.75685	1.45617e-06	-0.815895	1.1332e-07	AT3G62600	ATERDJ3B	(1 of 1) K09517 - DnaJ homolog subfamily B member 11 (DNAJB11)
Pp6c4_11100	-0.451224	0.00231529	-0.369436	0.0257892	-1.35034	1.42537e-33	-1.12007	6.81684e-24	AT3G11730	ATFP8	(1 of 4) K07874 - Ras-related protein Rab-1A (RAB1A)
Pp6c2_17080	0.42687	0.0249472							AT3G11730	ATFP8	(1 of 4) K07874 - Ras-related protein Rab-1A (RAB1A)
Pp6c26_1320	0.960666	6.88111e-07	0.65767	0.0023683	-0.537488	0.00518859	-0.611976	0.00112613	AT3G07525	ATG10	(1 of 1) K17888 - ubiquitin-like-conjugating enzyme ATG10, animal type (ATG10L, ATG10)
Pp6c17_2190			-0.662343	0.000305697	-0.949821	7.03012e-07	-1.02059	9.70827e-08	AT2G40810	ATG18C	(1 of 3) PTHR11227:SF25 - AUTOPHAGY-RELATED PROTEIN 18C-RELATED
Pp6c8_3080			0.333058	0.0215377					AT2G40810	ATG18C	(1 of 3) PTHR11227:SF25 - AUTOPHAGY-RELATED PROTEIN 18C-RELATED
Pp6c7_5280	-1.04833	4.2863e-08	-1.20534	1.07061e-09	-1.95999	3.57655e-31	-1.81386	8.29962e-27	AT3G56440	ATG18D	(1 of 3) PTHR11227:SF25 - AUTOPHAGY-RELATED PROTEIN 18C-RELATED
Pp6c6_13770			-0.541575	0.00354835	-0.587464	0.00034939	-0.738599	3.74484e-06	AT3G56440	ATG18D	(1 of 3) PTHR11227:SF25 - AUTOPHAGY-RELATED PROTEIN 18C-RELATED
Pp6c20_10240					-1.03778	9.11548e-13	-1.37595	1.30983e-21	AT1G03380	ATG18G	(1 of 1) PTHR13268//PTHR13268:SF2 - BREAST CARCINOMA AMPLIFIED SEQUENCE 3 // AUTOPHAGY-RELATED PROTEIN 18G
Pp6c24_2810			-0.51853	0.0136299	-1.59606	1.8463e-34	-2.12811	9.46401e-60	AT1G54710	ATG18H	(1 of 1) PTHR13268//PTHR13268:SF0 - BREAST CARCINOMA AMPLIFIED SEQUENCE 3 // BREAST CARCINOMA-AMPLIFIED SEQUENCE 3
Pp6c7_8170	0.273853	0.0258384	0.336857	0.0081549	1.12696	4.67307e-25	1.5048	5.10578e-44	AT3G51800	ATG2	(1 of 1) PTHR10804//PTHR10804:SF11 - PROTEASE FAMILY M24 METHIONYL AMINOPEPTIDASE, AMINOPEPTIDASE P // PROLIFERATION-ASSOCIATED PROTEIN 2G4
Pp6c2_13650	0.327236	0.031446			1.29812	3.0961e-23	1.62211	9.1385e-36	AT3G51800	ATG2	(1 of 1) PTHR10804//PTHR10804:SF11 - PROTEASE FAMILY M24 METHIONYL AMINOPEPTIDASE, AMINOPEPTIDASE P // PROLIFERATION-ASSOCIATED PROTEIN 2G4
Pp6c13_7580			-0.379592	0.00439235			-0.783941	0.000433275	AT3G19190	ATG2	(1 of 1) K17906 - autophagy-related protein 2 (ATG2)
Pp6c8_5570	-0.561282	2.27263e-06	-0.634785	1.85465e-07	-0.576688	0.000131845	-0.72951	9.94134e-07	AT5G61500	ATG3	(1 of 1) K08343 - ubiquitin-like-conjugating enzyme ATG3 (ATG3)
Pp6c10_2150			-0.33507	0.042113					AT3G61710	ATG6	(1 of 1) K08334 - beclin 1 (BECN1, VPS30, ATG6)
Pp6c14_8420			-0.510454	0.00264091	-1.39574	0.0258512	-2.10318	0.000554971	AT1G62040	ATG8C	(1 of 4) PTHR10969:SF43 - AUTOPHAGY-RELATED PROTEIN 8A-RELATED
Pp6c1_16720					-0.98749	0.00174291	-0.941398	0.00319087	AT2G05630	ATG8D	(1 of 4) PTHR10969:SF43 - AUTOPHAGY-RELATED PROTEIN 8A-RELATED
Pp6c1_16710	-1.27529	8.49235e-14	-1.21092	3.38627e-12	-1.62202	1.98947e-07	-1.76233	1.59066e-08	AT4G16520	ATG8F	(1 of 2) PTHR10969//PTHR10969:SF39 - MICROTUBULE-ASSOCIATED PROTEINS 1A/1B LIGHT CHAIN 3-RELATED // AUTOPHAGY-RELATED PROTEIN 8F
Pp6c17_9900					-1.12559	5.64573e-08	-0.744186	0.000482115	AT3G62760	ATGSTF13	(1 of 1) PTHR11260:SF263 - GLUTATHIONE S-TRANSFERASE F13
Pp6c13_5200							0.365996	0.0394146	AT1G48605	ATHAL3B	(1 of 2) 4.1.1.36 - Phosphopantothenoylcysteine decarboxylase / N-((R)-4'-phosphopantothenoyl)-L-cysteine carboxy-lyase
Pp6c11_11590					0.572806	0.0134491			AT1G26960	AtHB23	(1 of 2) PTHR24326:SF176 - HOMEOBOX-LEUCINE ZIPPER PROTEIN ATHB-13-RELATED
Pp6c26_5930			0.545644	0.0160399	0.540934	0.00367955	0.830912	4.41224e-06	AT4G03520	ATHM2	(1 of 1) PF00085//PF13098 - Thioredoxin (Thioredoxin) // Thioredoxin-like domain (Thioredoxin_2)
Pp6c8_4480			-1.81429	0.000944518	2.79831	3.46235e-10			AT4G10250	ATHSP22.0	(1 of 1) PTHR11527:SF135 - 22.0 KDA HEAT SHOCK PROTEIN
Pp6c8_4400			-1.22576	0.00849477	2.99117	6.28577e-17			AT4G10250	ATHSP22.0	(1 of 1) PTHR11527:SF135 - 22.0 KDA HEAT SHOCK PROTEIN
Pp6c8_11110	-0.691452	0.00793912	-0.609399	0.0349804	-0.812675	0.00034888	-1.06033	2.13668e-06	AT5G52910	ATIM	(1 of 1) K03155 - timeless (TIMELESS)
Pp6c20_6540	1.5122	6.48537e-20	0.647157	0.000914699	1.30113	5.25275e-13			AT2G29525	AtIPCS3	(1 of 3) PTHR21290//PTHR21290:SF29 - SPHINGOMYELIN SYNTHETASE // SUBFAMILY NOT NAMED
Pp6c23_510	2.45555	6.69107e-14	1.38024	0.000131734	1.08107	0.00861872			AT2G29525	AtIPCS3	(1 of 3) PTHR21290//PTHR21290:SF29 - SPHINGOMYELIN SYNTHETASE // SUBFAMILY NOT NAMED
Pp6c8_10430					-1.54318	1.04114e-17	-1.27601	2.90061e-11	AT2G29525	AtIPCS3	(1 of 3) PTHR21290//PTHR21290:SF29 - SPHINGOMYELIN SYNTHETASE // SUBFAMILY NOT NAMED
Pp6c22_3790							0.690673	0.0119565	AT1G79500	AtkdsA1	(1 of 2) 2.5.1.55 - 3-deoxy-8-phosphooctulonate synthase / Phospho-2-keto-3-deoxyoctonate aldolase
Pp6c19_3220					0.904998	1.74518e-14	0.846958	3.73245e-13	AT3G11710	ATKRS-1	(1 of 2) K04567 - lysyl-tRNA synthetase, class II (KARS, lysS)
Pp6c17_440	-0.534838	5.74017e-05	-0.341411	0.0265234	-0.654804	0.000283453	-0.683014	0.00014651	AT3G16720	ATL2	(1 of 2) PTHR14155//PTHR14155:SF99 - RING FINGER DOMAIN-CONTAINING // RING-H2 FINGER PROTEIN ATL3
Pp6c22_7920	1.1127	3.48553e-13	1.0223	8.21486e-11	1.45607	2.09225e-05	0.954433	0.00719375	AT3G60220	ATL4	(1 of 1) K10663 - E3 ubiquitin-protein ligase ATL4 [EC:6.3.2.19] (ATL4)
Pp6c20_7140					1.32229	3.96703e-16	0.822895	1.04989e-06	AT3G60220	ATL4	(1 of 1) K10663 - E3 ubiquitin-protein ligase ATL4 [EC:6.3.2.19] (ATL4)
Pp6c1_16760	0.562292	0.0014163	0.434775	0.0280122			-1.40114	2.43063e-05	AT5G05810	ATL43	(1 of 1) PTHR14155:SF78 - RING-H2 FINGER PROTEIN ATL43
Pp6c19_7380					-0.873047	1.22324e-06	-0.962539	3.2973e-08	AT4G17905	ATL4H	(1 of 35) KOG1493 - Anaphase-promoting complex (APC), subunit 11
Pp6c2_17540					1.07226	2.60367e-12	1.42293	8.21297e-21	AT3G25520	ATL5	(1 of 2) K02932 - large subunit ribosomal protein L5e (RP-L5e, RPL5)
Pp6c7_13890							0.408078	0.00384655	AT3G25520	ATL5	(1 of 2) K02932 - large subunit ribosomal protein L5e (RP-L5e, RPL5)
Pp6c14_3140	-0.947185	0.000129226	-0.776154	0.00363599	-1.34284	1.92182e-15	-0.935478	1.84992e-08	AT5G57160	ATLIG4	(1 of 1) K10777 - DNA ligase 4 (LIG4, DNL4)
Pp6c16_3570	0.71312	0.0274354			-0.665731	0.00276012			AT1G18250	ATLP-1	(1 of 2) PTHR31048//PTHR31048:SF1 - FAMILY NOT NAMED // PATHOGENESIS-RELATED THAUMATIN-LIKE PROTEIN-RELATED
Pp6c9_7530					-0.626143	0.0108749	-0.956538	5.91317e-05	AT3G48190	ATM	(1 of 1) K04728 - ataxia telangiectasia mutated family protein (ATM, TEL1)
Pp6c21_2590					-0.62132	0.00400959	-0.709688	0.00101791	AT2G38130	ATMAK3	(1 of 1) PTHR23091//PTHR23091:SF261 - N-TERMINAL ACETYLTRANSFERASE // SUBFAMILY NOT NAMED
Pp6c18_8060							0.365901	0.0240429	AT2G38130	ATMAK3	(1 of 1) PTHR23091//PTHR23091:SF261 - N-TERMINAL ACETYLTRANSFERASE // SUBFAMILY NOT NAMED
Pp6c15_380					0.657067	2.47736e-10	0.429212	5.94766e-05	AT5G03630	ATMDAR2	(1 of 5) K08232 - monodehydroascorbate reductase (NADH) (E1.6.5.4)
Pp6c21_6720	0.450467	0.0387531					-0.532967	0.0141621	AT3G43300	ATMIN7	(1 of 1) K13462 - guanine nucleotide-exchange factor (MIN7)
Pp6c18_3870					0.729901	1.22062e-05	0.506444	0.00320451	AT3G43300	ATMIN7	(1 of 1) K13462 - guanine nucleotide-exchange factor (MIN7)
Pp6c21_6650					-0.55557	0.0355543	-0.86258	0.000605427	AT3G43300	ATMIN7	(1 of 1) K13462 - guanine nucleotide-exchange factor (MIN7)
Pp6c5_8760					-0.591505	0.0396037			AT3G43300	ATMIN7	(1 of 1) K13462 - guanine nucleotide-exchange factor (MIN7)
Pp6c5_2830	0.434213	0.00942663							AT4G29170	ATMND1	(1 of 1) PTHR31398//PTHR31398:SF0 - FAMILY NOT NAMED // MEIOTIC NUCLEAR DIVISION PROTEIN 1 HOMOLOG
Pp6c11_13990	0.738601	0.0438919			-0.65609	0.000514849	-0.8655	2.4699e-06	AT1G07880	ATMPK13	(1 of 1) PTHR24055:SF185 - MITOGEN-ACTIVATED PROTEIN KINASE 13
Pp6c18_4110	-0.923815	1.22618e-12	-1.25204	2.47815e-22	-2.87478	3.67832e-24	-1.97585	4.94923e-12	AT3G63260	ATMRK1	(1 of 1) PTHR23257//PTHR23257:SF386 - SERINE-THREONINE PROTEIN KINASE // ATMRK1
Pp6c7_780	2.04359	3.23178e-06	1.93771	2.81802e-05	4.4011	3.20172e-71	3.23242	6.67159e-41	AT3G63260	ATMRK1	(1 of 1) PTHR23257//PTHR23257:SF386 - SERINE-THREONINE PROTEIN KINASE // ATMRK1
Pp6c21_6570	0.566195	0.00214969			-1.06692	4.42029e-06	-1.53181	1.661e-11	AT3G63260	ATMRK1	(1 of 1) PTHR23257//PTHR23257:SF386 - SERINE-THREONINE PROTEIN KINASE // ATMRK1
Pp6c6_5020	0.617188	1.69239e-05	0.656125	8.1642e-06	1.1372	7.57037e-21	1.30263	2.1862e-27	AT1G15500	ATNTT2	(1 of 3) K03301 - ATP:ADP antiporter, AAA family (TC.AAA)
Pp6c5_11040					0.786467	1.23894e-12	0.966127	1.35599e-18	AT5G06160	ATO	(1 of 1) K12827 - splicing factor 3A subunit 3 (SF3A3, SAP61, PRP9)
Pp6c3_14940	0.696152	0.000243304	0.465612	0.032912	1.42837	6.07845e-12	1.24968	2.60012e-09	AT4G16160	ATOEP16-2	(1 of 1) PTHR15371//PTHR15371:SF1 - TIM23 // OUTER ENVELOPE PORE PROTEIN 16-2, CHLOROPLASTIC
Pp6c22_100					1.1449	4.27532e-17	0.774562	2.6886e-08	AT1G58080	ATP-PRT1	(1 of 2) 2.4.2.17 - ATP phosphoribosyltransferase / Phosphoribosyl-ATP pyrophosphorylase
Pp6c12_12430	-0.603285	0.0453873			-0.677596	0.0281035			AT2G33040	ATP3	(1 of 1) K02136 - F-type H+-transporting ATPase subunit gamma (ATPeF1G, ATP5C1, ATP3)
Pp6c19_3250							-2.55377	0.0467053	AT2G33040	ATP3	(1 of 1) K02136 - F-type H+-transporting ATPase subunit gamma (ATPeF1G, ATP5C1, ATP3)
Pp6c21_7150							0.502032	0.0195125	AT5G13450	ATP5	(1 of 1) K02137 - F-type H+-transporting ATPase subunit O (ATPeF0O, ATP5O, ATP5)
Pp6c8_1990					0.974012	3.58592e-05	1.02309	1.43148e-05	AT1G15700	ATPC2	(1 of 2) K02115 - F-type H+-transporting ATPase subunit gamma (ATPF1G, atpG)
Pp6c23_5390	-0.70604	0.000892053							AT4G09650	ATPD	(1 of 1) K02113 - F-type H+-transporting ATPase subunit delta (ATPF1D, atpH)
Pp6c22_1040	0.949933	3.4651e-08			0.468831	0.0252472			AT1G49340	ATPI4K ALPHA	(1 of 3) K00888 - phosphatidylinositol 4-kinase (PI4K)
Pp6c5_10140							-0.447381	0.00501599	AT1G49340	ATPI4K ALPHA	(1 of 3) K00888 - phosphatidylinositol 4-kinase (PI4K)
Pp6c15_10100					-0.895015	8.71357e-07	-0.781275	1.36284e-05	AT3G27580	ATPK7	(1 of 3) K08286 - protein-serine/threonine kinase (E2.7.11.-)
Pp6c18_10200	-0.425766	0.044765	-0.593213	0.00563874	-0.929737	6.63171e-06	-1.15533	1.11594e-08	AT5G06310	AtPOT1b	(1 of 3) PTHR14513 - PROTECTION OF TELOMERES 1
Pp6c6_1820	-0.604999	0.0437973							AT5G40820	ATR	(1 of 1) K06640 - serine/threonine-protein kinase ATR (ATR)
Pp6c20_6350	0.816723	0.0101516					-0.481465	0.0137894	AT4G30210	ATR2	(1 of 2) 1.6.2.4 - NADPH--hemoprotein reductase / TPNH-cytochrome c reductase
Pp6c9_8830			-0.571758	0.00137558			-0.667152	3.43311e-07	AT4G30210	ATR2	(1 of 2) 1.6.2.4 - NADPH--hemoprotein reductase / TPNH-cytochrome c reductase
Pp6c8_10400					0.508919	0.0140477			AT4G30210	ATR2	(1 of 2) 1.6.2.4 - NADPH--hemoprotein reductase / TPNH-cytochrome c reductase
Pp6c8_6870					0.55322	0.00135338			AT5G66130	ATRAD17	(1 of 1) K06662 - cell cycle checkpoint protein (HRAD17, RAD24)
Pp6c9_8570	0.658678	1.43743e-07					-0.521881	0.0158578	AT4G27000	ATRBP45C	(1 of 4) PTHR24012//PTHR24012:SF333 - FAMILY NOT NAMED // POLYADENYLATE-BINDING PROTEIN RBP45B-RELATED
Pp6c5_7880	0.512121	0.0164487			1.44744	6.03638e-28	1.78349	6.36774e-42	AT1G60850	ATRPAC42	(1 of 2) K03027 - DNA-directed RNA polymerases I and III subunit RPAC1 (RPC40, POLR1C)
Pp6c8_7440	0.408321	0.0479467			-0.587799	0.000673835	-0.729199	1.68392e-05	AT4G18980	AtS40-3	(1 of 15) PF04520 - Senescence regulator (Senescence_reg)
Pp6c15_1460	-2.37606	1.81584e-10	-1.48149	0.000244812	-2.15056	6.61847e-29	-1.94581	5.59234e-24	AT1G22620	ATSAC1	(1 of 1) PTHR11200//PTHR11200:SF136 - INOSITOL 5-PHOSPHATASE // PHOSPHOINOSITIDE PHOSPHATASE SAC1
Pp6c5_4770					-1.34142	5.46861e-12	-1.13744	5.53357e-08	AT1G22620	ATSAC1	(1 of 1) PTHR11200//PTHR11200:SF136 - INOSITOL 5-PHOSPHATASE // PHOSPHOINOSITIDE PHOSPHATASE SAC1
Pp6c15_10160					-1.04483	5.65829e-11	-1.31291	4.37493e-17	AT1G22620	ATSAC1	(1 of 1) PTHR11200//PTHR11200:SF136 - INOSITOL 5-PHOSPHATASE // PHOSPHOINOSITIDE PHOSPHATASE SAC1
Pp6c8_2900					-1.80348	7.83781e-09	-1.63722	1.14678e-07	AT1G22620	ATSAC1	(1 of 1) PTHR11200//PTHR11200:SF136 - INOSITOL 5-PHOSPHATASE // PHOSPHOINOSITIDE PHOSPHATASE SAC1
Pp6c3_16330					-0.670786	2.65662e-08			AT1G22620	ATSAC1	(1 of 1) PTHR11200//PTHR11200:SF136 - INOSITOL 5-PHOSPHATASE // PHOSPHOINOSITIDE PHOSPHATASE SAC1
Pp6c25_9130							-1.37202	0.000136059	AT1G22620	ATSAC1	(1 of 1) PTHR11200//PTHR11200:SF136 - INOSITOL 5-PHOSPHATASE // PHOSPHOINOSITIDE PHOSPHATASE SAC1
Pp6c4_490					-0.794333	8.72323e-06	-1.07952	8.96093e-10	AT5G66020	ATSAC1B	(1 of 3) 3.1.3.66 - Phosphatidylinositol-3,4-bisphosphate 4-phosphatase / Phosphoinositide 4-phosphatase
Pp6c25_4160					-0.582912	0.00125836			AT3G24315	AtSec20	(1 of 1) K08497 - protein transport protein SEC20 (SEC20)
Pp6c16_8840					0.412697	0.0282879	0.564559	0.00201917	AT3G24315	AtSec20	(1 of 1) K08497 - protein transport protein SEC20 (SEC20)
Pp6c12_5530					-1.62828	0.000199686	-1.19247	0.0047419	AT2G17980	ATSLY1	(1 of 2) PTHR11679//PTHR11679:SF2 - VESICLE PROTEIN SORTING-ASSOCIATED // SEC1 FAMILY DOMAIN-CONTAINING PROTEIN 1
Pp6c13_4350	-0.920756	0.000104715	-0.591262	0.0310157	-0.685018	0.00189587	-0.717774	0.00120462	AT3G47460	ATSMC2	(1 of 2) K06674 - structural maintenance of chromosome 2 (SMC2)
Pp6c17_2650	0.76149	4.19336e-07	0.488912	0.00434206	0.411793	0.0023739			AT5G37370	ATSRL1	(1 of 1) K12850 - pre-mRNA-splicing factor 38B (PRPF38B)
Pp6c14_8390	1.12872	0.000449495			0.647262	0.0215221			AT5G37370	ATSRL1	(1 of 1) K12850 - pre-mRNA-splicing factor 38B (PRPF38B)
Pp6c11_13700	1.07216	0.000201477	0.753845	0.0212395	0.724387	8.55004e-06	0.846589	1.42143e-07	AT4G14790	ATSUV3	(1 of 1) PTHR12131//PTHR12131:SF2 - ATP-DEPENDENT RNA AND DNA HELICASE // ATP-DEPENDENT RNA HELICASE
Pp6c10_12260			1.23733	2.74381e-05	-0.471013	0.0128874			AT5G51460	ATTPPA	(1 of 3) PTHR10788:SF38 - TREHALOSE-PHOSPHATE PHOSPHATASE F-RELATED
Pp6c16_12580					0.286985	0.00290388	0.296116	0.00208277	AT1G27650	ATU2AF35A	(1 of 3) K12836 - splicing factor U2AF 35 kDa subunit (U2AF1)
Pp6c6_5060					0.500358	0.000813441	0.303427	0.0474358	AT4G36690	ATU2AF65A	(1 of 1) PTHR23139//PTHR23139:SF61//PTHR23139:SF62 - RNA-BINDING PROTEIN // SUBFAMILY NOT NAMED // SUBFAMILY NOT NAMED
Pp6c17_2550	-0.611224	2.15811e-05	-0.354846	0.0351832					AT3G54860	ATVPS33	(1 of 1) PTHR11679:SF1 - VACUOLAR PROTEIN SORTING-ASSOCIATED PROTEIN 33B
Pp6c25_3150	0.870541	3.0521e-06			1.1911	1.10633e-11			AT2G31650	ATX1	(1 of 2) PTHR13793:SF100 - HISTONE-LYSINE N-METHYLTRANSFERASE ATX1-RELATED
Pp6c16_2570	0.50843	0.0129422							AT2G31650	ATX1	(1 of 2) PTHR13793:SF100 - HISTONE-LYSINE N-METHYLTRANSFERASE ATX1-RELATED
Pp6c16_13390					0.432773	0.00531052			AT2G31650	ATX1	(1 of 2) PTHR13793:SF100 - HISTONE-LYSINE N-METHYLTRANSFERASE ATX1-RELATED
Pp6c16_3870							0.491827	0.0442839	AT1G66240	ATX1	(1 of 2) K07213 - copper chaperone (ATOX1, ATX1, copZ)
Pp6c15_8920					0.707494	0.000685458			AT1G05830	ATX2	(1 of 2) PTHR13793:SF100 - HISTONE-LYSINE N-METHYLTRANSFERASE ATX1-RELATED
Pp6c7_14440					-1.28396	0.00201357	-1.46119	0.000167371	AT1G05830	ATX2	(1 of 2) PTHR13793:SF100 - HISTONE-LYSINE N-METHYLTRANSFERASE ATX1-RELATED
Pp6c13_10870					0.856036	1.11787e-08	1.23829	1.39136e-16	AT3G21820	ATXR2	(1 of 1) PTHR12197//PTHR12197:SF75 - SET AND MYND DOMAIN CONTAINING // HISTONE-LYSINE N-METHYLTRANSFERASE ATXR2
Pp6c24_7310					-0.552792	7.18028e-05	-0.559627	5.57614e-05	AT5G09790	ATXR5	(1 of 2) PTHR10615//PTHR10615:SF112 - HISTONE ACETYLTRANSFERASE // HISTONE-LYSINE N-METHYLTRANSFERASE ATXR5
Pp6c8_9670					-1.20294	0.0191183			AT5G09790	ATXR5	(1 of 2) PTHR10615//PTHR10615:SF112 - HISTONE ACETYLTRANSFERASE // HISTONE-LYSINE N-METHYLTRANSFERASE ATXR5
Pp6c15_10180			-0.541732	0.0292286					AT1G80420	ATXRCC1	(1 of 1) K10803 - DNA-repair protein XRCC1 (XRCC1)
Pp6c3_2960	-0.340167	0.0044198	-0.372487	0.00327841					AT2G32900	ATZW10	(1 of 1) K11578 - centromere/kinetochore protein ZW10 (ZW10)
Pp6c1_4600	1.02344	1.57747e-05	0.81981	0.00163347	0.543566	0.000649564	0.570728	0.00031005	AT3G62830	AUD1	(1 of 2) PTHR10366:SF465 - UDP-GLUCURONIC ACID DECARBOXYLASE 1
Pp6c23_8830	0.55342	0.00585841			0.801697	8.70912e-07	0.459998	0.0069543	AT1G75310	AUL1	(1 of 2) PTHR23172//PTHR23172:SF33 - AUXILIN/CYCLIN G-ASSOCIATED KINASE-RELATED // AUXILIN-LIKE PROTEIN 1-RELATED
Pp6c2_6730	-0.754209	5.06606e-05			-0.780067	4.6115e-07			AT2G45490	AUR3	(1 of 1) PTHR24350:SF7 - SERINE/THREONINE-PROTEIN KINASE AURORA-3
Pp6c14_4030	-0.437936	0.0116153							AT2G32410	AXL	(1 of 2) K04532 - amyloid beta precursor protein binding protein 1 (APPBP1)
Pp6c21_3300	-0.670956	4.42095e-06					0.537101	0.000122118	AT1G05180	AXR1	(1 of 2) K04532 - amyloid beta precursor protein binding protein 1 (APPBP1)
Pp6c11_12370							0.512874	0.00337004	AT1G54990	AXR4	(1 of 1) PTHR10992//PTHR10992:SF773 - ALPHA/BETA HYDROLASE FOLD-CONTAINING PROTEIN // PROTEIN AUXIN RESPONSE 4
Pp6c19_1920					-2.80012	8.46692e-16	-2.02705	9.93658e-10	AT5G50300	AZG2	(1 of 1) PTHR11119//PTHR11119:SF25 - XANTHINE-URACIL / VITAMIN C PERMEASE FAMILY MEMBER // ADENINE/GUANINE PERMEASE AZG2
Pp6c19_6740					0.4796	5.42156e-05	0.47661	4.81178e-05	AT1G51690	B ALPHA	(1 of 2) K04354 - serine/threonine-protein phosphatase 2A regulatory subunit B (PPP2R2)
Pp6c18_2700					-1.65464	4.66942e-13	-1.55497	2.08032e-12	AT1G79900	BAC2	(1 of 1) PTHR24089:SF270 - SOLUTE CARRIER FAMILY 25 MEMBER 48
Pp6c4_12650	-0.641779	1.09206e-06	-0.531561	0.000648129					AT5G62100	BAG2	(1 of 3) PTHR12329:SF11 - BAG FAMILY MOLECULAR CHAPERONE REGULATOR 2-RELATED
Pp6c4_12850	3.91981	9.62845e-48	2.287	1.04282e-15	3.94377	3.23078e-12	1.64785	0.00624825	AT2G46240	BAG6	(1 of 1) PTHR33322:SF4 - BAG FAMILY MOLECULAR CHAPERONE REGULATOR 6
Pp6c26_6130	1.56618	1.59423e-08			1.71871	5.48225e-21	0.435537	0.0321098	AT5G62390	BAG7	(1 of 1) PTHR33322//PTHR33322:SF3 - FAMILY NOT NAMED // BAG FAMILY MOLECULAR CHAPERONE REGULATOR 7
Pp6c13_1830	1.21576	0.0319867			3.03522	1.77198e-11			AT5G62390	BAG7	(1 of 1) PTHR33322//PTHR33322:SF3 - FAMILY NOT NAMED // BAG FAMILY MOLECULAR CHAPERONE REGULATOR 7
Pp6c25_9900	-0.992349	6.53667e-05			-0.991647	0.000266793	-0.754362	0.0064175	AT4G33430	BAK1	(1 of 1) K13416 - brassinosteroid insensitive 1-associated receptor kinase 1 (BAK1)
Pp6c8_1920	0.730277	0.0118846			-0.390041	0.00175747	-0.606301	4.98559e-07	AT4G33430	BAK1	(1 of 1) K13416 - brassinosteroid insensitive 1-associated receptor kinase 1 (BAK1)
Pp6c5_3780			-0.364576	0.0436127	-0.456159	0.0381535			AT4G33430	BAK1	(1 of 1) K13416 - brassinosteroid insensitive 1-associated receptor kinase 1 (BAK1)
Pp6c12_12610					-1.25968	5.63789e-06	-0.963155	0.000529947	AT2G26710	BAS1	(1 of 1) K15639 - PHYB activation tagged suppressor 1 (CYP734A1, BAS1)
Pp6c2_12190	0.56818	0.014655			-0.566799	0.00239015	-0.70263	0.000126667	AT2G01170	BAT1	(1 of 1) PTHR11785:SF367 - AMINO-ACID PERMEASE BAT1
Pp6c3_11560					-1.67545	4.13343e-25	-1.05057	7.1192e-11	AT2G01170	BAT1	(1 of 1) PTHR11785:SF367 - AMINO-ACID PERMEASE BAT1
Pp6c14_840							-0.997353	0.0300425	AT2G01170	BAT1	(1 of 1) PTHR11785:SF367 - AMINO-ACID PERMEASE BAT1
Pp6c20_2090	-1.7102	6.30201e-05	-1.01451	0.0416452	-0.472004	0.0281375			AT4G12030	BAT5	(1 of 2) PTHR10361//PTHR10361:SF30 - SODIUM-BILE ACID COTRANSPORTER // SODIUM/METABOLITE COTRANSPORTER BASS5, CHLOROPLASTIC-RELATED
Pp6c5_4020	-0.475919	7.28432e-05							AT4G12030	BAT5	(1 of 2) PTHR10361//PTHR10361:SF30 - SODIUM-BILE ACID COTRANSPORTER // SODIUM/METABOLITE COTRANSPORTER BASS5, CHLOROPLASTIC-RELATED
Pp6c10_3930	-0.316848	0.0473867					0.632697	0.000521295	AT3G49010	BBC1	(1 of 3) K02873 - large subunit ribosomal protein L13e (RP-L13e, RPL13)
Pp6c1_13830							0.552106	0.0113752	AT3G49010	BBC1	(1 of 3) K02873 - large subunit ribosomal protein L13e (RP-L13e, RPL13)
Pp6c24_4570					-1.61489	1.13305e-08			AT1G23730	BCA3	(1 of 2) PTHR11002//PTHR11002:SF15 - CARBONIC ANHYDRASE // CARBONIC ANHYDRASE
Pp6c2_8540					0.930827	0.000184908	1.0157	3.55881e-05	AT1G70410	BCA4	(1 of 2) PTHR11002//PTHR11002:SF15 - CARBONIC ANHYDRASE // CARBONIC ANHYDRASE
Pp6c1_9650							0.585855	0.00681511	AT1G70410	BCA4	(1 of 2) PTHR11002//PTHR11002:SF15 - CARBONIC ANHYDRASE // CARBONIC ANHYDRASE
Pp6c17_11480	1.40394	4.28779e-05	0.984868	0.0108845	1.79706	1.81067e-22	0.427004	0.0354047	AT1G10060	BCAT-1	(1 of 1) PTHR11825//PTHR11825:SF54 - SUBGROUP IIII AMINOTRANSFERASE // BRANCHED-CHAIN-AMINO-ACID AMINOTRANSFERASE 1, MITOCHONDRIAL
Pp6c14_11660					-3.73871	1.33891e-31	-3.25108	2.78023e-24	AT1G10060	BCAT-1	(1 of 1) PTHR11825//PTHR11825:SF54 - SUBGROUP IIII AMINOTRANSFERASE // BRANCHED-CHAIN-AMINO-ACID AMINOTRANSFERASE 1, MITOCHONDRIAL
Pp6c10_6830					1.07576	1.81484e-20	0.998413	8.21733e-18	AT3G49680	BCAT3	(1 of 1) PTHR11825//PTHR11825:SF46 - SUBGROUP IIII AMINOTRANSFERASE // BRANCHED-CHAIN-AMINO-ACID AMINOTRANSFERASE 3, CHLOROPLASTIC
Pp6c3_7550					0.780992	5.03497e-12	0.90987	5.05862e-16	AT3G49680	BCAT3	(1 of 1) PTHR11825//PTHR11825:SF46 - SUBGROUP IIII AMINOTRANSFERASE // BRANCHED-CHAIN-AMINO-ACID AMINOTRANSFERASE 3, CHLOROPLASTIC
Pp6c26_3090					3.16578	0.0122514			AT3G49680	BCAT3	(1 of 1) PTHR11825//PTHR11825:SF46 - SUBGROUP IIII AMINOTRANSFERASE // BRANCHED-CHAIN-AMINO-ACID AMINOTRANSFERASE 3, CHLOROPLASTIC
Pp6c12_10650	-1.10934	0.0282178							AT3G50930	BCS1	(1 of 2) PTHR23070//PTHR23070:SF24 - BCS1 AAA-TYPE ATPASE // SUBFAMILY NOT NAMED
Pp6c1_17800	0.852883	2.83185e-05	0.645245	0.00559861	0.560604	0.0456826	0.556908	0.0484693	AT1G64670	BDG1	(1 of 7) 2.3.1.51 - 1-acylglycerol-3-phosphate O-acyltransferase
Pp6c6_14810	0.87708	6.04072e-05	0.785428	0.000604511	0.878771	0.0266906			AT1G64670	BDG1	(1 of 7) 2.3.1.51 - 1-acylglycerol-3-phosphate O-acyltransferase
Pp6c20_1330							-0.925013	1.76692e-06	AT4G18890	BEH3	(1 of 2) PTHR31506//PTHR31506:SF8 - FAMILY NOT NAMED // BES1/BZR1 HOMOLOG PROTEIN 3
Pp6c23_10870	-0.705682	0.000118508	-0.489419	0.0186395	0.308849	0.0126236			AT1G78700	BEH4	(1 of 2) PTHR31506//PTHR31506:SF8 - FAMILY NOT NAMED // BES1/BZR1 HOMOLOG PROTEIN 3
Pp6c21_5040					0.53833	0.00147662			AT5G14270	BET9	(1 of 2) PTHR22880//PTHR22880:SF134 - FALZ-RELATED BROMODOMAIN-CONTAINING PROTEINS // TRANSCRIPTION FACTOR GTE8-RELATED
Pp6c19_8760	1.93372	2.49418e-30	1.50069	1.74392e-17	2.23115	7.59481e-22	0.969962	6.55754e-05	AT5G52570	BETA-OHASE 2	(1 of 2) 1.14.13.129 - Beta-carotene 3-hydroxylase / Beta-carotene 3,3'-monooxygenase
Pp6c21_9100					1.40104	1.17126e-09	1.56526	6.32161e-12	AT5G52570	BETA-OHASE 2	(1 of 2) 1.14.13.129 - Beta-carotene 3-hydroxylase / Beta-carotene 3,3'-monooxygenase
Pp6c18_3930					0.803932	0.00188201	0.679735	0.0100033	AT5G52570	BETA-OHASE 2	(1 of 2) 1.14.13.129 - Beta-carotene 3-hydroxylase / Beta-carotene 3,3'-monooxygenase
Pp6c8_4030					3.14046	7.4203e-12	1.15198	0.00933436	AT1G17810	BETA-TIP	(1 of 2) PTHR19139:SF30 - AQUAPORIN TIP3-1-RELATED
Pp6c24_5890	-1.68447	5.27335e-17	-1.54281	5.90898e-14	-4.37787	8.70321e-113	-3.65006	3.5848e-78	AT1G62710	BETA-VPE	(1 of 1) PTHR12000:SF3 - LEGUMAIN
Pp6c14_6900							-0.583592	3.04079e-05	AT1G62710	BETA-VPE	(1 of 1) PTHR12000:SF3 - LEGUMAIN
Pp6c21_9710	-0.579136	0.0121977			-0.711971	0.00876444	-0.93381	0.000616695	AT5G42100	BG_PPAP	(1 of 2) PTHR32227:SF29 - GLUCAN ENDO-1,3-BETA-GLUCOSIDASE 10-RELATED
Pp6c12_6620	0.384899	0.0256304							AT5G42100	BG_PPAP	(1 of 2) PTHR32227:SF29 - GLUCAN ENDO-1,3-BETA-GLUCOSIDASE 10-RELATED
Pp6c26_1310							-1.25089	0.00236372	AT4G26140	BGAL12	(1 of 3) K12309 - beta-galactosidase (GLB1, ELNR1)
Pp6c13_3460							-0.719537	0.00424926	AT4G36360	BGAL3	(1 of 1) PTHR23421//PTHR23421:SF79 - BETA-GALACTOSIDASE RELATED // BETA-GALACTOSIDASE 3
Pp6c15_4170					-0.865355	0.0110651			AT5G56870	BGAL4	(1 of 3) PTHR23421//PTHR23421:SF74 - BETA-GALACTOSIDASE RELATED // BETA-GALACTOSIDASE 1
Pp6c9_4860	1.80592	0.0396128							AT2G28470	BGAL8	(1 of 1) PTHR23421:SF58 - BETA-GALACTOSIDASE 8
Pp6c23_3790					-1.11705	1.54092e-13	-0.620784	5.28534e-05	AT2G28470	BGAL8	(1 of 1) PTHR23421:SF58 - BETA-GALACTOSIDASE 8
Pp6c20_3820					1.18498	0.0165173	1.33566	0.00363843	AT2G44450	BGLU15	(1 of 30) K01188 - beta-glucosidase (E3.2.1.21)
Pp6c2_19060					-1.64474	1.05836e-18	-0.940015	9.09906e-07	AT3G60130	BGLU16	(1 of 30) K01188 - beta-glucosidase (E3.2.1.21)
Pp6c19_9840					-1.17357	5.19337e-06	-1.12401	2.12632e-05	AT3G60130	BGLU16	(1 of 30) K01188 - beta-glucosidase (E3.2.1.21)
Pp6c2_14990					-0.670389	0.000571139	-0.407699	0.0449008	AT5G24540	BGLU31	(1 of 30) K01188 - beta-glucosidase (E3.2.1.21)
Pp6c11_790	-0.634198	0.0299555			-2.161	1.32718e-08	-1.97991	5.50389e-08	AT1G26560	BGLU40	(1 of 1) PTHR10353//PTHR10353:SF26 - GLYCOSYL HYDROLASE // BETA-GLUCOSIDASE 40
Pp6c8_8470					1.81854	4.9472e-14	1.63966	1.05211e-11	AT5G54570	BGLU41	(1 of 1) PTHR10353:SF46 - BETA-GLUCOSIDASE 41-RELATED
Pp6c4_13990					-0.423279	0.0180236			AT5G36890	BGLU42	(1 of 30) K01188 - beta-glucosidase (E3.2.1.21)
Pp6c15_950			-0.517308	0.00600094	-1.15664	3.15218e-05	-1.05371	0.000100942	AT5G65640	bHLH093	(1 of 2) PTHR31945:SF6 - TRANSCRIPTION FACTOR BHLH61-RELATED
Pp6c2_17280					-1.10507	1.58784e-12	-1.08813	6.40106e-12	AT5G65640	bHLH093	(1 of 2) PTHR31945:SF6 - TRANSCRIPTION FACTOR BHLH61-RELATED
Pp6c3_430	-2.97724	3.06815e-25	-1.73844	6.17443e-09	-3.0017	4.15576e-67	-1.09733	2.28042e-10	AT5G04150	BHLH101	(1 of 5) PTHR13935:SF41 - ACHAETE-SCUTE HOMOLOG 3
Pp6c26_8250					-1.48769	1.13623e-12	-0.584804	0.00421155	AT5G04150	BHLH101	(1 of 5) PTHR13935:SF41 - ACHAETE-SCUTE HOMOLOG 3
Pp6c4_8580	1.85293	5.96111e-11	1.9927	3.37341e-12	1.0311	5.87839e-13	1.0584	1.03922e-13	AT4G36060	bHLH11	(1 of 1) PTHR23042:SF59 - TRANSCRIPTION FACTOR BHLH11
Pp6c5_14670					-0.277547	0.0308048			AT1G51070	bHLH115	(1 of 2) PTHR23042//PTHR23042:SF67 - CIRCADIAN PROTEIN CLOCK/ARNT/BMAL/PAS // TRANSCRIPTION FACTOR ILR3-RELATED
Pp6c12_1950	0.492081	0.00993988	1.02465	9.27813e-09			0.357849	0.0465096	AT3G19860	bHLH121	(1 of 1) PTHR23042//PTHR23042:SF70 - CIRCADIAN PROTEIN CLOCK/ARNT/BMAL/PAS // TRANSCRIPTION FACTOR BHLH121
Pp6c11_12460							-0.534619	0.0137405	AT3G19860	bHLH121	(1 of 1) PTHR23042//PTHR23042:SF70 - CIRCADIAN PROTEIN CLOCK/ARNT/BMAL/PAS // TRANSCRIPTION FACTOR BHLH121
Pp6c7_2360							-0.439881	0.0416495	AT3G19860	bHLH121	(1 of 1) PTHR23042//PTHR23042:SF70 - CIRCADIAN PROTEIN CLOCK/ARNT/BMAL/PAS // TRANSCRIPTION FACTOR BHLH121
Pp6c11_12060					0.838889	0.000876089			AT3G02260	BIG	(1 of 1) K10691 - E3 ubiquitin-protein ligase UBR4 (UBR4, ZUBR1)
Pp6c17_12620	0.694491	0.00625022			0.757241	0.0284391			AT3G57090	BIGYIN	(1 of 2) K17969 - mitochondrial fission 1 protein (FIS1, TTC11, MDV2)
Pp6c15_390	0.784509	0.0101184							AT5G08130	BIM1	(1 of 1) PTHR12565:SF153 - TRANSCRIPTION FACTOR BIM1
Pp6c13_11150	1.34205	5.5798e-14	0.788805	5.50066e-05	0.761607	3.98974e-07			AT1G69010	BIM2	(1 of 1) PTHR12565//PTHR12565:SF123 - STEROL REGULATORY ELEMENT-BINDING PROTEIN // TRANSCRIPTION FACTOR BIM2
Pp6c9_170					-0.960894	6.20206e-05	-1.32447	2.03181e-08	AT5G38860	BIM3	(1 of 1) PTHR12565:SF85 - TRANSCRIPTION FACTOR BIM3
Pp6c2_7280							-1.35688	0.0386022	AT4G18710	BIN2	(1 of 1) PTHR24057//PTHR24057:SF5 - GLYCOGEN SYNTHASE KINASE-3 ALPHA // SHAGGY-RELATED PROTEIN KINASE ETA
Pp6c7_2460					-1.59905	1.30355e-08	-1.70082	2.0804e-09	AT5G24630	BIN4	(1 of 1) PTHR34810:SF1 - DNA-BINDING PROTEIN BIN4
Pp6c11_11750					-0.5373	0.034753			AT5G24630	BIN4	(1 of 1) PTHR34810:SF1 - DNA-BINDING PROTEIN BIN4
Pp6c17_12750	-0.473648	0.0231395			-1.22792	8.97335e-07	-1.20554	1.98445e-06	AT5G57590	BIO1	(1 of 1) 2.6.1.62 - Adenosylmethionine--8-amino-7-oxononanoate transaminase / DAPA aminotransferase
Pp6c11_9290	-0.442059	0.0195234			-0.501155	0.0277838			AT2G43360	BIO2	(1 of 1) K01012 - biotin synthase (bioB)
Pp6c1_8530					0.889835	9.67814e-09	1.11072	3.65881e-13	AT2G43360	BIO2	(1 of 1) K01012 - biotin synthase (bioB)
Pp6c10_9230					0.630812	0.018303			AT5G42020	BIP2	(1 of 3) K09490 - heat shock 70kDa protein 5 (HSPA5, BIP)
Pp6c10_9240	0.979375	3.07379e-06			0.601874	0.0093708			AT1G09080	BIP3	(1 of 1) PTHR19375:SF215 - MEDIATOR OF RNA POLYMERASE II TRANSCRIPTION SUBUNIT 37B-RELATED
Pp6c3_13590					-5.03208	2.95294e-05	-3.70535	9.12143e-12	AT1G09080	BIP3	(1 of 1) PTHR19375:SF215 - MEDIATOR OF RNA POLYMERASE II TRANSCRIPTION SUBUNIT 37B-RELATED
Pp6c11_3770					-0.896457	0.0336459			AT1G09080	BIP3	(1 of 1) PTHR19375:SF215 - MEDIATOR OF RNA POLYMERASE II TRANSCRIPTION SUBUNIT 37B-RELATED
Pp6c20_8590	0.50003	0.00404358			-0.359254	0.0307727	-0.501752	0.00185533	AT3G23980	BLI	(1 of 1) PTHR19306//PTHR19306:SF4 - STRUCTURAL MAINTENANCE OF CHROMOSOMES 5,6 SMC5, SMC6 // GENOMIC DNA, CHROMOSOME 3, BAC CLONE:F14O13
Pp6c24_5130					-0.526009	0.000406595			AT3G23980	BLI	(1 of 1) PTHR19306//PTHR19306:SF4 - STRUCTURAL MAINTENANCE OF CHROMOSOMES 5,6 SMC5, SMC6 // GENOMIC DNA, CHROMOSOME 3, BAC CLONE:F14O13
Pp6c25_6700	-0.903009	2.58121e-06	-0.611603	0.003914	-0.878678	4.34921e-11	-0.71927	7.2635e-08	AT5G45300	BMY2	(1 of 1) PTHR31352:SF8 - BETA-AMYLASE 8
Pp6c5_11610	-1.20924	0.000935724							AT5G45300	BMY2	(1 of 1) PTHR31352:SF8 - BETA-AMYLASE 8
Pp6c6_5590	-1.1284	4.56093e-07	-0.707557	0.00373299			0.407938	0.0438273	AT5G18670	BMY3	(1 of 1) PTHR31352//PTHR31352:SF3 - FAMILY NOT NAMED // INACTIVE BETA-AMYLASE 9
Pp6c6_8380	-0.734886	2.49609e-05	-0.57487	0.00186098	-0.423802	0.0426101	-0.63146	0.0014193	AT1G08860	BON3	(1 of 3) PTHR10857//PTHR10857:SF26 - COPINE // PROTEIN BONZAI 3
Pp6c1_4970	-0.429844	0.00457035			-0.814529	4.36717e-08	-0.697306	3.77669e-06	AT2G47160	BOR1	(1 of 3) PTHR11453:SF44 - BORON TRANSPORTER 1-RELATED
Pp6c17_8720	1.25053	1.1431e-15	1.09343	8.59044e-12	0.455368	0.0384569			AT1G59640	BPEp	(1 of 1) PTHR12565:SF107 - TRANSCRIPTION FACTOR BPE
Pp6c16_5860	-1.84956	4.67957e-07			-2.89561	6.03341e-12	-2.22309	1.34749e-07	AT1G59640	BPEp	(1 of 1) PTHR12565:SF107 - TRANSCRIPTION FACTOR BPE
Pp6c17_520	1.37569	3.24609e-05	1.10291	0.00215048	0.758472	1.07729e-08	0.41936	0.00234318	AT3G43700	BPM6	(1 of 2) PF00651//PF00917 - BTB/POZ domain (BTB) // MATH domain (MATH)
Pp6c12_230	0.479859	0.0439146			0.884803	7.56111e-06	0.525164	0.0110349	AT3G43700	BPM6	(1 of 2) PF00651//PF00917 - BTB/POZ domain (BTB) // MATH domain (MATH)
Pp6c20_10440	0.611073	0.00562293			1.31586	3.14449e-13	0.470363	0.0159471	AT2G42160	BRIZ1	(1 of 2) K10632 - BRCA1-associated protein (BRAP)
Pp6c8_1560							0.746674	0.000124118	AT2G22640	BRK1	(1 of 1) K05752 - chromosome 3 open reading frame 10 (C3ORF10, HSPC300)
Pp6c26_2960							-0.437569	0.0120937	AT1G55610	BRL1	(1 of 2) PTHR27000:SF48 - RECEPTOR-LIKE PROTEIN KINASE BRI1-LIKE 3-RELATED
Pp6c6_11560					-0.872452	0.0252491	-0.838792	0.0319055	AT2G01950	BRL2	(1 of 1) PTHR27000:SF5 - SERINE/THREONINE-PROTEIN KINASE BRI1-LIKE 2
Pp6c17_11430	-1.39401	0.00896318	-1.42917	0.00562601	-4.13703	1.43683e-19	-2.23768	1.41425e-17	AT3G13380	BRL3	(1 of 2) PTHR27000:SF48 - RECEPTOR-LIKE PROTEIN KINASE BRI1-LIKE 3-RELATED
Pp6c4_15320					2.30043	4.10228e-12	0.979686	0.0046506	AT3G13380	BRL3	(1 of 2) PTHR27000:SF48 - RECEPTOR-LIKE PROTEIN KINASE BRI1-LIKE 3-RELATED
Pp6c13_6630	1.02534	4.7626e-08							AT2G46020	BRM	(1 of 1) PTHR10799//PTHR10799:SF577 - SWI/SNF-RELATED MATRIX-ASSOCIATED ACTIN-DEPENDENT REGULATOR OF CHROMATIN SUBFAMILY-RELATED // PROTEIN TAF-3, ISOFORM A
Pp6c3_8020	0.588601	0.000307277					-0.48258	0.0322928	AT2G46020	BRM	(1 of 1) PTHR10799//PTHR10799:SF577 - SWI/SNF-RELATED MATRIX-ASSOCIATED ACTIN-DEPENDENT REGULATOR OF CHROMATIN SUBFAMILY-RELATED // PROTEIN TAF-3, ISOFORM A
Pp6c14_6200					-0.701274	1.76624e-06			AT1G31880	BRX	(1 of 2) PTHR22870//PTHR22870:SF190 - REGULATOR OF CHROMOSOME CONDENSATION // SUBFAMILY NOT NAMED
Pp6c17_3950					-0.739013	0.0011589			AT5G20540	BRXL4	(1 of 3) PTHR22870//PTHR22870:SF166 - REGULATOR OF CHROMOSOME CONDENSATION // PROTEIN RCC2
Pp6c6_15440	1.45986	3.29726e-14	0.821054	9.24084e-05	0.624831	0.0162795			AT1G08420	BSL2	(1 of 2) PTHR11668//PTHR11668:SF243 - SERINE/THREONINE PROTEIN PHOSPHATASE // SUBFAMILY NOT NAMED
Pp6c2_9800	1.54825	2.10845e-11	0.908999	0.000388595	0.808597	8.17954e-09			AT1G08420	BSL2	(1 of 2) PTHR11668//PTHR11668:SF243 - SERINE/THREONINE PROTEIN PHOSPHATASE // SUBFAMILY NOT NAMED
Pp6c2_11110	1.02022	1.45407e-07			1.31094	4.00162e-10			AT1G08420	BSL2	(1 of 2) PTHR11668//PTHR11668:SF243 - SERINE/THREONINE PROTEIN PHOSPHATASE // SUBFAMILY NOT NAMED
Pp6c1_9930					0.972733	0.0260528			AT1G08420	BSL2	(1 of 2) PTHR11668//PTHR11668:SF243 - SERINE/THREONINE PROTEIN PHOSPHATASE // SUBFAMILY NOT NAMED
Pp6c5_1060							-0.431687	0.0140569	AT1G08420	BSL2	(1 of 2) PTHR11668//PTHR11668:SF243 - SERINE/THREONINE PROTEIN PHOSPHATASE // SUBFAMILY NOT NAMED
Pp6c10_3680							-0.44296	0.0393892	AT1G08420	BSL2	(1 of 2) PTHR11668//PTHR11668:SF243 - SERINE/THREONINE PROTEIN PHOSPHATASE // SUBFAMILY NOT NAMED
Pp6c21_3420			-0.468713	0.0382711	-1.65151	8.35333e-23	-1.66498	3.67639e-23	AT5G65090	BST1	(1 of 1) PTHR11200//PTHR11200:SF106 - INOSITOL 5-PHOSPHATASE // SUBFAMILY NOT NAMED
Pp6c24_9150					-1.12231	2.10141e-19	-0.908732	1.23456e-13	AT5G63160	BT1	(1 of 2) PTHR24413//PTHR24413:SF75 - FAMILY NOT NAMED // BTB/POZ AND TAZ DOMAIN-CONTAINING PROTEIN 2
Pp6c15_10800	-0.912237	0.0446867							AT3G48360	BT2	(1 of 2) PTHR24413//PTHR24413:SF75 - FAMILY NOT NAMED // BTB/POZ AND TAZ DOMAIN-CONTAINING PROTEIN 2
Pp6c2_1290							0.413384	7.67434e-05	AT1G17880	BTF3	(1 of 2) K01527 - nascent polypeptide-associated complex subunit beta (EGD1, BTF3)
Pp6c2_1340							0.840899	0.0125205	AT1G17880	BTF3	(1 of 2) K01527 - nascent polypeptide-associated complex subunit beta (EGD1, BTF3)
Pp6c25_11720					0.770461	2.06606e-05			AT3G18290	BTS	(1 of 1) K16276 - zinc finger protein-like protein (K16276, BTS)
Pp6c12_7220					1.03221	1.61764e-09	0.393175	0.0329684	AT3G19590	BUB3.1	(1 of 3) K02180 - cell cycle arrest protein BUB3 (BUB3)
Pp6c7_1560							-0.822708	0.0443662	AT3G19590	BUB3.1	(1 of 3) K02180 - cell cycle arrest protein BUB3 (BUB3)
Pp6c24_2400	-0.683982	8.63148e-05			-0.526619	1.20396e-05	-0.270515	0.0360632	AT2G33560	BUBR1	(1 of 2) K02178 - checkpoint serine/threonine-protein kinase (BUB1)
Pp6c23_10600	1.53273	1.62109e-09	1.20593	7.4939e-06	1.67582	2.35331e-39	1.07115	1.3518e-16	AT5G18930	BUD2	(1 of 1) PTHR11570//PTHR11570:SF1 - S-ADENOSYLMETHIONINE DECARBOXYLASE // S-ADENOSYLMETHIONINE DECARBOXYLASE PROENZYME
Pp6c6_270					-0.436884	0.00180076			AT5G49360	BXL1	(1 of 1) PTHR30620//PTHR30620:SF50 - PERIPLASMIC BETA-GLUCOSIDASE-RELATED // BETA-D-XYLOSIDASE 1
Pp6c17_11490			0.680877	0.00991628			0.555078	0.00235106	AT3G51960	BZIP24	(1 of 3) PTHR23334//PTHR23334:SF25 - CCAAT/ENHANCER BINDING PROTEIN // SUBFAMILY NOT NAMED
Pp6c2_2850					-0.982023	0.000620605			AT5G15830	bZIP3	(1 of 1) PTHR22952//PTHR22952:SF216 - CAMP-RESPONSE ELEMENT BINDING PROTEIN-RELATED // SUBFAMILY NOT NAMED
Pp6c8_5290	-1.10781	4.31006e-10	-0.602697	0.00249304	-1.22971	3.15638e-14	-0.663462	6.78969e-05	AT2G42380	BZIP34	(1 of 2) PTHR13301//PTHR13301:SF69 - X-BOX TRANSCRIPTION FACTOR-RELATED // BASIC HELIX-LOOP-HELIX DOMAIN-CONTAINING PROTEIN
Pp6c18_6340	-0.440973	0.00344476							AT2G42380	BZIP34	(1 of 2) PTHR13301//PTHR13301:SF69 - X-BOX TRANSCRIPTION FACTOR-RELATED // BASIC HELIX-LOOP-HELIX DOMAIN-CONTAINING PROTEIN
Pp6c15_9030			-0.478688	0.00624229	-0.497155	0.00331068	-0.741851	5.5183e-06	AT1G75390	bZIP44	(1 of 2) PTHR22952:SF162 - BZIP TRANSCRIPTION FACTOR ATB2
Pp6c1_17330	1.14205	0.00035488	0.871831	0.0176331			0.691559	0.0142274	AT3G49760	bZIP5	(1 of 1) PTHR22952//PTHR22952:SF186 - CAMP-RESPONSE ELEMENT BINDING PROTEIN-RELATED // SUBFAMILY NOT NAMED
Pp6c1_17320	1.31246	0.00261651	1.27639	0.00613414					AT3G49760	bZIP5	(1 of 1) PTHR22952//PTHR22952:SF186 - CAMP-RESPONSE ELEMENT BINDING PROTEIN-RELATED // SUBFAMILY NOT NAMED
Pp6c9_3420					-2.09367	0.00999158	-2.75806	0.000411708	AT3G49760	bZIP5	(1 of 1) PTHR22952//PTHR22952:SF186 - CAMP-RESPONSE ELEMENT BINDING PROTEIN-RELATED // SUBFAMILY NOT NAMED
Pp6c22_7010	1.79934	2.75101e-21	1.22371	9.4497e-10	0.773124	0.00104755			AT1G06850	bZIP52	(1 of 61) PF00170 - bZIP transcription factor (bZIP_1)
Pp6c9_1440	1.46254	2.11433e-13	1.28907	2.02396e-10	2.21731	1.95603e-08	1.78912	7.86779e-06	AT2G22850	bZIP6	(1 of 2) PTHR22952:SF212 - BZIP TRANSCRIPTION FACTOR-LIKE PROTEIN
Pp6c1_20130			0.72757	0.0209068					AT2G22850	bZIP6	(1 of 2) PTHR22952:SF212 - BZIP TRANSCRIPTION FACTOR-LIKE PROTEIN
Pp6c6_4100	1.32922	7.21188e-22	0.994346	4.15346e-12	-0.496286	6.14643e-05	-0.611052	2.92753e-07	AT3G58120	BZIP61	(1 of 2) PTHR13301//PTHR13301:SF69 - X-BOX TRANSCRIPTION FACTOR-RELATED // BASIC HELIX-LOOP-HELIX DOMAIN-CONTAINING PROTEIN
Pp6c14_9570	0.464893	0.038511			-0.49226	0.000155484	-0.365397	0.00622319	AT4G37730	bZIP7	(1 of 2) PTHR22952:SF212 - BZIP TRANSCRIPTION FACTOR-LIKE PROTEIN
Pp6c17_11370					-1.03999	0.00268435			AT4G37730	bZIP7	(1 of 2) PTHR22952:SF212 - BZIP TRANSCRIPTION FACTOR-LIKE PROTEIN
Pp6c15_3280					0.38688	0.0440691	0.388528	0.0427521	AT4G37730	bZIP7	(1 of 2) PTHR22952:SF212 - BZIP TRANSCRIPTION FACTOR-LIKE PROTEIN
Pp6c16_740					2.54344	0.0335618			AT2G30490	C4H	(1 of 1) 1.14.13.11 - Trans-cinnamate 4-monooxygenase / Cinnamic acid 4-monooxygenase
Pp6c20_10150					0.811043	4.76479e-06	0.905975	2.7143e-07	AT5G14740	CA2	(1 of 2) PTHR11002:SF7 - CARBONIC ANHYDRASE 2, CHLOROPLASTIC-RELATED
Pp6c16_2360					-1.2492	0.00283554			AT5G14740	CA2	(1 of 2) PTHR11002:SF7 - CARBONIC ANHYDRASE 2, CHLOROPLASTIC-RELATED
Pp6c25_6100							0.402779	0.00312238	AT1G29910	CAB3	(1 of 5) K08912 - light-harvesting complex II chlorophyll a/b binding protein 1 (LHCB1)
Pp6c8_4130					1.36574	0.0175412			AT5G35360	CAC2	(1 of 1) K01961 - acetyl-CoA carboxylase, biotin carboxylase subunit (accC)
Pp6c22_2390	0.289966	0.0256027			0.623036	3.7375e-09	0.941129	3.50627e-20	AT2G38040	CAC3	(1 of 1) K01962 - acetyl-CoA carboxylase carboxyl transferase subunit alpha (accA)
Pp6c21_2240					0.775016	0.00118087	0.498738	0.0475037	AT2G38040	CAC3	(1 of 1) K01962 - acetyl-CoA carboxylase carboxyl transferase subunit alpha (accA)
Pp6c13_8530	0.547445	0.000684332			1.78428	1.94397e-33	1.09586	3.68349e-13	AT4G37970	CAD6	(1 of 3) PTHR11695:SF497 - CINNAMYL ALCOHOL DEHYDROGENASE 6-RELATED
Pp6c2_5960					1.89993	1.94277e-28	1.00284	1.26894e-08	AT4G37970	CAD6	(1 of 3) PTHR11695:SF497 - CINNAMYL ALCOHOL DEHYDROGENASE 6-RELATED
Pp6c1_20760					3.64541	5.07871e-23	3.35078	5.65704e-13	AT4G37970	CAD6	(1 of 3) PTHR11695:SF497 - CINNAMYL ALCOHOL DEHYDROGENASE 6-RELATED
Pp6c8_6780							0.360046	0.0368288	AT2G20020	CAF1	(1 of 1) PTHR31846//PTHR31846:SF8 - FAMILY NOT NAMED // CRS2-ASSOCIATED FACTOR 1, CHLOROPLASTIC
Pp6c10_8810	1.11573	3.6185e-14			0.695769	0.000230177			AT1G05570	CALS1	(1 of 4) PTHR12741:SF9 - CALLOSE SYNTHASE 1-RELATED
Pp6c4_940	0.90498	2.66752e-07			0.987871	2.42419e-06			AT1G05570	CALS1	(1 of 4) PTHR12741:SF9 - CALLOSE SYNTHASE 1-RELATED
Pp6c15_11660	0.775882	4.87589e-07	0.437567	0.0143031					AT1G05570	CALS1	(1 of 4) PTHR12741:SF9 - CALLOSE SYNTHASE 1-RELATED
Pp6c9_2270	-0.479399	0.00107279	-0.463885	0.00320159	-0.842687	2.64197e-06	-0.909815	3.64073e-07	AT1G05570	CALS1	(1 of 4) PTHR12741:SF9 - CALLOSE SYNTHASE 1-RELATED
Pp6c23_6630	-0.402272	0.0425056	-0.570106	0.00470828	-0.529762	0.00641913	-0.718246	0.000167603	AT1G05570	CALS1	(1 of 4) PTHR12741:SF9 - CALLOSE SYNTHASE 1-RELATED
Pp6c20_10850			-0.516292	0.0350031	-1.01489	1.44151e-05	-1.21638	1.54152e-07	AT1G05570	CALS1	(1 of 4) PTHR12741:SF9 - CALLOSE SYNTHASE 1-RELATED
Pp6c10_11150			-0.476312	0.0373768	-0.844424	7.81062e-05	-1.072	3.61387e-07	AT1G05570	CALS1	(1 of 4) PTHR12741:SF9 - CALLOSE SYNTHASE 1-RELATED
Pp6c10_10230					-0.487094	0.017423			AT1G05570	CALS1	(1 of 4) PTHR12741:SF9 - CALLOSE SYNTHASE 1-RELATED
Pp6c20_11130							0.483755	0.0362166	AT5G37780	CAM1	(1 of 2) PTHR23050:SF153 - CALMODULIN-1-RELATED
Pp6c12_2800	2.50279	2.90357e-12			5.22311	3.13748e-33	2.17844	4.66748e-07	AT1G66410	CAM4	(1 of 2) PTHR23050:SF153 - CALMODULIN-1-RELATED
Pp6c13_1190			0.805564	0.0402389	0.673305	6.80573e-05	0.803552	3.32221e-06	AT1G66410	CAM4	(1 of 2) PTHR23050:SF153 - CALMODULIN-1-RELATED
Pp6c10_5240					-0.549789	3.62734e-05			AT2G27030	CAM5	(1 of 8) K02183 - calmodulin (CALM)
Pp6c13_1140	4.08284	2.53248e-25	3.78081	4.66053e-21	4.79384	2.99815e-05			AT5G21274	CAM6	(1 of 8) K02183 - calmodulin (CALM)
Pp6c3_3060	3.15794	3.43226e-23	3.54256	1.19352e-29	2.88446	2.87695e-18			AT5G21274	CAM6	(1 of 8) K02183 - calmodulin (CALM)
Pp6c2_6870					-1.61291	4.97071e-05	-2.0091	3.14213e-09	AT3G43810	CAM7	(1 of 8) K02183 - calmodulin (CALM)
Pp6c24_1010							0.399173	0.0239417	AT3G43810	CAM7	(1 of 8) K02183 - calmodulin (CALM)
Pp6c18_9160					-0.943141	4.36926e-10	-0.575053	0.000165046	AT1G78955	CAMS1	(1 of 1) 5.4.99.38 - Camelliol C synthase
Pp6c9_6560					-0.562898	0.034573			AT3G56170	CAN	(1 of 4) 3.1.31.1 - Micrococcal nuclease / Micrococcal endonuclease
Pp6c8_1850					0.380507	0.000583824	0.398605	0.000329232	AT2G02560	CAND1	(1 of 1) K17263 - cullin-associated NEDD8-dissociated protein 1 (CAND1)
Pp6c4_3360					0.36907	0.00444255			AT2G02560	CAND1	(1 of 1) K17263 - cullin-associated NEDD8-dissociated protein 1 (CAND1)
Pp6c3_17790	-0.313155	0.0214803							AT3G27740	CARA	(1 of 1) K01956 - carbamoyl-phosphate synthase small subunit (carA, CPA1)
Pp6c11_6660	0.388084	0.0426225	0.537865	0.00691243	1.07404	1.4945e-13	1.496	4.10503e-25	AT3G27740	CARA	(1 of 1) K01956 - carbamoyl-phosphate synthase small subunit (carA, CPA1)
Pp6c7_5410			0.469279	0.00526673	1.2512	1.20824e-23	1.52446	6.50572e-34	AT3G27740	CARA	(1 of 1) K01956 - carbamoyl-phosphate synthase small subunit (carA, CPA1)
Pp6c2_10850					1.16608	4.88751e-15	1.38763	1.04296e-20	AT1G29900	CARB	(1 of 1) K01955 - carbamoyl-phosphate synthase large subunit (carB, CPA2)
Pp6c1_10100					0.997335	6.61247e-10	1.39901	1.752e-18	AT1G29900	CARB	(1 of 1) K01955 - carbamoyl-phosphate synthase large subunit (carB, CPA2)
Pp6c3_4000	-0.826633	0.000409601							AT5G23060	CaS	calcium sensing receptor
Pp6c2_10860	-0.806032	0.00454519							AT5G23060	CaS	calcium sensing receptor
Pp6c25_9800	-0.298813	0.0149613			-0.369598	0.0292659	-0.439306	0.00856235	AT3G18480	CASP	(1 of 1) K09313 - homeobox protein cut-like (CUTL)
Pp6c3_3000			-0.463931	0.0230975	-0.960646	2.81243e-06	-0.799009	9.43349e-05	AT3G18480	CASP	(1 of 1) K09313 - homeobox protein cut-like (CUTL)
Pp6c22_6010					0.708108	5.26041e-08	0.704313	6.90771e-08	AT4G35090	CAT2	(1 of 3) 1.11.1.21 - Catalase peroxidase
Pp6c23_9590					-1.87533	2.46819e-06			AT1G58030	CAT2	(1 of 2) K13863 - solute carrier family 7 (cationic amino acid transporter), member 1 (SLC7A1, ATRC1)
Pp6c18_6560					-0.451823	0.00620076			AT4G35090	CAT2	(1 of 3) 1.11.1.21 - Catalase peroxidase
Pp6c5_12770							0.655141	0.0477907	AT1G58030	CAT2	(1 of 2) K13863 - solute carrier family 7 (cationic amino acid transporter), member 1 (SLC7A1, ATRC1)
Pp6c14_100	0.423814	0.00793332			1.94976	1.14973e-25	0.496938	0.0143846	AT5G36940	CAT3	(1 of 2) PTHR11785//PTHR11785:SF411 - AMINO ACID TRANSPORTER // CATIONIC AMINO ACID TRANSPORTER 2, VACUOLAR-RELATED
Pp6c1_7770					-1.31734	8.3162e-14	-1.35783	1.27095e-14	AT3G03720	CAT4	(1 of 1) PTHR11785:SF379 - CATIONIC AMINO ACID TRANSPORTER 4, VACUOLAR
Pp6c2_14080					-0.83714	1.26952e-05	-0.962736	4.22334e-07	AT2G34960	CAT5	(1 of 1) PTHR11785:SF267 - CATIONIC AMINO ACID TRANSPORTER 5
Pp6c6_2040	1.66722	5.13108e-10							AT5G04770	CAT6	(1 of 2) PTHR11785//PTHR11785:SF331 - AMINO ACID TRANSPORTER // SUBFAMILY NOT NAMED
Pp6c10_1190	0.949135	9.17874e-08	0.609267	0.00200981					AT2G38170	CAX1	(1 of 1) KOG1397 - Ca2+/H+ antiporter VCX1 and related proteins
Pp6c14_4980	0.665768	0.0088762	0.819228	0.00153794					AT2G38170	CAX1	(1 of 1) KOG1397 - Ca2+/H+ antiporter VCX1 and related proteins
Pp6c2_11250	1.05258	4.26219e-17	0.576565	4.32093e-05					AT3G51860	CAX3	(1 of 5) K07300 - Ca2+:H+ antiporter (chaA, CAX)
Pp6c1_14000	1.38773	2.20356e-17	0.890623	3.51453e-07					AT5G01490	CAX4	(1 of 5) K07300 - Ca2+:H+ antiporter (chaA, CAX)
Pp6c3_480	1.24825	0.0345361			-1.48146	0.0389351	-1.88674	0.00213522	AT5G17860	CAX7	(1 of 1) PTHR12266//PTHR12266:SF2 - NA+/CA2+ K+ INDEPENDENT EXCHANGER // CATION/CALCIUM EXCHANGER 1
Pp6c1_20580							0.606539	0.000239378	AT3G14070	CAX9	(1 of 2) PTHR12266//PTHR12266:SF9 - NA+/CA2+ K+ INDEPENDENT EXCHANGER // CATION/CALCIUM EXCHANGER 3-RELATED
Pp6c17_9260	-1.00136	0.00367237	-1.05275	0.00349689	-2.37965	5.72676e-13	-1.57859	7.27766e-07	AT1G26340	CB5-A	(1 of 2) PTHR19359//PTHR19359:SF25 - CYTOCHROME B5 // CYTOCHROME B5 ISOFORM A-RELATED
Pp6c6_5830	-0.454218	0.0240023	-0.577921	0.0050373	-1.18434	1.22005e-06	-0.964781	7.0743e-05	AT1G26340	CB5-A	(1 of 2) PTHR19359//PTHR19359:SF25 - CYTOCHROME B5 // CYTOCHROME B5 ISOFORM A-RELATED
Pp6c2_18260							0.963121	6.3713e-15	AT2G32720	CB5-B	(1 of 2) PTHR19359:SF26 - CYTOCHROME B5 ISOFORM B
Pp6c10_5150			2.18077	0.0111697	-3.61297	0.00144921	-2.45042	0.0387782	AT5G53560	CB5-E	(1 of 1) PTHR19359:SF22 - CYTOCHROME B5 ISOFORM A
Pp6c14_14100							1.29426	0.0266412	AT5G53560	CB5-E	(1 of 1) PTHR19359:SF22 - CYTOCHROME B5 ISOFORM A
Pp6c14_13900					-0.347373	0.0338632			AT1G60660	CB5LP	(1 of 1) PTHR19359//PTHR19359:SF10 - CYTOCHROME B5 // SUBFAMILY NOT NAMED
Pp6c13_11670	-1.02806	2.00505e-07	-1.14811	8.57956e-09	-5.27902	1.24003e-86	-4.13727	7.78502e-58	AT3G57050	CBL	(1 of 1) 4.4.1.8 - Cystathionine beta-lyase / Cystine lyase
Pp6c23_9150					0.601418	0.000484315	0.874539	2.44407e-07	AT3G57050	CBL	(1 of 1) 4.4.1.8 - Cystathionine beta-lyase / Cystine lyase
Pp6c20_1640							0.614707	0.0100188	AT3G57050	CBL	(1 of 1) 4.4.1.8 - Cystathionine beta-lyase / Cystine lyase
Pp6c5_5150	-1.2741	0.00814622			-1.13875	2.0295e-05	-0.804362	0.00416813	AT4G26570	CBL3	(1 of 2) PTHR23056//PTHR23056:SF44 - CALCINEURIN B // CALCINEURIN B-LIKE PROTEIN 2
Pp6c17_9450			-0.937192	0.0111486	-0.798943	0.00703484	-0.610956	0.0465096	AT4G26560	CBL7	(1 of 3) PF13202//PF13405 - EF hand (EF-hand_5) // EF-hand domain (EF-hand_6)
Pp6c2_12020					0.556136	0.000478933	0.688194	1.29646e-05	AT5G17770	CBR	(1 of 1) PTHR19370//PTHR19370:SF111 - NADH-CYTOCHROME B5 REDUCTASE // SUBFAMILY NOT NAMED
Pp6c3_20030	0.901859	1.93876e-05	0.505243	0.0403053	1.07332	1.42685e-08			AT2G46830	CCA1	(1 of 1) K12134 - circadian clock associated 1 (CCA1)
Pp6c2_5760					1.02055	1.0489e-05	1.04023	7.03919e-06	AT3G26710	CCB1	(1 of 1) PF12046 - Protein of unknown function (DUF3529) (DUF3529)
Pp6c3_12170					-0.575134	0.00565923	-0.434851	0.0424249	AT1G59840	CCB4	(1 of 2) PF11152 - Protein of unknown function (DUF2930) (DUF2930)
Pp6c1_6000					-1.05707	1.05566e-10	-1.24189	1.6576e-14	AT1G30450	CCC1	(1 of 1) K14427 - solute carrier family 12 (potassium/chloride transporter), member 4/5/6 (SLC12A4_5_6, KCC)
Pp6c1_14820					0.927327	0.000173537			AT1G30450	CCC1	(1 of 1) K14427 - solute carrier family 12 (potassium/chloride transporter), member 4/5/6 (SLC12A4_5_6, KCC)
Pp6c13_4620					-0.636526	0.000378679			AT1G30450	CCC1	(1 of 1) K14427 - solute carrier family 12 (potassium/chloride transporter), member 4/5/6 (SLC12A4_5_6, KCC)
Pp6c2_14880							-0.310194	0.036019	AT1G30450	CCC1	(1 of 1) K14427 - solute carrier family 12 (potassium/chloride transporter), member 4/5/6 (SLC12A4_5_6, KCC)
Pp6c21_6990	-0.726844	9.42471e-06	-0.692549	6.57828e-05	-1.25397	1.00594e-11	-1.71593	9.33079e-21	AT3G63520	CCD1	(1 of 1) K11159 - carotenoid cleavage dioxygenase (K11159)
Pp6c18_8100	-0.791408	0.0329667			-1.53845	4.50977e-08	-1.16397	3.66712e-05	AT3G63520	CCD1	(1 of 1) K11159 - carotenoid cleavage dioxygenase (K11159)
Pp6c6_11640			-1.61044	0.000113832	-3.35979	4.65218e-08	-0.900433	0.00656454	AT2G44990	CCD7	(1 of 1) 1.13.11.71 - Carotenoid-9',10'-cleaving dioxygenase / Beta-carotene 9',10'-monooxygenase
Pp6c15_8300					-0.922912	1.42859e-08	-0.939189	8.36312e-09	AT5G54290	CcdA	(1 of 1) PTHR31272//PTHR31272:SF6 - FAMILY NOT NAMED // CYTOCHROME C-TYPE BIOGENESIS CCDA-LIKE CHLOROPLASTIC PROTEIN
Pp6c4_11030	-0.370275	0.0494116					0.434046	0.0453314	AT4G34050	CCoAOMT1	(1 of 1) PTHR10509//PTHR10509:SF23 - O-METHYLTRANSFERASE-RELATED // SUBFAMILY NOT NAMED
Pp6c11_10660	0.377446	0.00214652			0.415525	0.012638	0.384743	0.0229714	AT4G39260	CCR1	(1 of 234) PF00076 - RNA recognition motif. (a.k.a. RRM, RBD, or RNP domain) (RRM_1)
Pp6c7_2070	0.437341	0.0295933			1.55422	5.18478e-28	1.33069	9.30384e-21	AT4G39260	CCR1	(1 of 234) PF00076 - RNA recognition motif. (a.k.a. RRM, RBD, or RNP domain) (RRM_1)
Pp6c4_3450			0.402501	0.0273753	1.6687	1.8515e-29	2.12017	1.26325e-46	AT4G39260	CCR1	(1 of 234) PF00076 - RNA recognition motif. (a.k.a. RRM, RBD, or RNP domain) (RRM_1)
Pp6c12_12080					-0.722296	1.97195e-08	-0.698777	4.08661e-08	AT4G39260	CCR1	(1 of 234) PF00076 - RNA recognition motif. (a.k.a. RRM, RBD, or RNP domain) (RRM_1)
Pp6c11_1650					-1.79756	0.0198173			AT1G15950	CCR1	(1 of 2) K09753 - cinnamoyl-CoA reductase (CCR)
Pp6c3_18030					-0.799837	0.0325602			AT4G39260	CCR1	(1 of 234) PF00076 - RNA recognition motif. (a.k.a. RRM, RBD, or RNP domain) (RRM_1)
Pp6c6_14070	-1.15728	3.91475e-08	-0.621144	0.00512994	-1.25844	2.41164e-07	-0.846789	0.000298849	AT2G39180	CCR2	(1 of 1) PTHR27003//PTHR27003:SF24 - FAMILY NOT NAMED // SERINE/THREONINE-PROTEIN KINASE-LIKE PROTEIN CCR2
Pp6c15_9400	0.845911	0.000258025							AT3G55950	CCR3	(1 of 1) PTHR27003//PTHR27003:SF102 - FAMILY NOT NAMED // SERINE/THREONINE-PROTEIN KINASE-LIKE PROTEIN CCR3-RELATED
Pp6c18_4580	-0.23883	0.0483286							AT1G12520	CCS	(1 of 1) K04569 - copper chaperone for superoxide dismutase (CCS)
Pp6c21_4360					0.33913	0.0159128	0.359707	0.0103368	AT1G12520	CCS	(1 of 1) K04569 - copper chaperone for superoxide dismutase (CCS)
Pp6c8_3430	-1.17889	0.0119951							AT4G11920	CCS52A2	(1 of 3) K03364 - cell division cycle 20-like protein 1, cofactor of APC complex (CDH1)
Pp6c24_5600	0.866503	4.01131e-07			1.01294	2.52939e-05			AT4G00450	CCT	(1 of 1) PTHR13992:SF25 - MEDIATOR OF RNA POLYMERASE II TRANSCRIPTION SUBUNIT 12
Pp6c8_9100							-0.78986	2.31436e-05	AT4G00450	CCT	(1 of 1) PTHR13992:SF25 - MEDIATOR OF RNA POLYMERASE II TRANSCRIPTION SUBUNIT 12
Pp6c12_1620	0.661843	0.000317144	0.468073	0.0273087	1.33328	6.34671e-12	1.04054	1.22695e-07	AT2G32260	CCT1	(1 of 2) 2.7.7.15 - Choline-phosphate cytidylyltransferase / Phosphorylcholine transferase
Pp6c9_6370					-0.27982	0.0422538			AT2G32260	CCT1	(1 of 2) 2.7.7.15 - Choline-phosphate cytidylyltransferase / Phosphorylcholine transferase
Pp6c17_3300							-0.30774	0.0213419	AT2G32260	CCT1	(1 of 2) 2.7.7.15 - Choline-phosphate cytidylyltransferase / Phosphorylcholine transferase
Pp6c9_1190					-1.02613	7.34928e-08	-0.94688	7.22621e-07	AT1G54115	CCX4	(1 of 3) K13754 - solute carrier family 24 (sodium/potassium/calcium exchanger), member 6 (SLC24A6, NCKX6)
Pp6c11_2970					-1.06513	1.00956e-06			AT2G19570	CDA1	(1 of 1) K01489 - cytidine deaminase (cdd, CDA)
Pp6c1_16330					-0.483929	0.0384727	-1.01132	2.98281e-06	AT3G48750	CDC2	(1 of 1) K02206 - cyclin-dependent kinase 2 (CDK2)
Pp6c1_13290							-0.901971	0.0233937	AT3G48750	CDC2	(1 of 1) K02206 - cyclin-dependent kinase 2 (CDK2)
Pp6c1_14370			0.715422	4.77152e-05	0.489049	0.0189094	1.02099	2.47179e-07	AT5G03455	CDC25	(1 of 1) K18065 - Cdc25 family phosphatase [EC:3.1.3.48 1.20.4.-] (CDC25)
Pp6c23_9880	-0.776367	0.000267879					-0.493285	0.00439954	AT3G25100	CDC45	(1 of 1) K06628 - cell division control protein 45 (CDC45)
Pp6c15_5640	1.40098	1.82684e-07			2.66715	2.81898e-17	0.857392	0.0119092	AT3G09840	CDC48	(1 of 3) K13525 - transitional endoplasmic reticulum ATPase (VCP, CDC48)
Pp6c13_2220	0.862572	0.00120174					-0.300278	0.0472766	AT3G09840	CDC48	(1 of 3) K13525 - transitional endoplasmic reticulum ATPase (VCP, CDC48)
Pp6c3_3620	0.574629	0.00732393			1.07034	1.84757e-09	0.447802	0.0189179	AT3G09840	CDC48	(1 of 3) K13525 - transitional endoplasmic reticulum ATPase (VCP, CDC48)
Pp6c9_1610					0.547823	0.000292181	0.554028	0.000245927	AT3G09840	CDC48	(1 of 3) K13525 - transitional endoplasmic reticulum ATPase (VCP, CDC48)
Pp6c26_5160					0.363865	0.0109891			AT3G09840	CDC48	(1 of 3) K13525 - transitional endoplasmic reticulum ATPase (VCP, CDC48)
Pp6c6_13370					1.5379	1.04924e-18	1.42309	5.48253e-17	AT3G01610	CDC48C	(1 of 1) K14571 - ribosome biogenesis ATPase (RIX7, NVL)
Pp6c3_9000	0.247361	0.0412522			0.649449	8.73805e-09	0.445032	0.000113326	AT1G09770	CDC5	(1 of 1) K12860 - pre-mRNA-splicing factor CDC5/CEF1 (CDC5L, CDC5, CEF1)
Pp6c6_8030	0.682131	0.00443674			-0.42212	0.00113033	-0.664052	5.82441e-08	AT3G26940	CDG1	(1 of 5) PTHR27001:SF3 - F2D10.13-RELATED
Pp6c25_1510	-0.839127	5.66914e-08	-0.566779	0.000931546	-1.00876	3.11758e-16	-0.626223	6.1744e-07	AT3G54180	CDKB1;1	(1 of 4) K07760 - cyclin-dependent kinase [EC:2.7.11.22] (CDK)
Pp6c2_12040	0.571525	0.0013248			1.15776	9.61839e-17	1.09168	4.17313e-15	AT3G54180	CDKB1;1	(1 of 4) K07760 - cyclin-dependent kinase [EC:2.7.11.22] (CDK)
Pp6c1_9620	-0.827406	0.0214937			-0.633286	0.00448981	-0.47594	0.0394704	AT2G38620	CDKB1;2	(1 of 4) K07760 - cyclin-dependent kinase [EC:2.7.11.22] (CDK)
Pp6c4_13750					-0.372535	0.0477441	-0.485584	0.00865801	AT2G38620	CDKB1;2	(1 of 4) K07760 - cyclin-dependent kinase [EC:2.7.11.22] (CDK)
Pp6c19_6630					-0.320504	0.0224669	-0.348936	0.0114171	AT1G76540	CDKB2;1	(1 of 4) K07760 - cyclin-dependent kinase [EC:2.7.11.22] (CDK)
Pp6c7_10000					-1.45672	8.67276e-07	-1.4912	1.95796e-07	AT1G20930	CDKB2;2	(1 of 4) K07760 - cyclin-dependent kinase [EC:2.7.11.22] (CDK)
Pp6c2_14000	0.661846	0.000578167			0.44024	0.00749151			AT5G10270	CDKC;1	(1 of 3) K08819 - cyclin-dependent kinase 12/13 [EC:2.7.11.22 2.7.11.23] (CDK12_13)
Pp6c14_7150	-1.06727	4.31322e-10	-0.735512	0.000107457	-1.27282	2.80985e-13	-0.820124	5.41155e-06	AT1G18040	CDKD1;3	(1 of 3) K02202 - cyclin-dependent kinase 7 (CDK7)
Pp6c2_1260	0.539047	1.08458e-05	0.311657	0.030653	0.488256	0.00175747			AT1G18040	CDKD1;3	(1 of 3) K02202 - cyclin-dependent kinase 7 (CDK7)
Pp6c2_10510							0.498576	0.000177834	AT1G18040	CDKD1;3	(1 of 3) K02202 - cyclin-dependent kinase 7 (CDK7)
Pp6c19_10470			-0.555486	0.035128	-1.51847	1.51073e-07	-1.70519	1.07912e-09	AT5G23580	CDPK9	(1 of 3) PTHR24349//PTHR24349:SF166 - SERINE/THREONINE-PROTEIN KINASE // CALCIUM-DEPENDENT PROTEIN KINASE 11-RELATED
Pp6c11_14200					1.1658	5.75399e-17	1.06897	2.30174e-14	AT5G23580	CDPK9	(1 of 3) PTHR24349//PTHR24349:SF166 - SERINE/THREONINE-PROTEIN KINASE // CALCIUM-DEPENDENT PROTEIN KINASE 11-RELATED
Pp6c16_4360							-0.547197	8.55202e-05	AT4G22340	CDS2	(1 of 3) K00981 - phosphatidate cytidylyltransferase (E2.7.7.41, CDS1, CDS2, cdsA)
Pp6c19_7500					-1.18894	7.11933e-12	-0.94377	7.01606e-08	AT2G31270	CDT1A	(1 of 2) K10727 - chromatin licensing and DNA replication factor 1 (CDT1)
Pp6c22_8810	-0.635985	0.0277635			-1.11067	9.81855e-11	-0.543121	0.00241877	AT3G54710	CDT1B	(1 of 1) PTHR28637:SF1 - DNA REPLICATION FACTOR CDT1
Pp6c3_16580	0.867507	0.0323864	1.69592	2.59469e-05	2.69378	2.14337e-10	1.55844	0.000335441	AT3G50260	CEJ1	(1 of 5) PTHR31729:SF0 - ETHYLENE-RESPONSIVE TRANSCRIPTION FACTOR ERF008-RELATED
Pp6c16_9870					2.81857	0.004892	5.5423	0.000491535	AT1G71380	CEL3	(1 of 2) PTHR22298//PTHR22298:SF54 - ENDO-1,4-BETA-GLUCANASE // ENDOGLUCANASE 3-RELATED
Pp6c22_9220	2.22577	2.284e-06	1.31456	0.0142707	-1.08557	0.0142941			AT1G22880	CEL5	(1 of 2) PTHR22298//PTHR22298:SF54 - ENDO-1,4-BETA-GLUCANASE // ENDOGLUCANASE 3-RELATED
Pp6c5_5630					-0.922723	4.79547e-07	-0.439154	0.0296168	AT3G50360	CEN2	(1 of 5) KOG0028 - Ca2+-binding protein (centrin/caltractin), EF-Hand superfamily protein
Pp6c13_2840							-0.793885	0.0406184	AT4G37010	CEN2	(1 of 5) KOG0028 - Ca2+-binding protein (centrin/caltractin), EF-Hand superfamily protein
Pp6c2_18240	-0.545856	0.00409096	-0.679605	0.000983726	-0.459556	0.041009			AT1G15660	CENP-C	(1 of 1) PTHR16684 - CENTROMERE PROTEIN C
Pp6c5_5690					-2.40812	2.21324e-05	-1.93691	2.48096e-05	AT1G15660	CENP-C	(1 of 1) PTHR16684 - CENTROMERE PROTEIN C
Pp6c16_9780	-0.611194	1.55302e-05					0.593219	0.00240376	AT3G55360	CER10	(1 of 1) 1.3.1.93 - Very-long-chain enoyl-CoA reductase
Pp6c15_5260	0.926889	0.000873582	0.820812	0.00653759	0.863674	2.21415e-10	0.856041	3.27429e-10	AT3G60500	CER7	(1 of 2) K03678 - exosome complex component RRP45 (RRP45, EXOSC9)
Pp6c2_7500	0.392712	0.00204118			-1.23495	1.39576e-12	-1.12865	7.88057e-11	AT2G21770	CESA9	(1 of 4) 2.4.1.12//2.4.1.29 - Cellulose synthase (UDP-forming) / UDP-glucose-cellulose glucosyltransferase // Cellulose synthase (GDP-forming) / GDP-glucose-cellulose glucosyltransferase
Pp6c3_18260					-3.80007	1.55207e-32	-2.52678	1.96729e-15	AT2G21770	CESA9	(1 of 4) 2.4.1.12//2.4.1.29 - Cellulose synthase (UDP-forming) / UDP-glucose-cellulose glucosyltransferase // Cellulose synthase (GDP-forming) / GDP-glucose-cellulose glucosyltransferase
Pp6c15_4000					-1.6925	5.21093e-09	-1.06755	9.46982e-05	AT2G21770	CESA9	(1 of 4) 2.4.1.12//2.4.1.29 - Cellulose synthase (UDP-forming) / UDP-glucose-cellulose glucosyltransferase // Cellulose synthase (GDP-forming) / GDP-glucose-cellulose glucosyltransferase
Pp6c15_4020					-1.39381	5.55426e-07	-0.791863	0.000624865	AT2G21770	CESA9	(1 of 4) 2.4.1.12//2.4.1.29 - Cellulose synthase (UDP-forming) / UDP-glucose-cellulose glucosyltransferase // Cellulose synthase (GDP-forming) / GDP-glucose-cellulose glucosyltransferase
Pp6c9_1400					-0.414684	0.026282	-0.517928	0.00508201	AT2G21770	CESA9	(1 of 4) 2.4.1.12//2.4.1.29 - Cellulose synthase (UDP-forming) / UDP-glucose-cellulose glucosyltransferase // Cellulose synthase (GDP-forming) / GDP-glucose-cellulose glucosyltransferase
Pp6c8_3950					-1.05676	0.0316601			AT2G21770	CESA9	(1 of 4) 2.4.1.12//2.4.1.29 - Cellulose synthase (UDP-forming) / UDP-glucose-cellulose glucosyltransferase // Cellulose synthase (GDP-forming) / GDP-glucose-cellulose glucosyltransferase
Pp6c12_7980					1.6968	2.28288e-15	1.47049	8.50827e-12	AT3G23070	CFM3A	(1 of 2) PTHR31846//PTHR31846:SF13 - FAMILY NOT NAMED // CRM FAMILY MEMBER 3A-RELATED
Pp6c22_8670							0.439105	0.00219045	AT4G38240	CGL1	(1 of 1) 2.4.1.101 - Alpha-1,3-mannosyl-glycoprotein 2-beta-N-acetylglucosaminyltransferase / 1,2-N-acetylglucosaminyltransferase
Pp6c19_11100							-0.366805	0.000602653	AT1G44446	CH1	(1 of 1) 1.14.13.122 - Chlorophyllide-a oxygenase / Cholorophyll-b synthase
Pp6c1_13720	-2.42313	0.00183677	-1.71496	0.0191881	-2.70606	2.88285e-07	-2.95949	1.355e-12	AT2G30370	CHAL	(1 of 1) PTHR33109//PTHR33109:SF2 - FAMILY NOT NAMED // EPIDERMAL PATTERNING FACTOR-LIKE PROTEIN 6
Pp6c23_2220					3.58208	5.12736e-08	2.36429	7.96992e-08	AT2G30370	CHAL	(1 of 1) PTHR33109//PTHR33109:SF2 - FAMILY NOT NAMED // EPIDERMAL PATTERNING FACTOR-LIKE PROTEIN 6
Pp6c24_4860					-2.19815	5.57197e-07	-1.21536	0.00305651	AT2G30370	CHAL	(1 of 1) PTHR33109//PTHR33109:SF2 - FAMILY NOT NAMED // EPIDERMAL PATTERNING FACTOR-LIKE PROTEIN 6
Pp6c25_4000					-0.482602	0.0347525			AT3G03480	CHAT	(1 of 1) K18858 - (Z)-3-hexen-1-ol acetyltransferase (CHAT)
Pp6c4_2050	-0.567288	0.0117938	-0.551896	0.0293696					AT5G14170	CHC1	(1 of 2) K11650 - SWI/SNF-related matrix-associated actin-dependent regulator of chromatin subfamily D (SMARCD)
Pp6c3_15160					0.575982	0.00424519	0.705785	0.000394197	AT5G14170	CHC1	(1 of 2) K11650 - SWI/SNF-related matrix-associated actin-dependent regulator of chromatin subfamily D (SMARCD)
Pp6c14_1210			-0.459738	0.0305344	-0.561846	0.00485907	-0.645776	0.00100891	AT3G07370	CHIP	(1 of 1) K09561 - STIP1 homology and U-box containing protein 1 (STUB1, CHIP)
Pp6c9_3320					-0.524977	0.0281997			AT3G47860	CHL	(1 of 1) PTHR11430 - LIPOCALIN
Pp6c2_10990					0.796027	0.000235554	1.22643	6.80643e-09	AT2G44650	CHL-CPN10	(1 of 2) PTHR10772//PTHR10772:SF13 - 10 KDA HEAT SHOCK PROTEIN // CHLOROPLAST CHAPERONIN 10
Pp6c1_10680					0.531886	0.0085591	0.840424	1.94235e-05	AT2G44650	CHL-CPN10	(1 of 2) PTHR10772//PTHR10772:SF13 - 10 KDA HEAT SHOCK PROTEIN // CHLOROPLAST CHAPERONIN 10
Pp6c2_8670					0.978729	3.2853e-08	1.58262	1.19498e-19	AT4G18480	CHLI1	(1 of 2) K03405 - magnesium chelatase subunit I (chlI, bchI)
Pp6c10_1390					0.620619	0.000765372	1.04423	5.23606e-09	AT5G45930	CHLI2	(1 of 1) 3.6.1.3//6.6.1.1 - Adenosinetriphosphatase / Triphosphatase // Magnesium chelatase / Protoporphyrin IX Mg-chelatase
Pp6c12_12370					0.885976	0.000295159	1.15272	1.86644e-06	AT4G25080	CHLM	(1 of 1) 2.1.1.11 - Magnesium protoporphyrin IX methyltransferase / S-adenosylmethioninemagnesium protoporphyrin methyltransferase
Pp6c17_10180					0.276526	0.0444526			AT5G66750	CHR1	(1 of 1) K19001 - ATP-dependent DNA helicase (HELLS, DDM1)
Pp6c6_14570	0.427556	0.0019737			0.627034	4.75411e-06	0.346624	0.0146447	AT3G06400	CHR11	(1 of 2) K11654 - SWI/SNF-related matrix-associated actin-dependent regulator of chromatin subfamily A member 5 [EC:3.6.4.-] (SMARCA5, SNF2H, ISWI)
Pp6c3_12410	-0.436685	0.0132468	-0.568315	0.00130881	-1.6975	8.46248e-23	-2.02276	7.07576e-33	AT5G44800	CHR4	(1 of 1) PTHR10799:SF725 - IMMUNOGLOBULIN E-SET DOMAIN-CONTAINING PROTEIN
Pp6c10_940			-0.67975	1.05465e-05	-0.784931	5.21351e-05	-1.03054	6.5883e-08	AT5G44800	CHR4	(1 of 1) PTHR10799:SF725 - IMMUNOGLOBULIN E-SET DOMAIN-CONTAINING PROTEIN
Pp6c14_1080					-0.931556	5.44752e-06	-0.564694	0.015351	AT5G44800	CHR4	(1 of 1) PTHR10799:SF725 - IMMUNOGLOBULIN E-SET DOMAIN-CONTAINING PROTEIN
Pp6c10_3520					-0.594645	0.00232149	-0.726352	9.85318e-05	AT5G44800	CHR4	(1 of 1) PTHR10799:SF725 - IMMUNOGLOBULIN E-SET DOMAIN-CONTAINING PROTEIN
Pp6c25_10110	-0.355662	0.0132399	-0.45309	0.00215276	-0.88111	2.73281e-07	-1.02108	1.95834e-09	AT5G20420	CHR42	(1 of 2) PTHR10799:SF660 - SNF2 DOMAIN-CONTAINING PROTEIN CLASSY 1-RELATED
Pp6c13_9590	0.880093	2.04612e-09			0.519581	0.0357426	-0.573406	0.0204528	AT2G13370	CHR5	(1 of 1) K11367 - chromodomain-helicase-DNA-binding protein 1 [EC:3.6.4.12] (CHD1)
Pp6c5_10320	0.463368	0.048821			0.531438	0.0185771			AT2G13370	CHR5	(1 of 1) K11367 - chromodomain-helicase-DNA-binding protein 1 [EC:3.6.4.12] (CHD1)
Pp6c6_5780					0.59134	0.00468999			AT2G13370	CHR5	(1 of 1) K11367 - chromodomain-helicase-DNA-binding protein 1 [EC:3.6.4.12] (CHD1)
Pp6c12_12830	-0.899146	9.72625e-07	-0.71474	0.000279879	-1.08163	8.6181e-07	-1.30474	1.07377e-09	AT2G18760	CHR8	(1 of 1) K10841 - DNA excision repair protein ERCC-6 (ERCC6, CSB, RAD26)
Pp6c15_12000			-0.473425	0.0291421			-0.675126	4.79216e-05	AT2G18760	CHR8	(1 of 1) K10841 - DNA excision repair protein ERCC-6 (ERCC6, CSB, RAD26)
Pp6c7_9530	-1.15173	0.0158592			-1.35314	0.000380902	-0.797592	0.0282136	AT3G25690	CHUP1	(1 of 1) PTHR31342:SF7 - PROTEIN CHUP1, CHLOROPLASTIC
Pp6c11_10780			1.13209	0.00150649	0.723562	0.00106875	0.734013	0.000980816	AT2G13620	CHX15	(1 of 41) PF00999 - Sodium/hydrogen exchanger family (Na_H_Exchanger)
Pp6c6_5300	-3.26657	6.55679e-06	-1.87936	0.017424	-2.80624	1.21704e-06	-2.22695	8.14303e-05	AT4G23700	CHX17	(1 of 2) PTHR32468:SF34 - CATION/H(+) ANTIPORTER 18
Pp6c22_1290					-1.95174	7.20412e-23	-1.2468	3.40193e-10	AT1G05580	CHX23	(1 of 2) PTHR32468:SF15 - CATION/H(+) ANTIPORTER 21-RELATED
Pp6c4_9490					-0.287461	0.0486026	-0.290666	0.0469565	AT5G65940	CHY1	(1 of 3) PTHR11941//PTHR11941:SF81 - ENOYL-COA HYDRATASE-RELATED // SUBFAMILY NOT NAMED
Pp6c13_4960	1.15111	0.0364441			-2.10539	0.0217398			AT5G08530	CI51	(1 of 1) K03942 - NADH dehydrogenase (ubiquinone) flavoprotein 1 (NDUFV1)
Pp6c12_1540					0.631284	7.71074e-08	0.797947	7.58577e-12	AT5G08530	CI51	(1 of 1) K03942 - NADH dehydrogenase (ubiquinone) flavoprotein 1 (NDUFV1)
Pp6c13_4950							-1.17136	0.0157718	AT5G08530	CI51	(1 of 1) K03942 - NADH dehydrogenase (ubiquinone) flavoprotein 1 (NDUFV1)
Pp6c4_3740	0.794658	0.0188197	1.1687	0.000431978			1.14504	0.00100747	AT5G57180	CIA2	(1 of 29) KOG1601 - GATA-4/5/6 transcription factors
Pp6c10_8680					0.980008	1.41835e-05	0.942805	3.36699e-05	AT1G26260	CIB5	(1 of 1) PTHR12565:SF159 - TRANSCRIPTION FACTOR BHLH76
Pp6c14_13310					-5.30511	0.000797762			AT1G26260	CIB5	(1 of 1) PTHR12565:SF159 - TRANSCRIPTION FACTOR BHLH76
Pp6c10_1110	0.746437	4.04581e-05	0.43826	0.0394188	0.930303	2.96915e-08	0.988526	3.74951e-09	AT1G65930	cICDH	(1 of 3) 1.1.1.42 - Isocitrate dehydrogenase (NADP(+)) / oxalosuccinate carboxylase
Pp6c24_4560					-0.547777	0.000288199	-0.353237	0.021885	AT5G24440	CID13	(1 of 2) PF00076//PF07145 - RNA recognition motif. (a.k.a. RRM, RBD, or RNP domain) (RRM_1) // Ataxin-2 C-terminal region (PAM2)
Pp6c1_11770	0.737983	1.50063e-11	0.42416	0.000584953	0.631127	6.02411e-06	0.530894	0.000172038	AT3G14010	CID4	(1 of 1) KOG2375 - Protein interacting with poly(A)-binding protein
Pp6c2_9410					0.482981	8.30398e-05	0.420911	0.000658282	AT3G14010	CID4	(1 of 1) KOG2375 - Protein interacting with poly(A)-binding protein
Pp6c4_13320	0.363562	0.0012299							AT2G26280	CID7	(1 of 2) PF01713//PF08590 - Smr domain (Smr) // Domain of unknown function (DUF1771) (DUF1771)
Pp6c8_9780					-0.842987	0.000385257	-0.995399	2.22423e-05	AT2G26280	CID7	(1 of 2) PF01713//PF08590 - Smr domain (Smr) // Domain of unknown function (DUF1771) (DUF1771)
Pp6c12_10360					-0.502221	3.29886e-05	-0.592127	5.14826e-07	AT4G25990	CIL	(1 of 29) KOG1601 - GATA-4/5/6 transcription factors
Pp6c10_12280	2.09731	6.78951e-10	1.91187	5.27076e-08	0.859034	7.76793e-08	0.965257	1.17424e-09	AT1G35580	CINV1	(1 of 4) PTHR31916//PTHR31916:SF3 - FAMILY NOT NAMED // ALKALINE/NEUTRAL INVERTASE CINV1-RELATED
Pp6c4_5540					-0.406524	0.000696165	-0.496924	2.96173e-05	AT4G09510	CINV2	(1 of 4) PTHR31916//PTHR31916:SF3 - FAMILY NOT NAMED // ALKALINE/NEUTRAL INVERTASE CINV1-RELATED
Pp6c12_6280					0.460094	0.00335469			AT4G09510	CINV2	(1 of 4) PTHR31916//PTHR31916:SF3 - FAMILY NOT NAMED // ALKALINE/NEUTRAL INVERTASE CINV1-RELATED
Pp6c15_660					-0.819965	8.68767e-12	-1.10201	2.2827e-21	AT3G17510	CIPK1	(1 of 2) PTHR24343//PTHR24343:SF143 - SERINE/THREONINE KINASE // CBL-INTERACTING SERINE/THREONINE-PROTEIN KINASE 1-RELATED
Pp6c25_3890					-0.698077	0.0166234			AT5G01810	CIPK15	(1 of 2) PTHR24347//PTHR24347:SF167 - SERINE/THREONINE-PROTEIN KINASE // CBL-INTERACTING SERINE/THREONINE-PROTEIN KINASE 2
Pp6c2_7810	-0.770931	0.00428776	-0.798372	0.00598111	-0.670478	0.00755693			AT5G45820	CIPK20	(1 of 1) PTHR24347//PTHR24347:SF215 - SERINE/THREONINE-PROTEIN KINASE // CBL-INTERACTING SERINE/THREONINE-PROTEIN KINASE 20
Pp6c24_8980	-0.730728	0.00115576			-0.696719	0.0038726			AT5G57630	CIPK21	(1 of 2) PTHR24343//PTHR24343:SF123 - SERINE/THREONINE KINASE // CBL-INTERACTING SERINE/THREONINE-PROTEIN KINASE 21
Pp6c19_2960	-0.65273	0.00710638	-0.539972	0.0450387	-1.60292	1.5319e-13	-1.43981	1.47409e-11	AT2G38490	CIPK22	(1 of 6) PTHR24347//PTHR24347:SF168 - SERINE/THREONINE-PROTEIN KINASE // CBL-INTERACTING SERINE/THREONINE-PROTEIN KINASE 12-RELATED
Pp6c5_4150					-1.2807	1.27813e-20	-1.1628	1.16988e-17	AT2G26980	CIPK3	(1 of 2) PTHR24343:SF189 - CBL-INTERACTING SERINE/THREONINE-PROTEIN KINASE 3
Pp6c2_3600			-0.329355	0.0351249			-0.41191	9.69436e-05	AT5G10930	CIPK5	(1 of 2) PTHR24347:SF199 - CBL-INTERACTING SERINE/THREONINE-PROTEIN KINASE 25-RELATED
Pp6c3_2970	-0.800302	0.000366145	-1.20497	4.74107e-08	-2.01523	2.96923e-12	-2.42667	3.32786e-17	AT4G24400	CIPK8	(1 of 2) PTHR24343//PTHR24343:SF157 - SERINE/THREONINE KINASE // CBL-INTERACTING SERINE/THREONINE-PROTEIN KINASE 24
Pp6c23_7220			0.609417	0.0230826	1.52357	7.63417e-20	1.90243	1.17593e-30	AT1G08640	CJD1	(1 of 1) PTHR33372//PTHR33372:SF1 - FAMILY NOT NAMED // CHLOROPLAST J-LIKE DOMAIN 1-CONTAINING PROTEIN
Pp6c16_6040	-0.986702	9.7647e-10	-0.869558	5.64862e-07	-1.1955	2.19341e-07	-1.02846	1.11661e-05	AT1G71697	CK1	(1 of 3) K14156 - choline/ethanolamine kinase (CHK)
Pp6c6_6720	0.475973	5.22125e-05			0.645041	1.63265e-08	0.523612	2.81858e-06	AT4G17640	CKB2	(1 of 4) K03115 - casein kinase II subunit beta (CSNK2B)
Pp6c5_7670					0.673927	9.06608e-09	0.640334	5.59904e-08	AT2G44680	CKB4	(1 of 4) K03115 - casein kinase II subunit beta (CSNK2B)
Pp6c6_6330	0.940316	1.79741e-06			0.456259	0.00839822			AT2G47430	CKI1	(1 of 1) PTHR24423//PTHR24423:SF514 - TWO-COMPONENT SENSOR HISTIDINE KINASE // HISTIDINE KINASE CKI1
Pp6c6_7770	-1.25619	7.25501e-05	-1.03124	0.00241887	-2.18589	4.4618e-18	-1.27973	4.22275e-07	AT2G47430	CKI1	(1 of 1) PTHR24423//PTHR24423:SF514 - TWO-COMPONENT SENSOR HISTIDINE KINASE // HISTIDINE KINASE CKI1
Pp6c4_720	0.881443	0.0261977							AT2G47430	CKI1	(1 of 1) PTHR24423//PTHR24423:SF514 - TWO-COMPONENT SENSOR HISTIDINE KINASE // HISTIDINE KINASE CKI1
Pp6c15_12550					0.505346	0.0360838	0.866203	0.000119456	AT2G47430	CKI1	(1 of 1) PTHR24423//PTHR24423:SF514 - TWO-COMPONENT SENSOR HISTIDINE KINASE // HISTIDINE KINASE CKI1
Pp6c18_1030							-0.486117	0.0201252	AT2G47430	CKI1	(1 of 1) PTHR24423//PTHR24423:SF514 - TWO-COMPONENT SENSOR HISTIDINE KINASE // HISTIDINE KINASE CKI1
Pp6c13_3020	0.579727	0.00820338							AT3G23340	ckl10	(1 of 3) PTHR11909//PTHR11909:SF178 - CASEIN KINASE-RELATED // CASEIN KINASE 1-LIKE PROTEIN 8
Pp6c13_30					0.644006	0.0432825	0.783669	0.0135877	AT3G23340	ckl10	(1 of 3) PTHR11909//PTHR11909:SF178 - CASEIN KINASE-RELATED // CASEIN KINASE 1-LIKE PROTEIN 8
Pp6c4_11560	0.286202	0.02865							AT4G28860	ckl4	(1 of 2) PTHR11909:SF97 - CASEIN KINASE 1-LIKE PROTEIN 4
Pp6c14_6570	-0.598848	0.0289462			-1.21808	1.09515e-14	-0.888169	2.451e-08	AT2G27970	CKS2	(1 of 2) K02219 - cyclin-dependent kinase regulatory subunit CKS1 (CKS1)
Pp6c23_8600					-1.13349	0.0404055			AT2G41510	CKX1	(1 of 2) PTHR13878:SF53 - CYTOKININ DEHYDROGENASE 6
Pp6c20_2160	-2.19734	0.00215783			-4.21922	5.23846e-10	-2.27251	1.97316e-08	AT5G56970	CKX3	(1 of 3) PTHR13878//PTHR13878:SF14 - GULONOLACTONE OXIDASE // SUBFAMILY NOT NAMED
Pp6c8_9690	-1.40261	3.55258e-06	-0.674625	0.0454062	-3.12841	2.30647e-26	-0.983135	0.000317227	AT4G29740	CKX4	(1 of 3) PTHR13878//PTHR13878:SF14 - GULONOLACTONE OXIDASE // SUBFAMILY NOT NAMED
Pp6c24_7240	-1.92762	0.000684332	-1.39482	0.00719338	-4.59941	3.22894e-15	-1.77318	1.31382e-05	AT4G29740	CKX4	(1 of 3) PTHR13878//PTHR13878:SF14 - GULONOLACTONE OXIDASE // SUBFAMILY NOT NAMED
Pp6c23_8660					0.519862	0.0383232			AT1G75450	CKX5	(1 of 1) PTHR13878:SF60 - CYTOKININ DEHYDROGENASE 5
Pp6c24_5550	-0.692615	0.000129325	-0.615713	0.00153837	-0.966088	3.13979e-06	-1.07565	1.77666e-07	AT2G20190	CLASP	(1 of 1) K16578 - CLIP-associating protein 1/2 (CLASP1_2)
Pp6c8_3700					-1.62574	1.04305e-05	-1.35932	0.000155724	AT2G20190	CLASP	(1 of 1) K16578 - CLIP-associating protein 1/2 (CLASP1_2)
Pp6c10_7420					-1.77988	4.76795e-15	-1.25058	4.77543e-08	AT5G40890	CLC-A	(1 of 2) PTHR11689//PTHR11689:SF67 - CHLORIDE CHANNEL // CHLORIDE CHANNEL PROTEIN CLC-A-RELATED
Pp6c2_15100					-1.69397	8.27125e-22	-1.28715	3.02712e-13	AT5G26240	CLC-D	(1 of 1) PTHR11689:SF92 - H(+)/CL(-) EXCHANGE TRANSPORTER 7
Pp6c12_13030					-3.30607	3.75373e-14	-2.73144	3.67096e-06	AT5G26240	CLC-D	(1 of 1) PTHR11689:SF92 - H(+)/CL(-) EXCHANGE TRANSPORTER 7
Pp6c23_4960					-0.934448	5.52844e-07			AT5G26240	CLC-D	(1 of 1) PTHR11689:SF92 - H(+)/CL(-) EXCHANGE TRANSPORTER 7
Pp6c23_1550					-0.415105	0.0228658	-0.753788	1.62472e-05	AT5G26240	CLC-D	(1 of 1) PTHR11689:SF92 - H(+)/CL(-) EXCHANGE TRANSPORTER 7
Pp6c23_5430					0.738769	0.00606237	1.12957	1.605e-05	AT4G35440	CLC-E	(1 of 1) PTHR11689:SF14 - CHLORIDE CHANNEL PROTEIN 2
Pp6c24_6260	0.370334	0.0171365							AT1G55620	CLC-F	(1 of 1) PTHR11689//PTHR11689:SF77 - CHLORIDE CHANNEL // CHLORIDE CHANNEL PROTEIN CLC-F
Pp6c20_5410	-1.12701	1.63861e-07	-0.885671	7.16676e-05	-1.49193	7.51524e-09	-0.970734	0.000200736	AT1G19670	CLH1	(1 of 1) PTHR33428//PTHR33428:SF2 - FAMILY NOT NAMED // CHLOROPHYLLASE-1
Pp6c12_4850					-0.584762	0.000105213	-0.695889	2.85144e-06	AT5G15450	CLPB3	(1 of 1) PTHR11638//PTHR11638:SF121 - ATP-DEPENDENT CLP PROTEASE // CHAPERONE PROTEIN CLPB3, CHLOROPLASTIC
Pp6c8_5800	1.05749	1.43393e-09	0.797748	2.19987e-05	0.924054	4.44745e-07	0.433677	0.0259034	AT2G25140	CLPB4	(1 of 3) K03695 - ATP-dependent Clp protease ATP-binding subunit ClpB (clpB)
Pp6c24_4350	0.445089	0.000517737			1.22721	1.75977e-15			AT2G25140	CLPB4	(1 of 3) K03695 - ATP-dependent Clp protease ATP-binding subunit ClpB (clpB)
Pp6c5_14480					0.551722	0.000765372	0.643206	7.81512e-05	AT1G66670	CLPP3	(1 of 1) PTHR10381:SF20 - ATP-DEPENDENT CLP PROTEASE PROTEOLYTIC SUBUNIT 3, CHLOROPLASTIC
Pp6c8_9070							0.674072	2.47142e-05	AT5G45390	CLPP4	(1 of 1) PTHR10381//PTHR10381:SF24 - ATP-DEPENDENT CLP PROTEASE PROTEOLYTIC SUBUNIT // SUBFAMILY NOT NAMED
Pp6c16_2040	-0.465011	0.0108441			0.364885	0.0148719	0.451478	0.00221907	AT1G02560	CLPP5	(1 of 1) PTHR10381//PTHR10381:SF12 - ATP-DEPENDENT CLP PROTEASE PROTEOLYTIC SUBUNIT // ATP-DEPENDENT CLP PROTEASE PROTEOLYTIC SUBUNIT 5, CHLOROPLASTIC
Pp6c5_14140	-0.362497	0.0339379			0.419869	0.0286253	0.775624	2.28345e-05	AT1G11750	CLPP6	(1 of 1) PTHR10381:SF8 - ATP-DEPENDENT CLP PROTEASE PROTEOLYTIC SUBUNIT 6, CHLOROPLASTIC
Pp6c14_7320	-0.262378	0.0465397			0.412633	0.00184796	0.524498	5.71025e-05	AT1G11750	CLPP6	(1 of 1) PTHR10381:SF8 - ATP-DEPENDENT CLP PROTEASE PROTEOLYTIC SUBUNIT 6, CHLOROPLASTIC
Pp6c25_12250					0.406505	0.00160324	0.325517	0.0129667	AT1G11750	CLPP6	(1 of 1) PTHR10381:SF8 - ATP-DEPENDENT CLP PROTEASE PROTEOLYTIC SUBUNIT 6, CHLOROPLASTIC
Pp6c12_950							0.726952	1.18001e-06	AT1G11750	CLPP6	(1 of 1) PTHR10381:SF8 - ATP-DEPENDENT CLP PROTEASE PROTEOLYTIC SUBUNIT 6, CHLOROPLASTIC
Pp6c13_10670					0.645014	2.28776e-06	0.786208	5.59334e-09	AT1G49970	CLPR1	(1 of 1) PTHR10381//PTHR10381:SF18 - ATP-DEPENDENT CLP PROTEASE PROTEOLYTIC SUBUNIT // SUBFAMILY NOT NAMED
Pp6c3_6120					0.363658	0.0268926	0.468254	0.00379607	AT1G49970	CLPR1	(1 of 1) PTHR10381//PTHR10381:SF18 - ATP-DEPENDENT CLP PROTEASE PROTEOLYTIC SUBUNIT // SUBFAMILY NOT NAMED
Pp6c3_6330					0.366409	0.0133031			AT4G17040	CLPR4	(1 of 1) PTHR10381:SF25 - ATP-DEPENDENT CLP PROTEASE PROTEOLYTIC SUBUNIT-RELATED PROTEIN 4, CHLOROPLASTIC
Pp6c21_3550	0.597269	0.0116181			0.634106	0.0159691	0.644133	0.0148022	AT3G04680	CLPS3	(1 of 2) K14399 - polyribonucleotide 5'-hydroxyl-kinase (CLP1, HERB)
Pp6c4_230	0.389528	0.0190329			0.615895	2.03197e-05	0.400311	0.00735517	AT3G04680	CLPS3	(1 of 2) K14399 - polyribonucleotide 5'-hydroxyl-kinase (CLP1, HERB)
Pp6c12_7160					1.14683	7.35294e-17	1.22009	6.79891e-19	AT4G04870	CLS	(1 of 1) K08744 - cardiolipin synthase (CRLS)
Pp6c11_5350					0.770324	0.000171259			AT4G04870	CLS	(1 of 1) K08744 - cardiolipin synthase (CRLS)
Pp6c6_10160	1.73574	1.57575e-14	0.7378	0.00480959	1.85244	1.06589e-31			AT4G24460	CLT2	(1 of 5) PF08627 - CRT-like, chloroquine-resistance transporter-like (CRT-like)
Pp6c13_8520	-0.755627	0.0342439	-1.03892	0.00376153			-1.06887	1.95724e-05	AT3G29200	CM1	(1 of 3) 5.4.99.5 - Chorismate mutase / Hydroxyphenylpyruvate synthase
Pp6c3_12480					-0.785693	3.97874e-10	-0.737013	6.55916e-09	AT5G10870	CM2	(1 of 1) PTHR21145//PTHR21145:SF1 - CHORISMATE MUTASE // CHORISMATE MUTASE 2
Pp6c13_1170	2.17468	8.26584e-09							AT1G66400	CML23	(1 of 7) PTHR10891:SF573 - CALCIUM-BINDING PROTEIN CML24-RELATED
Pp6c25_8300					-6.30327	3.11011e-22	-4.59498	8.65285e-13	AT1G66400	CML23	(1 of 7) PTHR10891:SF573 - CALCIUM-BINDING PROTEIN CML24-RELATED
Pp6c18_6300	-0.85423	5.88151e-06	-0.500075	0.0215476	-1.61956	8.76977e-41	-1.53846	4.25829e-37	AT5G64660	CMPG2	(1 of 3) PTHR22849//PTHR22849:SF20 - WDSAM1 PROTEIN // SUBFAMILY NOT NAMED
Pp6c19_2160							0.562335	0.0355895	AT5G64660	CMPG2	(1 of 3) PTHR22849//PTHR22849:SF20 - WDSAM1 PROTEIN // SUBFAMILY NOT NAMED
Pp6c6_14970					-0.376521	0.0172398			AT4G19020	CMT2	(1 of 1) PTHR10629:SF34 - DNA (CYTOSINE-5)-METHYLTRANSFERASE CMT2
Pp6c13_11230	-0.266031	0.0153041			-0.515947	0.00621761	-0.485565	0.0107266	AT2G28260	CNGC15	(1 of 1) PTHR10217//PTHR10217:SF538 - VOLTAGE AND LIGAND GATED POTASSIUM CHANNEL // CYCLIC NUCLEOTIDE-GATED ION CHANNEL 15-RELATED
Pp6c2_15830	-0.700848	0.0206496	-0.776839	0.0239342	-2.52156	1.91723e-11	-1.38954	5.42985e-05	AT2G46430	CNGC3	(1 of 5) PTHR10217//PTHR10217:SF465 - VOLTAGE AND LIGAND GATED POTASSIUM CHANNEL // CYCLIC NUCLEOTIDE-GATED ION CHANNEL 11-RELATED
Pp6c15_4030					-0.707554	0.0425086	-1.4014	1.46988e-05	AT5G57940	CNGC5	(1 of 3) PTHR10217:SF500 - CYCLIC NUCLEOTIDE-GATED ION CHANNEL 5-RELATED
Pp6c9_1380					-1.39476	3.34407e-11	-1.1427	8.8318e-07	AT2G23980	CNGC6	(1 of 3) PTHR10217:SF500 - CYCLIC NUCLEOTIDE-GATED ION CHANNEL 5-RELATED
Pp6c2_6740					-0.440917	0.0148719	-0.638403	0.000286137	AT1G19780	CNGC8	(1 of 2) PTHR10217:SF489 - CYCLIC NUCLEOTIDE-GATED ION CHANNEL 7-RELATED
Pp6c3_10610	0.742693	0.00027922	0.596288	0.00776259	0.873399	0.000509406			AT4G30560	CNGC9	(1 of 3) PTHR10217:SF500 - CYCLIC NUCLEOTIDE-GATED ION CHANNEL 5-RELATED
Pp6c17_11740	0.791474	0.000371975	0.541197	0.0335651					AT4G30560	CNGC9	(1 of 3) PTHR10217:SF500 - CYCLIC NUCLEOTIDE-GATED ION CHANNEL 5-RELATED
Pp6c11_1690					-0.846932	1.79448e-06	-0.732841	3.93221e-05	AT1G12350	COAB	(1 of 2) 6.3.2.5 - Phosphopantothenate--cysteine ligase / Phosphopantothenoylcysteine synthetase
Pp6c20_8930					-1.96581	1.12447e-06			AT3G29810	COBL2	(1 of 12) PF04833 - COBRA-like protein (COBRA)
Pp6c25_4340					1.84383	0.00596957			AT3G29810	COBL2	(1 of 12) PF04833 - COBRA-like protein (COBRA)
Pp6c25_6210	-0.741561	0.0253512			-0.971201	5.43868e-08	-1.03615	1.15757e-07	AT4G16120	COBL7	(1 of 12) PF04833 - COBRA-like protein (COBRA)
Pp6c14_6800	-0.575487	0.000959349			-0.699509	2.4602e-08	-0.307181	0.0212114	AT3G16860	COBL8	(1 of 2) PTHR31052//PTHR31052:SF3 - FAMILY NOT NAMED // COBRA-LIKE PROTEIN 7-RELATED
Pp6c1_13430	-0.409106	0.0268725							AT3G16860	COBL8	(1 of 2) PTHR31052//PTHR31052:SF3 - FAMILY NOT NAMED // COBRA-LIKE PROTEIN 7-RELATED
Pp6c17_3220					-1.57461	3.97678e-08	-1.18768	4.80796e-05	AT3G16860	COBL8	(1 of 2) PTHR31052//PTHR31052:SF3 - FAMILY NOT NAMED // COBRA-LIKE PROTEIN 7-RELATED
Pp6c22_3150	0.938235	2.00295e-07	0.675003	0.000617822			-0.219346	0.0471718	AT2G39940	COI1	(1 of 1) K13463 - coronatine-insensitive protein 1 (COI-1)
Pp6c17_3610					0.853336	1.75517e-08			AT2G39940	COI1	(1 of 1) K13463 - coronatine-insensitive protein 1 (COI-1)
Pp6c9_5060					0.914793	2.12318e-08			AT2G39940	COI1	(1 of 1) K13463 - coronatine-insensitive protein 1 (COI-1)
Pp6c1_3820			-0.533176	0.000332317					AT5G15850	COL1	(1 of 3) PTHR31319//PTHR31319:SF10 - FAMILY NOT NAMED // ZINC FINGER PROTEIN CONSTANS-RELATED
Pp6c8_980	-1.46989	0.00256708			0.825594	0.00598008			AT3G02380	COL2	(1 of 3) PTHR31319//PTHR31319:SF10 - FAMILY NOT NAMED // ZINC FINGER PROTEIN CONSTANS-RELATED
Pp6c1_570					1.00746	0.000155306	1.26667	1.09453e-06	AT5G24930	COL4	(1 of 2) PTHR31319//PTHR31319:SF4 - FAMILY NOT NAMED // ZINC FINGER PROTEIN CONSTANS-LIKE 3-RELATED
Pp6c2_17570							-1.96253	0.000429584	AT5G57660	COL5	(1 of 1) PTHR31319:SF14 - ZINC FINGER PROTEIN CONSTANS-LIKE 5
Pp6c25_2320					-3.07685	0.000396542			AT3G46900	COPT2	(1 of 5) K14686 - solute carrier family 31 (copper transporter), member 1 (SLC31A1, CTR1)
Pp6c16_11060					0.356167	0.029785			AT2G30920	COQ3	(1 of 1) K00591 - polyprenyldihydroxybenzoate methyltransferase / 3-demethylubiquinol 3-O-methyltransferase (COQ3)
Pp6c20_4910					-0.503654	0.0023481			AT5G42900	COR27	(1 of 2) PTHR33676//PTHR33676:SF3 - FAMILY NOT NAMED // COLD REGULATED PROTEIN 27
Pp6c20_11570					-1.52215	2.43768e-08	-0.971383	0.000307426	AT3G50830	COR413-PM2	(1 of 4) PTHR33596//PTHR33596:SF1 - FAMILY NOT NAMED // COLD-REGULATED 413 PLASMA MEMBRANE PROTEIN 1-RELATED
Pp6c25_3740			0.412822	0.0183971	0.812735	8.52815e-06	1.16722	6.54714e-11	AT2G44050	COS1	(1 of 1) 2.5.1.78 - 6,7-dimethyl-8-ribityllumazine synthase / Lumazine synthase
Pp6c14_1710					-0.837042	6.44502e-09	-0.882437	5.42252e-10	AT2G20120	COV1	(1 of 3) PTHR31876:SF6 - PROTEIN LIKE-COV 3
Pp6c14_10410	0.556117	0.000276372			0.640263	3.96876e-05	0.413872	0.0105141	AT2G44520	COX10	(1 of 1) K02257 - protoheme IX farnesyltransferase (COX10)
Pp6c7_3710	0.833857	1.67244e-07			0.734858	2.00146e-05	0.813085	2.25706e-06	AT5G56090	COX15	(1 of 1) K02259 - cytochrome c oxidase assembly protein subunit 15 (COX15)
Pp6c9_1810	2.03719	8.31104e-41	1.36838	3.19992e-18	2.01358	1.04858e-07	1.55239	5.35436e-05	AT3G15352	COX17	(1 of 2) K02260 - cytochrome c oxidase assembly protein subunit 17 (COX17)
Pp6c14_3680	0.535621	0.00102488	0.635336	0.000325153	1.33294	5.25167e-13	1.93186	6.75842e-26	AT1G69750	COX19-2	(1 of 2) K18183 - cytochrome c oxidase assembly protein subunit 19 (COX19)
Pp6c24_3050					0.548927	1.09102e-06	0.8979	3.36805e-16	AT1G22450	COX6B	(1 of 1) PTHR11387:SF15 - CYTOCHROME C OXIDASE SUBUNIT 6B-1
Pp6c8_10580	-0.811956	1.50047e-10	-0.571661	2.5984e-05	-1.02288	2.88322e-05	-1.12627	3.9539e-06	AT4G36880	CP1	(1 of 1) PTHR12411//PTHR12411:SF349 - CYSTEINE PROTEASE FAMILY C1-RELATED // SUBFAMILY NOT NAMED
Pp6c19_9760	-1.00136	0.000547014			-1.66331	2.12361e-17	-1.13368	1.49539e-08	AT1G76560	CP12-3	(1 of 1) PTHR33921//PTHR33921:SF3 - FAMILY NOT NAMED // CALVIN CYCLE PROTEIN CP12-3, CHLOROPLASTIC
Pp6c26_3160					-0.486201	0.000887571			AT1G76560	CP12-3	(1 of 1) PTHR33921//PTHR33921:SF3 - FAMILY NOT NAMED // CALVIN CYCLE PROTEIN CP12-3, CHLOROPLASTIC
Pp6c13_6330	1.01979	3.85691e-07			0.93644	2.058e-06			AT5G50250	CP31B	(1 of 28) KOG0131 - Splicing factor 3b, subunit 4
Pp6c1_16290	0.901521	8.4603e-05			1.2915	7.54331e-06			AT5G50250	CP31B	(1 of 28) KOG0131 - Splicing factor 3b, subunit 4
Pp6c17_7490			-0.759515	0.00530896	-1.73125	2.27888e-09	-1.45337	9.60328e-07	AT5G50250	CP31B	(1 of 28) KOG0131 - Splicing factor 3b, subunit 4
Pp6c8_8520					1.27935	1.58856e-13	1.85865	2.09059e-27	AT3G52380	CP33	(1 of 28) KOG0131 - Splicing factor 3b, subunit 4
Pp6c12_4670							0.873701	5.06742e-06	AT3G52380	CP33	(1 of 28) KOG0131 - Splicing factor 3b, subunit 4
Pp6c19_11070	0.642294	0.00284867			0.532045	0.0177826			AT2G45770	CPFTSY	(1 of 1) K03110 - fused signal recognition particle receptor (ftsY)
Pp6c7_8450	1.02748	9.70901e-06	0.790023	0.00184905	1.79951	3.49867e-17	1.75218	2.75683e-16	AT4G24280	cpHsc70-1	(1 of 2) PTHR19375//PTHR19375:SF204 - HEAT SHOCK PROTEIN 70KDA // HEAT SHOCK 70 KDA PROTEIN 6, CHLOROPLASTIC-RELATED
Pp6c7_8430	1.3233	6.51045e-05			1.8966	8.68986e-22	1.34461	1.24306e-11	AT4G24280	cpHsc70-1	(1 of 2) PTHR19375//PTHR19375:SF204 - HEAT SHOCK PROTEIN 70KDA // HEAT SHOCK 70 KDA PROTEIN 6, CHLOROPLASTIC-RELATED
Pp6c7_8410	0.340725	0.0319744	0.485381	0.00268176	2.12425	2.75228e-35	1.53155	8.42629e-19	AT4G24280	cpHsc70-1	(1 of 2) PTHR19375//PTHR19375:SF204 - HEAT SHOCK PROTEIN 70KDA // HEAT SHOCK 70 KDA PROTEIN 6, CHLOROPLASTIC-RELATED
Pp6c26_6020					1.81982	1.13933e-32	1.56358	4.06666e-24	AT4G24280	cpHsc70-1	(1 of 2) PTHR19375//PTHR19375:SF204 - HEAT SHOCK PROTEIN 70KDA // HEAT SHOCK 70 KDA PROTEIN 6, CHLOROPLASTIC-RELATED
Pp6c4_14670							-1.91508	8.71472e-06	AT4G24280	cpHsc70-1	(1 of 2) PTHR19375//PTHR19375:SF204 - HEAT SHOCK PROTEIN 70KDA // HEAT SHOCK 70 KDA PROTEIN 6, CHLOROPLASTIC-RELATED
Pp6c14_12350					-0.410966	0.0140587			AT5G50375	CPI1	(1 of 1) 5.5.1.9 - Cycloeucalenol cycloisomerase / Cycloeucalenol--obtusifoliol isomerase
Pp6c2_7170							0.372942	0.00469292	AT1G10500	CPISCA	(1 of 1) PTHR10072:SF48 - IRON-SULFUR ASSEMBLY PROTEIN ISCA, CHLOROPLASTIC
Pp6c11_2620	2.57281	2.89307e-76	1.72779	1.37595e-33	1.89275	1.2939e-08			AT3G51850	CPK13	(1 of 1) PTHR24349//PTHR24349:SF145 - SERINE/THREONINE-PROTEIN KINASE // SUBFAMILY NOT NAMED
Pp6c11_3280	0.914566	0.0453982			-1.7046	7.39201e-06			AT3G51850	CPK13	(1 of 1) PTHR24349//PTHR24349:SF145 - SERINE/THREONINE-PROTEIN KINASE // SUBFAMILY NOT NAMED
Pp6c7_13620					-0.682648	4.00606e-07	-0.362495	0.0088066	AT2G41860	CPK14	(1 of 1) PTHR24349//PTHR24349:SF93 - SERINE/THREONINE-PROTEIN KINASE // CALCIUM-DEPENDENT PROTEIN KINASE 14
Pp6c12_10600	0.50334	0.00154469			1.00939	3.15218e-05			AT4G21940	CPK15	(1 of 6) PTHR24349:SF23 - MAP KINASE-ACTIVATED PROTEIN KINASE 5
Pp6c15_2870					-0.535771	6.74069e-06	-0.487204	4.36231e-05	AT4G21940	CPK15	(1 of 6) PTHR24349:SF23 - MAP KINASE-ACTIVATED PROTEIN KINASE 5
Pp6c21_6550					-2.04884	0.0037088	-2.36523	0.000763639	AT4G21940	CPK15	(1 of 6) PTHR24349:SF23 - MAP KINASE-ACTIVATED PROTEIN KINASE 5
Pp6c7_11940							-0.917879	5.36229e-06	AT4G21940	CPK15	(1 of 6) PTHR24349:SF23 - MAP KINASE-ACTIVATED PROTEIN KINASE 5
Pp6c3_3230							-0.480119	0.00748118	AT4G21940	CPK15	(1 of 6) PTHR24349:SF23 - MAP KINASE-ACTIVATED PROTEIN KINASE 5
Pp6c17_1360							0.429242	0.0483056	AT4G21940	CPK15	(1 of 6) PTHR24349:SF23 - MAP KINASE-ACTIVATED PROTEIN KINASE 5
Pp6c24_2090					-0.49359	0.034142	-0.72886	0.0018479	AT2G17890	CPK16	(1 of 1) PF13202//PF13405//PF14531 - EF hand (EF-hand_5) // EF-hand domain (EF-hand_6) // Kinase-like (Kinase-like)
Pp6c3_3250					-0.764095	6.63696e-10	-0.976908	7.63336e-16	AT4G36070	CPK18	(1 of 1) PF13202//PF13833//PF14531 - EF hand (EF-hand_5) // EF-hand domain pair (EF-hand_8) // Kinase-like (Kinase-like)
Pp6c6_120	2.43547	1.53649e-14	2.35343	3.46815e-13	1.4842	5.65835e-06			AT1G61950	CPK19	(1 of 1) PF13499//PF14531 - EF-hand domain pair (EF-hand_7) // Kinase-like (Kinase-like)
Pp6c9_2520	4.14653	6.39589e-40	2.58813	1.73697e-15	3.36703	9.121e-22	1.30588	0.00036514	AT2G38910	CPK20	(1 of 35) K13412 - calcium-dependent protein kinase (CPK)
Pp6c3_20270					-0.353866	0.0470011			AT2G38910	CPK20	(1 of 35) K13412 - calcium-dependent protein kinase (CPK)
Pp6c12_10630	1.86589	7.7008e-08			1.73516	0.000114419			AT4G38230	CPK26	(1 of 2) PTHR24349//PTHR24349:SF83 - SERINE/THREONINE-PROTEIN KINASE // CALCIUM-DEPENDENT PROTEIN KINASE 6
Pp6c8_270					-0.399203	0.0279827			AT4G38230	CPK26	(1 of 2) PTHR24349//PTHR24349:SF83 - SERINE/THREONINE-PROTEIN KINASE // CALCIUM-DEPENDENT PROTEIN KINASE 6
Pp6c4_13190	-0.67282	7.2498e-05			-0.932205	6.15334e-12	-0.740346	4.61071e-08	AT5G66210	CPK28	(1 of 1) PF00036//PF07714//PF13405//PF13499 - EF hand (EF-hand_1) // Protein tyrosine kinase (Pkinase_Tyr) // EF-hand domain (EF-hand_6) // EF-hand domain pair (EF-hand_7)
Pp6c9_10780	1.36178	9.23268e-16	0.900072	6.69441e-07	0.814169	0.0224225			AT1G76040	CPK29	(1 of 4) PTHR24349:SF89 - CALCIUM-DEPENDENT PROTEIN KINASE 29
Pp6c7_1280	0.460898	0.0156381							AT1G76040	CPK29	(1 of 4) PTHR24349:SF89 - CALCIUM-DEPENDENT PROTEIN KINASE 29
Pp6c11_3260			-0.458561	0.000339157	-0.961673	1.05498e-10	-0.865847	3.28306e-09	AT3G57530	CPK32	(1 of 1) PTHR24349:SF126 - CALCIUM-DEPENDENT PROTEIN KINASE 32
Pp6c7_12050					-0.448755	0.0259715	-0.659515	0.000666336	AT3G57530	CPK32	(1 of 1) PTHR24349:SF126 - CALCIUM-DEPENDENT PROTEIN KINASE 32
Pp6c12_60	0.983008	1.17302e-10	0.737973	5.54499e-06	0.761767	1.79725e-05			AT1G50700	CPK33	(1 of 4) PTHR24349:SF89 - CALCIUM-DEPENDENT PROTEIN KINASE 29
Pp6c4_3920							-0.489897	0.016577	AT1G50700	CPK33	(1 of 4) PTHR24349:SF89 - CALCIUM-DEPENDENT PROTEIN KINASE 29
Pp6c20_3240	0.671285	6.99491e-06							AT5G19360	CPK34	(1 of 2) PTHR24349:SF131 - CALCIUM-DEPENDENT PROTEIN KINASE 17-RELATED
Pp6c20_3190					-0.63647	0.00433351	-0.557327	0.0142173	AT3G20410	CPK9	(1 of 4) PTHR24349:SF89 - CALCIUM-DEPENDENT PROTEIN KINASE 29
Pp6c11_11110					0.390973	0.0122511			AT4G21670	CPL1	(1 of 1) PTHR23081//PTHR23081:SF7 - RNA POLYMERASE II CTD PHOSPHATASE // RNA POLYMERASE II C-TERMINAL DOMAIN PHOSPHATASE-LIKE 1
Pp6c8_2140					0.583928	0.000355938	0.479247	0.00416201	AT5G58003	CPL4	(1 of 3) K18999 - RNA polymerase II C-terminal domain phosphatase-like 3/4 [EC:3.1.3.16] (CPL3_4)
Pp6c12_12560	0.381104	2.08755e-05	0.249872	0.0169126	1.90782	2.93689e-23	2.14813	3.3506e-29	AT1G14980	CPN10	(1 of 1) PTHR10772//PTHR10772:SF8 - 10 KDA HEAT SHOCK PROTEIN // 10 KDA CHAPERONIN
Pp6c4_1650	-0.323206	0.0343191			0.725311	7.38207e-07	1.32338	3.25045e-20	AT1G14980	CPN10	(1 of 1) PTHR10772//PTHR10772:SF8 - 10 KDA HEAT SHOCK PROTEIN // 10 KDA CHAPERONIN
Pp6c8_3860					0.893425	1.3789e-05	1.1029	7.21885e-08	AT1G14980	CPN10	(1 of 1) PTHR10772//PTHR10772:SF8 - 10 KDA HEAT SHOCK PROTEIN // 10 KDA CHAPERONIN
Pp6c8_3850							0.540159	0.0384989	AT1G14980	CPN10	(1 of 1) PTHR10772//PTHR10772:SF8 - 10 KDA HEAT SHOCK PROTEIN // 10 KDA CHAPERONIN
Pp6c19_4670			0.450081	0.00180533	0.750341	4.68973e-08	0.904949	2.85639e-11	AT5G20720	CPN20	(1 of 1) PTHR10772//PTHR10772:SF0 - 10 KDA HEAT SHOCK PROTEIN // 20 KDA CHAPERONIN, CHLOROPLASTIC
Pp6c22_3890			1.02725	0.0256495	2.20609	1.53101e-15	2.53451	3.10068e-19	AT5G20720	CPN20	(1 of 1) PTHR10772//PTHR10772:SF0 - 10 KDA HEAT SHOCK PROTEIN // 20 KDA CHAPERONIN, CHLOROPLASTIC
Pp6c22_3940					1.89343	2.20103e-32	1.87	6.08495e-31	AT5G20720	CPN20	(1 of 1) PTHR10772//PTHR10772:SF0 - 10 KDA HEAT SHOCK PROTEIN // 20 KDA CHAPERONIN, CHLOROPLASTIC
Pp6c8_8220							0.734732	1.56639e-05	AT2G28000	CPN60A	(1 of 1) PTHR11353:SF11 - CHAPERONIN 60 SUBUNIT ALPHA 1, CHLOROPLASTIC
Pp6c16_9410					1.88437	2.33986e-32	1.81815	3.98622e-30	AT1G55490	CPN60B	(1 of 3) PTHR11353//PTHR11353:SF8 - CHAPERONIN // CHAPERONIN 60 SUBUNIT BETA 1, CHLOROPLASTIC-RELATED
Pp6c25_2080					1.68867	4.13379e-23	1.80575	2.48426e-26	AT1G55490	CPN60B	(1 of 3) PTHR11353//PTHR11353:SF8 - CHAPERONIN // CHAPERONIN 60 SUBUNIT BETA 1, CHLOROPLASTIC-RELATED
Pp6c6_11050					0.669093	8.89897e-06	1.21403	8.96249e-17	AT1G55490	CPN60B	(1 of 3) PTHR11353//PTHR11353:SF8 - CHAPERONIN // CHAPERONIN 60 SUBUNIT BETA 1, CHLOROPLASTIC-RELATED
Pp6c4_11880					0.484436	0.00577285	0.466102	0.0106127	AT1G55490	CPN60B	(1 of 3) PTHR11353//PTHR11353:SF8 - CHAPERONIN // CHAPERONIN 60 SUBUNIT BETA 1, CHLOROPLASTIC-RELATED
Pp6c23_3450					0.499702	1.91661e-05	0.526558	5.55245e-06	AT1G08490	CPNIFS	(1 of 1) 2.8.1.7//4.4.1.16 - Cysteine desulfurase / Cysteine desulfurylase // Selenocysteine lyase / Selenocysteine reductase
Pp6c21_330							0.662728	0.000506031	AT5G64930	CPR5	CPR5 protein, putative
Pp6c9_5540			0.235524	0.0451373	0.754825	7.05569e-11	0.687115	2.8675e-09	AT5G23880	CPSF100	(1 of 1) K14402 - cleavage and polyadenylation specificity factor subunit 2 (CPSF2, CFT2)
Pp6c8_5550	-0.970424	5.02237e-06	-1.1132	4.44693e-07	-1.1917	2.179e-07	-0.830887	0.00036564	AT1G30460	CPSF30	(1 of 1) PTHR12357//PTHR12357:SF3 - YTH YT521-B HOMOLOGY DOMAIN-CONTAINING // FI21232P1
Pp6c6_1880	0.467472	0.0359214			0.531243	6.83393e-05	0.353702	0.0067883	AT1G61010	CPSF73-I	(1 of 1) K14403 - cleavage and polyadenylation specificity factor subunit 3 (CPSF3, YSH1)
Pp6c8_3840					0.600046	0.00118617	0.655301	0.000386949	AT5G03940	CPSRP54	(1 of 1) PTHR11564//PTHR11564:SF19 - GTPASE CONTAINING FAMILY OF SIGNAL RECOGNITION PARTICLE PROTEINS // SUBFAMILY NOT NAMED
Pp6c5_12870					0.600981	0.00121493	0.472896	0.0129492	AT4G26500	CPSUFE	(1 of 1) PTHR12735//PTHR12735:SF22 - BOLA-LIKE PROTEIN-RELATED // SUBFAMILY NOT NAMED
Pp6c23_7080	0.727977	0.000208105	0.48063	0.0337066					AT3G59420	CR4	(1 of 1) PTHR27003:SF72 - SERINE/THREONINE-PROTEIN KINASE-LIKE PROTEIN ACR4
Pp6c19_7940					2.12446	3.00831e-67	1.76028	2.70411e-46	AT2G04030	CR88	(1 of 3) K09487 - heat shock protein 90kDa beta (HSP90B, TRA1)
Pp6c4_370					2.14965	1.77282e-31	2.3936	9.41595e-39	AT2G04030	CR88	(1 of 3) K09487 - heat shock protein 90kDa beta (HSP90B, TRA1)
Pp6c12_10890					1.21977	2.11839e-13	1.78736	1.76609e-27	AT2G04030	CR88	(1 of 3) K09487 - heat shock protein 90kDa beta (HSP90B, TRA1)
Pp6c11_4450					0.435496	0.0408243	0.617931	0.00296012	AT3G56940	CRD1	(1 of 1) 1.14.13.81 - Magnesium-protoporphyrin IX monomethyl ester (oxidative) cyclase / Mg-protoporphyrin IX monomethyl ester oxidative cyclase
Pp6c7_14370							0.882861	1.00652e-05	AT3G56940	CRD1	(1 of 1) 1.14.13.81 - Magnesium-protoporphyrin IX monomethyl ester (oxidative) cyclase / Mg-protoporphyrin IX monomethyl ester oxidative cyclase
Pp6c2_4180	1.64461	1.15212e-06	1.56744	8.82116e-05	1.26745	9.39751e-05	1.2442	0.000418576	AT4G11140	CRF1	(1 of 3) PTHR31190//PTHR31190:SF27 - FAMILY NOT NAMED // ETHYLENE-RESPONSIVE TRANSCRIPTION FACTOR CRF1-RELATED
Pp6c1_14410			1.06306	0.000232336	2.21501	1.10262e-19	2.97475	1.22904e-33	AT4G11140	CRF1	(1 of 3) PTHR31190//PTHR31190:SF27 - FAMILY NOT NAMED // ETHYLENE-RESPONSIVE TRANSCRIPTION FACTOR CRF1-RELATED
Pp6c10_3460	0.57392	0.019963	0.830858	0.000885534	1.80043	2.41761e-40	1.93498	4.54566e-46	AT4G23750	CRF2	(1 of 2) PTHR31194//PTHR31194:SF16 - SHN SHINE , DNA BINDING / TRANSCRIPTION FACTOR // SUBFAMILY NOT NAMED
Pp6c22_10270	0.526286	0.00090742	0.661846	3.45898e-05	1.34025	8.80583e-06			AT5G53290	CRF3	(1 of 8) PTHR31194//PTHR31194:SF0 - SHN SHINE , DNA BINDING / TRANSCRIPTION FACTOR // ETHYLENE-RESPONSIVE TRANSCRIPTION FACTOR CRF3-RELATED
Pp6c9_3180					-0.61184	6.00023e-07	-0.619455	6.80289e-07	AT3G50530	CRK	(1 of 3) PTHR24349//PTHR24349:SF115 - SERINE/THREONINE-PROTEIN KINASE // SUBFAMILY NOT NAMED
Pp6c13_2110	0.37552	0.0353473			0.759379	1.29438e-05			AT2G46700	CRK3	(1 of 1) PTHR24349//PTHR24349:SF103 - SERINE/THREONINE-PROTEIN KINASE // SUBFAMILY NOT NAMED
Pp6c3_4020	-0.767495	0.00966473			-1.22704	3.27881e-06			AT4G11470	CRK31	(1 of 30) PF01657//PF07714 - Salt stress response/antifungal (Stress-antifung) // Protein tyrosine kinase (Pkinase_Tyr)
Pp6c7_8830					0.663611	0.00438191	0.892923	8.53337e-05	AT4G23160	CRK8	(1 of 1) PF00069//PF01657//PF07727 - Protein kinase domain (Pkinase) // Salt stress response/antifungal (Stress-antifung) // Reverse transcriptase (RNA-dependent DNA polymerase) (RVT_2)
Pp6c22_1370							0.577443	0.00345462	AT2G47910	CRR6	(1 of 1) PF08847 - Domain of unknown function (DUF1817) (DUF1817)
Pp6c15_770					0.96137	5.42156e-05	1.47005	3.07059e-10	AT5G39210	CRR7	(1 of 1) PF12095 - Protein of unknown function (DUF3571) (DUF3571)
Pp6c2_4040	-1.04391	0.000463212					-0.562782	0.0111394	AT3G17470	CRSH	(1 of 1) PTHR21262//PTHR21262:SF12 - GUANOSINE-3',5'-BIS DIPHOSPHATE 3'-PYROPHOSPHOHYDROLASE // CA2+-ACTIVATED RELA/SPOT-LIKE PROTEIN
Pp6c16_10450							-1.58676	2.76785e-06	AT3G17470	CRSH	(1 of 1) PTHR21262//PTHR21262:SF12 - GUANOSINE-3',5'-BIS DIPHOSPHATE 3'-PYROPHOSPHOHYDROLASE // CA2+-ACTIVATED RELA/SPOT-LIKE PROTEIN
Pp6c3_8080					-0.491977	0.00177403			AT1G56340	CRT1a	(1 of 1) PTHR11073//PTHR11073:SF17 - CALRETICULIN AND CALNEXIN // SUBFAMILY NOT NAMED
Pp6c3_8070					-0.927149	0.017347			AT1G08450	CRT3	(1 of 1) PTHR11073//PTHR11073:SF6 - CALRETICULIN AND CALNEXIN // CALRETICULIN-3
Pp6c8_850	-0.499539	0.00143518			-0.837112	0.000923246	-0.971712	0.000112067	AT1G06820	CRTISO	(1 of 1) K09835 - prolycopene isomerase (crtISO, crtH)
Pp6c23_600					0.551075	0.000510779	0.569503	0.000345842	AT1G06820	CRTISO	(1 of 1) K09835 - prolycopene isomerase (crtISO, crtH)
Pp6c7_10940	1.81853	5.44686e-32	0.390931	0.0489682	0.689015	0.013419			AT4G08920	CRY1	(1 of 1) K12118 - cryptochrome 1 (CRY1)
Pp6c7_10920					-0.344789	0.0492136	-0.469268	0.00622698	AT4G08920	CRY1	(1 of 1) K12118 - cryptochrome 1 (CRY1)
Pp6c14_7770					-4.72393	7.23361e-50	-1.69223	9.19495e-14	AT5G22740	CSLA02	(1 of 1) PTHR32044//PTHR32044:SF17 - FAMILY NOT NAMED // GLUCOMANNAN 4-BETA-MANNOSYLTRANSFERASE 2
Pp6c17_10260					-3.84034	3.17473e-46	-2.57072	8.08888e-25	AT1G23480	CSLA03	(1 of 4) K13680 - beta-mannan synthase [EC:2.4.1.32] Man b1-4 Man (CSLA)
Pp6c25_880	-0.961244	1.7884e-06	-0.786859	0.000253742	-1.40101	6.40779e-16	-0.943157	9.62171e-08	AT5G16190	CSLA11	(1 of 9) 2.4.1.32 - Glucomannan 4-beta-mannosyltransferase / Glucomannan-synthase
Pp6c15_10260	-0.51331	0.0083282	-0.444315	0.0422648	-1.07887	2.58933e-16	-0.849672	2.38363e-10	AT4G31590	CSLC5	(1 of 3) 2.4.1.168//2.4.2.39 - Xyloglucan 4-glucosyltransferase // Xyloglucan 6-xylosyltransferase / Xyloglucan 6-alpha-D-xylosyltransferase
Pp6c16_11720					-0.712565	3.74839e-08	-0.842311	5.97202e-11	AT4G31590	CSLC5	(1 of 3) 2.4.1.168//2.4.2.39 - Xyloglucan 4-glucosyltransferase // Xyloglucan 6-xylosyltransferase / Xyloglucan 6-alpha-D-xylosyltransferase
Pp6c3_20490	6.67311	1.75686e-05							AT5G16910	CSLD2	(1 of 2) PTHR13301//PTHR13301:SF35 - X-BOX TRANSCRIPTION FACTOR-RELATED // CELLULOSE SYNTHASE-LIKE PROTEIN D1-RELATED
Pp6c5_140					-0.781691	0.0163594			AT4G38190	CSLD4	(1 of 1) PTHR13301:SF40 - CELLULOSE SYNTHASE-LIKE PROTEIN D4
Pp6c1_21630	0.676054	3.16963e-06	0.359713	0.0365316	0.456984	0.00633934			AT1G02730	CSLD5	(1 of 1) K00770 - 1,4-beta-D-xylan synthase (E2.4.2.24)
Pp6c25_10950	1.0498	0.000119699	1.10442	8.74029e-05					AT1G02730	CSLD5	(1 of 1) K00770 - 1,4-beta-D-xylan synthase (E2.4.2.24)
Pp6c2_740	-0.603503	0.00125788	-0.647167	0.000880621	-1.14716	1.84837e-11	-1.40745	9.68738e-17	AT1G02730	CSLD5	(1 of 1) K00770 - 1,4-beta-D-xylan synthase (E2.4.2.24)
Pp6c2_760	-0.771295	0.00183503	-0.581789	0.0377708	-0.892001	1.4162e-06	-0.965047	1.68304e-07	AT1G02730	CSLD5	(1 of 1) K00770 - 1,4-beta-D-xylan synthase (E2.4.2.24)
Pp6c17_11970					-0.397835	0.000276313	-0.473485	1.79945e-05	AT1G02730	CSLD5	(1 of 1) K00770 - 1,4-beta-D-xylan synthase (E2.4.2.24)
Pp6c1_21730					0.423503	0.015715			AT1G02730	CSLD5	(1 of 1) K00770 - 1,4-beta-D-xylan synthase (E2.4.2.24)
Pp6c21_790					0.525375	7.18203e-05	0.327005	0.0169299	AT1G71230	CSN5B	(1 of 2) K09613 - COP9 signalosome complex subunit 5 [EC:3.4.-.-] (COPS5, CSN5)
Pp6c4_4870					0.472004	0.00334168	0.70841	6.26464e-06	AT1G71230	CSN5B	(1 of 2) K09613 - COP9 signalosome complex subunit 5 [EC:3.4.-.-] (COPS5, CSN5)
Pp6c12_8330					-0.295907	0.00483964			AT1G71230	CSN5B	(1 of 2) K09613 - COP9 signalosome complex subunit 5 [EC:3.4.-.-] (COPS5, CSN5)
Pp6c14_12620	0.288532	0.045272			0.483358	2.41948e-05	0.38965	0.00077624	AT5G56280	CSN6A	(1 of 2) K12179 - COP9 signalosome complex subunit 6 (COPS6, CSN6)
Pp6c5_3380	1.1356	2.86005e-09	0.919255	6.95288e-06	2.16192	5.61291e-37	2.12738	1.32736e-35	AT2G17870	CSP3	(1 of 3) K09250 - cellular nucleic acid-binding protein (CNBP)
Pp6c6_12300	0.330709	0.0264324			0.974166	4.36998e-15	0.963439	7.66172e-15	AT2G17870	CSP3	(1 of 3) K09250 - cellular nucleic acid-binding protein (CNBP)
Pp6c10_11700	0.478532	0.0215239	0.541525	0.0134137	1.76597	1.09529e-65	1.76973	3.8792e-66	AT3G48560	CSR1	(1 of 1) K01652 - acetolactate synthase I/II/III large subunit (E2.2.1.6L, ilvB, ilvG, ilvI)
Pp6c20_11630					0.867795	2.68392e-07	1.18256	1.13407e-12	AT3G48560	CSR1	(1 of 1) K01652 - acetolactate synthase I/II/III large subunit (E2.2.1.6L, ilvB, ilvG, ilvI)
Pp6c3_9850			-0.56921	0.0154621					AT1G17760	CSTF77	(1 of 1) K14408 - cleavage stimulation factor subunit 3 (CSTF3, RNA14)
Pp6c12_3360			-0.413114	0.00274019			-0.315313	0.0429052	AT2G42790	CSY3	(1 of 4) 2.3.3.1 - Citrate (Si)-synthase / Citrate oxaloacetate-lyase ((pro-3S)-CH(2)COO->acetyl-CoA)
Pp6c12_4940	-0.434915	0.00179971			-1.06614	4.36106e-14	-0.858003	2.08261e-09	AT2G35660	CTF2A	(1 of 2) PTHR13789//PTHR13789:SF224 - MONOOXYGENASE // CTF2A LIKE OXIDOREDUCTASE-RELATED
Pp6c3_3780	-0.698611	0.0146477	-0.784897	0.00863605	-2.38329	6.25694e-46	-2.24031	7.29486e-41	AT2G35660	CTF2A	(1 of 2) PTHR13789//PTHR13789:SF224 - MONOOXYGENASE // CTF2A LIKE OXIDOREDUCTASE-RELATED
Pp6c3_6860	-0.678913	0.000434799			-0.511325	0.0037759	-0.84895	5.6449e-07	AT2G29720	CTF2B	(1 of 2) PTHR13789//PTHR13789:SF224 - MONOOXYGENASE // CTF2A LIKE OXIDOREDUCTASE-RELATED
Pp6c11_6320	-1.20829	6.13244e-05			-0.481421	0.00813021			AT4G31400	CTF7	(1 of 1) K11268 - N-acetyltransferase [EC:2.3.1.-] (ESCO, ECO1)
Pp6c6_6940			-0.460741	0.00191906	-0.544971	0.000250434	-0.801926	2.06237e-08	AT1G02980	CUL2	(1 of 5) K03347 - cullin 1 (CUL1, CDC53)
Pp6c5_7480					0.430344	0.00110356	0.330558	0.0148501	AT1G02980	CUL2	(1 of 5) K03347 - cullin 1 (CUL1, CDC53)
Pp6c16_7780							-0.326676	0.015529	AT1G02980	CUL2	(1 of 5) K03347 - cullin 1 (CUL1, CDC53)
Pp6c7_3720					0.379373	0.00182731			AT1G26830	CUL3	(1 of 2) K03869 - cullin 3 (CUL3)
Pp6c11_11220							-0.678307	5.26033e-05	AT1G26830	CUL3	(1 of 2) K03869 - cullin 3 (CUL3)
Pp6c4_4270	0.644551	2.03885e-08	0.310798	0.0238632			-0.446365	0.0191306	AT5G46210	CUL4	(1 of 3) K10609 - cullin 4 (CUL4)
Pp6c3_10530	0.412852	0.0022443			0.290018	0.0428497			AT5G46210	CUL4	(1 of 3) K10609 - cullin 4 (CUL4)
Pp6c12_7280							-0.376653	0.032685	AT5G46210	CUL4	(1 of 3) K10609 - cullin 4 (CUL4)
Pp6c21_1350	-0.310124	0.0122182					0.413133	0.0304688	AT2G33740	CUTA	(1 of 1) K03926 - periplasmic divalent cation tolerance protein (cutA)
Pp6c17_10900					-1.00796	6.27573e-24	-0.890152	1.17451e-18	AT1G59520	CW7	(1 of 1) PTHR21477//PTHR21477:SF13 - FAMILY NOT NAMED // PROTEIN C16E9.2, ISOFORM A
Pp6c23_7890					-1.2124	5.81991e-10	-0.408748	0.0499224	AT5G11920	cwINV6	(1 of 1) 3.2.1.7 - Inulinase / Inulase
Pp6c5_7050	-0.447439	0.00315253							AT3G48690	CXE12	(1 of 3) PTHR23024:SF157 - CARBOXYLESTERASE 12-RELATED
Pp6c3_1380			0.27468	0.0457952	0.645693	6.62546e-08	0.874456	1.08615e-13	AT3G54900	CXIP1	(1 of 1) PTHR10293:SF37 - MONOTHIOL GLUTAREDOXIN-S14, CHLOROPLASTIC
Pp6c8_9660					0.448914	0.000330833	0.702051	7.404e-09	AT3G54900	CXIP1	(1 of 1) PTHR10293:SF37 - MONOTHIOL GLUTAREDOXIN-S14, CHLOROPLASTIC
Pp6c26_7800					-0.71519	0.00218183			AT3G54900	CXIP1	(1 of 1) PTHR10293:SF37 - MONOTHIOL GLUTAREDOXIN-S14, CHLOROPLASTIC
Pp6c14_1690							0.615432	0.000698913	AT3G54900	CXIP1	(1 of 1) PTHR10293:SF37 - MONOTHIOL GLUTAREDOXIN-S14, CHLOROPLASTIC
Pp6c8_5640	0.408886	0.000871022			0.540997	2.13659e-05	0.376246	0.00416456	AT2G28910	CXIP4	(1 of 1) PTHR31437:SF1 - PROTEIN SREK1IP1
Pp6c17_12130	-0.841395	2.83674e-14	-0.427239	0.000941456	-0.581791	0.00805638			AT5G06150	CYC1BAT	(1 of 4) PTHR10177:SF247 - CYCLIN G, ISOFORM A
Pp6c1_20290					-0.795857	7.06561e-09	-0.539584	0.00014958	AT1G77390	CYCA1;2	(1 of 2) PTHR10177:SF203 - G2/MITOTIC-SPECIFIC CYCLIN-B
Pp6c1_20520	-0.605137	0.00154915			-0.62385	0.0129962	-0.958711	0.000117576	AT1G47220	CYCA3;3	(1 of 4) PTHR10177//PTHR10177:SF100 - CYCLINE // CYCLIN-A3-2-RELATED
Pp6c2_4880					-0.797797	0.00371276	-0.58599	0.0384022	AT1G47230	CYCA3;4	(1 of 4) PTHR10177//PTHR10177:SF100 - CYCLINE // CYCLIN-A3-2-RELATED
Pp6c15_10680	-0.772884	4.63043e-06			-0.6837	5.59279e-06	-0.419343	0.00778267	AT4G37490	CYCB1;1	(1 of 4) PTHR10177:SF247 - CYCLIN G, ISOFORM A
Pp6c2_5010	-0.740172	0.00115576	-0.66924	0.010315	-0.546538	0.0114064			AT4G37490	CYCB1;1	(1 of 4) PTHR10177:SF247 - CYCLIN G, ISOFORM A
Pp6c1_20540					-0.733762	0.000471324	-0.62793	0.00333373	AT4G37490	CYCB1;1	(1 of 4) PTHR10177:SF247 - CYCLIN G, ISOFORM A
Pp6c1_20490					-1.8054	2.21086e-07	-1.39763	4.14222e-05	AT2G26760	CYCB1;4	(1 of 1) PTHR10177:SF253 - CYCLIN-B1-4
Pp6c2_4910	-0.540335	0.00841983			-0.684667	1.97111e-06	-0.521135	0.000419907	AT1G20610	CYCB2;3	(1 of 3) PTHR10177:SF250 - CYCLIN-B2-3-RELATED
Pp6c15_8720	-1.38644	3.36579e-11			-0.928126	1.6976e-08			AT5G67260	CYCD3;2	(1 of 3) K14505 - cyclin D3, plant (CYCD3)
Pp6c8_5020	-1.39804	0.000151725							AT3G63120	CYCP1;1	(1 of 2) PTHR15615:SF20 - CYCLIN FAMILY PROTEIN-RELATED
Pp6c24_2950					0.55694	0.00223399			AT3G21870	CYCP2;1	(1 of 8) KOG1674 - Cyclin
Pp6c24_2960					-0.79177	2.24693e-07	-0.715894	2.25706e-06	AT2G44740	CYCP4;1	(1 of 1) PTHR15615:SF28 - CYCLIN-U4-1
Pp6c11_8720	0.35165	0.0150356							AT4G19560	CYCT1;2	(1 of 5) K15188 - cyclin T (CCNT)
Pp6c1_7080	1.06526	4.28982e-10	0.447422	0.0324129	1.25925	9.99573e-26	1.31034	4.68351e-28	AT1G27630	CYCT1;3	(1 of 1) PTHR10026//PTHR10026:SF77 - CYCLIN // CYCLIN-T1-3
Pp6c2_13680	0.387729	0.0147859			0.473457	0.012568			AT1G27630	CYCT1;3	(1 of 1) PTHR10026//PTHR10026:SF77 - CYCLIN // CYCLIN-T1-3
Pp6c17_5970					-0.635582	4.83201e-06	-0.491496	0.000503169	AT5G13690	CYL1	(1 of 1) 3.2.1.50 - Alpha-N-acetylglucosaminidase / NAG
Pp6c19_6440	1.15904	4.76834e-14	0.891594	3.25764e-08	1.05559	1.35081e-10	0.829889	6.57212e-07	AT3G23490	CYN	(1 of 1) 4.2.1.104 - Cyanase / Cyanate lyase
Pp6c8_7650					0.726165	2.18841e-06			AT1G11680	CYP51G1	(1 of 1) 1.14.13.70 - Sterol 14-alpha-demethylase / Obtusufoliol 14-demethylase
Pp6c23_2570	-0.768117	0.000320354			-1.43163	1.28448e-10	-0.757527	0.000936564	AT1G01280	CYP703A2	(1 of 1) PTHR24298:SF90 - CYTOCHROME P450 703A2
Pp6c2_5220					2.47045	4.21003e-06	0.852995	0.0392562	AT2G44890	CYP704A1	(1 of 1) PTHR24296:SF4 - CYTOCHROME P450, FAMILY 704, SUBFAMILY A, POLYPEPTIDE 1
Pp6c7_13870	-1.0324	6.39955e-05			1.89312	5.14071e-22	1.87112	4.86339e-22	AT3G20120	CYP705A21	(1 of 25) PTHR24298//PTHR24298:SF59 - FAMILY NOT NAMED // CYTOCHROME P450-RELATED
Pp6c1_12510					-1.79403	0.000499726	-1.71019	0.000393013	AT1G50520	CYP705A27	(1 of 25) PTHR24298//PTHR24298:SF59 - FAMILY NOT NAMED // CYTOCHROME P450-RELATED
Pp6c16_1870	-0.799878	0.00114894	-0.72009	0.00616594	-2.91623	6.75353e-27	-1.63	2.47638e-09	AT3G20940	CYP705A30	(1 of 25) PTHR24298//PTHR24298:SF59 - FAMILY NOT NAMED // CYTOCHROME P450-RELATED
Pp6c4_15990					0.453036	0.0359301	0.790433	0.000102983	AT3G20960	CYP705A33	(1 of 25) PTHR24298//PTHR24298:SF59 - FAMILY NOT NAMED // CYTOCHROME P450-RELATED
Pp6c20_1170					-2.76594	0.000917098	-2.02173	0.0352526	AT4G22690	CYP706A1	(1 of 7) PTHR24298//PTHR24298:SF114 - FAMILY NOT NAMED // CYTOCHROME P450 - LIKE PROTEIN-RELATED
Pp6c3_1750	0.680261	0.00062172			-0.81664	6.03965e-09	-1.08684	4.28893e-15	AT4G22710	CYP706A2	(1 of 7) PTHR24298//PTHR24298:SF114 - FAMILY NOT NAMED // CYTOCHROME P450 - LIKE PROTEIN-RELATED
Pp6c24_8140					-1.97696	9.25266e-05			AT4G19230	CYP707A1	(1 of 2) PTHR24286//PTHR24286:SF10 - FAMILY NOT NAMED // ABSCISIC ACID 8'-HYDROXYLASE 1-RELATED
Pp6c15_2080	-3.60087	4.85577e-11	-2.4859	6.8494e-10	-1.6808	5.01907e-05			AT5G45340	CYP707A3	(1 of 2) PTHR24286//PTHR24286:SF10 - FAMILY NOT NAMED // ABSCISIC ACID 8'-HYDROXYLASE 1-RELATED
Pp6c9_3980	3.24632	0.00350413	5.19174	2.32214e-06			1.5044	0.0331879	AT5G45340	CYP707A3	(1 of 2) PTHR24286//PTHR24286:SF10 - FAMILY NOT NAMED // ABSCISIC ACID 8'-HYDROXYLASE 1-RELATED
Pp6c12_2550					-1.32318	2.67638e-09	-0.945711	3.27018e-05	AT1G55940	CYP708A1	(1 of 1) PF00067//PF08268 - Cytochrome P450 (p450) // F-box associated domain (FBA_3)
Pp6c21_6070			-0.878928	0.0231923			-0.812478	0.00859417	AT2G46950	CYP709B2	(1 of 3) PTHR24282//PTHR24282:SF22 - CYTOCHROME P450 FAMILY MEMBER // CYTOCHROME P450, FAMILY 709, SUBFAMILY B, POLYPEPTIDE 2-RELATED
Pp6c2_15140	1.5214	0.000210132			3.00234	4.5202e-20	1.02392	0.00333341	AT2G34490	CYP710A2	(1 of 4) K09832 - cytochrome P450, family 710, subfamily A (CYP710A)
Pp6c1_6390	0.641276	5.4174e-06			2.00538	1.25839e-22	1.18157	1.83461e-08	AT2G28860	CYP710A4	(1 of 4) K09832 - cytochrome P450, family 710, subfamily A (CYP710A)
Pp6c21_5350	1.54122	1.18131e-22			1.2593	4.39937e-08			AT2G30750	CYP71A12	(1 of 16) 4.99.1.6 - Indoleacetaldoxime dehydratase / Indoleacetaldoxime hydro-lyase
Pp6c21_10660	-0.41479	0.0485995			-1.01841	3.95754e-10	-0.41427	0.0177173	AT5G24960	CYP71A14	(1 of 16) 4.99.1.6 - Indoleacetaldoxime dehydratase / Indoleacetaldoxime hydro-lyase
Pp6c23_11110					-1.00666	0.00231571	-1.14626	0.00278241	AT4G13310	CYP71A20	(1 of 16) 4.99.1.6 - Indoleacetaldoxime dehydratase / Indoleacetaldoxime hydro-lyase
Pp6c3_13790	-0.683545	3.77281e-05	-0.436225	0.0214912	-1.68125	4.36157e-21	-0.645215	0.000579562	AT5G25120	CYP71B11	(1 of 16) PTHR24298//PTHR24298:SF144 - FAMILY NOT NAMED // BIFUNCTIONAL DIHYDROCAMALEXATE SYNTHASE/CAMALEXIN SYNTHASE-RELATED
Pp6c26_3910					-2.02625	1.46258e-42	-1.59292	1.81682e-26	AT5G25180	CYP71B14	(1 of 16) PTHR24298//PTHR24298:SF144 - FAMILY NOT NAMED // BIFUNCTIONAL DIHYDROCAMALEXATE SYNTHASE/CAMALEXIN SYNTHASE-RELATED
Pp6c16_7150					-3.58688	1.16582e-05	-2.04866	0.0172012	AT5G25180	CYP71B14	(1 of 16) PTHR24298//PTHR24298:SF144 - FAMILY NOT NAMED // BIFUNCTIONAL DIHYDROCAMALEXATE SYNTHASE/CAMALEXIN SYNTHASE-RELATED
Pp6c25_12320	-0.766265	0.0168598							AT3G26170	CYP71B19	(1 of 16) PTHR24298//PTHR24298:SF144 - FAMILY NOT NAMED // BIFUNCTIONAL DIHYDROCAMALEXATE SYNTHASE/CAMALEXIN SYNTHASE-RELATED
Pp6c7_12110					-3.98858	4.15599e-20	-2.50897	1.69405e-08	AT3G26170	CYP71B19	(1 of 16) PTHR24298//PTHR24298:SF144 - FAMILY NOT NAMED // BIFUNCTIONAL DIHYDROCAMALEXATE SYNTHASE/CAMALEXIN SYNTHASE-RELATED
Pp6c1_20270	-1.00274	0.00034235	-0.978168	0.000921768	-1.09989	2.07421e-11	-0.934927	1.51959e-08	AT3G26190	CYP71B21	(1 of 10) PTHR24298:SF86 - CYTOCHROME P450 71B21-RELATED
Pp6c2_13330	-1.81868	0.0160152			-1.9564	0.00203426			AT3G26210	CYP71B23	(1 of 16) PTHR24298//PTHR24298:SF144 - FAMILY NOT NAMED // BIFUNCTIONAL DIHYDROCAMALEXATE SYNTHASE/CAMALEXIN SYNTHASE-RELATED
Pp6c3_9140	-1.764	0.0160277							AT3G26230	CYP71B24	(1 of 16) PTHR24298//PTHR24298:SF144 - FAMILY NOT NAMED // BIFUNCTIONAL DIHYDROCAMALEXATE SYNTHASE/CAMALEXIN SYNTHASE-RELATED
Pp6c23_2540					-2.36762	1.97887e-10	-1.57167	1.04233e-06	AT3G26320	CYP71B36	(1 of 9) 1.14.13.68 - 4-hydroxyphenylacetaldehyde oxime monooxygenase / Cytochrome P450-II-dependent monooxygenase
Pp6c6_10180	-1.04489	0.00647428	-1.05004	0.0118606	-2.11699	4.27444e-19	-1.7871	5.00614e-13	AT3G44250	CYP71B38	(1 of 10) PTHR24298:SF86 - CYTOCHROME P450 71B21-RELATED
Pp6c2_16910	1.96515	2.09689e-09	2.17087	6.17768e-11	2.60369	0.000568789			AT3G14660	CYP72A13	(1 of 5) 1.14.13.173 - 11-oxo-beta-amyrin 30-oxidase / CYP72A154
Pp6c5_3990					-2.11232	0.000380533	-3.11784	8.83495e-05	AT3G14620	CYP72A8	(1 of 5) 1.14.13.173 - 11-oxo-beta-amyrin 30-oxidase / CYP72A154
Pp6c5_14170					0.532939	0.0295731			AT5G38450	CYP735A1	(1 of 2) K10717 - cytokinin trans-hydroxylase (CYP735A)
Pp6c25_1870	-2.37191	0.0287529			-1.7349	0.0163547	-1.31723	0.0370695	AT2G45570	CYP76C2	(1 of 3) 1.14.13.152 - Geraniol 8-hydroxylase / G10H
Pp6c11_3600					-3.35976	2.56089e-31	-2.19068	5.58134e-14	AT2G45570	CYP76C2	(1 of 3) 1.14.13.152 - Geraniol 8-hydroxylase / G10H
Pp6c22_10880	-1.0255	3.34584e-06							AT2G45550	CYP76C4	(1 of 3) 1.14.13.152 - Geraniol 8-hydroxylase / G10H
Pp6c2_19120	0.741376	0.00347746	0.816847	0.00209706	-0.692716	5.98346e-05	-0.553712	0.00147482	AT3G18270	CYP77A5P	(1 of 1) PTHR13794//PTHR13794:SF13 - ENOLASE SUPERFAMILY, MANDELATE RACEMASE // SUBFAMILY NOT NAMED
Pp6c8_11010					1.04598	1.643e-10	0.654706	3.21526e-05	AT3G61880	CYP78A9	(1 of 4) 1.14.13.21 - Flavonoid 3'-monooxygenase / Flavonoid 3'-hydroxylase
Pp6c4_15830	-1.64853	0.0492259							AT4G37370	CYP81D8	(1 of 6) 1.14.13.89 - Isoflavone 2'-hydroxylase / Isoflavone 2'-monooxygenase
Pp6c15_10620							-2.12016	0.00520101	AT4G37410	CYP81F4	(1 of 5) PTHR24298//PTHR24298:SF171 - FAMILY NOT NAMED // CYTOCHROME P450-RELATED
Pp6c14_13170	-1.59377	5.86114e-06	-1.03415	0.00923122	-3.13006	7.47753e-26	-2.35548	1.15397e-15	AT2G45970	CYP86A8	(1 of 4) K15398 - fatty acid omega-hydroxylase (CYP86A4S)
Pp6c13_12070	-1.50302	7.66912e-09	-0.947593	0.000992327	-1.25737	1.08209e-12	-1.58971	1.28368e-19	AT1G13140	CYP86C3	(1 of 5) K15402 - fatty acid omega-hydroxylase (CYP86B1)
Pp6c7_4050					0.656921	0.0389082			AT1G13140	CYP86C3	(1 of 5) K15402 - fatty acid omega-hydroxylase (CYP86B1)
Pp6c1_12240	2.03841	1.0995e-06	1.41368	0.00218929	1.50971	5.8493e-10	1.23222	6.22346e-07	AT3G48520	CYP94B3	(1 of 2) PTHR24296//PTHR24296:SF5 - FAMILY NOT NAMED // CYTOCHROME P450 94B1-RELATED
Pp6c6_7950	0.779353	2.06329e-09	0.457134	0.00165454	0.743796	0.0285622			AT1G34540	CYP94D1	(1 of 2) PTHR24296//PTHR24296:SF0 - FAMILY NOT NAMED // CYTOCHROME P450 FAMILY PROTEIN-RELATED
Pp6c24_9110					0.95423	3.86906e-08	0.874604	3.89658e-07	AT2G40890	CYP98A3	(1 of 1) 1.14.13.36 - 5-O-(4-coumaroyl)-D-quinate 3'-monooxygenase / 5-O-(4-coumaroyl)-D-quinate/shikimate 3'-hydroxylase
Pp6c6_830					-0.854013	6.85903e-05	-0.627661	0.00848861	AT1G74550	CYP98A9	(1 of 2) K15506 - cytochrome P450, family 98, subfamily A, polypeptide 8/9 (CYP98A8_9)
Pp6c15_12410					-1.19515	1.84184e-15	-0.532711	0.000756672	AT2G40880	CYSA	(1 of 2) PTHR11413:SF56 - CYSTEINE PROTEINASE INHIBITOR 3-RELATED
Pp6c13_9090					-0.479357	0.0427223	-0.542493	0.0210323	AT2G40880	CYSA	(1 of 2) PTHR11413:SF56 - CYSTEINE PROTEINASE INHIBITOR 3-RELATED
Pp6c9_11820	-0.804714	0.000463716			-2.56512	1.31989e-33	-1.8395	1.89942e-18	AT3G12490	CYSB	(1 of 1) PTHR11413//PTHR11413:SF55 - CYSTATIN FAMILY MEMBER // CYSTEINE PROTEINASE INHIBITOR 6
Pp6c15_8860							0.265449	0.0424574	AT3G04940	CYSD1	(1 of 3) 2.5.1.47//4.4.1.9 - Cysteine synthase / OAS sulfhydrylase // L-3-cyanoalanine synthase / Beta-cyanoalanine synthase
Pp6c20_10000					-1.17814	3.03491e-27	-0.895942	1.93569e-16	AT2G39770	CYT1	(1 of 2) PTHR22572//PTHR22572:SF108 - SUGAR-1-PHOSPHATE GUANYL TRANSFERASE // MANNOSE-1-PHOSPHATE GUANYLYLTRANSFERASE 1-RELATED
Pp6c11_4610					0.510769	0.00128483	0.76227	7.89195e-07	AT2G39770	CYT1	(1 of 2) PTHR22572//PTHR22572:SF108 - SUGAR-1-PHOSPHATE GUANYL TRANSFERASE // MANNOSE-1-PHOSPHATE GUANYLYLTRANSFERASE 1-RELATED
Pp6c7_14500	0.688209	0.0340345							AT1G22840	CYTC-1	(1 of 1) PTHR11961//PTHR11961:SF8 - CYTOCHROME C // SUBFAMILY NOT NAMED
Pp6c19_1580			0.633941	0.00318354	1.09785	4.74458e-09	2.01185	4.7468e-28	AT1G22840	CYTC-1	(1 of 1) PTHR11961//PTHR11961:SF8 - CYTOCHROME C // SUBFAMILY NOT NAMED
Pp6c22_4420			0.814741	0.000184306	1.21197	6.70777e-08	1.61424	2.76096e-13	AT4G10040	CYTC-2	(1 of 2) K08738 - cytochrome c (CYC)
Pp6c15_10240							0.359205	0.043506	AT1G48420	D-CDES	(1 of 1) 3.5.99.7 - 1-aminocyclopropane-1-carboxylate deaminase / ACC deaminase
Pp6c26_8180					-3.62063	0.00345795	-1.12859	0.00657154	AT1G19270	DA1	(1 of 4) PF00412//PF12315 - LIM domain (LIM) // Protein of unknown function (DUF3633) (DUF3633)
Pp6c17_12400	-1.97858	1.11616e-07	-1.17544	0.00347586	-1.42124	1.94941e-12	-1.61016	8.26501e-16	AT3G61850	DAG1	(1 of 36) PF02701 - Dof domain, zinc finger (zf-Dof)
Pp6c1_4960	-1.3992	3.30067e-09	-0.943908	0.00030679					AT2G39830	DAR2	(1 of 1) PTHR24209//PTHR24209:SF7 - FAMILY NOT NAMED // PROTEIN DA1-RELATED 2
Pp6c16_5640	-0.497143	0.021157			-0.461686	0.0422597			AT2G39830	DAR2	(1 of 1) PTHR24209//PTHR24209:SF7 - FAMILY NOT NAMED // PROTEIN DA1-RELATED 2
Pp6c25_5170	0.573755	0.0354877					-0.782286	0.0432173	AT5G66640	DAR3	(1 of 6) PTHR24209//PTHR24209:SF13 - FAMILY NOT NAMED // PROTEIN DA1-RELATED 1-RELATED
Pp6c13_5540	-0.525637	0.00333659	-0.53311	0.00425199			-0.470396	0.00490858	AT5G66620	DAR6	(1 of 1) PF00412//PF02809//PF12315 - LIM domain (LIM) // Ubiquitin interaction motif (UIM) // Protein of unknown function (DUF3633) (DUF3633)
Pp6c2_17430	0.318619	0.0183401			0.54027	9.58762e-05	0.609922	8.1402e-06	AT5G66620	DAR6	(1 of 1) PF00412//PF02809//PF12315 - LIM domain (LIM) // Ubiquitin interaction motif (UIM) // Protein of unknown function (DUF3633) (DUF3633)
Pp6c2_6050	1.6882	1.06533e-18	1.15822	9.27813e-09	2.41681	5.55337e-14	1.35588	4.70061e-05	AT2G25620	DBP1	(1 of 1) PTHR13832//PTHR13832:SF346 - PROTEIN PHOSPHATASE 2C // PROTEIN PHOSPHATASE 2C 22-RELATED
Pp6c13_6490					-0.423168	0.000606167	-0.276197	0.0278499	AT2G25620	DBP1	(1 of 1) PTHR13832//PTHR13832:SF346 - PROTEIN PHOSPHATASE 2C // PROTEIN PHOSPHATASE 2C 22-RELATED
Pp6c3_9090					-0.257019	0.0379415	-0.262478	0.0359385	AT2G25620	DBP1	(1 of 1) PTHR13832//PTHR13832:SF346 - PROTEIN PHOSPHATASE 2C // PROTEIN PHOSPHATASE 2C 22-RELATED
Pp6c1_6850	1.03455	8.92974e-06	0.69836	0.00759533	0.582204	0.000148158			AT4G31160	DCAF1	(1 of 1) K11789 - HIV-1 Vpr-binding protein (VPRBP, DCAF1)
Pp6c2_13750	0.366654	0.0308855			0.695744	1.42243e-05			AT4G31160	DCAF1	(1 of 1) K11789 - HIV-1 Vpr-binding protein (VPRBP, DCAF1)
Pp6c2_8830	0.488967	0.00104528					-0.728557	0.000257846	AT1G01040	DCL1	(1 of 1) PTHR14950:SF3 - ENDORIBONUCLEASE DICER HOMOLOG 1
Pp6c26_290			-0.673901	4.04714e-06	-0.911046	1.08732e-06	-1.19417	7.71437e-11	AT1G01040	DCL1	(1 of 1) PTHR14950:SF3 - ENDORIBONUCLEASE DICER HOMOLOG 1
Pp6c24_4720					2.75008	8.75162e-34	1.90682	4.14139e-17	AT1G01040	DCL1	(1 of 1) PTHR14950:SF3 - ENDORIBONUCLEASE DICER HOMOLOG 1
Pp6c23_1490					-0.998292	6.46256e-05	-0.971214	0.000109124	AT1G01040	DCL1	(1 of 1) PTHR14950:SF3 - ENDORIBONUCLEASE DICER HOMOLOG 1
Pp6c1_13080					-0.635077	0.0270556	-1.01532	0.000212051	AT1G01040	DCL1	(1 of 1) PTHR14950:SF3 - ENDORIBONUCLEASE DICER HOMOLOG 1
Pp6c16_13110					1.71392	2.58672e-30	1.76101	2.05337e-33	AT1G08370	DCP1	(1 of 1) K12611 - mRNA-decapping enzyme 1B (DCP1B)
Pp6c5_6950					-0.565123	0.000215423			AT1G08370	DCP1	(1 of 1) K12611 - mRNA-decapping enzyme 1B (DCP1B)
Pp6c6_9460					0.280217	0.00357409	0.237566	0.0114907	AT1G08370	DCP1	(1 of 1) K12611 - mRNA-decapping enzyme 1B (DCP1B)
Pp6c1_11800	-0.675964	0.000152421	-0.628791	0.00117035	-0.687461	0.00021604	-0.74425	4.53797e-05	AT5G13570	DCP2	(1 of 1) 3.6.1.30 - Transferred entry: 3.6.1.59 and 3.6.1.62
Pp6c10_3070							0.705312	0.0483408	AT5G13570	DCP2	(1 of 1) 3.6.1.30 - Transferred entry: 3.6.1.59 and 3.6.1.62
Pp6c3_17150					0.390425	0.000859804	0.254078	0.0371936	AT1G26110	DCP5	(1 of 3) K18749 - protein LSM14 (LSM14, RAP55, SCD6)
Pp6c15_8980	-0.306673	0.0111962					-0.231954	0.0481884	AT4G05420	DDB1A	(1 of 2) K10610 - DNA damage-binding protein 1 (DDB1)
Pp6c9_11330					0.424843	0.00112106			AT4G05420	DDB1A	(1 of 2) K10610 - DNA damage-binding protein 1 (DDB1)
Pp6c8_8460	0.813096	8.50265e-07			2.69784	3.24788e-56	1.27596	2.20093e-13	AT5G58760	DDB2	(1 of 1) K10140 - DNA damage-binding protein 2 (DDB2)
Pp6c19_7400	0.771121	2.8601e-06			0.822761	3.36863e-06	0.562489	0.00201244	AT3G20550	DDL	(1 of 1) K13108 - smad nuclear-interacting protein 1 (SNIP1)
Pp6c7_6450					7.69733	2.27591e-06	3.06279	0.011511	AT5G67190	DEAR2	(1 of 5) PTHR31729:SF0 - ETHYLENE-RESPONSIVE TRANSCRIPTION FACTOR ERF008-RELATED
Pp6c3_3560	4.02168	0.00579091							AT2G23340	DEAR3	(1 of 5) PTHR31729:SF0 - ETHYLENE-RESPONSIVE TRANSCRIPTION FACTOR ERF008-RELATED
Pp6c18_880	0.596889	0.0369019			1.62438	2.53822e-07	1.09604	0.000756812	AT2G23340	DEAR3	(1 of 5) PTHR31729:SF0 - ETHYLENE-RESPONSIVE TRANSCRIPTION FACTOR ERF008-RELATED
Pp6c13_4610					0.859997	6.10331e-09	1.23354	2.29308e-17	AT1G14620	DECOY	(1 of 1) K17427 - large subunit ribosomal protein L46 (MRPL46)
Pp6c24_4430							-0.464012	5.4159e-05	AT1G28320	DEG15	(1 of 1) PTHR21004:SF0 - PEROXISOMAL LEADER PEPTIDE-PROCESSING PROTEASE
Pp6c20_2570	-0.760321	0.00901648	-1.05227	0.000364186	-1.10277	0.000785872	-1.42694	1.34736e-05	AT4G18370	DEG5	(1 of 1) PTHR22939//PTHR22939:SF76 - SERINE PROTEASE FAMILY S1C HTRA-RELATED // PROTEASE DO-LIKE 5, CHLOROPLASTIC
Pp6c14_5030					1.74744	4.71401e-16	0.751177	0.000900828	AT4G18370	DEG5	(1 of 1) PTHR22939//PTHR22939:SF76 - SERINE PROTEASE FAMILY S1C HTRA-RELATED // PROTEASE DO-LIKE 5, CHLOROPLASTIC
Pp6c17_9050			-0.392547	0.0129826			-0.693949	0.000880952	AT1G55350	DEK1	(1 of 1) 3.4.22.54 - Calpain-3 / Muscle-specific calcium-activated neutral protease 3
Pp6c22_5380			0.636624	0.0366023					AT3G48160	DEL1	(1 of 2) PTHR12081//PTHR12081:SF46 - TRANSCRIPTION FACTOR E2F // E2F TRANSCRIPTION FACTOR-LIKE E2FE
Pp6c21_7170	-0.607849	0.0398302					-0.814833	0.000926683	AT5G14960	DEL2	(1 of 1) PTHR12081//PTHR12081:SF7 - TRANSCRIPTION FACTOR E2F // PROTEIN EFL-3
Pp6c7_13750	-0.549456	0.0281246	-0.833495	0.000733595	-0.503387	0.0318245	-1.01947	3.89564e-06	AT3G01330	DEL3	(1 of 2) PTHR12081//PTHR12081:SF46 - TRANSCRIPTION FACTOR E2F // E2F TRANSCRIPTION FACTOR-LIKE E2FE
Pp6c21_6680					0.512085	0.000366404	0.501129	0.000556456	AT5G46180	DELTA-OAT	(1 of 1) 2.6.1.13 - Ornithine aminotransferase / Ornithine--oxo-acid transaminase
Pp6c14_1790							0.463105	0.00690132	AT5G46180	DELTA-OAT	(1 of 1) 2.6.1.13 - Ornithine aminotransferase / Ornithine--oxo-acid transaminase
Pp6c8_8290	-1.1387	1.27612e-09	-0.72886	0.000391701	-1.11592	4.76698e-15	-0.897855	4.21176e-10	AT3G20210	DELTA-VPE	(1 of 1) PTHR12000:SF14 - DELTA VACUOLAR PROCESSING ENZYME/LEGUMAIN
Pp6c17_12290	0.742625	9.77163e-06							AT4G29330	DER1	(1 of 3) K13989 - Derlin-2/3 (DERL2_3)
Pp6c9_1740					0.450563	0.00514914			AT4G04860	DER2.2	(1 of 3) K13989 - Derlin-2/3 (DERL2_3)
Pp6c11_9720					0.735858	7.53027e-10	0.442237	0.000303382	AT4G10180	DET1	(1 of 1) K10571 - de-etiolated-1 (DET1)
Pp6c19_3090					0.636671	0.000289463			AT4G10180	DET1	(1 of 1) K10571 - de-etiolated-1 (DET1)
Pp6c13_6530							0.618652	0.00051662	AT1G12840	DET3	(1 of 1) K02148 - V-type H+-transporting ATPase subunit C (ATPeV1C, ATP6C)
Pp6c20_1110					0.334167	0.044613	0.381502	0.0203072	AT3G09090	DEX1	(1 of 1) 3.2.1.162 - Lambda-carrageenase / Endo-beta-1,4-carrageenose 2,6,2'-trisulfate-hydrolase
Pp6c23_310	0.673106	0.0485868	0.851438	0.0167433	0.515092	0.000247255	0.373217	0.00970191	AT3G55630	DFD	(1 of 3) 6.3.2.17 - Tetrahydrofolate synthase / Tetrahydrofolylpolyglutamate synthase
Pp6c24_4380					0.348721	0.00782926	0.361358	0.00538569	AT3G55630	DFD	(1 of 3) 6.3.2.17 - Tetrahydrofolate synthase / Tetrahydrofolylpolyglutamate synthase
Pp6c1_9560					0.585702	0.0240081	0.622951	0.0151824	AT3G55630	DFD	(1 of 3) 6.3.2.17 - Tetrahydrofolate synthase / Tetrahydrofolylpolyglutamate synthase
Pp6c7_2220	-0.393234	0.0211711	-0.603054	0.000816846	0.638244	0.000563901	-0.654986	0.000661179	AT3G11670	DGD1	(1 of 1) PTHR12526//PTHR12526:SF395 - GLYCOSYLTRANSFERASE // SUBFAMILY NOT NAMED
Pp6c11_10580					-1.27908	2.36131e-15	-0.999572	3.06627e-09	AT3G11670	DGD1	(1 of 1) PTHR12526//PTHR12526:SF395 - GLYCOSYLTRANSFERASE // SUBFAMILY NOT NAMED
Pp6c20_1810					0.531016	0.000139297	0.333412	0.0222418	AT3G11670	DGD1	(1 of 1) PTHR12526//PTHR12526:SF395 - GLYCOSYLTRANSFERASE // SUBFAMILY NOT NAMED
Pp6c23_10000					0.983776	1.3046e-05			AT4G00550	DGD2	(1 of 1) PTHR12526//PTHR12526:SF344 - GLYCOSYLTRANSFERASE // SUBFAMILY NOT NAMED
Pp6c15_5330					-1.08171	3.02647e-20	-0.81042	9.81276e-12	AT2G18730	DGK3	(1 of 7) K00901 - diacylglycerol kinase (ATP) (dgkA, DGK)
Pp6c3_4870	-0.523875	0.000486506	-0.64427	2.17595e-05	-2.33047	3.10295e-60	-2.25608	3.48501e-57	AT5G57690	DGK4	(1 of 7) K00901 - diacylglycerol kinase (ATP) (dgkA, DGK)
Pp6c9_2100					1.08839	1.12149e-09			AT2G20900	DGK5	(1 of 1) PTHR11255//PTHR11255:SF29 - DIACYLGLYCEROL KINASE // DIACYLGLYCEROL KINASE 5-RELATED
Pp6c22_210	3.94772	5.12623e-13	2.81634	1.62313e-07	1.14097	0.0101543	1.16957	0.00187759	AT1G05800	DGL	(1 of 2) PTHR31403:SF4 - GALACTOLIPASE DONGLE, CHLOROPLASTIC-RELATED
Pp6c24_3510					0.338315	0.00137815	0.586429	7.74462e-09	AT5G66680	DGL1	(1 of 1) K12670 - oligosaccharyltransferase complex subunit beta (WBP1)
Pp6c15_10660							-1.70965	0.00445731	AT1G19570	DHAR1	(1 of 3) 1.8.5.1 - Glutathione dehydrogenase (ascorbate)
Pp6c5_12740	0.754362	0.000652323	0.951616	2.58823e-05	1.50722	6.95182e-27	1.93128	2.03048e-43	AT3G60880	DHDPS1	(1 of 2) 4.3.3.7 - 4-hydroxy-tetrahydrodipicolinate synthase / Dihydrodipicolinate synthetase
Pp6c6_2140					0.421082	0.000771217	0.587782	1.02385e-06	AT2G45440	DHDPS2	(1 of 2) 4.3.3.7 - 4-hydroxy-tetrahydrodipicolinate synthase / Dihydrodipicolinate synthetase
Pp6c2_5310					1.38629	2.25109e-24	1.73097	1.87677e-37	AT5G05920	DHS	(1 of 1) 2.5.1.46 - Deoxyhypusine synthase / Spermidine dehydrogenase
Pp6c1_16920					-0.715155	0.0482685	-1.31775	0.000235595	AT5G05920	DHS	(1 of 1) 2.5.1.46 - Deoxyhypusine synthase / Spermidine dehydrogenase
Pp6c1_16580					-1.65824	1.25588e-10	-1.93618	3.54996e-15	AT4G33510	DHS2	(1 of 3) 2.5.1.54 - 3-deoxy-7-phosphoheptulonate synthase / Phospho-2-oxo-3-deoxyheptonate aldolase
Pp6c2_19700					-3.19984	0.000163483			AT4G33510	DHS2	(1 of 3) 2.5.1.54 - 3-deoxy-7-phosphoheptulonate synthase / Phospho-2-oxo-3-deoxyheptonate aldolase
Pp6c14_7990					0.687241	0.000595589	0.604174	0.00304396	AT4G33510	DHS2	(1 of 3) 2.5.1.54 - 3-deoxy-7-phosphoheptulonate synthase / Phospho-2-oxo-3-deoxyheptonate aldolase
Pp6c1_3600					-0.69873	0.00458383			AT4G33510	DHS2	(1 of 3) 2.5.1.54 - 3-deoxy-7-phosphoheptulonate synthase / Phospho-2-oxo-3-deoxyheptonate aldolase
Pp6c4_1710					-0.73028	5.02751e-07	-0.528101	0.000401242	AT5G09470	DIC3	(1 of 3) PTHR24089//PTHR24089:SF392 - FAMILY NOT NAMED // MITOCHONDRIAL UNCOUPLING PROTEIN 4-RELATED
Pp6c8_11290	-0.558103	0.0029936							AT3G13450	DIN4	(1 of 2) K00167 - 2-oxoisovalerate dehydrogenase E1 component beta subunit (BCKDHB, bkdA2)
Pp6c6_7610	-0.984101	2.40376e-15	-0.698309	5.29265e-08	-2.81388	2.8126e-108	-2.53868	1.36593e-95	AT1G67070	DIN9	(1 of 2) 5.3.1.8 - Mannose-6-phosphate isomerase / Phosphomannose isomerase
Pp6c16_9900					-0.987993	6.08006e-05	-1.13264	2.93435e-06	AT1G67070	DIN9	(1 of 2) 5.3.1.8 - Mannose-6-phosphate isomerase / Phosphomannose isomerase
Pp6c1_16850			-0.900644	0.012238	-1.09009	0.000534904	-0.750792	0.0197915	AT1G30825	DIS2	(1 of 1) PTHR12058 - ARP2/3 COMPLEX 34 KDA SUBUNIT
Pp6c17_6430							0.621249	0.0108606	AT5G12860	DiT1	(1 of 1) PTHR10283:SF76 - DICARBOXYLATE TRANSPORTER 1, CHLOROPLASTIC
Pp6c18_740	1.03691	0.000360366							AT5G64290	DIT2.1	(1 of 2) PTHR10283//PTHR10283:SF106 - SOLUTE CARRIER FAMILY 13 MEMBER // SUBFAMILY NOT NAMED
Pp6c2_3230					-0.581502	0.000661411	-0.926472	4.54818e-08	AT5G64280	DiT2.2	(1 of 2) PTHR10283//PTHR10283:SF106 - SOLUTE CARRIER FAMILY 13 MEMBER // SUBFAMILY NOT NAMED
Pp6c1_4870			-0.269616	0.0229597	-0.754795	2.09906e-09	-0.477671	0.000202799	AT5G42080	DL1	(1 of 1) PTHR11566//PTHR11566:SF58 - DYNAMIN // DYNAMIN-RELATED PROTEIN 1A
Pp6c17_4770					-0.620843	0.017423			AT3G61760	DL1B	(1 of 1) PTHR11566//PTHR11566:SF60 - DYNAMIN // DYNAMIN-RELATED PROTEIN 1B
Pp6c18_9350	0.875642	4.97679e-08							AT1G14830	DL1C	(1 of 3) PTHR11566//PTHR11566:SF80 - DYNAMIN // DYNAMIN-RELATED PROTEIN 1C
Pp6c19_1970	0.265586	0.0161768							AT1G14830	DL1C	(1 of 3) PTHR11566//PTHR11566:SF80 - DYNAMIN // DYNAMIN-RELATED PROTEIN 1C
Pp6c19_2770					-0.744494	2.56164e-06			AT1G14830	DL1C	(1 of 3) PTHR11566//PTHR11566:SF80 - DYNAMIN // DYNAMIN-RELATED PROTEIN 1C
Pp6c22_560					-0.838937	3.1366e-06	-0.405482	0.0346457	AT1G14830	DL1C	(1 of 3) PTHR11566//PTHR11566:SF80 - DYNAMIN // DYNAMIN-RELATED PROTEIN 1C
Pp6c22_1360					-0.989056	0.0160377			AT1G14830	DL1C	(1 of 3) PTHR11566//PTHR11566:SF80 - DYNAMIN // DYNAMIN-RELATED PROTEIN 1C
Pp6c24_10110	-0.974326	0.00634734	-0.99174	0.00728336	-0.80804	0.0368804	-1.41912	0.000104518	AT2G44590	DL1D	(1 of 3) PTHR11566//PTHR11566:SF80 - DYNAMIN // DYNAMIN-RELATED PROTEIN 1C
Pp6c13_5560	-0.649578	0.013645			-0.523697	0.0186	-0.465857	0.0385075	AT2G44590	DL1D	(1 of 3) PTHR11566//PTHR11566:SF80 - DYNAMIN // DYNAMIN-RELATED PROTEIN 1C
Pp6c5_3070					-4.53571	4.40017e-05	-2.98803	0.0342519	AT2G44590	DL1D	(1 of 3) PTHR11566//PTHR11566:SF80 - DYNAMIN // DYNAMIN-RELATED PROTEIN 1C
Pp6c6_10820					-0.419737	0.0291844			AT2G44590	DL1D	(1 of 3) PTHR11566//PTHR11566:SF80 - DYNAMIN // DYNAMIN-RELATED PROTEIN 1C
Pp6c18_9380	1.49375	2.55088e-11	0.923533	0.000170469	1.54608	4.26942e-05			AT1G59610	DL3	(1 of 2) K01528 - dynamin GTPase (DNM)
Pp6c2_150							-0.712133	0.00440617	AT2G36490	DML1	(1 of 4) PTHR10359//PTHR10359:SF22 - A/G-SPECIFIC ADENINE GLYCOSYLASE/ENDONUCLEASE III // DEMETER-LIKE PROTEIN 2-RELATED
Pp6c6_9910					-1.60954	1.10723e-05	-1.35461	0.000180167	AT3G10010	DML2	(1 of 5) 3.2.2.27 - Uracil-DNA glycosylase / Uracil-DNA N-glycosylase
Pp6c6_7070							1.59779	0.00373656	AT3G21270	DOF2	(1 of 36) PF02701 - Dof domain, zinc finger (zf-Dof)
Pp6c3_6100	-0.401224	0.00569298					0.273032	0.0383456	AT5G02470	DPA	(1 of 1) PTHR12548//PTHR12548:SF14 - TRANSCRIPTION FACTOR DP // TRANSCRIPTION FACTOR-LIKE PROTEIN DPA
Pp6c8_3250	-1.0706	5.21201e-05	-0.689091	0.0204461	-1.38008	1.86623e-12	-0.772225	4.11907e-05	AT5G64860	DPE1	(1 of 1) PTHR32438//PTHR32438:SF5 - FAMILY NOT NAMED // 4-ALPHA-GLUCANOTRANSFERASE DPE1, CHLOROPLASTIC/AMYLOPLASTIC
Pp6c20_9790	-0.631666	0.000649798							AT5G64860	DPE1	(1 of 1) PTHR32438//PTHR32438:SF5 - FAMILY NOT NAMED // 4-ALPHA-GLUCANOTRANSFERASE DPE1, CHLOROPLASTIC/AMYLOPLASTIC
Pp6c15_12860	2.61351	1.03148e-12	1.32764	0.00131249	1.7221	8.72545e-22	0.807651	1.23707e-05	AT2G40840	DPE2	(1 of 1) PTHR32518:SF3 - 4-ALPHA-GLUCANOTRANSFERASE DPE2
Pp6c25_8380					-0.864105	1.812e-13	-0.627268	8.94629e-08	AT1G27980	DPL1	(1 of 1) 4.1.2.27 - Sphinganine-1-phosphate aldolase / Sphingosine-1-phosphate lyase
Pp6c14_9030	1.26482	1.01482e-05	0.785013	0.0163898	0.838814	0.00258369	-0.706514	0.00998001	AT2G28380	DRB2	(1 of 1) PTHR10910//PTHR10910:SF94 - EUKARYOTE SPECIFIC DSRNA BINDING PROTEIN // SUBFAMILY NOT NAMED
Pp6c14_8980					1.94599	0.0387733			AT3G26932	DRB3	(1 of 2) PTHR10910//PTHR10910:SF110 - EUKARYOTE SPECIFIC DSRNA BINDING PROTEIN // DOUBLE-STRANDED RNA-BINDING PROTEIN 3
Pp6c17_8690	0.653631	0.0054444	0.527732	0.046491					AT3G62800	DRB4	(1 of 1) PTHR10910//PTHR10910:SF95 - EUKARYOTE SPECIFIC DSRNA BINDING PROTEIN // DOUBLE-STRANDED RNA-BINDING PROTEIN 4
Pp6c17_9040			0.304183	0.0393582					AT5G41070	DRB5	(1 of 2) PTHR10910//PTHR10910:SF110 - EUKARYOTE SPECIFIC DSRNA BINDING PROTEIN // DOUBLE-STRANDED RNA-BINDING PROTEIN 3
Pp6c21_7010	-3.57935	0.00176444							AT4G25480	DREB1A	(1 of 4) PTHR31839//PTHR31839:SF8 - FAMILY NOT NAMED // DEHYDRATION-RESPONSIVE ELEMENT-BINDING PROTEIN 1A-RELATED
Pp6c10_6360							-2.41052	0.00126161	AT5G05410	DREB2A	(1 of 5) PTHR31241:SF2 - DEHYDRATION-RESPONSIVE ELEMENT-BINDING PROTEIN 2A-RELATED
Pp6c22_900	6.80939	1.38074e-18	4.70641	3.0928e-09	6.85977	3.138e-41	5.85524	5.31392e-26	AT3G11020	DREB2B	(1 of 5) PTHR31241:SF2 - DEHYDRATION-RESPONSIVE ELEMENT-BINDING PROTEIN 2A-RELATED
Pp6c1_12900	0.938973	0.000538309							AT3G01540	DRH1	(1 of 2) PTHR24031//PTHR24031:SF274 - RNA HELICASE // SUBFAMILY NOT NAMED
Pp6c2_1460					0.376742	0.0232936	0.666597	2.89997e-05	AT3G01540	DRH1	(1 of 2) PTHR24031//PTHR24031:SF274 - RNA HELICASE // SUBFAMILY NOT NAMED
Pp6c5_13710	-0.962496	0.00934939			-0.676063	0.00033157	-0.496268	0.0105931	AT1G06770	DRIP1	(1 of 3) K16277 - E3 ubiquitin-protein ligase DRIP [EC:6.3.2.19] (DRIP)
Pp6c6_2540	-0.542147	0.0233738			-0.425641	0.0091608	-0.772396	6.696e-07	AT1G06770	DRIP1	(1 of 3) K16277 - E3 ubiquitin-protein ligase DRIP [EC:6.3.2.19] (DRIP)
Pp6c10_60			-0.399176	0.0231263					AT1G13870	DRL1	(1 of 1) K15456 - protein KTI12 (KTI12)
Pp6c15_10610					-0.288517	0.0370624	-0.432667	0.00114511	AT5G15380	DRM1	(1 of 2) PTHR23068//PTHR23068:SF3 - DNA CYTOSINE-5- -METHYLTRANSFERASE 3-RELATED // DNA (CYTOSINE-5)-METHYLTRANSFERASE DRM1-RELATED
Pp6c23_9280	0.494588	0.0399677			1.23003	1.02663e-05			AT4G33650	DRP3A	(1 of 2) K17065 - dynamin 1-like protein (DNM1L)
Pp6c20_3310							0.306683	0.014707	AT2G14120	DRP3B	(1 of 2) K17065 - dynamin 1-like protein (DNM1L)
Pp6c19_2010					-0.499528	0.00612087	-0.914608	1.97284e-07	AT1G60500	DRP4C	(1 of 2) PTHR11566//PTHR11566:SF45 - DYNAMIN // DYNAMIN-RELATED PROTEIN 4C-RELATED
Pp6c6_2400	-0.520295	8.51564e-05	-0.344394	0.0171923	-0.836616	1.81006e-08	-0.561646	0.000148553	AT3G04880	DRT102	(1 of 1) PTHR30345 - RIBOSE-5-PHOSPHATE ISOMERASE B
Pp6c7_14630	0.718643	3.56582e-09			0.644004	3.05039e-10	0.491021	2.24297e-06	AT1G30480	DRT111	(1 of 1) K12840 - splicing factor 45 (RBM17, SPF45)
Pp6c14_5120	0.548018	1.5803e-06	0.28775	0.0350381	0.880096	2.01382e-13	0.684726	1.26925e-08	AT1G30480	DRT111	(1 of 1) K12840 - splicing factor 45 (RBM17, SPF45)
Pp6c2_10620					0.663834	0.000103134	0.911713	3.90502e-08	AT1G30480	DRT111	(1 of 1) K12840 - splicing factor 45 (RBM17, SPF45)
Pp6c4_3540					0.548198	4.28805e-05	0.308756	0.0283343	AT2G17200	DSK2	(1 of 2) K04523 - ubiquilin (UBQLN, DSK2)
Pp6c12_6650							-0.53323	0.00536194	AT2G17200	DSK2	(1 of 2) K04523 - ubiquilin (UBQLN, DSK2)
Pp6c13_4220	0.443756	0.000543261			-0.319749	0.0201384	-0.293426	0.0360578	AT5G44480	DUR	(1 of 4) K12448 - UDP-arabinose 4-epimerase (UXE, uxe)
Pp6c1_11290					-5.31689	2.92055e-19	-3.91409	4.44877e-11	AT5G45380	DUR3	(1 of 1) PTHR11819 - SODIUM/SOLUTE SYMPORTER
Pp6c14_3850					-1.4723	0.0454309			AT5G45380	DUR3	(1 of 1) PTHR11819 - SODIUM/SOLUTE SYMPORTER
Pp6c16_190	-0.496216	0.00139604			-0.526994	0.00177508			AT3G46940	DUT1	(1 of 1) 3.6.1.23 - dUTP diphosphatase / dUTPase
Pp6c11_7870	-1.6023	2.2154e-25	-1.20556	2.97955e-16	-1.98487	9.34614e-20	-1.06578	7.50456e-07	AT3G21500	DXPS1	(1 of 3) 2.2.1.7 - 1-deoxy-D-xylulose-5-phosphate synthase / DXP-synthase
Pp6c7_5480	-1.15072	0.00777016	-1.13699	0.00863605	-3.73643	2.08321e-30	-2.15498	2.62223e-19	AT3G21500	DXPS1	(1 of 3) 2.2.1.7 - 1-deoxy-D-xylulose-5-phosphate synthase / DXP-synthase
Pp6c1_6240					0.549408	4.95477e-06	0.588027	9.47749e-07	AT3G21500	DXPS1	(1 of 3) 2.2.1.7 - 1-deoxy-D-xylulose-5-phosphate synthase / DXP-synthase
Pp6c2_15030							0.766793	0.000206532	AT3G21500	DXPS1	(1 of 3) 2.2.1.7 - 1-deoxy-D-xylulose-5-phosphate synthase / DXP-synthase
Pp6c20_11280	-1.0789	1.3625e-13	-0.632891	8.53081e-05	-0.661493	0.000632362	-0.928151	1.18188e-06	AT1G28330	DYL1	(1 of 5) PF05564 - Dormancy/auxin associated protein (Auxin_repressed)
Pp6c23_6380	-1.59459	1.43743e-07	-1.45623	1.15802e-05	-1.12031	4.23972e-10	-0.678199	0.000341034	AT1G28330	DYL1	(1 of 5) PF05564 - Dormancy/auxin associated protein (Auxin_repressed)
Pp6c10_12550					0.5596	0.0144133	0.91768	3.12502e-05	AT1G28330	DYL1	(1 of 5) PF05564 - Dormancy/auxin associated protein (Auxin_repressed)
Pp6c15_3480					2.14036	0.0358551			AT1G28330	DYL1	(1 of 5) PF05564 - Dormancy/auxin associated protein (Auxin_repressed)
Pp6c8_390					-1.41427	3.05024e-21	-0.881631	7.99123e-09	AT5G08000	E13L3	(1 of 3) PTHR32227//PTHR32227:SF75 - FAMILY NOT NAMED // GLUCAN ENDO-1,3-BETA-GLUCOSIDASE-LIKE PROTEIN 2-RELATED
Pp6c20_4250					-0.990122	1.99889e-07	-0.687182	0.000383522	AT5G62500	EB1B	(1 of 3) K10436 - microtubule-associated protein, RP/EB family (MAPRE)
Pp6c11_13580	-2.23342	2.3131e-05			-1.29011	0.0196314			AT3G16770	EBP	(1 of 30) K09286 - EREBP-like factor (EREBP)
Pp6c6_14780	0.819996	6.52162e-05	0.512442	0.0305666			-0.991238	0.00709919	AT3G16770	EBP	(1 of 30) K09286 - EREBP-like factor (EREBP)
Pp6c17_5160			0.381079	0.0231143					AT3G16770	EBP	(1 of 30) K09286 - EREBP-like factor (EREBP)
Pp6c18_6160					-1.60349	0.0292345			AT1G10130	ECA3	(1 of 1) 3.6.3.35//3.6.3.8 - Manganese-transporting ATPase / ABC-type manganese permease complex // Calcium-transporting ATPase / Calcium-translocating P-type ATPase
Pp6c20_10640							1.00587	1.3312e-09	AT1G10130	ECA3	(1 of 1) 3.6.3.35//3.6.3.8 - Manganese-transporting ATPase / ABC-type manganese permease complex // Calcium-transporting ATPase / Calcium-translocating P-type ATPase
Pp6c15_8140	0.697792	1.86716e-05							AT1G07670	ECA4	(1 of 3) PTHR24093//PTHR24093:SF289 - FAMILY NOT NAMED // CALCIUM-TRANSPORTING ATPASE 1, ENDOPLASMIC RETICULUM-TYPE-RELATED
Pp6c9_8110	0.675523	0.00010276			0.498337	0.000265019	0.361938	0.0102051	AT1G07670	ECA4	(1 of 3) PTHR24093//PTHR24093:SF289 - FAMILY NOT NAMED // CALCIUM-TRANSPORTING ATPASE 1, ENDOPLASMIC RETICULUM-TYPE-RELATED
Pp6c11_9630	0.605454	0.00362925			-0.637586	0.00025577	-1.03915	6.59165e-10	AT1G07670	ECA4	(1 of 3) PTHR24093//PTHR24093:SF289 - FAMILY NOT NAMED // CALCIUM-TRANSPORTING ATPASE 1, ENDOPLASMIC RETICULUM-TYPE-RELATED
Pp6c1_5670							-0.789206	2.69981e-05	AT1G07670	ECA4	(1 of 3) PTHR24093//PTHR24093:SF289 - FAMILY NOT NAMED // CALCIUM-TRANSPORTING ATPASE 1, ENDOPLASMIC RETICULUM-TYPE-RELATED
Pp6c19_600	1.73525	1.02814e-07	1.31632	0.000185117	1.09928	1.60233e-09	0.925085	5.14638e-07	AT1G15510	ECB2	(1 of 61) PF01535//PF13041//PF14432 - PPR repeat (PPR) // PPR repeat family (PPR_2) // DYW family of nucleic acid deaminases (DYW_deaminase)
Pp6c16_13650					-0.934816	2.333e-09	-0.330576	0.0413124	AT1G60550	ECHID	(1 of 1) 4.1.3.36 - 1,4-dihydroxy-2-naphthoyl-CoA synthase / o-succinylbenzoyl-CoA 1,4-dihydroxy-2-naphthoate-lyase (cyclizing)
Pp6c25_3060	0.28655	0.0363649							AT5G19180	ECR1	(1 of 1) K10686 - ubiquitin-activating enzyme E1 C (UBE1C, UBA3)
Pp6c16_13270					-1.78021	8.22067e-16	-1.30901	3.41432e-09	AT5G19180	ECR1	(1 of 1) K10686 - ubiquitin-activating enzyme E1 C (UBE1C, UBA3)
Pp6c21_5700					0.685859	1.07651e-08	0.570586	2.32433e-06	AT5G19180	ECR1	(1 of 1) K10686 - ubiquitin-activating enzyme E1 C (UBE1C, UBA3)
Pp6c10_7770							-0.398823	0.0269292	AT5G19180	ECR1	(1 of 1) K10686 - ubiquitin-activating enzyme E1 C (UBE1C, UBA3)
Pp6c10_9510					1.58138	0.000726965			AT1G79270	ECT8	(1 of 1) PTHR12357//PTHR12357:SF15 - YTH YT521-B HOMOLOGY DOMAIN-CONTAINING // METHYLATED RNA-BINDING PROTEIN 1
Pp6c7_7980	0.373067	0.000714976							AT1G01960	EDA10	(1 of 2) PTHR10663//PTHR10663:SF42 - GUANYL-NUCLEOTIDE EXCHANGE FACTOR // PROTEIN BOI2
Pp6c3_14720					1.27981	3.59745e-17	1.64914	7.69805e-28	AT3G60360	EDA14	(1 of 1) K14769 - U3 small nucleolar RNA-associated protein 11 (UTP11)
Pp6c21_11630					-1.24474	1.58165e-14	-1.00108	7.0451e-10	AT2G18080	EDA2	(1 of 4) 3.4.21.26 - Prolyl oligopeptidase / Prolyl endopeptidase
Pp6c8_4010					1.6853	2.7299e-19	1.79837	9.92458e-22	AT1G72440	EDA25	(1 of 1) K14832 - ribosome biogenesis protein MAK21 (MAK21, NOC1, CEBPZ)
Pp6c3_6410					0.726566	5.01907e-05	1.33255	1.12443e-14	AT2G34860	EDA3	(1 of 1) PTHR15852//PTHR15852:SF22 - FAMILY NOT NAMED // PROTEIN SSU-2, ISOFORM B
Pp6c4_15300					0.798697	0.00255551	0.90662	0.000577986	AT2G34860	EDA3	(1 of 1) PTHR15852//PTHR15852:SF22 - FAMILY NOT NAMED // PROTEIN SSU-2, ISOFORM B
Pp6c1_2710	-1.18468	9.21602e-10	-1.27388	1.05753e-10	-2.60928	7.91355e-57	-2.4729	2.58196e-51	AT3G62210	EDA32	(1 of 7) PTHR14379:SF7 - EMB|CAB71865.1-RELATED
Pp6c20_11920					1.26982	6.11598e-11	1.48755	4.7633e-15	AT4G05440	EDA35	(1 of 1) PTHR15323//PTHR15323:SF6 - D123 PROTEIN // CELL DIVISION CYCLE PROTEIN 123 HOMOLOG
Pp6c4_6050	-0.749638	0.0167426							AT4G13890	EDA36	(1 of 7) 2.1.2.1 - Glycine hydroxymethyltransferase / Threonine aldolase
Pp6c9_6500	-0.674869	0.0499688			-0.613176	0.037435			AT4G13890	EDA36	(1 of 7) 2.1.2.1 - Glycine hydroxymethyltransferase / Threonine aldolase
Pp6c18_310	0.346649	0.011694	0.550171	6.94728e-05	2.34033	1.6972e-62	1.81059	5.75901e-38	AT3G56990	EDA7	(1 of 1) K14788 - ribosome biogenesis protein ENP2 (NOL10, ENP2)
Pp6c13_2570	-0.745016	3.46079e-08	-0.885133	6.71525e-11	-2.59096	8.03972e-38	-2.11581	1.29984e-25	AT4G34200	EDA9	(1 of 3) 1.1.1.95 - Phosphoglycerate dehydrogenase / Phosphoglyceric acid dehydrogenase
Pp6c4_5720	0.488788	0.000277371					-0.430134	0.00261401	AT5G39360	EDL2	(1 of 2) PTHR31348//PTHR31348:SF2 - FAMILY NOT NAMED // EID1-LIKE F-BOX PROTEIN 1-RELATED
Pp6c17_6360					0.590288	2.67712e-05			AT5G55390	EDM2	(1 of 2) PTHR22884//PTHR22884:SF340 - SET DOMAIN PROTEINS // HISTONE-LYSINE N-METHYLTRANSFERASE SU(VAR)3-9-RELATED
Pp6c2_10800					-0.808732	0.00219115	-1.36438	4.35106e-08	AT4G19040	EDR2	(1 of 2) PTHR12136//PTHR12136:SF47 - STEROIDOGENIC ACUTE REGULATORY PROTEIN STAR // STEROIDOGENIC ACUTE REGULATORY-LIKE PROTEIN 1
Pp6c5_13910					0.880006	6.95833e-08	0.997909	2.68263e-09	AT1G74710	EDS16	(1 of 2) 5.4.4.2 - Isochorismate synthase / Isochorismate synthetase
Pp6c5_13590					0.780657	1.01949e-07	0.821017	3.47755e-08	AT1G74710	EDS16	(1 of 2) 5.4.4.2 - Isochorismate synthase / Isochorismate synthetase
Pp6c4_4350					-0.989057	0.00401204	-1.3828	1.6497e-05	AT4G39030	EDS5	(1 of 2) PTHR11206//PTHR11206:SF116 - MULTIDRUG RESISTANCE PROTEIN // ENHANCED DISEASE SUSCEPTIBILITY 5-RELATED
Pp6c19_3410					0.640308	0.0184102			AT1G17440	EER4	(1 of 1) PTHR12264:SF3 - TRANSCRIPTION INITIATION FACTOR TFIID SUBUNIT 12B
Pp6c17_6310	-0.47061	0.00527799							AT2G19560	EER5	(1 of 1) PTHR12732 - UNCHARACTERIZED PROTEASOME COMPONENT REGION PCI-CONTAINING
Pp6c2_7110	0.521729	0.00639566							AT1G77300	EFS	(1 of 1) PTHR22884:SF276 - HISTONE-LYSINE N-METHYLTRANSFERASE, H3 LYSINE-36 SPECIFIC
Pp6c19_2980	-0.371716	0.0255768			-0.295059	0.0128247	-0.462626	5.06129e-05	AT5G35220	EGY1	(1 of 1) PTHR31412//PTHR31412:SF0 - FAMILY NOT NAMED // ZINC METALLOPROTEASE EGY1, CHLOROPLASTIC-RELATED
Pp6c24_7330	-0.64059	1.15373e-05	-0.436091	0.00853343	-2.21206	1.09087e-42	-2.50553	4.14193e-52	AT1G17870	EGY3	(1 of 1) PTHR31412//PTHR31412:SF2 - FAMILY NOT NAMED // ZINC METALLOPEPTIDASE EGY3, CHLOROPLASTIC-RELATED
Pp6c13_12090	-0.424525	0.0100639			-0.462961	0.00158773			AT3G20290	EHD1	(1 of 1) PTHR11216//PTHR11216:SF73 - EH DOMAIN // SUBFAMILY NOT NAMED
Pp6c20_2140					-1.39698	1.86373e-13	-0.709515	0.000266443	AT4G05520	EHD2	(1 of 1) PTHR11216//PTHR11216:SF76 - EH DOMAIN // SUBFAMILY NOT NAMED
Pp6c1_7560					0.435926	0.00544416			AT4G05520	EHD2	(1 of 1) PTHR11216//PTHR11216:SF76 - EH DOMAIN // SUBFAMILY NOT NAMED
Pp6c12_2790	0.749018	0.000714234			2.04595	1.5738e-18	1.26834	1.61319e-07	AT4G02440	EID1	(1 of 1) PTHR31348//PTHR31348:SF4 - FAMILY NOT NAMED // PHYTOCHROME A-ASSOCIATED F-BOX PROTEIN
Pp6c4_1960	-0.575006	0.0130119					0.782733	9.43657e-06	AT4G02440	EID1	(1 of 1) PTHR31348//PTHR31348:SF4 - FAMILY NOT NAMED // PHYTOCHROME A-ASSOCIATED F-BOX PROTEIN
Pp6c12_11390							-1.83854	0.0462384	AT4G02440	EID1	(1 of 1) PTHR31348//PTHR31348:SF4 - FAMILY NOT NAMED // PHYTOCHROME A-ASSOCIATED F-BOX PROTEIN
Pp6c7_3590					0.738747	6.12315e-06	0.932202	8.24684e-09	AT2G39990	EIF2	(1 of 1) K03249 - translation initiation factor 3 subunit F (EIF3F)
Pp6c21_820					1.24647	4.4971e-20	1.67701	5.37817e-35	AT1G04170	EIF2 GAMMA	(1 of 3) K03242 - translation initiation factor 2 subunit 3 (EIF2S3)
Pp6c1_20190					0.791476	0.00311157			AT1G04170	EIF2 GAMMA	(1 of 3) K03242 - translation initiation factor 2 subunit 3 (EIF2S3)
Pp6c3_5220	0.374623	0.0126529			0.950725	2.53677e-14	0.951577	2.33234e-14	AT4G11420	EIF3A	(1 of 1) K03254 - translation initiation factor 3 subunit A (EIF3A)
Pp6c26_6470					1.19667	9.86755e-26	1.26005	1.9896e-28	AT4G11420	EIF3A	(1 of 1) K03254 - translation initiation factor 3 subunit A (EIF3A)
Pp6c4_13960					0.611649	5.53953e-06	0.45415	0.000978554	AT4G11420	EIF3A	(1 of 1) K03254 - translation initiation factor 3 subunit A (EIF3A)
Pp6c11_14490	0.371144	0.00575175	0.411611	0.00350164	1.43971	2.5777e-35	1.58127	2.10739e-42	AT5G25780	EIF3B-2	(1 of 2) K03253 - translation initiation factor 3 subunit B (EIF3B)
Pp6c7_300	0.258405	0.042157	0.328069	0.0126762	0.944735	1.1318e-21	1.05561	6.98122e-27	AT5G25780	EIF3B-2	(1 of 2) K03253 - translation initiation factor 3 subunit B (EIF3B)
Pp6c4_12840	0.792221	3.39646e-12	0.655505	4.4701e-08	1.14347	9.15612e-11	0.840598	3.03087e-06	AT3G56150	EIF3C	(1 of 2) K03252 - translation initiation factor 3 subunit C (EIF3C)
Pp6c26_6120	0.596911	4.43509e-05			1.20352	5.94866e-18	0.835593	3.71078e-09	AT3G56150	EIF3C	(1 of 2) K03252 - translation initiation factor 3 subunit C (EIF3C)
Pp6c3_4140	0.576702	0.00113136			1.40847	1.94996e-24	1.38573	8.42438e-24	AT3G56150	EIF3C	(1 of 2) K03252 - translation initiation factor 3 subunit C (EIF3C)
Pp6c13_5000					1.14434	3.31945e-21	1.12694	1.2026e-20	AT3G56150	EIF3C	(1 of 2) K03252 - translation initiation factor 3 subunit C (EIF3C)
Pp6c20_4030	0.339675	0.0345258			0.768248	6.78897e-10	0.956409	7.91917e-15	AT3G57290	EIF3E	(1 of 1) K03250 - translation initiation factor 3 subunit E (EIF3E, INT6)
Pp6c8_7390					0.96104	4.10946e-12	0.770261	4.05497e-08	AT3G57290	EIF3E	(1 of 1) K03250 - translation initiation factor 3 subunit E (EIF3E, INT6)
Pp6c24_3360					0.649307	3.10874e-05	0.678468	8.53875e-06	AT3G57290	EIF3E	(1 of 1) K03250 - translation initiation factor 3 subunit E (EIF3E, INT6)
Pp6c1_16310	0.875257	0.000206953			1.04198	0.000756497	0.869098	0.0060838	AT3G11400	EIF3G1	(1 of 2) K03248 - translation initiation factor 3 subunit G (EIF3G)
Pp6c9_8540	0.381276	0.036053	0.44748	0.0193077	1.24148	2.60317e-19	1.41267	9.52597e-25	AT3G11400	EIF3G1	(1 of 2) K03248 - translation initiation factor 3 subunit G (EIF3G)
Pp6c11_11490							0.39197	0.0146098	AT3G11400	EIF3G1	(1 of 2) K03248 - translation initiation factor 3 subunit G (EIF3G)
Pp6c21_8140					0.725819	4.53071e-07	0.959632	1.39511e-11	AT4G33250	EIF3K	(1 of 1) K15028 - translation initiation factor 3 subunit K (EIF3K)
Pp6c18_6640					0.394756	0.00182731	0.65839	7.53307e-08	AT4G33250	EIF3K	(1 of 1) K15028 - translation initiation factor 3 subunit K (EIF3K)
Pp6c7_6840	0.483844	0.00427605			0.77398	4.13993e-10	0.50329	7.34327e-05	AT3G13920	EIF4A1	(1 of 3) K03257 - translation initiation factor 4A (EIF4A)
Pp6c7_8330					1.38076	3.60656e-25	1.19358	3.75589e-19	AT3G13920	EIF4A1	(1 of 3) K03257 - translation initiation factor 4A (EIF4A)
Pp6c19_10150					0.764533	3.43088e-17	0.890641	3.21221e-23	AT3G13920	EIF4A1	(1 of 3) K03257 - translation initiation factor 4A (EIF4A)
Pp6c11_10260					0.423777	0.0111898	0.497134	0.00273203	AT3G13920	EIF4A1	(1 of 3) K03257 - translation initiation factor 4A (EIF4A)
Pp6c6_760							0.58819	0.0259034	AT3G13920	EIF4A1	(1 of 3) K03257 - translation initiation factor 4A (EIF4A)
Pp6c6_710							1.06305	0.0291743	AT3G13920	EIF4A1	(1 of 3) K03257 - translation initiation factor 4A (EIF4A)
Pp6c3_18960					0.628676	0.00104642			AT3G26400	EIF4B1	(1 of 2) PTHR32091//PTHR32091:SF0 - FAMILY NOT NAMED // EUKARYOTIC INITIATION FACTOR 4B-RELATED
Pp6c11_890							0.413014	0.00334617	AT4G18040	EIF4E	(1 of 1) PTHR11960//PTHR11960:SF8 - EUKARYOTIC TRANSLATION INITIATION FACTOR 4E RELATED // AT15894P-RELATED
Pp6c17_9580	0.805416	2.02913e-05	0.603781	0.00386463	1.82409	1.15456e-30	1.66508	8.76462e-26	AT3G60240	EIF4G	(1 of 1) PTHR23253//PTHR23253:SF26 - EUKARYOTIC TRANSLATION INITIATION FACTOR 4 GAMMA // EUKARYOTIC TRANSLATION INITIATION FACTOR 4G
Pp6c17_9700	1.30032	9.00389e-05	1.02163	0.00499633	1.38554	1.46123e-17	0.995968	1.31606e-09	AT3G60240	EIF4G	(1 of 1) PTHR23253//PTHR23253:SF26 - EUKARYOTIC TRANSLATION INITIATION FACTOR 4 GAMMA // EUKARYOTIC TRANSLATION INITIATION FACTOR 4G
Pp6c3_19830	0.462934	0.0180502			0.79171	4.13606e-05	0.408925	0.0464239	AT3G60240	EIF4G	(1 of 1) PTHR23253//PTHR23253:SF26 - EUKARYOTIC TRANSLATION INITIATION FACTOR 4 GAMMA // EUKARYOTIC TRANSLATION INITIATION FACTOR 4G
Pp6c14_11060	0.828829	0.000245745			1.12483	6.85479e-07	0.613463	0.00877556	AT5G57870	eIFiso4G1	(1 of 3) K03260 - translation initiation factor 4G (EIF4G)
Pp6c17_9670	0.696784	0.000203415			1.13209	5.05319e-13	1.01649	1.06928e-10	AT2G24050	eIFiso4G2	(1 of 3) K03260 - translation initiation factor 4G (EIF4G)
Pp6c3_19390	0.552749	0.000885839			1.18003	7.10935e-10	0.685353	0.000558412	AT2G24050	eIFiso4G2	(1 of 3) K03260 - translation initiation factor 4G (EIF4G)
Pp6c11_8310	0.877676	2.87913e-05							AT2G27050	EIL1	(1 of 3) PTHR33305:SF1 - ETHYLENE INSENSITIVE 3-LIKE 1 PROTEIN-RELATED
Pp6c25_3190	0.922144	1.46567e-07	0.43223	0.0399281					AT5G03280	EIN2	(1 of 1) K14513 - ethylene-insensitive protein 2 (EIN2)
Pp6c7_5930							-0.524106	4.1248e-05	AT3G20770	EIN3	(1 of 3) PTHR33305:SF1 - ETHYLENE INSENSITIVE 3-LIKE 1 PROTEIN-RELATED
Pp6c7_9600	0.801008	1.6876e-06	0.447698	0.0218492	-0.429524	0.0378147	-0.498713	0.0147343	AT3G04580	EIN4	(1 of 5) K14509 - ethylene receptor (ETR, ERS)
Pp6c5_4790	0.43982	0.00167984					-0.362949	0.0342818	AT3G04580	EIN4	(1 of 5) K14509 - ethylene receptor (ETR, ERS)
Pp6c22_7810					-0.729865	0.000720684	-0.773281	0.000333924	AT3G04580	EIN4	(1 of 5) K14509 - ethylene receptor (ETR, ERS)
Pp6c24_5220							-0.54316	0.000702009	AT3G04580	EIN4	(1 of 5) K14509 - ethylene receptor (ETR, ERS)
Pp6c16_8110					-0.752328	0.00570881	-1.07876	4.84825e-05	AT3G12400	ELC	(1 of 3) K12183 - ESCRT-I complex subunit TSG101 (TSG101, STP22, VPS23)
Pp6c1_6940	-0.422307	0.00123465	-0.647794	6.73858e-07	-0.546817	0.000784485	-0.634862	9.01116e-05	AT2G25930	ELF3	(1 of 1) K12125 - protein EARLY FLOWERING 3 (ELF3)
Pp6c7_6400	0.396206	0.0260005							AT2G25930	ELF3	(1 of 1) K12125 - protein EARLY FLOWERING 3 (ELF3)
Pp6c11_8000					0.628884	0.000102868			AT2G25930	ELF3	(1 of 1) K12125 - protein EARLY FLOWERING 3 (ELF3)
Pp6c4_90	0.336923	0.038747							AT5G62640	ELF5	(1 of 1) PTHR13361:SF1 - WW DOMAIN-BINDING PROTEIN 11
Pp6c1_4140			-0.366415	0.0388145	0.485255	0.00127526			AT1G79730	ELF7	(1 of 1) K15174 - RNA polymerase II-associated factor 1 (PAF1)
Pp6c20_6270					0.277261	0.0141047	0.345092	0.0019174	AT5G16260	ELF9	(1 of 1) K13093 - HIV Tat-specific factor 1 (HTATSF1)
Pp6c6_1440					-0.354863	0.00836876	-0.464167	0.000439793	AT4G14690	ELIP2	(1 of 2) PTHR14154//PTHR14154:SF5 - UPF0041 BRAIN PROTEIN 44-RELATED // EARLY LIGHT-INDUCED PROTEIN 1, CHLOROPLASTIC-RELATED
Pp6c23_1430					0.611396	2.70361e-08	0.47499	1.6365e-05	AT5G22350	ELM1	(1 of 1) PTHR33986//PTHR33986:SF3 - FAMILY NOT NAMED // MITOCHONDRIAL FISSION PROTEIN ELM1
Pp6c9_11740					0.336968	0.0310222	0.555665	0.000209273	AT3G11220	ELO1	(1 of 1) K11375 - elongator complex protein 4 (ELP4)
Pp6c20_4920	-0.461093	0.0109599	-0.572528	0.00198337	-2.02514	2.14709e-47	-1.58136	1.05126e-31	AT5G48090	ELP1	(1 of 2) PTHR22884//PTHR22884:SF340 - SET DOMAIN PROTEINS // HISTONE-LYSINE N-METHYLTRANSFERASE SU(VAR)3-9-RELATED
Pp6c24_3130					-0.646063	0.000294193	-0.89218	2.57605e-07	AT5G48090	ELP1	(1 of 2) PTHR22884//PTHR22884:SF340 - SET DOMAIN PROTEINS // HISTONE-LYSINE N-METHYLTRANSFERASE SU(VAR)3-9-RELATED
Pp6c2_17660					0.587541	0.00141618	0.637365	0.0004659	AT4G10090	ELP6	(1 of 1) PTHR16184:SF6 - ELONGATOR COMPLEX PROTEIN 6
Pp6c11_560			0.427427	0.0195207	0.98808	2.59512e-17	1.09791	3.65627e-21	AT4G26300	emb1027	(1 of 2) 6.1.1.19 - Arginine--tRNA ligase / Arginyl-tRNA synthetase
Pp6c2_2660					-0.552455	0.0290836	-0.612037	0.0155209	AT5G22800	EMB1030	(1 of 1) PTHR11777:SF14 - ALANINE--TRNA LIGASE, CHLOROPLASTIC-RELATED
Pp6c1_20570					1.3656	2.47519e-09	2.04556	1.50444e-19	AT1G49400	emb1129	(1 of 3) K02961 - small subunit ribosomal protein S17 (RP-S17, MRPS17, rpsQ)
Pp6c3_2860			-0.398754	0.00314414			-0.584891	6.90688e-08	AT1G79350	EMB1135	(1 of 1) PTHR12706:SF13 - RING/FYVE/PHD ZINC FINGER DOMAIN-CONTAINING PROTEIN
Pp6c9_7030	0.720148	0.00496105			1.36997	1.67665e-15	1.6213	3.92875e-21	AT5G26742	emb1138	(1 of 1) PTHR24031:SF155 - DEAD-BOX ATP-DEPENDENT RNA HELICASE 3, CHLOROPLASTIC
Pp6c1_18840					0.570543	0.00769968			AT1G48850	EMB1144	(1 of 1) 4.2.3.5 - Chorismate synthase / 5-enolpyruvylshikimate-3-phosphate phospholyase
Pp6c23_6520					-1.24046	0.00503532			AT2G26830	emb1187	(1 of 1) K00894 - ethanolamine kinase (ETNK, EKI)
Pp6c24_820					-0.430528	0.0056635	-0.588222	0.000112096	AT2G26830	emb1187	(1 of 1) K00894 - ethanolamine kinase (ETNK, EKI)
Pp6c14_860					1.18298	3.38678e-08	1.41813	2.45614e-11	AT5G22640	emb1211	(1 of 1) PTHR23084//PTHR23084:SF155 - PHOSPHATIDYLINOSITOL-4-PHOSPHATE 5-KINASE RELATED // SUBFAMILY NOT NAMED
Pp6c12_12410					0.978061	2.91108e-15	0.890094	9.83932e-13	AT5G17710	EMB1241	(1 of 1) PTHR21237//PTHR21237:SF27 - GRPE PROTEIN // GRPE PROTEIN HOMOLOG
Pp6c4_2000							0.759892	0.00493173	AT5G17710	EMB1241	(1 of 1) PTHR21237//PTHR21237:SF27 - GRPE PROTEIN // GRPE PROTEIN HOMOLOG
Pp6c11_6690					1.02895	1.9253e-09	1.32002	6.11893e-15	AT3G18110	EMB1270	(1 of 24) PF01535//PF13041//PF13812 - PPR repeat (PPR) // PPR repeat family (PPR_2) // Pentatricopeptide repeat domain (PPR_3)
Pp6c6_6250					-1.44474	6.77648e-06	-1.47696	7.6493e-07	AT3G18110	EMB1270	(1 of 24) PF01535//PF13041//PF13812 - PPR repeat (PPR) // PPR repeat family (PPR_2) // Pentatricopeptide repeat domain (PPR_3)
Pp6c5_11410					0.41208	0.0059232			AT3G18110	EMB1270	(1 of 24) PF01535//PF13041//PF13812 - PPR repeat (PPR) // PPR repeat family (PPR_2) // Pentatricopeptide repeat domain (PPR_3)
Pp6c23_2750					0.46855	0.0470374	0.793086	0.000382808	AT1G49510	emb1273	embryo defective 1273
Pp6c23_10920					1.00925	6.22228e-09	1.25949	1.89138e-13	AT2G31340	emb1381	(1 of 1) PTHR36017:SF1 - EMBRYO DEFECTIVE 1381 PROTEIN
Pp6c2_12580					0.387985	0.00162409	0.452089	0.000173531	AT4G24270	EMB140	(1 of 1) PF05391 - Lsm interaction motif (Lsm_interact)
Pp6c6_15520					0.399843	0.021786			AT5G49930	emb1441	(1 of 1) PTHR15239//PTHR15239:SF6 - UNCHARACTERIZED // NUCLEAR EXPORT MEDIATOR FACTOR NEMF
Pp6c13_10210	-1.76396	4.25235e-09	-0.885354	0.010457	-1.95787	1.63802e-12	-1.22429	1.47492e-05	AT1G06150	EMB1444	(1 of 2) PTHR13902:SF55 - TRANSCRIPTION FACTOR EMB1444-RELATED
Pp6c26_2090					-1.5966	3.01679e-15	-1.00989	1.76426e-07	AT1G06150	EMB1444	(1 of 2) PTHR13902:SF55 - TRANSCRIPTION FACTOR EMB1444-RELATED
Pp6c19_9860					0.475369	0.000190217	0.518217	4.41729e-05	AT5G37510	EMB1467	(1 of 1) K03934 - NADH dehydrogenase (ubiquinone) Fe-S protein 1 (NDUFS1)
Pp6c8_11580					1.01224	0.0136904			AT1G78630	emb1473	(1 of 1) PTHR11545:SF7 - 50S RIBOSOMAL PROTEIN L13, CHLOROPLASTIC
Pp6c1_18810	0.699472	1.02793e-05	0.392599	0.0357044	1.1841	9.43676e-10	0.628921	0.00191627	AT1G20960	emb1507	(1 of 2) K12854 - pre-mRNA-splicing helicase BRR2 (SNRNP200, BRR2)
Pp6c2_5540	0.307928	0.0201788			0.581593	0.00136612			AT1G20960	emb1507	(1 of 2) K12854 - pre-mRNA-splicing helicase BRR2 (SNRNP200, BRR2)
Pp6c4_5510	0.54981	0.030091			0.495456	0.0142304	0.426731	0.0385041	AT2G03150	emb1579	(1 of 1) PTHR14304 - P30 DBC PROTEIN
Pp6c6_9150					0.56079	0.000295314	0.637395	1.65483e-05	AT1G12770	EMB1586	(1 of 1) PTHR24031//PTHR24031:SF303 - RNA HELICASE // DEAD-BOX ATP-DEPENDENT RNA HELICASE 47, MITOCHONDRIAL
Pp6c14_6160					0.751059	7.57878e-08	0.311978	0.0371969	AT5G27720	emb1644	(1 of 1) K12623 - U6 snRNA-associated Sm-like protein LSm4 (LSM4)
Pp6c14_5070							0.557546	0.00227334	AT1G04635	EMB1687	(1 of 1) K03537 - ribonuclease P/MRP protein subunit POP5 (POP5)
Pp6c1_17060					0.484257	0.00023363			AT4G09980	EMB1691	(1 of 3) 2.1.1.62 - mRNA (2'-O-methyladenosine-N(6)-)-methyltransferase
Pp6c20_11310					1.27984	4.12816e-12	0.939029	5.86884e-07	AT3G18390	EMB1865	(1 of 1) PTHR31846:SF4 - CRS1 / YHBY (CRM) DOMAIN-CONTAINING PROTEIN
Pp6c13_8640					1.29238	7.7077e-08	1.71336	5.76341e-13	AT3G18390	EMB1865	(1 of 1) PTHR31846:SF4 - CRS1 / YHBY (CRM) DOMAIN-CONTAINING PROTEIN
Pp6c11_9080					1.09994	1.48149e-13	0.819763	5.73697e-08	AT3G54350	emb1967	(1 of 2) PTHR13233//PTHR13233:SF0 - MICROSPHERULE PROTEIN 1 // MICROSPHERULE PROTEIN 1
Pp6c16_1550					0.466662	0.00072432	0.662887	8.35358e-07	AT1G21690	EMB1968	(1 of 1) PTHR11669//PTHR11669:SF17 - REPLICATION FACTOR C / DNA POLYMERASE III GAMMA-TAU SUBUNIT // REPLICATION FACTOR C SUBUNIT 4
Pp6c3_2660					0.658123	2.33785e-07	0.73189	9.08942e-09	AT3G07060	emb1974	(1 of 1) PTHR24104:SF10 - NHL DOMAIN-CONTAINING PROTEIN
Pp6c3_10130					1.52294	4.61658e-16	1.8933	3.93989e-24	AT2G22870	EMB2001	(1 of 1) K03978 - GTP-binding protein (engB)
Pp6c13_11860					1.46935	3.22894e-15	1.9001	1.3701e-24	AT2G22870	EMB2001	(1 of 1) K03978 - GTP-binding protein (engB)
Pp6c14_13560					0.991173	5.01377e-18	0.725019	3.76192e-10	AT1G10510	emb2004	(1 of 3) KOG4308 - LRR-containing protein
Pp6c1_11120							0.260722	0.0322587	AT5G09900	EMB2107	(1 of 2) K03035 - 26S proteasome regulatory subunit N5 (PSMD12, RPN5)
Pp6c13_3440	-1.04536	0.00672959					0.850053	0.00534744	AT1G75350	emb2184	(1 of 1) K02909 - large subunit ribosomal protein L31 (RP-L31, rpmE)
Pp6c3_230							0.683035	0.00324661	AT1G75350	emb2184	(1 of 1) K02909 - large subunit ribosomal protein L31 (RP-L31, rpmE)
Pp6c7_6010	0.730699	5.9195e-07	0.475341	0.00376766	0.717711	3.48292e-07	0.321773	0.0327698	AT1G79490	EMB2217	(1 of 185) PF01535//PF13041 - PPR repeat (PPR) // PPR repeat family (PPR_2)
Pp6c1_11920	0.950002	1.94273e-08	0.712269	0.000138333	1.24616	4.589e-20	1.2812	2.65997e-21	AT2G21710	EMB2219	(1 of 1) PTHR13068//PTHR13068:SF4 - CGI-12 PROTEIN-RELATED // TRANSCRIPTION TERMINATION FACTOR FAMILY PROTEIN
Pp6c15_540	0.60077	0.000331814	0.701326	9.96915e-05	2.35758	1.15468e-48	2.45103	6.37429e-52	AT4G21130	EMB2271	(1 of 2) K14793 - ribosomal RNA-processing protein 9 (RRP9)
Pp6c13_11080					1.29358	1.58722e-16	1.65184	1.77213e-26	AT4G21130	EMB2271	(1 of 2) K14793 - ribosomal RNA-processing protein 9 (RRP9)
Pp6c23_6220					0.686764	2.71854e-05	0.706257	1.57717e-05	AT1G30610	EMB2279	(1 of 185) PF01535//PF13041 - PPR repeat (PPR) // PPR repeat family (PPR_2)
Pp6c10_12850					0.640158	0.000256027	0.520895	0.0032828	AT1G30610	EMB2279	(1 of 185) PF01535//PF13041 - PPR repeat (PPR) // PPR repeat family (PPR_2)
Pp6c12_4890	0.79056	0.00598188							AT2G18020	EMB2296	(1 of 3) K02938 - large subunit ribosomal protein L8e (RP-L8e, RPL8)
Pp6c9_7240							0.693153	5.16546e-05	AT1G02780	emb2386	(1 of 4) K02885 - large subunit ribosomal protein L19e (RP-L19e, RPL19)
Pp6c18_6440							0.416612	0.0272645	AT1G02780	emb2386	(1 of 4) K02885 - large subunit ribosomal protein L19e (RP-L19e, RPL19)
Pp6c4_80	0.350864	0.035858							AT2G25660	emb2410	(1 of 1) PTHR34457:SF1 - EMBRYO DEFECTIVE 2410 PROTEIN
Pp6c24_8860					-0.488502	0.0122527			AT3G48470	EMB2423	(1 of 1) K11137 - telomere length regulation protein (TELO2, TEL2)
Pp6c11_4190					1.64053	6.86014e-24	1.69525	2.88098e-25	AT2G18510	emb2444	(1 of 2) K12831 - splicing factor 3B subunit 4 (SF3B4, SAP49)
Pp6c25_8830	-0.6618	0.000466815	-0.461958	0.0319625	-0.621258	0.00490606			AT4G39620	EMB2453	(1 of 24) PF01535//PF13041//PF13812 - PPR repeat (PPR) // PPR repeat family (PPR_2) // Pentatricopeptide repeat domain (PPR_3)
Pp6c4_4970	-0.482797	0.0106065			-0.556521	0.00160446	-0.440413	0.0119523	AT4G39620	EMB2453	(1 of 24) PF01535//PF13041//PF13812 - PPR repeat (PPR) // PPR repeat family (PPR_2) // Pentatricopeptide repeat domain (PPR_3)
Pp6c8_2610					1.32504	2.57652e-08	1.34785	9.73956e-09	AT4G39620	EMB2453	(1 of 24) PF01535//PF13041//PF13812 - PPR repeat (PPR) // PPR repeat family (PPR_2) // Pentatricopeptide repeat domain (PPR_3)
Pp6c17_4590	0.981751	0.000139462			0.919588	8.31938e-06	0.896562	1.51439e-05	AT1G70070	EMB25	(1 of 1) PF00270//PF00271//PF08148 - DEAD/DEAH box helicase (DEAD) // Helicase conserved C-terminal domain (Helicase_C) // DSHCT (NUC185) domain (DSHCT)
Pp6c2_1140					1.3848	1.37133e-09	2.07778	4.5213e-20	AT2G41720	EMB2654	(1 of 24) PF01535//PF13041//PF13812 - PPR repeat (PPR) // PPR repeat family (PPR_2) // Pentatricopeptide repeat domain (PPR_3)
Pp6c22_7540	-0.531058	0.0299363	-0.624908	0.0160497	-0.548285	0.00363631	-0.786218	2.07661e-05	AT5G37630	EMB2656	(1 of 1) K06678 - condensin complex subunit 3 (YCG1, CAPG)
Pp6c14_1660			0.731345	0.00445424	1.15635	1.13172e-12	0.908473	2.83437e-08	AT5G18570	EMB269	(1 of 1) PTHR11702//PTHR11702:SF20 - DEVELOPMENTALLY REGULATED GTP-BINDING PROTEIN-RELATED // GTP-BINDING PROTEIN OBGC, CHLOROPLASTIC
Pp6c8_7340			0.655216	0.027566	2.23788	2.78269e-29	2.69424	1.15701e-40	AT5G18570	EMB269	(1 of 1) PTHR11702//PTHR11702:SF20 - DEVELOPMENTALLY REGULATED GTP-BINDING PROTEIN-RELATED // GTP-BINDING PROTEIN OBGC, CHLOROPLASTIC
Pp6c7_10550					1.61998	5.92672e-18	2.12544	4.58716e-30	AT5G18570	EMB269	(1 of 1) PTHR11702//PTHR11702:SF20 - DEVELOPMENTALLY REGULATED GTP-BINDING PROTEIN-RELATED // GTP-BINDING PROTEIN OBGC, CHLOROPLASTIC
Pp6c5_13670					1.39859	9.1141e-18	1.78005	2.90986e-27	AT5G18570	EMB269	(1 of 1) PTHR11702//PTHR11702:SF20 - DEVELOPMENTALLY REGULATED GTP-BINDING PROTEIN-RELATED // GTP-BINDING PROTEIN OBGC, CHLOROPLASTIC
Pp6c1_19620					0.471854	0.000441118	0.558903	2.33113e-05	AT1G20200	EMB2719	(1 of 2) K03033 - 26S proteasome regulatory subunit N3 (PSMD3, RPN3)
Pp6c14_2540					1.08037	2.8131e-10	0.934192	6.7418e-08	AT4G29060	emb2726	(1 of 1) K02357 - elongation factor Ts (tsf, TSFM)
Pp6c3_6020					0.78399	0.000932281	1.05869	5.63651e-06	AT4G29060	emb2726	(1 of 1) K02357 - elongation factor Ts (tsf, TSFM)
Pp6c11_11900	0.363171	0.00570914	0.350263	0.013978	1.20902	9.15096e-22	1.18962	4.559e-21	AT5G19820	emb2734	(1 of 1) PTHR10527//PTHR10527:SF29 - IMPORTIN BETA // SUBFAMILY NOT NAMED
Pp6c7_2830	0.339698	0.0161019			1.40658	2.09292e-33	1.35527	2.46455e-31	AT5G19820	emb2734	(1 of 1) PTHR10527//PTHR10527:SF29 - IMPORTIN BETA // SUBFAMILY NOT NAMED
Pp6c3_4630					0.772354	1.31953e-07	0.962279	7.78496e-12	AT5G06240	emb2735	embryo defective 2735
Pp6c1_17120					0.902269	8.11439e-06	1.09601	4.15781e-08	AT5G53860	emb2737	(1 of 1) PTHR36404//PTHR36404:SF1 - FAMILY NOT NAMED // PROTEIN EMBRYO DEFECTIVE 2737
Pp6c16_9150	0.576001	0.000266632			0.583033	3.95995e-05			AT4G14590	emb2739	(1 of 1) K13140 - integrator complex subunit 3 (INTS3)
Pp6c12_10050					2.03121	9.36152e-34	2.22844	2.10126e-39	AT3G12670	emb2742	(1 of 2) PTHR11550:SF11 - CTP SYNTHASE
Pp6c20_6430					0.922165	6.84695e-09	1.45273	1.30816e-20	AT5G63420	emb2746	(1 of 1) 3.5.2.6 - Beta-lactamase / Penicillinase
Pp6c4_10830	0.785093	2.32664e-05	0.449064	0.0399566	0.8761	7.27222e-13	0.657785	9.9241e-08	AT1G80410	EMB2753	(1 of 1) PTHR22767//PTHR22767:SF2 - N-TERMINAL ACETLYTRANSFERASE-RELATED // NAT1
Pp6c10_11030					1.32752	2.17664e-21	1.33898	1.06379e-21	AT1G80410	EMB2753	(1 of 1) PTHR22767//PTHR22767:SF2 - N-TERMINAL ACETLYTRANSFERASE-RELATED // NAT1
Pp6c3_12620					1.05195	9.17712e-17	0.968437	1.81165e-14	AT1G80410	EMB2753	(1 of 1) PTHR22767//PTHR22767:SF2 - N-TERMINAL ACETLYTRANSFERASE-RELATED // NAT1
Pp6c10_2810			-0.330369	0.0106904	-0.287691	0.0481229	-0.469211	0.000562168	AT4G36630	EMB2754	(1 of 1) PTHR12894//PTHR12894:SF10 - CNH DOMAIN CONTAINING // VAM6/VPS39-LIKE PROTEIN
Pp6c19_6650	0.814153	1.71129e-05	0.46917	0.03808	1.82747	8.30647e-46	1.87402	5.8121e-48	AT4G29860	EMB2757	(1 of 1) PTHR19854//PTHR19854:SF1 - TRANSDUCIN BETA-LIKE 3 // GUANINE NUCLEOTIDE-BINDING PROTEIN SUBUNIT BETA-LIKE PROTEIN 1
Pp6c14_11250	0.301821	0.0323137			0.975483	2.838e-16	0.953998	8.02342e-16	AT2G04842	EMB2761	(1 of 1) PTHR11451//PTHR11451:SF32 - TRNA SYNTHETASE-RELATED // THREONYL-TRNA SYNTHETASE / THREONINE--TRNA LIGASE-RELATED
Pp6c2_6310					0.400632	0.0117755	0.463904	0.00333373	AT2G04842	EMB2761	(1 of 1) PTHR11451//PTHR11451:SF32 - TRNA SYNTHETASE-RELATED // THREONYL-TRNA SYNTHETASE / THREONINE--TRNA LIGASE-RELATED
Pp6c9_6100					1.98684	8.18535e-38	2.28529	3.46465e-48	AT2G17250	EMB2762	(1 of 1) K14771 - U3 small nucleolar RNA-associated protein 19 (NOC4, UTP19)
Pp6c2_12130	0.842203	1.83263e-06			0.855479	0.000904398			AT2G17510	EMB2763	(1 of 1) K12585 - exosome complex exonuclease DIS3/RRP44 (DIS3, RRP44)
Pp6c16_3420					0.553569	1.37154e-05	0.516857	5.57757e-05	AT2G17510	EMB2763	(1 of 1) K12585 - exosome complex exonuclease DIS3/RRP44 (DIS3, RRP44)
Pp6c21_5430	0.334344	0.0243671			0.924622	3.05737e-10	0.864642	4.5437e-09	AT2G38770	EMB2765	(1 of 1) K12874 - intron-binding protein aquarius (AQR)
Pp6c15_7490					0.629523	1.96627e-05	0.509177	0.000740591	AT2G45000	EMB2766	(1 of 1) K14306 - nuclear pore complex protein Nup62 (NUP62, NSP1)
Pp6c5_7830					0.529275	0.00304079	0.452467	0.0132691	AT3G13200	EMB2769	(1 of 1) K12863 - protein CWC15 (CWC15)
Pp6c24_5620	0.381487	0.0195234			1.0152	3.33389e-11	0.5872	0.000216874	AT4G03430	EMB2770	(1 of 1) K12855 - pre-mRNA-processing factor 6 (PRPF6, PRP6)
Pp6c11_10600							0.628183	0.00519932	AT5G05560	EMB2771	(1 of 1) K03348 - anaphase-promoting complex subunit 1 (APC1)
Pp6c13_2410					0.421208	0.0174746			AT5G27740	EMB2775	(1 of 1) PTHR11669//PTHR11669:SF1 - REPLICATION FACTOR C / DNA POLYMERASE III GAMMA-TAU SUBUNIT // REPLICATION FACTOR C SUBUNIT 3
Pp6c26_6930			0.404035	0.0107828	1.60243	1.44223e-22	1.91967	5.19605e-32	AT2G43650	EMB2777	(1 of 2) K14767 - U3 small nucleolar RNA-associated protein 3 (UTP3, SAS10)
Pp6c15_12910	0.485694	7.54954e-05							AT5G10360	EMB3010	(1 of 2) K02991 - small subunit ribosomal protein S6e (RP-S6e, RPS6)
Pp6c7_3750					0.805208	9.0635e-08	1.24964	2.70859e-17	AT5G10360	EMB3010	(1 of 2) K02991 - small subunit ribosomal protein S6e (RP-S6e, RPS6)
Pp6c15_12780							0.61256	0.000607764	AT5G10360	EMB3010	(1 of 2) K02991 - small subunit ribosomal protein S6e (RP-S6e, RPS6)
Pp6c11_11310							0.499187	0.00568485	AT5G10360	EMB3010	(1 of 2) K02991 - small subunit ribosomal protein S6e (RP-S6e, RPS6)
Pp6c23_1570	0.35775	0.0185072			0.917027	1.21248e-10	0.57203	9.60658e-05	AT5G13010	EMB3011	(1 of 1) K12815 - pre-mRNA-splicing factor ATP-dependent RNA helicase DHX38/PRP16 (DHX38, PRP16)
Pp6c15_820					0.665498	0.00069204			AT5G13010	EMB3011	(1 of 1) K12815 - pre-mRNA-splicing factor ATP-dependent RNA helicase DHX38/PRP16 (DHX38, PRP16)
Pp6c25_2750					0.382184	0.0156672			AT5G40480	EMB3012	(1 of 1) K14314 - nuclear pore complex protein Nup210 (NUP210, GP210)
Pp6c15_6410					1.06232	9.12772e-10	0.636837	0.000372343	AT2G03050	EMB93	(1 of 1) PTHR13068//PTHR13068:SF36 - CGI-12 PROTEIN-RELATED // SUBFAMILY NOT NAMED
Pp6c17_6770					0.654634	1.05004e-05			AT5G27270	EMB976	(1 of 185) PF01535//PF13041 - PPR repeat (PPR) // PPR repeat family (PPR_2)
Pp6c5_1930	-0.373599	0.0359313							AT2G22140	EME1B	(1 of 2) K10882 - crossover junction endonuclease EME1 (EME1, MMS4)
Pp6c6_2380					-1.46744	1.25891e-19	-0.974096	1.41212e-09	AT5G51230	EMF2	(1 of 3) PTHR22597//PTHR22597:SF0 - POLYCOMB GROUP PROTEIN // POLYCOMB PROTEIN SUZ12
Pp6c19_2720	1.16136	0.00419198	1.08402	0.0137789					AT5G07280	EMS1	(1 of 1) PTHR27000//PTHR27000:SF106 - FAMILY NOT NAMED // LEUCINE-RICH REPEAT RECEPTOR PROTEIN KINASE EXS
Pp6c15_620					-1.76837	1.55277e-34	-1.16284	5.12813e-16	AT4G21600	ENDO5	(1 of 5) 3.1.30.1 - Aspergillus nuclease S(1) / Single-stranded-nucleate endonuclease
Pp6c3_1810	0.997912	0.000548737			1.36728	8.87759e-07	1.7727	1.14882e-10	AT1G74030	ENO1	(1 of 1) PTHR11902:SF8 - ENOLASE 1, CHLOROPLASTIC
Pp6c13_2650	-0.61092	0.041674	-0.729239	0.0209009	-1.30043	1.33831e-08	-0.796356	0.000401821	AT1G74030	ENO1	(1 of 1) PTHR11902:SF8 - ENOLASE 1, CHLOROPLASTIC
Pp6c2_7950	-2.23444	3.62186e-06	-1.29452	0.0126971	-2.74659	4.86282e-10	-1.96431	6.30614e-06	AT4G31820	ENP	(1 of 1) PTHR32370:SF7 - BTB/POZ DOMAIN-CONTAINING PROTEIN NPY1
Pp6c7_6970	0.663355	0.0114961			1.22269	8.98695e-07			AT3G55830	EPC1	(1 of 1) 2.4.1.223 - Glucuronyl-galactosyl-proteoglycan 4-alpha-N- acetylglucosaminyltransferase / acetylglucosaminyltransferase
Pp6c15_9370					0.456398	0.00527074			AT5G10810	ER	(1 of 1) PTHR12373 - ENHANCER OF RUDIMENTARY ERH
Pp6c14_1800					-0.567243	0.000344345	-0.480802	0.00272865	AT5G40280	ERA1	(1 of 1) K05954 - protein farnesyltransferase subunit beta (FNTB)
Pp6c6_15470					-0.659908	5.23199e-05	-0.466429	0.00454253	AT3G05210	ERCC1	(1 of 1) K10849 - DNA excision repair protein ERCC-1 (ERCC1)
Pp6c21_2760	-0.781108	9.04517e-05	-0.778606	0.000186406	-1.2654	3.19731e-05	-2.0734	3.11502e-12	AT5G51070	ERD1	(1 of 1) PTHR11638//PTHR11638:SF118 - ATP-DEPENDENT CLP PROTEASE // CHAPERONE PROTEIN CLPD, CHLOROPLASTIC
Pp6c18_7310	0.647887	0.00120889			0.731176	0.0282553			AT5G51070	ERD1	(1 of 1) PTHR11638//PTHR11638:SF118 - ATP-DEPENDENT CLP PROTEASE // CHAPERONE PROTEIN CLPD, CHLOROPLASTIC
Pp6c8_6520	-1.8645	1.41351e-09	-1.41593	1.66632e-05	-1.48527	2.61019e-18	-0.916033	7.79671e-08	AT2G41430	ERD15	dehydration-induced protein (ERD15)
Pp6c24_3100					0.823168	0.0156998	1.53435	2.90744e-06	AT2G41430	ERD15	dehydration-induced protein (ERD15)
Pp6c15_6630							0.601114	1.96327e-06	AT1G29330	ERD2	(1 of 1) PTHR10585//PTHR10585:SF26 - ER LUMEN PROTEIN RETAINING RECEPTOR // ER LUMEN PROTEIN RETAINING RECEPTOR
Pp6c9_6520							0.489079	9.79389e-05	AT3G25040	ERD2B	(1 of 1) PTHR10585//PTHR10585:SF29 - ER LUMEN PROTEIN RETAINING RECEPTOR // SUBFAMILY NOT NAMED
Pp6c4_8970	0.374999	0.0345297			-0.627167	0.00475946	-0.745653	0.000727421	AT4G19120	ERD3	(1 of 1) PTHR10108:SF844 - METHYLTRANSFERASE PMT21-RELATED
Pp6c1_9230					-0.916977	7.30432e-17	-0.486559	1.55084e-05	AT4G19120	ERD3	(1 of 1) PTHR10108:SF844 - METHYLTRANSFERASE PMT21-RELATED
Pp6c11_8470					-0.446478	0.0104325			AT1G30360	ERD4	(1 of 1) PTHR13018:SF22 - EARLY-RESPONSIVE TO DEHYDRATION STRESS PROTEIN (ERD4)
Pp6c17_1930	-0.672582	7.03646e-05	-0.691364	8.60158e-05	-1.69225	1.45028e-18	-1.82611	1.72134e-21	AT3G30775	ERD5	(1 of 2) 1.5.5.2//1.5.99.8 - Proline dehydrogenase // Transferred entry: 1.5.5.2
Pp6c5_4970					-3.23937	5.12141e-22	-2.51702	7.02032e-13	AT3G30775	ERD5	(1 of 2) 1.5.5.2//1.5.99.8 - Proline dehydrogenase // Transferred entry: 1.5.5.2
Pp6c16_8550					-1.24792	9.77054e-05			AT3G30775	ERD5	(1 of 2) 1.5.5.2//1.5.99.8 - Proline dehydrogenase // Transferred entry: 1.5.5.2
Pp6c3_8270	-0.653652	0.0213978			-1.43667	2.318e-14	-0.852303	1.11818e-05	AT2G17840	ERD7	(1 of 6) PF06911 - Senescence-associated protein (Senescence)
Pp6c7_11100	0.76788	0.034566			-1.69632	0.0030794	-2.58569	1.17871e-05	AT2G17840	ERD7	(1 of 6) PF06911 - Senescence-associated protein (Senescence)
Pp6c2_20530	-0.288971	0.0449809			-0.925991	2.9064e-17	-0.721919	5.999e-11	AT2G17840	ERD7	(1 of 6) PF06911 - Senescence-associated protein (Senescence)
Pp6c4_7660			-1.50288	0.0253494	4.48243	1.90103e-30	3.33723	3.08409e-18	AT4G17500	ERF-1	(1 of 1) PTHR31190//PTHR31190:SF30 - FAMILY NOT NAMED // ETHYLENE-RESPONSIVE TRANSCRIPTION FACTOR 15-RELATED
Pp6c26_740					0.582551	1.28465e-09	0.586631	8.8616e-10	AT1G12920	ERF1-2	(1 of 3) K03265 - peptide chain release factor subunit 1 (ETF1, ERF1)
Pp6c9_440					0.619963	3.29667e-05	1.06627	1.92052e-13	AT1G12920	ERF1-2	(1 of 3) K03265 - peptide chain release factor subunit 1 (ETF1, ERF1)
Pp6c9_1040	0.822271	0.0014601	0.795845	0.00293524	0.99929	0.000137208			AT1G28370	ERF11	(1 of 141) PF00847 - AP2 domain (AP2)
Pp6c11_12740	2.12552	0.0134113			6.18275	2.74869e-10	3.01635	3.6871e-06	AT1G28370	ERF11	(1 of 141) PF00847 - AP2 domain (AP2)
Pp6c7_1420	1.52629	0.0201265			3.9306	7.07627e-09			AT1G28370	ERF11	(1 of 141) PF00847 - AP2 domain (AP2)
Pp6c10_10570					3.48602	1.41941e-13	2.1777	8.42694e-06	AT1G28370	ERF11	(1 of 141) PF00847 - AP2 domain (AP2)
Pp6c1_4360	2.12334	1.01149e-13	1.82998	1.41758e-09	4.34264	1.47139e-81	2.40702	6.27461e-27	AT5G50080	ERF110	(1 of 141) PF00847 - AP2 domain (AP2)
Pp6c7_10080	0.614914	0.0014584							AT5G50080	ERF110	(1 of 141) PF00847 - AP2 domain (AP2)
Pp6c19_5690	0.560286	0.00710348							AT5G50080	ERF110	(1 of 141) PF00847 - AP2 domain (AP2)
Pp6c10_3740	-1.41259	0.0269545							AT5G50080	ERF110	(1 of 141) PF00847 - AP2 domain (AP2)
Pp6c1_7610	-1.68528	0.0437786			-2.59662	8.11819e-05			AT5G50080	ERF110	(1 of 141) PF00847 - AP2 domain (AP2)
Pp6c11_7960					3.83446	6.90218e-15	2.85777	7.77879e-09	AT5G50080	ERF110	(1 of 141) PF00847 - AP2 domain (AP2)
Pp6c25_2050							-1.69198	0.0171442	AT5G50080	ERF110	(1 of 141) PF00847 - AP2 domain (AP2)
Pp6c11_7630							-0.95204	0.0321484	AT5G50080	ERF110	(1 of 141) PF00847 - AP2 domain (AP2)
Pp6c7_10790					4.14239	8.34338e-06	3.45634	1.26986e-05	AT2G44840	ERF13	(1 of 1) PTHR31190//PTHR31190:SF21 - FAMILY NOT NAMED // ETHYLENE-RESPONSIVE TRANSCRIPTION FACTOR 13
Pp6c4_12640					3.54254	4.95713e-07	1.90406	0.00988368	AT1G04370	ERF14	(1 of 2) PTHR31677:SF3 - ETHYLENE-RESPONSIVE TRANSCRIPTION FACTOR 14-RELATED
Pp6c4_1380					1.6406	0.00232026	1.36906	0.0113464	AT5G47220	ERF2	(1 of 1) K14517 - ethylene-responsive transcription factor 2 (ERF2)
Pp6c16_11310	2.62809	1.56101e-07	2.49853	2.09289e-06					AT2G35700	ERF38	(1 of 2) PTHR31985:SF41 - ETHYLENE-RESPONSIVE TRANSCRIPTION FACTOR ERF038-RELATED
Pp6c10_5250	2.02542	0.00528413							AT2G35700	ERF38	(1 of 2) PTHR31985:SF41 - ETHYLENE-RESPONSIVE TRANSCRIPTION FACTOR ERF038-RELATED
Pp6c14_1520	1.59587	1.03395e-09	1.68254	1.73221e-08	2.53784	8.4024e-14	1.5333	1.5086e-05	AT3G15210	ERF4	(1 of 30) K09286 - EREBP-like factor (EREBP)
Pp6c14_5510	-1.98706	5.76714e-07			-1.47128	1.3818e-06	-0.6294	0.048907	AT3G15210	ERF4	(1 of 30) K09286 - EREBP-like factor (EREBP)
Pp6c25_7220	-1.67389	0.000111975			-0.858844	1.02487e-06	-0.704385	6.76473e-05	AT3G15210	ERF4	(1 of 30) K09286 - EREBP-like factor (EREBP)
Pp6c13_11750	1.90397	1.0038e-05	1.34881	0.006919	1.8547	0.0006355			AT5G44210	ERF9	(1 of 30) K09286 - EREBP-like factor (EREBP)
Pp6c16_11140	1.33004	0.00203397	1.03141	0.0340914	0.584229	0.0452626			AT5G44210	ERF9	(1 of 30) K09286 - EREBP-like factor (EREBP)
Pp6c19_8270					-0.491818	0.0311845			AT1G10030	ERG28	(1 of 1) PTHR15451:SF19 - ERGOSTEROL BIOSYNTHETIC PROTEIN 28-RELATED
Pp6c16_13160			-1.17254	0.0476877	-1.65036	0.00015071	-1.09431	0.00207685	AT5G62230	ERL1	(1 of 2) PTHR27000//PTHR27000:SF84 - FAMILY NOT NAMED // LRR RECEPTOR-LIKE SERINE/THREONINE-PROTEIN KINASE ERL1-RELATED
Pp6c5_4540					-1.82817	1.5508e-15	-1.34639	5.20844e-09	AT5G62230	ERL1	(1 of 2) PTHR27000//PTHR27000:SF84 - FAMILY NOT NAMED // LRR RECEPTOR-LIKE SERINE/THREONINE-PROTEIN KINASE ERL1-RELATED
Pp6c2_10580					-2.56688	0.00123903			AT5G62230	ERL1	(1 of 2) PTHR27000//PTHR27000:SF84 - FAMILY NOT NAMED // LRR RECEPTOR-LIKE SERINE/THREONINE-PROTEIN KINASE ERL1-RELATED
Pp6c1_10400					0.292199	0.0106655	0.269357	0.0194724	AT3G07100	ERMO2	(1 of 1) PTHR13803//PTHR13803:SF11 - SEC24-RELATED PROTEIN // SUBFAMILY NOT NAMED
Pp6c16_11750					0.42083	0.0418406			AT1G72280	ERO1	(1 of 1) K10976 - ERO1-like protein beta (ERO1LB)
Pp6c5_4470	0.72908	0.00335763							AT2G38960	ERO2	(1 of 2) K10950 - ERO1-like protein alpha (ERO1L)
Pp6c1_5740					0.637861	0.00609563	0.842675	0.000224909	AT5G64050	ERS	(1 of 2) 6.1.1.17 - Glutamate--tRNA ligase / Glutamyl-tRNA synthetase
Pp6c2_20290			-0.55105	0.000681932	-0.760711	1.06012e-05	-0.806102	2.54479e-06	AT2G40940	ERS1	(1 of 1) PTHR24423//PTHR24423:SF515 - TWO-COMPONENT SENSOR HISTIDINE KINASE // SUBFAMILY NOT NAMED
Pp6c4_14400	0.724148	6.99491e-06							AT1G04310	ERS2	(1 of 5) K14509 - ethylene receptor (ETR, ERS)
Pp6c23_370							-0.44769	0.0328474	AT4G15880	ESD4	(1 of 3) K08592 - sentrin-specific protease 1 [EC:3.4.22.68] (SENP1)
Pp6c8_1690	-0.673949	0.00488188	-0.670503	0.00974327					AT4G22970	ESP	(1 of 1) K02365 - separase (ESP1)
Pp6c15_10540	-0.923519	4.79088e-09	-0.571211	0.00116735	-0.62501	8.61533e-07	-0.647474	3.11238e-07	AT5G56780	ET2	(1 of 3) PTHR35133:SF1 - EFFECTOR OF TRANSCRIPTION2-RELATED
Pp6c9_11480	-1.26641	0.000347548			-0.792075	0.00136612	-1.1005	5.80688e-06	AT5G56780	ET2	(1 of 3) PTHR35133:SF1 - EFFECTOR OF TRANSCRIPTION2-RELATED
Pp6c3_18130					2.00137	1.59515e-16	1.65282	1.82773e-11	AT5G56780	ET2	(1 of 3) PTHR35133:SF1 - EFFECTOR OF TRANSCRIPTION2-RELATED
Pp6c15_9220	-0.500526	0.0347263			-0.758234	0.000556388			AT1G50940	ETFALPHA	(1 of 1) 1.3.1.95 - Acryloyl-CoA reductase (NADH)
Pp6c26_7330					-1.17505	1.40857e-09	-0.615186	0.00176307	AT2G43400	ETFQO	(1 of 1) 1.5.5.1 - Electron-transferring-flavoprotein dehydrogenase / ETF-ubiquinone oxidoreductase
Pp6c21_4690					0.509867	0.000581106	0.433706	0.00410135	AT2G40550	ETG1	(1 of 1) PTHR13489:SF0 - MINI-CHROMOSOME MAINTENANCE COMPLEX-BINDING PROTEIN
Pp6c11_8170	-0.56349	0.00741463			-0.365775	0.0153997			AT3G51770	ETO1	(1 of 2) PTHR23083:SF420 - ETO1-LIKE PROTEIN 2-RELATED
Pp6c7_6040					0.381294	0.0014857	0.399929	0.000932557	AT3G51770	ETO1	(1 of 2) PTHR23083:SF420 - ETO1-LIKE PROTEIN 2-RELATED
Pp6c2_3960	-0.392986	9.85044e-05	-0.372387	0.000436029					AT1G66340	ETR1	(1 of 1) PTHR24423:SF365 - ETHYLENE RECEPTOR 1-RELATED
Pp6c14_10160	0.583901	0.00142626							AT1G66340	ETR1	(1 of 1) PTHR24423:SF365 - ETHYLENE RECEPTOR 1-RELATED
Pp6c25_4400	0.479458	0.0112241					-0.296117	0.000442618	AT1G66340	ETR1	(1 of 1) PTHR24423:SF365 - ETHYLENE RECEPTOR 1-RELATED
Pp6c10_2040					-0.429173	0.0166514	-0.52677	0.00344099	AT1G66340	ETR1	(1 of 1) PTHR24423:SF365 - ETHYLENE RECEPTOR 1-RELATED
Pp6c9_9400	1.06751	1.28238e-12					-0.364567	0.0383642	AT3G23150	ETR2	(1 of 5) K14509 - ethylene receptor (ETR, ERS)
Pp6c16_11540			-0.556898	0.0140045	-2.51129	5.98211e-24	-2.09364	5.78275e-17	AT3G23150	ETR2	(1 of 5) K14509 - ethylene receptor (ETR, ERS)
Pp6c14_10120	0.300122	0.0130187			1.38517	6.29979e-28	0.978856	2.0617e-14	AT4G33630	EX1	(1 of 1) PTHR33917:SF1 - PROTEIN EXECUTER 1, CHLOROPLASTIC
Pp6c14_3260	-0.398751	0.0209552			-0.847102	1.40291e-05	-0.543835	0.00744651	AT5G64260	EXL2	(1 of 2) PTHR31279//PTHR31279:SF12 - FAMILY NOT NAMED // PHI-1-LIKE PROTEIN
Pp6c19_5000					-1.08271	9.21565e-07			AT5G51550	EXL3	(1 of 8) PF04674 - Phosphate-induced protein 1 conserved region (Phi_1)
Pp6c2_7050	0.829117	0.0165083	0.937466	0.0120999					AT5G09440	EXL4	(1 of 2) PTHR31279//PTHR31279:SF12 - FAMILY NOT NAMED // PHI-1-LIKE PROTEIN
Pp6c18_10550					0.556868	0.0165253	0.793507	0.000459527	AT5G09440	EXL4	(1 of 2) PTHR31279//PTHR31279:SF12 - FAMILY NOT NAMED // PHI-1-LIKE PROTEIN
Pp6c13_5940	1.0059	7.36274e-06	1.48038	2.91724e-11					AT4G08950	EXO	(1 of 2) PTHR31279//PTHR31279:SF3 - FAMILY NOT NAMED // (PHI-1) PROTEIN, PUTATIVE-RELATED
Pp6c22_6310			0.910888	0.00242786	-0.88868	0.000562248	-0.707834	0.00781573	AT4G08950	EXO	(1 of 2) PTHR31279//PTHR31279:SF3 - FAMILY NOT NAMED // (PHI-1) PROTEIN, PUTATIVE-RELATED
Pp6c2_7030					-0.835572	0.00304478	-1.11018	7.05825e-05	AT4G08950	EXO	(1 of 2) PTHR31279//PTHR31279:SF3 - FAMILY NOT NAMED // (PHI-1) PROTEIN, PUTATIVE-RELATED
Pp6c10_4740							0.645093	2.48916e-05	AT4G08950	EXO	(1 of 2) PTHR31279//PTHR31279:SF3 - FAMILY NOT NAMED // (PHI-1) PROTEIN, PUTATIVE-RELATED
Pp6c14_7470	0.563183	0.00757803			-0.244368	0.0348774	-0.398349	0.000335827	AT5G03540	EXO70A1	(1 of 3) PTHR12542//PTHR12542:SF41 - EXOCYST COMPLEX PROTEIN EXO70 // EXOCYST SUBUNIT EXO70 FAMILY PROTEIN A3-RELATED
Pp6c11_9330			-0.439553	0.0158117			-0.427549	0.00885342	AT5G03540	EXO70A1	(1 of 3) PTHR12542//PTHR12542:SF41 - EXOCYST COMPLEX PROTEIN EXO70 // EXOCYST SUBUNIT EXO70 FAMILY PROTEIN A3-RELATED
Pp6c13_8680					0.98151	1.51254e-06			AT5G03540	EXO70A1	(1 of 3) PTHR12542//PTHR12542:SF41 - EXOCYST COMPLEX PROTEIN EXO70 // EXOCYST SUBUNIT EXO70 FAMILY PROTEIN A3-RELATED
Pp6c26_7680					-2.34493	7.67712e-06	-1.43817	0.00266779	AT5G03540	EXO70A1	(1 of 3) PTHR12542//PTHR12542:SF41 - EXOCYST COMPLEX PROTEIN EXO70 // EXOCYST SUBUNIT EXO70 FAMILY PROTEIN A3-RELATED
Pp6c4_5650	0.848846	0.0124885	1.1648	0.000574002					AT5G52340	EXO70A2	(1 of 3) PTHR12542//PTHR12542:SF41 - EXOCYST COMPLEX PROTEIN EXO70 // EXOCYST SUBUNIT EXO70 FAMILY PROTEIN A3-RELATED
Pp6c1_3770	0.718157	0.00176829	0.765347	0.00149593					AT5G58430	EXO70B1	(1 of 2) PTHR12542//PTHR12542:SF29 - EXOCYST COMPLEX PROTEIN EXO70 // SUBFAMILY NOT NAMED
Pp6c6_7280	0.526509	0.00497554							AT5G13150	EXO70C1	(1 of 2) PTHR12542//PTHR12542:SF15 - EXOCYST COMPLEX PROTEIN EXO70 // EXOCYST SUBUNIT EXO70 FAMILY PROTEIN C1-RELATED
Pp6c3_14550	0.614358	0.0024571					-0.537555	0.00294358	AT1G72470	EXO70D1	(1 of 3) PTHR12542:SF27 - EXOCYST SUBUNIT EXO70 FAMILY PROTEIN D3-RELATED
Pp6c1_12200					-1.15779	1.76027e-09	-0.943613	9.06717e-07	AT1G54090	EXO70D2	(1 of 3) PTHR12542:SF27 - EXOCYST SUBUNIT EXO70 FAMILY PROTEIN D3-RELATED
Pp6c5_8300	0.346203	0.0167355							AT5G61010	EXO70E2	(1 of 1) PTHR12542//PTHR12542:SF20 - EXOCYST COMPLEX PROTEIN EXO70 // SUBFAMILY NOT NAMED
Pp6c9_1220							-0.484537	0.000740547	AT5G49830	EXO84B	(1 of 2) PTHR21426:SF15 - EXOCYST COMPLEX COMPONENT EXO84A
Pp6c24_7950					-1.42426	0.00359171			AT2G37640	EXP3	(1 of 1) PTHR31867:SF29 - EXPANSIN-A3
Pp6c8_350					-0.6541	3.09972e-07			AT1G69530	EXPA1	(1 of 35) PF01357//PF03330 - Pollen allergen (Pollen_allerg_1) // Rare lipoprotein A (RlpA)-like double-psi beta-barrel (DPBB_1)
Pp6c14_9860					-2.35482	5.99634e-10	-0.889652	0.0323322	AT1G20190	EXPA11	(1 of 1) PTHR31867//PTHR31867:SF4 - FAMILY NOT NAMED // EXPANSIN-A11
Pp6c11_6800	3.62886	0.0174384			4.26427	1.50648e-08	3.95596	5.67171e-08	AT5G56320	EXPA14	(1 of 1) PTHR31867//PTHR31867:SF11 - FAMILY NOT NAMED // EXPANSIN-A14
Pp6c13_10000							2.03969	0.0447282	AT5G56320	EXPA14	(1 of 1) PTHR31867//PTHR31867:SF11 - FAMILY NOT NAMED // EXPANSIN-A14
Pp6c18_8920	-1.87023	1.31182e-09			-1.54008	1.79746e-08	-0.908336	0.000557007	AT2G40610	EXPA8	(1 of 2) PTHR31867:SF22 - EXPANSIN-A8
Pp6c18_8930	-1.24404	0.0101343			-1.54586	1.17829e-05	-1.08917	0.00342566	AT5G02260	EXPA9	(1 of 3) PTHR31867//PTHR31867:SF5 - FAMILY NOT NAMED // EXPANSIN-A16-RELATED
Pp6c22_390					-0.964481	0.0411063			AT5G02260	EXPA9	(1 of 3) PTHR31867//PTHR31867:SF5 - FAMILY NOT NAMED // EXPANSIN-A16-RELATED
Pp6c22_360			1.37019	0.000508228	1.05919	0.000107245	1.77696	6.80547e-12	AT2G45110	EXPB4	(1 of 4) PTHR31692//PTHR31692:SF3 - FAMILY NOT NAMED // BETA EXPANSIN 6-RELATED
Pp6c2_8910	-0.726056	0.00105784	-0.811941	0.000327429	-1.02754	2.35851e-09	-1.11505	7.99875e-12	AT2G35320	EYA	(1 of 24) 3.1.3.48 - Protein-tyrosine-phosphatase / PTPase
Pp6c7_50					-0.284977	0.0152928			AT5G51430	EYE	(1 of 1) PTHR21443 - CONSERVED OLIGOMERIC GOLGI COMPLEX COMPONENT 7
Pp6c21_6050					-0.807174	0.00100818	-0.545106	0.0318175	AT1G07110	F2KP	(1 of 1) K01103 - 6-phosphofructo-2-kinase / fructose-2,6-biphosphatase 3&#160 (PFKFB3)
Pp6c16_8190					0.582482	0.00240736	0.555379	0.00423404	AT1G07110	F2KP	(1 of 1) K01103 - 6-phosphofructo-2-kinase / fructose-2,6-biphosphatase 3&#160 (PFKFB3)
Pp6c4_13950	-0.315841	0.037329			-1.00619	6.35241e-10	-0.591391	0.000349066	AT5G22940	F8H	(1 of 2) PTHR11062:SF46 - GLUCURONOXYLAN GLUCURONOSYLTRANSFERASE F8H-RELATED
Pp6c26_7590	-0.410702	0.00151111	-0.529517	4.73696e-05	-1.11285	2.8412e-05	-1.09172	4.0816e-05	AT5G64440	FAAH	(1 of 1) 3.5.1.60//3.5.1.99 - N-(long-chain-acyl)ethanolamine deacylase / N-acylethanolamine amidohydrolase // Fatty acid amide hydrolase / Oleamide hydrolase
Pp6c23_4300					0.504997	0.00472123			AT5G64440	FAAH	(1 of 1) 3.5.1.60//3.5.1.99 - N-(long-chain-acyl)ethanolamine deacylase / N-acylethanolamine amidohydrolase // Fatty acid amide hydrolase / Oleamide hydrolase
Pp6c13_2170					0.516595	0.0401441	0.703118	0.0042744	AT1G74960	FAB1	(1 of 1) 2.3.1.179 - Beta-ketoacyl-[acyl-carrier-protein] synthase II / KASII
Pp6c4_13200							0.37776	0.00347442	AT1G74960	FAB1	(1 of 1) 2.3.1.179 - Beta-ketoacyl-[acyl-carrier-protein] synthase II / KASII
Pp6c14_6230							-0.518435	0.00385886	AT4G33240	FAB1A	(1 of 2) PTHR11353//PTHR11353:SF93 - CHAPERONIN // SUBFAMILY NOT NAMED
Pp6c17_1990	0.503003	0.000630312			0.465489	0.0318226			AT1G71010	FAB1C	(1 of 1) PTHR11353:SF101 - 1-PHOSPHATIDYLINOSITOL-3-PHOSPHATE 5-KINASE FAB1C-RELATED
Pp6c14_7030	0.286809	0.0188445					-0.631459	0.000246867	AT1G71010	FAB1C	(1 of 1) PTHR11353:SF101 - 1-PHOSPHATIDYLINOSITOL-3-PHOSPHATE 5-KINASE FAB1C-RELATED
Pp6c17_10360							-0.304654	0.0356967	AT1G71010	FAB1C	(1 of 1) PTHR11353:SF101 - 1-PHOSPHATIDYLINOSITOL-3-PHOSPHATE 5-KINASE FAB1C-RELATED
Pp6c14_7600							1.00319	0.0230289	AT1G34260	FAB1D	(1 of 1) PTHR11353//PTHR11353:SF107 - CHAPERONIN // 1-PHOSPHATIDYLINOSITOL-3-PHOSPHATE 5-KINASE FAB1D-RELATED
Pp6c25_9890	-0.373467	0.00368035	-0.835801	7.01358e-13	-1.34706	4.54371e-13	-1.71712	1.97488e-21	AT2G38280	FAC1	(1 of 1) 3.5.4.17 - Adenosine-phosphate deaminase
Pp6c6_1140	0.38964	0.00498063	0.512863	0.000570305	0.278331	0.0257173	0.575789	2.51232e-06	AT2G38280	FAC1	(1 of 1) 3.5.4.17 - Adenosine-phosphate deaminase
Pp6c4_9070			-0.477882	0.0413811	-0.606146	0.00139168	-0.722711	0.00014259	AT2G36305	FACE2	(1 of 1) K08658 - prenyl protein peptidase (RCE1, FACE2)
Pp6c17_9200					1.23979	1.98657e-06	0.90332	0.000745334	AT3G12120	FAD2	(1 of 1) K10256 - omega-6 fatty acid desaturase (delta-12 desaturase) (FAD2)
Pp6c3_4310					1.38828	3.91934e-06	1.80751	3.18388e-07	AT3G12120	FAD2	(1 of 1) K10256 - omega-6 fatty acid desaturase (delta-12 desaturase) (FAD2)
Pp6c17_7930	-1.05181	0.00336916							AT2G29980	FAD3	(1 of 3) K10257 - omega-3 fatty acid desaturase (delta-15 desaturase) (FAD8, desB)
Pp6c14_14020					-0.571499	0.0222947	-0.790297	0.00122184	AT2G29980	FAD3	(1 of 3) K10257 - omega-3 fatty acid desaturase (delta-15 desaturase) (FAD8, desB)
Pp6c15_11810							0.423575	0.0364342	AT4G30950	FAD6	(1 of 1) K10255 - omega-6 fatty acid desaturase (delta-12 desaturase) (FAD6, desA)
Pp6c16_3180					-2.56195	3.03313e-05			AT3G11170	FAD7	(1 of 3) K10257 - omega-3 fatty acid desaturase (delta-15 desaturase) (FAD8, desB)
Pp6c13_4600					-1.39012	0.00234034			AT3G11170	FAD7	(1 of 3) K10257 - omega-3 fatty acid desaturase (delta-15 desaturase) (FAD8, desB)
Pp6c2_8040	-0.581568	0.000424333	-0.717765	1.8387e-05	-1.03533	1.28511e-08	-0.524697	0.00604318	AT5G05580	FAD8	(1 of 3) K10257 - omega-3 fatty acid desaturase (delta-15 desaturase) (FAD8, desB)
Pp6c1_14520	-0.619087	0.000684332					0.776191	1.40619e-05	AT5G05580	FAD8	(1 of 3) K10257 - omega-3 fatty acid desaturase (delta-15 desaturase) (FAD8, desB)
Pp6c12_2340	-1.15899	0.018251			-2.30701	1.93091e-09	-2.133	3.37568e-08	AT4G20870	FAH2	(1 of 2) PTHR12863:SF3 - FATTY ACID 2-HYDROXYLASE 1-RELATED
Pp6c3_12520	0.780824	0.00330666			2.3167	1.6507e-18	1.23981	5.32716e-06	AT3G44860	FAMT	(1 of 11) PTHR31009:SF14 - ATPP-LIKE PROTEIN-RELATED
Pp6c10_4090					-2.49115	4.78574e-38	-2.18252	2.03477e-29	AT3G23410	FAO3	(1 of 2) PTHR10668:SF81 - LONG-CHAIN-ALCOHOL OXIDASE FAO1-RELATED
Pp6c21_2710	-1.15221	3.03308e-15	-0.394864	0.0232856	-1.46758	5.6624e-25	-1.02035	1.20393e-13	AT5G64630	FAS2	(1 of 1) K10751 - chromatin assembly factor 1 subunit B (CHAF1B)
Pp6c1_7760					0.56633	7.14826e-07			AT5G64630	FAS2	(1 of 1) K10751 - chromatin assembly factor 1 subunit B (CHAF1B)
Pp6c6_3460							0.404886	0.000263026	AT5G18580	FASS	(1 of 1) PTHR12085 - PHOSPHATASE SUBUNIT GENE G4-1
Pp6c14_8110	0.72436	3.638e-07	0.437939	0.00651682	1.34756	1.30981e-18	0.57953	0.000299506	AT3G25110	FaTA	(1 of 2) K10782 - fatty acyl-ACP thioesterase A (FATA)
Pp6c6_2620	-0.763888	0.00705873							AT3G25110	FaTA	(1 of 2) K10782 - fatty acyl-ACP thioesterase A (FATA)
Pp6c21_8390					1.17289	0.00581782			AT3G25110	FaTA	(1 of 2) K10782 - fatty acyl-ACP thioesterase A (FATA)
Pp6c16_410	2.15573	2.20915e-13	1.14137	0.000277706	2.78603	5.73448e-06			AT1G08510	FATB	(1 of 1) K10781 - fatty acyl-ACP thioesterase B (FATB)
Pp6c25_11950	-1.42167	6.13409e-07	-1.03328	0.000872309	-2.05606	8.66477e-20	-1.6053	6.23432e-13	AT1G08510	FATB	(1 of 1) K10781 - fatty acyl-ACP thioesterase B (FATB)
Pp6c19_10480	-1.43172	8.04776e-06	-1.37877	4.58551e-05	-1.26924	0.00181832	-2.35881	3.55913e-09	AT1G08510	FATB	(1 of 1) K10781 - fatty acyl-ACP thioesterase B (FATB)
Pp6c15_7530							0.40303	0.00371297	AT2G21330	FBA1	(1 of 1) PTHR11627:SF16 - FRUCTOSE-BISPHOSPHATE ALDOLASE 1, CHLOROPLASTIC-RELATED
Pp6c3_20350	0.539034	0.0106445			0.565524	0.00469872			AT1G21760	FBP7	(1 of 1) K10295 - F-box protein 9 (FBXO9)
Pp6c13_7590			0.474484	0.0299759	0.696928	0.000356074	1.15452	1.22861e-09	AT1G26630	FBR12	(1 of 3) K03263 - translation initiation factor 5A (EIF5A)
Pp6c22_9110	0.395248	0.00484217			0.564767	4.58905e-05	0.426664	0.00252964	AT3G53570	FC1	(1 of 3) K08287 - dual-specificity kinase (E2.7.12.1)
Pp6c11_3540	0.87496	0.0119063			-0.578699	0.0238331	-1.0748	1.1884e-05	AT5G26030	FC1	(1 of 1) PTHR11108:SF4 - FERROCHELATASE-1, CHLOROPLASTIC/MITOCHONDRIAL
Pp6c1_3910	0.29313	0.0162845			0.951231	3.37948e-17	0.866842	1.40123e-14	AT5G26030	FC1	(1 of 1) PTHR11108:SF4 - FERROCHELATASE-1, CHLOROPLASTIC/MITOCHONDRIAL
Pp6c3_9800					-0.957915	9.12879e-12	-0.652635	3.88976e-06	AT3G53570	FC1	(1 of 3) K08287 - dual-specificity kinase (E2.7.12.1)
Pp6c10_9020	0.303021	0.0396733							AT4G24740	FC2	(1 of 1) PTHR24058//PTHR24058:SF58 - DUAL SPECIFICITY PROTEIN KINASE // SUBFAMILY NOT NAMED
Pp6c19_6710	0.3325	0.0455515					-0.414982	0.00617322	AT4G24740	FC2	(1 of 1) PTHR24058//PTHR24058:SF58 - DUAL SPECIFICITY PROTEIN KINASE // SUBFAMILY NOT NAMED
Pp6c18_2400					0.42065	0.00508806	0.373633	0.0141703	AT4G24740	FC2	(1 of 1) PTHR24058//PTHR24058:SF58 - DUAL SPECIFICITY PROTEIN KINASE // SUBFAMILY NOT NAMED
Pp6c21_7120					-0.438756	0.0431426	-0.930914	6.34801e-06	AT4G24740	FC2	(1 of 1) PTHR24058//PTHR24058:SF58 - DUAL SPECIFICITY PROTEIN KINASE // SUBFAMILY NOT NAMED
Pp6c3_11260	0.558292	1.30446e-05	0.688067	1.62313e-07	0.949436	2.34381e-17	0.502184	1.18309e-05	AT4G16280	FCA	(1 of 2) PTHR24012//PTHR24012:SF382 - FAMILY NOT NAMED // FLOWERING TIME CONTROL PROTEIN FCA-RELATED
Pp6c22_3710	0.794867	7.97689e-05	0.542637	0.017688					AT4G16280	FCA	(1 of 2) PTHR24012//PTHR24012:SF382 - FAMILY NOT NAMED // FLOWERING TIME CONTROL PROTEIN FCA-RELATED
Pp6c14_2170			0.24535	0.0232405	0.78951	4.3919e-10	0.786761	5.57048e-10	AT4G16280	FCA	(1 of 2) PTHR24012//PTHR24012:SF382 - FAMILY NOT NAMED // FLOWERING TIME CONTROL PROTEIN FCA-RELATED
Pp6c10_9000			0.81204	6.24307e-05	1.0235	1.3545e-08	1.38361	6.86377e-15	AT1G10960	FD1	(1 of 2) PTHR19370//PTHR19370:SF120 - NADH-CYTOCHROME B5 REDUCTASE // FERREDOXIN-1, CHLOROPLASTIC-RELATED
Pp6c4_4450					0.699037	0.0023481	0.772243	0.000773125	AT1G10960	FD1	(1 of 2) PTHR19370//PTHR19370:SF120 - NADH-CYTOCHROME B5 REDUCTASE // FERREDOXIN-1, CHLOROPLASTIC-RELATED
Pp6c10_8620	-0.816846	0.000859369							AT2G27510	FD3	(1 of 1) PTHR19370:SF96 - FERREDOXIN-3, CHLOROPLASTIC
Pp6c3_11590	2.1347	2.5566e-05	2.30519	9.78513e-06			2.97898	0.000162988	AT5G10000	FD4	(1 of 1) PTHR19370//PTHR19370:SF124 - NADH-CYTOCHROME B5 REDUCTASE // FERREDOXIN-4, CHLOROPLASTIC-RELATED
Pp6c3_11580			2.98307	9.87305e-05	1.18539	0.0475212	3.00178	2.08971e-07	AT5G10000	FD4	(1 of 1) PTHR19370//PTHR19370:SF124 - NADH-CYTOCHROME B5 REDUCTASE // FERREDOXIN-4, CHLOROPLASTIC-RELATED
Pp6c16_3700					-1.00872	6.67353e-08	-0.722446	0.000145752	AT5G14780	FDH	(1 of 1) 1.2.1.2 - Formate dehydrogenase
Pp6c17_9820					3.99386	2.39884e-39	1.65062	5.27723e-08	AT1G60950	FED A	(1 of 2) PTHR19370//PTHR19370:SF120 - NADH-CYTOCHROME B5 REDUCTASE // FERREDOXIN-1, CHLOROPLASTIC-RELATED
Pp6c4_4540							0.472447	0.0445228	AT1G60950	FED A	(1 of 2) PTHR19370//PTHR19370:SF120 - NADH-CYTOCHROME B5 REDUCTASE // FERREDOXIN-1, CHLOROPLASTIC-RELATED
Pp6c4_4440							0.442778	0.0447633	AT1G60950	FED A	(1 of 2) PTHR19370//PTHR19370:SF120 - NADH-CYTOCHROME B5 REDUCTASE // FERREDOXIN-1, CHLOROPLASTIC-RELATED
Pp6c6_7750	-0.687943	0.000210141	-0.585857	0.00222706	-2.34135	2.3554e-26	-1.89966	5.14993e-20	AT1G31420	FEI1	(1 of 2) PTHR27000//PTHR27000:SF202 - FAMILY NOT NAMED // INACTIVE LEUCINE-RICH REPEAT RECEPTOR-LIKE PROTEIN KINASE CORYNE-RELATED
Pp6c26_5020	0.372432	0.0263871	0.490288	0.00476224					AT1G31420	FEI1	(1 of 2) PTHR27000//PTHR27000:SF202 - FAMILY NOT NAMED // INACTIVE LEUCINE-RICH REPEAT RECEPTOR-LIKE PROTEIN KINASE CORYNE-RELATED
Pp6c1_21870					2.02718	8.24887e-07			AT1G31420	FEI1	(1 of 2) PTHR27000//PTHR27000:SF202 - FAMILY NOT NAMED // INACTIVE LEUCINE-RICH REPEAT RECEPTOR-LIKE PROTEIN KINASE CORYNE-RELATED
Pp6c18_4720	1.36481	0.00169706							AT2G35620	FEI2	(1 of 2) PTHR27000//PTHR27000:SF202 - FAMILY NOT NAMED // INACTIVE LEUCINE-RICH REPEAT RECEPTOR-LIKE PROTEIN KINASE CORYNE-RELATED
Pp6c2_12680					-1.83612	0.000260882			AT2G35620	FEI2	(1 of 2) PTHR27000//PTHR27000:SF202 - FAMILY NOT NAMED // INACTIVE LEUCINE-RICH REPEAT RECEPTOR-LIKE PROTEIN KINASE CORYNE-RELATED
Pp6c25_2940					-0.839618	0.00428253	-0.82271	0.00441664	AT2G35620	FEI2	(1 of 2) PTHR27000//PTHR27000:SF202 - FAMILY NOT NAMED // INACTIVE LEUCINE-RICH REPEAT RECEPTOR-LIKE PROTEIN KINASE CORYNE-RELATED
Pp6c1_11450					0.461143	0.000232563	0.616187	6.07438e-07	AT5G01600	FER1	(1 of 4) K00522 - ferritin heavy chain (FTH1)
Pp6c16_2250					1.57266	1.21385e-34	1.18004	7.49602e-20	AT3G53800	Fes1B	(1 of 3) K09562 - hsp70-interacting protein (HSPBP1)
Pp6c9_10770							0.618676	0.000144963	AT4G03240	FH	(1 of 1) K19054 - frataxin (FXN)
Pp6c23_7550					-2.31704	0.012611	-1.57646	0.0493766	AT4G15200	FH3	(1 of 2) PTHR23213//PTHR23213:SF195 - FORMIN-RELATED // FORMIN-LIKE PROTEIN 12-RELATED
Pp6c22_7780					0.680216	0.0013633	0.511973	0.0162527	AT5G67470	FH6	(1 of 1) PTHR23213//PTHR23213:SF215 - FORMIN-RELATED // SUBFAMILY NOT NAMED
Pp6c9_4400					-1.53167	3.12455e-05			AT4G04020	FIB	(1 of 3) PTHR31906:SF5 - PLASTID-LIPID-ASSOCIATED PROTEIN 3, CHLOROPLASTIC-RELATED
Pp6c25_2650					1.54876	6.57124e-16	2.21877	2.63018e-31	AT5G52470	FIB1	(1 of 3) K14563 - rRNA 2'-O-methyltransferase fibrillarin (NOP1, FBL)
Pp6c5_5810			0.586525	0.0403053	1.36329	6.70918e-19	1.5832	5.41637e-25	AT4G25630	FIB2	(1 of 3) K14563 - rRNA 2'-O-methyltransferase fibrillarin (NOP1, FBL)
Pp6c16_10660					1.44104	8.66294e-11	1.87997	1.20158e-17	AT4G25630	FIB2	(1 of 3) K14563 - rRNA 2'-O-methyltransferase fibrillarin (NOP1, FBL)
Pp6c11_9160					-0.688495	0.000319537	-0.877707	3.90121e-06	AT3G23400	FIB4	(1 of 14) PF04755 - PAP_fibrillin (PAP_fibrillin)
Pp6c24_430	0.621576	0.00122605	0.736077	0.000277008	1.13874	4.66249e-07	1.76677	1.48387e-15	AT3G20740	FIE	(1 of 1) K11462 - polycomb protein EED (EED)
Pp6c8_10930					1.13062	1.39409e-07	1.7305	3.38342e-15	AT2G21070	FIO1	(1 of 1) 2.1.1.181 - 23S rRNA (adenine(1618)-N(6))-methyltransferase / rRNA large subunit methyltransferase F
Pp6c9_8480	1.38	2.61588e-12	0.920696	1.47117e-05					AT1G28200	FIP1	(1 of 3) PTHR31969:SF4 - GEM-LIKE PROTEIN 1-RELATED
Pp6c22_6980			-0.359308	0.0434505	-0.334186	0.027354	-0.506713	0.000311224	AT2G06005	FIP1	(1 of 2) PF14802 - TMEM192 family (TMEM192)
Pp6c7_1750	0.629125	0.0115448							AT5G58040	FIP1[V]	(1 of 1) KOG1049 - Polyadenylation factor I complex, subunit FIP1
Pp6c11_12270							-0.70439	0.0128361	AT5G58040	FIP1[V]	(1 of 1) KOG1049 - Polyadenylation factor I complex, subunit FIP1
Pp6c19_1930	-0.520405	0.000586106	-0.428168	0.0109986					AT5G55000	FIP2	(1 of 1) PTHR14958 - POTASSIUM CHANNEL TETRAMERISATION DOMAIN CONTAINING PROTEIN
Pp6c14_9900	1.21021	9.61812e-07	0.804875	0.00349262	0.653503	0.00219325	0.999973	1.58795e-06	AT5G12390	FIS1B	(1 of 2) K17969 - mitochondrial fission 1 protein (FIS1, TTC11, MDV2)
Pp6c16_10670					-0.948759	4.52243e-16	-0.26038	0.0361075	AT3G52940	FK	(1 of 1) 1.3.1.70 - Delta(14)-sterol reductase / Sterol C14-reductase
Pp6c15_10480	-0.517602	0.00204118					0.328956	0.0200177	AT5G64350	FKBP12	(1 of 1) PTHR10516//PTHR10516:SF214 - PEPTIDYL-PROLYL CIS-TRANS ISOMERASE // PEPTIDYL-PROLYL CIS-TRANS ISOMERASE FKBP12
Pp6c15_10190							0.364616	0.00831748	AT3G25220	FKBP15-1	(1 of 2) K09569 - FK506-binding protein 2 [EC:5.2.1.8] (FKBP2)
Pp6c9_8840					-1.06786	4.7821e-13	-0.714559	1.51505e-06	AT4G25340	FKBP53	(1 of 2) K14826 - FK506-binding nuclear protein [EC:5.2.1.8] (FPR3_4)
Pp6c25_2210					-0.558789	0.0109655			AT1G01220	FKGP	(1 of 1) 2.7.7.30 - Fucose-1-phosphate guanylyltransferase / GDP-fucose pyrophosphorylase
Pp6c16_5340							-0.903027	0.000182309	AT5G06390	FLA17	(1 of 5) PTHR32499:SF3 - FASCICLIN-LIKE ARABINOGALACTAN PROTEIN 15-RELATED
Pp6c7_350					4.02448	3.9102e-45	1.59595	6.81388e-09	AT4G12730	FLA2	(1 of 1) PTHR32382//PTHR32382:SF13 - FAMILY NOT NAMED // FASCICLIN-LIKE ARABINOGALACTAN PROTEIN 2
Pp6c4_8850					-0.73722	3.61361e-05			AT4G31370	FLA5	(1 of 1) PTHR32382//PTHR32382:SF15 - FAMILY NOT NAMED // FASCICLIN-LIKE ARABINOGALACTAN PROTEIN 3-RELATED
Pp6c26_3250					-0.92862	0.0187021			AT4G31370	FLA5	(1 of 1) PTHR32382//PTHR32382:SF15 - FAMILY NOT NAMED // FASCICLIN-LIKE ARABINOGALACTAN PROTEIN 3-RELATED
Pp6c17_12770							-1.81486	0.0434006	AT5G10140	FLC	(1 of 6) PTHR11945:SF221 - SERUM RESPONSE FACTOR
Pp6c9_4140	1.06813	7.61381e-05					-0.579295	0.039973	AT3G10390	FLD	(1 of 1) PTHR10742:SF260 - LYSINE-SPECIFIC HISTONE DEMETHYLASE 1 HOMOLOG 3
Pp6c10_8550					0.489102	0.0123734			AT3G10390	FLD	(1 of 1) PTHR10742:SF260 - LYSINE-SPECIFIC HISTONE DEMETHYLASE 1 HOMOLOG 3
Pp6c14_3020					0.424298	0.0016541	0.425065	0.00157921	AT3G04610	FLK	(1 of 1) PTHR10288//PTHR10288:SF155 - KH DOMAIN CONTAINING RNA BINDING PROTEIN // SUBFAMILY NOT NAMED
Pp6c21_2690					0.792666	0.00705316	0.657136	0.0256624	AT1G69200	FLN2	(1 of 1) PTHR10584//PTHR10584:SF155 - SUGAR KINASE // FRUCTOKINASE-LIKE 2
Pp6c2_16290							-0.883086	0.00673824	AT1G69200	FLN2	(1 of 1) PTHR10584//PTHR10584:SF155 - SUGAR KINASE // FRUCTOKINASE-LIKE 2
Pp6c11_1790					0.872474	0.000121181	1.07598	1.51805e-06	AT3G14110	FLU	(1 of 1) PTHR10098//PTHR10098:SF117 - RAPSYN-RELATED // SUBFAMILY NOT NAMED
Pp6c6_3990					-1.10085	7.18651e-07	-0.925501	2.9303e-06	AT5G66380	FOLT1	(1 of 1) PTHR24089:SF62 - MITOCHONDRIAL FOLATE TRANSPORTER/CARRIER
Pp6c16_9760							0.439774	0.0270775	AT5G66380	FOLT1	(1 of 1) PTHR24089:SF62 - MITOCHONDRIAL FOLATE TRANSPORTER/CARRIER
Pp6c10_10170	-1.78163	4.05283e-08	-1.42631	2.56304e-05	-1.59358	8.36625e-07	-1.01813	0.00222194	AT4G38580	FP6	(1 of 3) PTHR22814:SF155 - HEAVY METAL-ASSOCIATED ISOPRENYLATED PLANT PROTEIN 26
Pp6c21_8890					-1.57327	3.23969e-14	-0.647082	0.00293546	AT5G24860	FPF1	(1 of 3) PTHR33433//PTHR33433:SF3 - FAMILY NOT NAMED // FLOWERING-PROMOTING FACTOR 1-LIKE PROTEIN 1-RELATED
Pp6c24_9460					-0.886405	3.10493e-10	-0.536092	0.000235728	AT4G17190	FPS2	(1 of 2) 2.5.1.1//2.5.1.10 - Dimethylallyltranstransferase / Prenyltransferase // (2E,6E)-farnesyl diphosphate synthase / Geranyltranstransferase
Pp6c4_9260	-0.80347	1.59987e-06	-0.563201	0.00275073	-0.834287	1.77421e-10	-0.605858	5.72518e-06	AT5G47820	FRA1	(1 of 2) K10395 - kinesin family member 4/21/27 (KIF4_21_27)
Pp6c1_3240	-1.07245	1.32654e-05	-0.796667	0.00387021	-0.628636	0.0214072	-0.62654	0.0245161	AT5G47820	FRA1	(1 of 2) K10395 - kinesin family member 4/21/27 (KIF4_21_27)
Pp6c16_8150							-0.392428	0.000543376	AT1G65580	FRA3	(1 of 1) PTHR11200:SF137 - TYPE II INOSITOL 1,4,5-TRISPHOSPHATE 5-PHOSPHATASE FRA3
Pp6c17_5630					-2.77242	0.000377524	-2.92023	0.000202144	AT1G01590	FRO1	(1 of 3) PTHR11972//PTHR11972:SF41 - NADPH OXIDASE // FERRIC REDUCTION OXIDASE 2-RELATED
Pp6c8_8700					0.384142	0.0136848	0.623253	3.33505e-05	AT5G67590	FRO1	(1 of 1) K03937 - NADH dehydrogenase (ubiquinone) Fe-S protein 4 (NDUFS4)
Pp6c25_3440							4.66028	4.60875e-06	AT5G23990	FRO5	(1 of 2) PTHR11972//PTHR11972:SF62 - NADPH OXIDASE // FERRIC REDUCTION OXIDASE 4-RELATED
Pp6c2_14930					1.27261	1.01575e-14	1.75182	2.00549e-27	AT5G51100	FSD2	(1 of 2) PTHR11404//PTHR11404:SF24 - SUPEROXIDE DISMUTASE 2 // SUPEROXIDE DISMUTASE [FE] 2, CHLOROPLASTIC
Pp6c14_10140					-0.84971	0.000529342	-0.50483	0.0210563	AT1G65480	FT	(1 of 2) K16223 - protein FLOWERING LOCUS T (FT)
Pp6c4_16190					-0.751565	0.00376104			AT5G08410	FTRA2	(1 of 3) 1.8.7.2 - Ferredoxin:thioredoxin reductase
Pp6c26_7690							-1.16947	2.55879e-05	AT5G08410	FTRA2	(1 of 3) 1.8.7.2 - Ferredoxin:thioredoxin reductase
Pp6c4_15440							-0.317219	0.035127	AT5G08410	FTRA2	(1 of 3) 1.8.7.2 - Ferredoxin:thioredoxin reductase
Pp6c20_8630					0.534683	0.0019907			AT1G50250	FTSH1	(1 of 2) PTHR23076//PTHR23076:SF33 - METALLOPROTEASE M41 FTSH // ATP-DEPENDENT ZINC METALLOPROTEASE FTSH 1, CHLOROPLASTIC-RELATED
Pp6c11_710	1.36821	9.31673e-09			2.02119	5.76917e-18	0.7492	0.00264459	AT1G07510	ftsh10	(1 of 2) K08956 - AFG3 family protein [EC:3.4.24.-] (AFG3)
Pp6c16_960	0.336449	0.0261206			0.425656	0.00304079			AT1G07510	ftsh10	(1 of 2) K08956 - AFG3 family protein [EC:3.4.24.-] (AFG3)
Pp6c2_17040					0.648817	1.01508e-06			AT1G07510	ftsh10	(1 of 2) K08956 - AFG3 family protein [EC:3.4.24.-] (AFG3)
Pp6c1_1150					0.584441	1.36789e-06	0.47603	0.000120641	AT1G07510	ftsh10	(1 of 2) K08956 - AFG3 family protein [EC:3.4.24.-] (AFG3)
Pp6c20_4860					0.643207	3.71351e-05	0.691006	9.2439e-06	AT1G79560	FTSH12	(1 of 1) PTHR23076:SF44 - ATP-DEPENDENT ZINC METALLOPROTEASE FTSH 12, CHLOROPLASTIC
Pp6c22_4460					0.831112	7.8244e-07	0.897227	7.86195e-08	AT2G29080	ftsh3	(1 of 2) K08956 - AFG3 family protein [EC:3.4.24.-] (AFG3)
Pp6c6_3430	0.683519	0.0033204			1.18656	6.27911e-17	0.663587	4.59504e-06	AT2G26140	ftsh4	(1 of 1) PTHR23076//PTHR23076:SF73 - METALLOPROTEASE M41 FTSH // SUBFAMILY NOT NAMED
Pp6c16_4730	1.91808	0.030258	2.67961	0.00571638	5.06292	6.95152e-24	4.62017	6.12498e-26	AT2G26140	ftsh4	(1 of 1) PTHR23076//PTHR23076:SF73 - METALLOPROTEASE M41 FTSH // SUBFAMILY NOT NAMED
Pp6c5_12200					0.826476	9.86531e-12	0.470441	0.00017268	AT2G26140	ftsh4	(1 of 1) PTHR23076//PTHR23076:SF73 - METALLOPROTEASE M41 FTSH // SUBFAMILY NOT NAMED
Pp6c17_10690					0.954399	7.68869e-09	0.837054	4.88254e-07	AT2G26140	ftsh4	(1 of 1) PTHR23076//PTHR23076:SF73 - METALLOPROTEASE M41 FTSH // SUBFAMILY NOT NAMED
Pp6c4_4740					1.3452	2.32967e-13	1.53879	3.67723e-17	AT5G15250	FTSH6	(1 of 1) PTHR23076//PTHR23076:SF54 - METALLOPROTEASE M41 FTSH // ATP-DEPENDENT ZINC METALLOPROTEASE FTSH 6, CHLOROPLASTIC
Pp6c8_2860	0.363512	0.0285448			0.421439	0.00342874			AT3G47060	ftsh7	(1 of 2) PTHR23076//PTHR23076:SF70 - METALLOPROTEASE M41 FTSH // ATP-DEPENDENT ZINC METALLOPROTEASE FTSH 7, CHLOROPLASTIC-RELATED
Pp6c24_7970	-0.74584	0.0282178			-4.25266	3.75241e-73	-3.42988	5.59776e-48	AT1G06430	FTSH8	(1 of 2) PTHR23076//PTHR23076:SF60 - METALLOPROTEASE M41 FTSH // SUBFAMILY NOT NAMED
Pp6c20_4060					-0.716447	0.000369331			AT1G06430	FTSH8	(1 of 2) PTHR23076//PTHR23076:SF60 - METALLOPROTEASE M41 FTSH // SUBFAMILY NOT NAMED
Pp6c3_5550	0.439629	0.0338778			0.487888	0.00873534	0.647861	0.000390889	AT5G55280	FTSZ1-1	(1 of 1) PTHR30314//PTHR30314:SF12 - CELL DIVISION PROTEIN FTSZ-RELATED // CELL DIVISION PROTEIN FTSZ HOMOLOG 1, CHLOROPLASTIC
Pp6c11_9490	0.427669	0.0165083			0.329626	0.00868966			AT2G36250	FTSZ2-1	(1 of 3) 3.6.5.6 - Tubulin GTPase
Pp6c19_1410					0.369833	0.0291798			AT2G36250	FTSZ2-1	(1 of 3) 3.6.5.6 - Tubulin GTPase
Pp6c3_15860	-0.521101	0.0114196			-0.79075	1.25124e-05	-0.39474	0.0365438	AT2G28100	FUC1	(1 of 1) PTHR10030//PTHR10030:SF27 - ALPHA-L-FUCOSIDASE // ALPHA-L-FUCOSIDASE 1
Pp6c19_5880	0.245354	0.0202048			-0.414336	0.0163627	-0.592118	0.000379606	AT4G34260	FUC95A	(1 of 1) 3.2.1.51//3.2.1.63 - Alpha-L-fucosidase / Alpha-L-fucoside fucohydrolase // 1,2-alpha-L-fucosidase / Almond emulsin fucosidase II
Pp6c23_9670					0.273728	0.0262767	0.542053	3.22418e-06	AT5G50950	FUM2	(1 of 2) 4.2.1.2 - Fumarate hydratase / Fumarase
Pp6c10_12080	-1.26878	5.24698e-06	-0.901688	0.00347586					AT4G05120	FUR1	(1 of 8) K15014 - solute carrier family 29 (equilibrative nucleoside transporter), member 1/2/3 (SLC29A1_2_3, ENT1_2_3)
Pp6c2_4010					-0.755059	0.0461926			AT4G05120	FUR1	(1 of 8) K15014 - solute carrier family 29 (equilibrative nucleoside transporter), member 1/2/3 (SLC29A1_2_3, ENT1_2_3)
Pp6c17_5140					0.927453	2.59584e-08	0.654757	0.000108594	AT2G26990	FUS12	(1 of 1) K12176 - COP9 signalosome complex subunit 2 (COPS2, CSN2, TRIP15)
Pp6c9_9140					0.808543	1.04854e-06	0.697504	2.52472e-05	AT1G02090	FUS5	(1 of 1) K12180 - COP9 signalosome complex subunit 7 (COPS7, CSN7)
Pp6c15_11100							0.330419	0.0145082	AT1G02090	FUS5	(1 of 1) K12180 - COP9 signalosome complex subunit 7 (COPS7, CSN7)
Pp6c18_320	1.05071	2.50891e-08			0.857635	2.22672e-05			AT1G71990	FUT13	(1 of 1) K14412 - alpha-1,4-fucosyltransferase (FUT13, FucTC)
Pp6c1_17900					-1.30629	0.000326384	-1.58237	1.188e-05	AT2G03210	FUT2	(1 of 10) 2.4.1.69 - Galactoside 2-alpha-L-fucosyltransferase / Secretor-type beta-galactoside alpha-1->2 fucosyltransferase
Pp6c4_14560							0.544515	0.00202632	AT2G03210	FUT2	(1 of 10) 2.4.1.69 - Galactoside 2-alpha-L-fucosyltransferase / Secretor-type beta-galactoside alpha-1->2 fucosyltransferase
Pp6c13_4420					-4.89667	3.73772e-08	-4.7432	7.59393e-09	AT1G74420	FUT3	(1 of 10) 2.4.1.69 - Galactoside 2-alpha-L-fucosyltransferase / Secretor-type beta-galactoside alpha-1->2 fucosyltransferase
Pp6c22_10450	-0.901131	3.55213e-10	-0.748162	8.43643e-07					AT1G14110	FUT9	(1 of 10) 2.4.1.69 - Galactoside 2-alpha-L-fucosyltransferase / Secretor-type beta-galactoside alpha-1->2 fucosyltransferase
Pp6c22_8150	-1.17114	0.00851241			-3.38057	3.37331e-30	-2.6975	6.0301e-21	AT1G14110	FUT9	(1 of 10) 2.4.1.69 - Galactoside 2-alpha-L-fucosyltransferase / Secretor-type beta-galactoside alpha-1->2 fucosyltransferase
Pp6c16_13200	0.349958	0.00396645			0.787894	1.78288e-06			AT5G13480	FY	(1 of 1) K15542 - polyadenylation factor subunit 2 (PFS2)
Pp6c10_9280							0.708341	0.000832157	AT1G03160	FZL	(1 of 1) PTHR11649//PTHR11649:SF36 - MSS1/TRME-RELATED GTP-BINDING PROTEIN // FZL
Pp6c21_1620	-1.08602	0.00096581					-1.26311	0.00112159	AT4G22910	FZR2	(1 of 3) K03364 - cell division cycle 20-like protein 1, cofactor of APC complex (CDH1)
Pp6c4_910					0.679387	0.00278235			AT5G13840	FZR3	(1 of 1) PTHR19918//PTHR19918:SF7 - CELL DIVISION CYCLE 20 CDC20 FIZZY -RELATED // PROTEIN FIZZY-RELATED 3
Pp6c13_6280							0.891519	0.000114184	AT3G51820	G4	(1 of 1) 2.5.1.62 - Chlorophyll synthase
Pp6c14_1270	2.778	0.000576939	3.61616	7.7927e-06	1.71693	0.0159628	2.00908	0.00453388	AT5G35790	G6PD1	(1 of 1) PTHR23429//PTHR23429:SF1 - GLUCOSE-6-PHOSPHATE 1-DEHYDROGENASE G6PD // GLUCOSE-6-PHOSPHATE 1-DEHYDROGENASE 1, CHLOROPLASTIC
Pp6c11_12640					-0.429397	0.00181986	-0.450073	0.00104477	AT5G35790	G6PD1	(1 of 1) PTHR23429//PTHR23429:SF1 - GLUCOSE-6-PHOSPHATE 1-DEHYDROGENASE G6PD // GLUCOSE-6-PHOSPHATE 1-DEHYDROGENASE 1, CHLOROPLASTIC
Pp6c20_6730	1.73682	2.03132e-12	1.43292	2.54375e-08	0.676734	0.00253536	0.879773	6.72268e-05	AT5G13110	G6PD2	(1 of 2) PTHR23429:SF3 - GLUCOSE-6-PHOSPHATE 1-DEHYDROGENASE 2, CHLOROPLASTIC-RELATED
Pp6c23_8280	1.17324	2.92528e-05	0.817989	0.00901096	0.931976	2.08927e-06			AT5G13110	G6PD2	(1 of 2) PTHR23429:SF3 - GLUCOSE-6-PHOSPHATE 1-DEHYDROGENASE 2, CHLOROPLASTIC-RELATED
Pp6c24_4280					-1.53982	2.25371e-06	-1.27108	0.000120955	AT5G13110	G6PD2	(1 of 2) PTHR23429:SF3 - GLUCOSE-6-PHOSPHATE 1-DEHYDROGENASE 2, CHLOROPLASTIC-RELATED
Pp6c14_7480	2.25979	4.30815e-07	2.0772	8.79535e-06	0.442661	0.0274202	0.546585	0.00579734	AT1G09420	G6PD4	(1 of 1) PTHR23429//PTHR23429:SF4 - GLUCOSE-6-PHOSPHATE 1-DEHYDROGENASE G6PD // GLUCOSE-6-PHOSPHATE 1-DEHYDROGENASE 4, CHLOROPLASTIC
Pp6c10_1800	2.81223	0.000275796	3.72265	1.42835e-06					AT3G27300	G6PD5	(1 of 2) PTHR23429//PTHR23429:SF6 - GLUCOSE-6-PHOSPHATE 1-DEHYDROGENASE G6PD // SUBFAMILY NOT NAMED
Pp6c7_1160	-1.19389	0.0148375							AT4G02780	GA1	(1 of 1) 5.5.1.13 - Ent-copalyl diphosphate synthase / Ent-kaurene synthetase A
Pp6c21_8610					1.18768	0.0132209	1.4603	0.00490718	AT4G02780	GA1	(1 of 1) 5.5.1.13 - Ent-copalyl diphosphate synthase / Ent-kaurene synthetase A
Pp6c3_17120	-0.878074	3.66e-10	-0.62951	3.05897e-05	-1.12517	2.9064e-17	-0.548163	6.98392e-05	AT5G51810	GA20OX2	(1 of 3) 1.14.11.12 - Gibberellin-44 dioxygenase / Gibberellin A44 oxidase
Pp6c13_4710					2.69084	4.82817e-12	1.60731	6.34139e-05	AT5G51810	GA20OX2	(1 of 3) 1.14.11.12 - Gibberellin-44 dioxygenase / Gibberellin A44 oxidase
Pp6c16_9190					1.22367	0.000321894			AT1G30040	GA2OX2	(1 of 2) PTHR10209//PTHR10209:SF171 - OXIDOREDUCTASE, 2OG-FE II OXYGENASE FAMILY PROTEIN // GIBBERELLIN 2-BETA-DIOXYGENASE 2-RELATED
Pp6c13_3110	-0.85959	0.0293764							AT1G50960	GA2OX7	(1 of 2) PTHR10209//PTHR10209:SF90 - OXIDOREDUCTASE, 2OG-FE II OXYGENASE FAMILY PROTEIN // GIBBERELLIN 2-BETA-DIOXYGENASE 7-RELATED
Pp6c25_9190					-0.471774	0.00626886			AT1G80330	GA3OX4	(1 of 4) K04124 - gibberellin 3-beta-dioxygenase (E1.14.11.15)
Pp6c8_4110					-0.634778	0.0293049			AT2G02000	GAD3	(1 of 5) K01580 - glutamate decarboxylase (E4.1.1.15, gadB, gadA, GAD)
Pp6c17_11870					1.29325	1.88655e-08	1.32119	8.66197e-09	AT2G02010	GAD4	(1 of 5) K01580 - glutamate decarboxylase (E4.1.1.15, gadB, gadA, GAD)
Pp6c14_11820	-0.837609	2.02312e-06	-0.558003	0.00436337	-0.793192	0.000224647			AT3G17760	GAD5	(1 of 5) K01580 - glutamate decarboxylase (E4.1.1.15, gadB, gadA, GAD)
Pp6c7_10370					-0.72597	1.37618e-06	-0.483784	0.0018465	AT4G30440	GAE1	(1 of 1) PTHR10366:SF422 - UDP-GLUCURONATE 4-EPIMERASE 1
Pp6c3_960	0.618623	0.000773699							AT1G02000	GAE2	(1 of 2) PTHR10366//PTHR10366:SF319 - NAD DEPENDENT EPIMERASE/DEHYDRATASE // UDP-GLUCURONATE 4-EPIMERASE 2-RELATED
Pp6c12_9440					-1.40916	3.8296e-14	-1.1858	1.39432e-10	AT1G02000	GAE2	(1 of 2) PTHR10366//PTHR10366:SF319 - NAD DEPENDENT EPIMERASE/DEHYDRATASE // UDP-GLUCURONATE 4-EPIMERASE 2-RELATED
Pp6c14_6500					-0.692653	0.0449665	-1.2321	0.000187162	AT1G02000	GAE2	(1 of 2) PTHR10366//PTHR10366:SF319 - NAD DEPENDENT EPIMERASE/DEHYDRATASE // UDP-GLUCURONATE 4-EPIMERASE 2-RELATED
Pp6c4_12510					-0.498434	0.0276188			AT2G45310	GAE4	(1 of 6) 5.1.3.6 - UDP-glucuronate 4-epimerase / Uridine diphosphoglucuronate epimerase
Pp6c11_7850	-1.02875	1.68177e-06			-1.52748	4.53568e-25	-1.04652	3.20245e-12	AT3G23820	GAE6	(1 of 1) PTHR10366:SF431 - UDP-GLUCURONATE 4-EPIMERASE 6
Pp6c8_8110					-0.308655	0.0240624	-0.282984	0.0412026	AT3G23820	GAE6	(1 of 1) PTHR10366:SF431 - UDP-GLUCURONATE 4-EPIMERASE 6
Pp6c5_9490	1.56079	0.0359154							AT1G14920	GAI	(1 of 2) PTHR31636//PTHR31636:SF50 - FAMILY NOT NAMED // DELLA PROTEIN GAI-RELATED
Pp6c7_900					-0.549302	0.00140201			AT1G14920	GAI	(1 of 2) PTHR31636//PTHR31636:SF50 - FAMILY NOT NAMED // DELLA PROTEIN GAI-RELATED
Pp6c7_640							-0.849261	0.00615358	AT1G14920	GAI	(1 of 2) PTHR31636//PTHR31636:SF50 - FAMILY NOT NAMED // DELLA PROTEIN GAI-RELATED
Pp6c19_7340	-0.414636	0.0308759			-0.941001	3.41893e-06	-0.72264	0.00038264	AT3G06580	GALK	(1 of 1) 2.7.1.6 - Galactokinase
Pp6c9_9270			-0.299915	0.0319625	-0.574829	2.28466e-06	-0.348684	0.00550316	AT3G06580	GALK	(1 of 1) 2.7.1.6 - Galactokinase
Pp6c11_12200							0.32452	0.00390405	AT1G19580	GAMMA CA1	(1 of 2) PTHR13061//PTHR13061:SF9 - DYNACTIN SUBUNIT P25 // SUBFAMILY NOT NAMED
Pp6c7_2680					0.58429	0.000751971	1.09208	5.81455e-11	AT1G47260	GAMMA CA2	(1 of 1) PTHR13061//PTHR13061:SF10 - DYNACTIN SUBUNIT P25 // SUBFAMILY NOT NAMED
Pp6c4_8860					0.55838	0.000135557	0.956037	1.44201e-11	AT5G66510	GAMMA CA3	(1 of 2) PTHR13061//PTHR13061:SF9 - DYNACTIN SUBUNIT P25 // SUBFAMILY NOT NAMED
Pp6c17_2110	0.365056	0.000314353			0.430888	0.00142114	0.334466	0.015775	AT1G23900	GAMMA-ADAPTIN 1	(1 of 3) K12391 - AP-1 complex subunit gamma-1 (AP1G1)
Pp6c15_330					-0.295008	0.00662392	-0.446665	2.03021e-05	AT1G23900	GAMMA-ADAPTIN 1	(1 of 3) K12391 - AP-1 complex subunit gamma-1 (AP1G1)
Pp6c20_3600	2.19328	4.12127e-05	2.35321	1.99483e-05	1.96648	1.54049e-17	1.68508	2.02052e-13	AT3G26650	GAPA	(1 of 2) 1.2.1.12//1.2.1.13 - Glyceraldehyde-3-phosphate dehydrogenase (phosphorylating) / Triosephosphate dehydrogenase // Glyceraldehyde-3-phosphate dehydrogenase (NADP(+)) (phosphorylating) / Triosephosphate dehydrogenase (NADP+)
Pp6c23_9970					9.27823	3.76002e-16	3.90489	6.09334e-12	AT3G26650	GAPA	(1 of 2) 1.2.1.12//1.2.1.13 - Glyceraldehyde-3-phosphate dehydrogenase (phosphorylating) / Triosephosphate dehydrogenase // Glyceraldehyde-3-phosphate dehydrogenase (NADP(+)) (phosphorylating) / Triosephosphate dehydrogenase (NADP+)
Pp6c21_5140					1.25188	0.000572395	1.41771	8.89346e-05	AT3G26650	GAPA	(1 of 2) 1.2.1.12//1.2.1.13 - Glyceraldehyde-3-phosphate dehydrogenase (phosphorylating) / Triosephosphate dehydrogenase // Glyceraldehyde-3-phosphate dehydrogenase (NADP(+)) (phosphorylating) / Triosephosphate dehydrogenase (NADP+)
Pp6c18_7090	1.02529	3.64533e-49	0.847607	9.62782e-33	2.19194	1.01298e-22	1.845	2.46827e-16	AT1G12900	GAPA-2	(1 of 2) 1.2.1.12//1.2.1.13 - Glyceraldehyde-3-phosphate dehydrogenase (phosphorylating) / Triosephosphate dehydrogenase // Glyceraldehyde-3-phosphate dehydrogenase (NADP(+)) (phosphorylating) / Triosephosphate dehydrogenase (NADP+)
Pp6c6_210	0.847733	0.000763711	0.70434	0.0108113	1.36537	7.67115e-11	1.74436	5.58537e-17	AT1G12900	GAPA-2	(1 of 2) 1.2.1.12//1.2.1.13 - Glyceraldehyde-3-phosphate dehydrogenase (phosphorylating) / Triosephosphate dehydrogenase // Glyceraldehyde-3-phosphate dehydrogenase (NADP(+)) (phosphorylating) / Triosephosphate dehydrogenase (NADP+)
Pp6c24_8120	-1.26716	0.000823405			-1.50657	2.33776e-06			AT1G12900	GAPA-2	(1 of 2) 1.2.1.12//1.2.1.13 - Glyceraldehyde-3-phosphate dehydrogenase (phosphorylating) / Triosephosphate dehydrogenase // Glyceraldehyde-3-phosphate dehydrogenase (NADP(+)) (phosphorylating) / Triosephosphate dehydrogenase (NADP+)
Pp6c6_140			0.611763	0.0108212	0.684569	0.000285957	1.4696	7.20773e-16	AT1G12900	GAPA-2	(1 of 2) 1.2.1.12//1.2.1.13 - Glyceraldehyde-3-phosphate dehydrogenase (phosphorylating) / Triosephosphate dehydrogenase // Glyceraldehyde-3-phosphate dehydrogenase (NADP(+)) (phosphorylating) / Triosephosphate dehydrogenase (NADP+)
Pp6c8_11120					-2.83344	0.000766488			AT1G12900	GAPA-2	(1 of 2) 1.2.1.12//1.2.1.13 - Glyceraldehyde-3-phosphate dehydrogenase (phosphorylating) / Triosephosphate dehydrogenase // Glyceraldehyde-3-phosphate dehydrogenase (NADP(+)) (phosphorylating) / Triosephosphate dehydrogenase (NADP+)
Pp6c24_8540	1.54692	0.000247823			2.99705	2.79968e-14			AT1G79530	GAPCP-1	(1 of 2) PTHR10836//PTHR10836:SF46 - GLYCERALDEHYDE 3-PHOSPHATE DEHYDROGENASE // SUBFAMILY NOT NAMED
Pp6c3_14220							0.67426	0.000737556	AT5G45600	GAS41	(1 of 2) K11341 - YEATS domain-containing protein 4 (YEATS4, GAS41, YAF9)
Pp6c10_12040	-1.37821	2.27307e-09	-1.30588	3.89535e-07	-1.29362	2.94534e-07	-1.35084	4.61003e-07	AT5G25830	GATA12	(1 of 1) PTHR10071//PTHR10071:SF202 - TRANSCRIPTION FACTOR GATA GATA BINDING FACTOR // GATA TRANSCRIPTION FACTOR 12
Pp6c8_10310	0.477703	5.68669e-05			-0.781912	3.66461e-05	-1.54329	1.76442e-16	AT4G17570	GATA26	(1 of 2) PTHR10071//PTHR10071:SF159 - TRANSCRIPTION FACTOR GATA GATA BINDING FACTOR // GATA TRANSCRIPTION FACTOR 26-RELATED
Pp6c24_7050	0.684862	0.000535148	0.676189	0.00182878	0.440463	0.0308089			AT5G47140	GATA27	(1 of 2) PTHR10071//PTHR10071:SF159 - TRANSCRIPTION FACTOR GATA GATA BINDING FACTOR // GATA TRANSCRIPTION FACTOR 26-RELATED
Pp6c20_11740	0.635726	0.018799			-0.777947	0.00014232	-0.907851	1.31581e-05	AT4G34680	GATA3	(1 of 1) PTHR10071//PTHR10071:SF213 - TRANSCRIPTION FACTOR GATA GATA BINDING FACTOR // GATA TRANSCRIPTION FACTOR 3
Pp6c20_11710							-0.840972	0.00011645	AT4G34680	GATA3	(1 of 1) PTHR10071//PTHR10071:SF213 - TRANSCRIPTION FACTOR GATA GATA BINDING FACTOR // GATA TRANSCRIPTION FACTOR 3
Pp6c22_5780					0.735394	7.77594e-08	0.985059	2.17642e-13	AT3G60530	GATA4	(1 of 1) PTHR10071:SF207 - GATA TRANSCRIPTION FACTOR 4
Pp6c22_5810					-0.843583	0.000362163			AT3G60530	GATA4	(1 of 1) PTHR10071:SF207 - GATA TRANSCRIPTION FACTOR 4
Pp6c10_12010	0.526352	0.0361199					-0.971454	0.00021821	AT5G66320	GATA5	(1 of 3) PTHR10071//PTHR10071:SF163 - TRANSCRIPTION FACTOR GATA GATA BINDING FACTOR // GATA TRANSCRIPTION FACTOR 14-RELATED
Pp6c21_8280					1.16618	3.58916e-10	1.41732	7.53395e-15	AT4G36240	GATA7	(1 of 1) PTHR10071:SF183 - GATA TRANSCRIPTION FACTOR 7
Pp6c18_6710					0.718386	0.000911552	1.50216	3.23259e-13	AT4G32890	GATA9	(1 of 1) PTHR10071:SF197 - GATA TRANSCRIPTION FACTOR 9
Pp6c20_9710					-0.458521	0.00032644			AT1G02720	GATL5	(1 of 3) PTHR13778//PTHR13778:SF8 - GLYCOSYLTRANSFERASE 8 DOMAIN-CONTAINING PROTEIN // GALACTURONOSYLTRANSFERASE-LIKE 6-RELATED
Pp6c5_14330	1.63478	9.73471e-09	1.02447	0.00146499	1.09008	0.018351			AT3G61130	GAUT1	(1 of 2) PTHR32116//PTHR32116:SF4 - FAMILY NOT NAMED // POLYGALACTURONATE 4-ALPHA-GALACTURONOSYLTRANSFERASE-RELATED
Pp6c24_1650							-0.412761	0.017635	AT3G61130	GAUT1	(1 of 2) PTHR32116//PTHR32116:SF4 - FAMILY NOT NAMED // POLYGALACTURONATE 4-ALPHA-GALACTURONOSYLTRANSFERASE-RELATED
Pp6c23_4230					-0.447868	0.00151549			AT2G20810	GAUT10	(1 of 1) PTHR32116//PTHR32116:SF27 - FAMILY NOT NAMED // GALACTURONOSYLTRANSFERASE 10-RELATED
Pp6c16_420	1.75901	3.4146e-11	1.06504	0.000258459					AT3G01040	GAUT13	(1 of 2) PTHR32116//PTHR32116:SF2 - FAMILY NOT NAMED // GALACTURONOSYLTRANSFERASE 13-RELATED
Pp6c25_11960					-1.2872	2.43469e-18	-1.38815	3.41326e-21	AT3G01040	GAUT13	(1 of 2) PTHR32116//PTHR32116:SF2 - FAMILY NOT NAMED // GALACTURONOSYLTRANSFERASE 13-RELATED
Pp6c23_4040							-0.341987	0.0402202	AT3G01040	GAUT13	(1 of 2) PTHR32116//PTHR32116:SF2 - FAMILY NOT NAMED // GALACTURONOSYLTRANSFERASE 13-RELATED
Pp6c9_5940	-1.42042	1.89248e-17	-1.24327	1.1597e-12	-2.53985	6.46437e-36	-2.12794	8.88637e-26	AT5G15470	GAUT14	(1 of 2) PTHR32116//PTHR32116:SF2 - FAMILY NOT NAMED // GALACTURONOSYLTRANSFERASE 13-RELATED
Pp6c17_1250					-0.787114	1.32983e-07	-0.688807	5.17035e-06	AT3G58790	GAUT15	(1 of 1) PTHR32116//PTHR32116:SF30 - FAMILY NOT NAMED // GALACTURONOSYLTRANSFERASE 15-RELATED
Pp6c2_10680	-0.4476	0.0484412			-1.2498	7.32743e-13	-1.05544	1.16847e-09	AT4G38270	GAUT3	(1 of 1) PTHR32116:SF3 - GALACTURONOSYLTRANSFERASE 3-RELATED
Pp6c24_6160			-0.606691	0.0045798	-0.776089	2.2451e-07	-0.927163	2.59354e-10	AT5G47780	GAUT4	(1 of 1) PTHR32116//PTHR32116:SF7 - FAMILY NOT NAMED // GALACTURONOSYLTRANSFERASE 4-RELATED
Pp6c6_13010					-0.636079	0.000284591			AT5G47780	GAUT4	(1 of 1) PTHR32116//PTHR32116:SF7 - FAMILY NOT NAMED // GALACTURONOSYLTRANSFERASE 4-RELATED
Pp6c22_60	-0.399351	0.0383175			-0.352804	0.0456469			AT1G06780	GAUT6	(1 of 2) PTHR32116//PTHR32116:SF0 - FAMILY NOT NAMED // GALACTURONOSYLTRANSFERASE 5-RELATED
Pp6c1_14730	0.554549	0.0124843	0.704635	0.00168293					AT2G38650	GAUT7	(1 of 1) PTHR32116//PTHR32116:SF12 - FAMILY NOT NAMED // GALACTURONOSYLTRANSFERASE 7-RELATED
Pp6c5_1380	0.618155	0.0220324					-0.488341	0.0371676	AT2G38650	GAUT7	(1 of 1) PTHR32116//PTHR32116:SF12 - FAMILY NOT NAMED // GALACTURONOSYLTRANSFERASE 7-RELATED
Pp6c10_1290	-1.23714	1.67192e-10	-1.04545	3.69962e-07	-1.1453	2.90963e-08	-0.676612	0.00102303	AT4G35860	GB2	(1 of 1) PTHR24073:SF597 - RAS-RELATED PROTEIN RABB1B
Pp6c3_13720	0.986816	1.86444e-10	0.611973	0.000338715					AT4G35860	GB2	(1 of 1) PTHR24073:SF597 - RAS-RELATED PROTEIN RABB1B
Pp6c18_7560	0.72116	0.000160716	0.615113	0.00317287	1.1749	3.09576e-08	0.657001	0.00314227	AT4G36730	GBF1	(1 of 1) PTHR22952//PTHR22952:SF123 - CAMP-RESPONSE ELEMENT BINDING PROTEIN-RELATED // G-BOX-BINDING FACTOR 1
Pp6c21_2970	0.845824	0.00213528					-0.766417	0.00304519	AT4G01120	GBF2	(1 of 2) PTHR22952:SF144 - G-BOX-BINDING FACTOR 2-RELATED
Pp6c18_8720					-0.964417	1.1858e-07	-1.4213	1.43942e-15	AT2G46270	GBF3	(1 of 2) PTHR22952:SF144 - G-BOX-BINDING FACTOR 2-RELATED
Pp6c22_1770					-1.00579	0.000716969	-0.684632	0.0228775	AT5G05930	GC1	(1 of 1) 4.6.1.2 - Guanylate cyclase / Guanylyl cyclase
Pp6c2_3480	-0.455084	5.97659e-05	-0.434552	0.000285099					AT1G18190	GC2	(1 of 1) PTHR13815//PTHR13815:SF6 - GOLGIN-84 // GOLGIN CANDIDATE 2
Pp6c4_8360					-1.59805	2.26524e-10	-1.54546	6.27184e-10	AT1G79830	GC5	(1 of 1) PF12325 - TATA element modulatory factor 1 TATA binding (TMF_TATA_bd)
Pp6c3_14450					-0.386746	0.000297567	-0.533224	3.1173e-07	AT3G27530	GC6	(1 of 1) PTHR10013 - GENERAL VESICULAR TRANSPORT FACTOR P115
Pp6c9_2050	-2.00859	3.79846e-10	-1.39191	6.25401e-06	-3.35857	3.17735e-24	-2.6636	1.9324e-18	AT5G65280	GCL1	(1 of 1) PTHR12736//PTHR12736:SF14 - LANC-LIKE PROTEIN // LANC-LIKE PROTEIN GCL1
Pp6c18_8230	-0.547341	0.028794							AT5G65280	GCL1	(1 of 1) PTHR12736//PTHR12736:SF14 - LANC-LIKE PROTEIN // LANC-LIKE PROTEIN GCL1
Pp6c2_11570					-1.99611	1.11281e-06	-1.64685	2.20297e-05	AT5G65280	GCL1	(1 of 1) PTHR12736//PTHR12736:SF14 - LANC-LIKE PROTEIN // LANC-LIKE PROTEIN GCL1
Pp6c26_3120							-0.53031	0.00233812	AT3G59410	GCN2	(1 of 1) K16196 - eukaryotic translation initiation factor 2-alpha kinase 4 (EIF2AK4)
Pp6c15_5630					0.980267	7.69783e-09	0.976835	9.97192e-09	AT2G45270	GCP1	(1 of 1) PTHR11735//PTHR11735:SF12 - O-SIALOGLYCOPROTEIN ENDOPEPTIDASE // TRNA N6-ADENOSINE THREONYLCARBAMOYLTRANSFERASE, MITOCHONDRIAL-RELATED
Pp6c14_11110	-0.630362	0.0164221							AT3G53760	GCP4	(1 of 1) K16571 - gamma-tubulin complex component 4 (TUBGCP4, GCP4)
Pp6c15_8050			-0.421504	0.00339366	-1.43678	1.93663e-13	-1.10998	1.90993e-08	AT1G48270	GCR1	(1 of 1) PTHR23112 - G PROTEIN-COUPLED RECEPTOR 157-RELATED
Pp6c9_7830			-0.360019	0.0314474					AT1G48270	GCR1	(1 of 1) PTHR23112 - G PROTEIN-COUPLED RECEPTOR 157-RELATED
Pp6c11_12030	0.662916	0.000100861			1.16513	7.25966e-13	0.828354	5.88207e-07	AT1G55325	GCT	(1 of 1) K15164 - mediator of RNA polymerase II transcription subunit 13 (MED13)
Pp6c3_9670					-0.554527	0.03104			AT3G61570	GDAP1	(1 of 2) PTHR18921 - MYOSIN HEAVY CHAIN - RELATED
Pp6c8_8450					-0.468515	0.0247068			AT2G35370	GDCH	(1 of 3) 1.4.4.2 - Glycine dehydrogenase (aminomethyl-transferring) / Glycine-cleavage complex P-protein
Pp6c8_6300	1.93664	2.44505e-07	2.63635	1.29912e-12	2.98401	2.90357e-29	2.95227	6.76248e-29	AT5G18170	GDH1	(1 of 3) 1.4.1.3 - Glutamate dehydrogenase (NAD(P)(+)) / Glutamic dehydrogenase
Pp6c4_4300	1.31057	0.00117863			1.97848	4.47017e-08	1.02688	0.00569231	AT5G18170	GDH1	(1 of 3) 1.4.1.3 - Glutamate dehydrogenase (NAD(P)(+)) / Glutamic dehydrogenase
Pp6c13_8270					-3.05769	1.57297e-05	-1.86438	0.00876313	AT5G07440	GDH2	(1 of 3) 1.4.1.3 - Glutamate dehydrogenase (NAD(P)(+)) / Glutamic dehydrogenase
Pp6c19_8820	0.561457	0.0219167							AT2G44100	GDI1	(1 of 3) K17255 - Rab GDP dissociation inhibitor (GDI1_2)
Pp6c21_9390					-0.356654	0.0246808			AT2G44100	GDI1	(1 of 3) K17255 - Rab GDP dissociation inhibitor (GDI1_2)
Pp6c12_12780	0.409126	0.00375224					0.297346	0.00727618	AT3G59920	GDI2	(1 of 3) K17255 - Rab GDP dissociation inhibitor (GDI1_2)
Pp6c22_8470					-0.51998	2.75964e-07			AT3G59920	GDI2	(1 of 3) K17255 - Rab GDP dissociation inhibitor (GDI1_2)
Pp6c21_8960					-0.292375	0.0160221			AT3G59920	GDI2	(1 of 3) K17255 - Rab GDP dissociation inhibitor (GDI1_2)
Pp6c10_3380					-0.769433	2.95546e-07			AT1G17890	GER2	(1 of 2) 1.1.1.271 - GDP-L-fucose synthase / GDP-fucose synthetase
Pp6c23_7010							4.23165	1.43077e-05	AT5G39190	GER2	(1 of 14) PTHR31238//PTHR31238:SF44 - FAMILY NOT NAMED // GERMIN-LIKE PROTEIN SUBFAMILY 1 MEMBER 13-RELATED
Pp6c4_10970	0.432411	0.00468564					0.371406	0.00970191	AT1G35160	GF14 PHI	(1 of 4) PTHR18860//PTHR18860:SF26 - 14-3-3 PROTEIN // SUBFAMILY NOT NAMED
Pp6c24_3810			0.397692	0.000936196	0.724442	1.03359e-05	0.939544	7.05793e-09	AT1G35160	GF14 PHI	(1 of 4) PTHR18860//PTHR18860:SF26 - 14-3-3 PROTEIN // SUBFAMILY NOT NAMED
Pp6c12_9340							0.636163	1.11818e-05	AT1G35160	GF14 PHI	(1 of 4) PTHR18860//PTHR18860:SF26 - 14-3-3 PROTEIN // SUBFAMILY NOT NAMED
Pp6c17_5980	-1.12665	3.02997e-10	-0.79302	4.73696e-05	-2.76243	1.61902e-58	-2.39702	8.41772e-44	AT1G78660	GGH1	(1 of 3) 3.4.19.9 - Gamma-glutamyl hydrolase / Pteroyl-poly-alpha-glutamate hydrolase
Pp6c26_760	-4.32129	6.02503e-31	-3.16408	1.14167e-16	-7.96803	3.47203e-107	-7.07553	1.65178e-86	AT1G78670	GGH3	(1 of 3) 3.4.19.9 - Gamma-glutamyl hydrolase / Pteroyl-poly-alpha-glutamate hydrolase
Pp6c16_13260					0.447919	0.0465723			AT4G36810	GGPS1	(1 of 12) 2.5.1.1//2.5.1.10//2.5.1.29 - Dimethylallyltranstransferase / Prenyltransferase // (2E,6E)-farnesyl diphosphate synthase / Geranyltranstransferase // Geranylgeranyl diphosphate synthase / Geranylgeranyl-PP synthetase
Pp6c25_3040	-0.766826	0.000307861	-0.771791	0.000489963	-1.28721	2.43625e-13	-1.37545	3.74077e-15	AT3G14550	GGPS3	(1 of 12) 2.5.1.1//2.5.1.10//2.5.1.29 - Dimethylallyltranstransferase / Prenyltransferase // (2E,6E)-farnesyl diphosphate synthase / Geranyltranstransferase // Geranylgeranyl diphosphate synthase / Geranylgeranyl-PP synthetase
Pp6c5_13810	-0.565314	0.0474098	-0.769976	0.00270838	-2.87111	5.30838e-23	-1.9411	1.5644e-15	AT4G29210	GGT4	(1 of 3) 2.3.2.15//2.3.2.2//3.4.19.13 - Glutathione gamma-glutamylcysteinyltransferase / Phytochelatin synthase // Gamma-glutamyltransferase / Glutamyl transpeptidase // Glutathione hydrolase / Glutathionase
Pp6c24_8420	0.592377	0.005809			1.12734	1.18721e-07	0.599683	0.00750308	AT1G59500	GH3.4	(1 of 4) PTHR31901:SF4 - INDOLE-3-ACETIC ACID-AMIDO SYNTHETASE GH3.2-RELATED
Pp6c5_4920	-0.637794	5.43919e-05	-0.382326	0.046819	-0.664507	0.000184736	-0.7939	8.73536e-06	AT4G24260	GH9A3	(1 of 2) PTHR22298//PTHR22298:SF36 - ENDO-1,4-BETA-GLUCANASE // ENDOGLUCANASE 21-RELATED
Pp6c3_3860					-0.543538	0.00145425			AT2G44550	GH9B10	(1 of 4) PTHR22298//PTHR22298:SF12 - ENDO-1,4-BETA-GLUCANASE // ENDOGLUCANASE 12-RELATED
Pp6c13_12130	0.613872	0.000359962			0.315172	0.0163526			AT2G44570	GH9B12	(1 of 4) PTHR22298//PTHR22298:SF12 - ENDO-1,4-BETA-GLUCANASE // ENDOGLUCANASE 12-RELATED
Pp6c18_3960					-2.16	0.00237906	-1.82833	0.00444817	AT2G44570	GH9B12	(1 of 4) PTHR22298//PTHR22298:SF12 - ENDO-1,4-BETA-GLUCANASE // ENDOGLUCANASE 12-RELATED
Pp6c22_9330					2.20868	0.00146084			AT2G44540	GH9B9	(1 of 4) PTHR22298//PTHR22298:SF12 - ENDO-1,4-BETA-GLUCANASE // ENDOGLUCANASE 12-RELATED
Pp6c13_1060	-0.645228	0.0486423							AT1G01160	GIF2	(1 of 3) PTHR23107 - SYNOVIAL SARCOMA ASSOCIATED SS18 PROTEIN
Pp6c13_7230					-1.63883	1.34671e-17	-1.24432	9.64456e-11	AT1G01160	GIF2	(1 of 3) PTHR23107 - SYNOVIAL SARCOMA ASSOCIATED SS18 PROTEIN
Pp6c4_6350	2.65936	2.62294e-11	1.71623	7.95298e-05	0.852516	0.0288492			AT2G41880	GK-1	(1 of 3) 2.7.4.8 - Guanylate kinase / Guanosine monophosphate kinase
Pp6c12_8530	-0.711036	2.8586e-05	-0.624692	0.00061471	-1.30359	7.33282e-17	-1.17841	7.14257e-14	AT2G41880	GK-1	(1 of 3) 2.7.4.8 - Guanylate kinase / Guanosine monophosphate kinase
Pp6c10_8930					-0.410233	0.000177644	-0.510902	2.6513e-06	AT2G41880	GK-1	(1 of 3) 2.7.4.8 - Guanylate kinase / Guanosine monophosphate kinase
Pp6c11_8380	4.44235	0.000150423							AT5G41315	GL3	(1 of 1) KOG4447 - Transcription factor TWIST
Pp6c18_9020	-0.642376	0.000265171	-0.448691	0.0229356					AT5G41315	GL3	(1 of 1) KOG4447 - Transcription factor TWIST
Pp6c1_4990			0.837643	0.000261182			1.2086	0.0020331	AT5G41315	GL3	(1 of 1) KOG4447 - Transcription factor TWIST
Pp6c4_8100							0.683535	0.000306636	AT4G01900	GLB1	(1 of 1) PTHR30115:SF11 - NITROGEN REGULATORY PROTEIN P-II HOMOLOG
Pp6c1_1880	1.7945	8.42792e-23	0.616814	0.0051692	3.12038	9.8501e-27	1.96673	3.85983e-11	AT4G32690	GLB3	(1 of 1) PF01152 - Bacterial-like globin (Bac_globin)
Pp6c6_280	2.31918	0.00300135	2.72665	0.000678967	1.24847	9.78567e-05	1.02385	0.002318	AT4G32690	GLB3	(1 of 1) PF01152 - Bacterial-like globin (Bac_globin)
Pp6c15_7240					1.16013	7.30929e-08	1.49722	2.22483e-12	AT1G31070	GlcNAc1pUT1	(1 of 1) 2.7.7.23//2.7.7.83 - UDP-N-acetylglucosamine diphosphorylase / UDP-N-acetylglucosamine pyrophosphorylase // UDP-N-acetylgalactosamine diphosphorylase
Pp6c4_9080							0.321262	0.0138785	AT1G31070	GlcNAc1pUT1	(1 of 1) 2.7.7.23//2.7.7.83 - UDP-N-acetylglucosamine diphosphorylase / UDP-N-acetylglucosamine pyrophosphorylase // UDP-N-acetylgalactosamine diphosphorylase
Pp6c16_9350	-1.10962	9.32046e-10			-1.58363	1.22355e-06	-1.18999	0.00037371	AT2G26080	GLDP2	(1 of 1) PTHR11773//PTHR11773:SF4 - GLYCINE DEHYDROGENASE // SUBFAMILY NOT NAMED
Pp6c16_9330	-0.510823	0.000188514	-0.424745	0.00430374	-1.20554	2.72577e-06	-1.13026	1.32281e-05	AT2G26080	GLDP2	(1 of 1) PTHR11773//PTHR11773:SF4 - GLYCINE DEHYDROGENASE // SUBFAMILY NOT NAMED
Pp6c25_2140	-0.489151	0.0489946			-0.635936	0.00312909	-0.510689	0.0210741	AT2G26080	GLDP2	(1 of 1) PTHR11773//PTHR11773:SF4 - GLYCINE DEHYDROGENASE // SUBFAMILY NOT NAMED
Pp6c10_5850					-1.36468	0.0436421			AT1G53920	GLIP5	(1 of 2) PTHR22835//PTHR22835:SF262 - ZINC FINGER FYVE DOMAIN CONTAINING PROTEIN // GDSL ESTERASE/LIPASE 5-RELATED
Pp6c2_18920							0.44026	0.00748118	AT1G53920	GLIP5	(1 of 2) PTHR22835//PTHR22835:SF262 - ZINC FINGER FYVE DOMAIN CONTAINING PROTEIN // GDSL ESTERASE/LIPASE 5-RELATED
Pp6c21_3440			-0.360969	0.0242793	-0.262562	0.0279542	-0.237525	0.0493996	AT5G44190	GLK2	(1 of 2) PTHR31312:SF1 - TRANSCRIPTION ACTIVATOR GLK1-RELATED
Pp6c21_4830					-1.58526	2.79254e-05	-1.9611	1.56973e-07	AT5G16570	GLN1;4	(1 of 3) PTHR20852:SF62 - GLUTAMINE SYNTHETASE CYTOSOLIC ISOZYME 1-3-RELATED
Pp6c20_11820					0.722232	0.000240158	1.17648	7.8305e-10	AT5G16570	GLN1;4	(1 of 3) PTHR20852:SF62 - GLUTAMINE SYNTHETASE CYTOSOLIC ISOZYME 1-3-RELATED
Pp6c15_9000							0.996665	0.00998001	AT3G62020	GLP10	(1 of 2) PTHR31238//PTHR31238:SF18 - FAMILY NOT NAMED // GERMIN-LIKE PROTEIN SUBFAMILY 2 MEMBER 2-RELATED
Pp6c23_880					0.967038	0.0145424			AT1G09560	GLP5	(1 of 3) PTHR31238//PTHR31238:SF39 - FAMILY NOT NAMED // GERMIN-LIKE PROTEIN SUBFAMILY 2 MEMBER 1-RELATED
Pp6c12_2390	-0.706816	7.99679e-05	-0.454739	0.0262752	-2.42362	7.07743e-28	-1.54315	6.48438e-12	AT1G05200	GLR3.4	(1 of 2) PTHR18966//PTHR18966:SF190 - IONOTROPIC GLUTAMATE RECEPTOR // GLUTAMATE RECEPTOR 3.4-RELATED
Pp6c17_6970					-0.373413	0.0394553			AT1G21360	GLTP2	(1 of 2) PTHR10219:SF34 - GENOMIC DNA, CHROMOSOME 3, P1 CLONE: MXL8
Pp6c14_4690	2.55041	5.56699e-09	2.88171	6.62826e-11	1.6847	4.35565e-19			AT2G41220	GLU2	(1 of 2) 1.4.7.1 - Glutamate synthase (ferredoxin) / Ferredoxin-dependent glutamate synthase
Pp6c10_4470	2.45696	1.6084e-07	1.37173	0.0113637	3.73088	1.1851e-51	2.03508	6.05314e-16	AT2G41220	GLU2	(1 of 2) 1.4.7.1 - Glutamate synthase (ferredoxin) / Ferredoxin-dependent glutamate synthase
Pp6c5_10390	1.35536	6.40777e-05	1.19024	0.001007					AT2G41220	GLU2	(1 of 2) 1.4.7.1 - Glutamate synthase (ferredoxin) / Ferredoxin-dependent glutamate synthase
Pp6c16_2470					1.58774	1.2462e-07	0.865952	0.0143459	AT2G41220	GLU2	(1 of 2) 1.4.7.1 - Glutamate synthase (ferredoxin) / Ferredoxin-dependent glutamate synthase
Pp6c8_9300					0.706709	0.000513758	0.499411	0.0180563	AT2G41220	GLU2	(1 of 2) 1.4.7.1 - Glutamate synthase (ferredoxin) / Ferredoxin-dependent glutamate synthase
Pp6c10_5910					0.370897	0.0242113	0.442857	0.00661856	AT1G11840	GLX1	(1 of 1) PTHR10374:SF17 - GLYOXALASE I HOMOLOG
Pp6c3_4660	-0.368619	0.00147316	-0.266183	0.0483959					AT2G43430	GLX2-1	(1 of 4) K01069 - hydroxyacylglutathione hydrolase (E3.1.2.6, gloB)
[truncated: 12,277 more rows]

## Sheet: (B)
Ppatens_v6_GeneID	Ppb-gata1/3/4_1h_log2FC	Ppb-gata1/3/4_1h_padj	Ppb-gata1/3/4_4h_log2FC	Ppb-gata1/3/4_4h_padj	Arabidopsis_BestOrthologue	Arabidopsis_BestOrthologue_Symbol	Arabidopsis_BestOrthologue_Description
Pp6c8_9560	2.89659	3.14517e-66	2.32009	4.8547e-08	AT4G23850	LACS4	(1 of 3) 2.7.8.11//6.2.1.3 - CDP-diacylglycerol--inositol 3-phosphatidyltransferase / Phosphatidylinositol synthase // Long-chain-fatty-acid--CoA ligase / Lignoceroyl-CoA synthase
Pp6c4_16170	3.04974	1.29122e-56	2.53925	6.9164e-11	AT4G28680	TYRDC	(1 of 2) 4.1.1.25 - Tyrosine decarboxylase / L-tyrosine carboxy-lyase
Pp6c6_12110	4.17123	5.0557e-46	3.58505	3.00048e-17	AT5G53020	0	(1 of 1) PTHR21596//PTHR21596:SF19 - RIBONUCLEASE P SUBUNIT P38 // EMB|CAB82814.1
Pp6c6_13390	1.53885	3.12853e-43	1.5236	0.000349919	AT1G70505	0	0
Pp6c20_11450	5.94756	5.26993e-41	4.1625	4.58869e-07
Pp6c9_11900	3.11763	8.1723e-38	3.02371	3.77842e-12	AT2G42170	0	(1 of 4) PTHR11937//PTHR11937:SF247 - ACTIN // SUBFAMILY NOT NAMED
Pp6c6_1540	1.80575	9.6479e-35	1.65556	0.00205775	AT2G46680	HB-7	(1 of 2) PTHR24326//PTHR24326:SF122 - FAMILY NOT NAMED // HOMEOBOX-LEUCINE ZIPPER PROTEIN ATHB-12-RELATED
Pp6c4_16140	2.62247	6.09546e-33	2.43573	4.10118e-09	AT4G28680	TYRDC	(1 of 2) 4.1.1.25 - Tyrosine decarboxylase / L-tyrosine carboxy-lyase
Pp6c6_2040	2.94496	3.49563e-31	1.88042	0.0449117	AT5G04770	CAT6	(1 of 2) PTHR11785//PTHR11785:SF331 - AMINO ACID TRANSPORTER // SUBFAMILY NOT NAMED
Pp6c4_10300	2.61953	7.81526e-31	1.04242	0.0305715	AT3G24420	0	(1 of 1) PTHR10992//PTHR10992:SF841 - ALPHA/BETA HYDROLASE FOLD-CONTAINING PROTEIN // SUBFAMILY NOT NAMED
Pp6c23_2600	-1.41296	1.52059e-28			AT5G54770	THI1	(1 of 1) K03146 - thiamine thiazole synthase (THI4, THI1)
Pp6c23_1510	2.47385	1.94224e-28	1.90045	6.25696e-05	AT1G69580	0	(1 of 1) PTHR31499:SF11 - HOMEODOMAIN-LIKE SUPERFAMILY PROTEIN
Pp6c6_3850	4.30322	1.03654e-27	3.39061	8.66412e-22	AT1G76580	0	(1 of 2) PTHR31251//PTHR31251:SF3 - FAMILY NOT NAMED // SQUAMOSA PROMOTER-BINDING-LIKE PROTEIN 14-RELATED
Pp6c14_12830	2.12828	2.07026e-26	1.20745	0.0145152
Pp6c21_4920	4.56392	2.07026e-26	2.9213	1.29495e-05	AT1G14040	0	(1 of 8) PTHR10783//PTHR10783:SF43 - XENOTROPIC AND POLYTROPIC RETROVIRUS RECEPTOR 1-RELATED // PHOSPHATE TRANSPORTER PHO1 HOMOLOG 2-RELATED
Pp6c6_2880	2.15803	4.20742e-26	1.97866	9.26789e-11
Pp6c22_7610	5.09996	1.64124e-25	5.47164	3.84742e-21	AT1G44120	0	(1 of 2) PTHR23315:SF135 - ARMADILLO/BETA-CATENIN-LIKE REPEAT AND C2 CALCIUM/LIPID-BINDING DOMAIN-CONTAINING PROTEIN-RELATED
Pp6c12_12050	3.30048	3.2074e-24	3.11013	5.31848e-18	AT1G02065	SPL8	(1 of 1) PTHR31251:SF4 - SQUAMOSA PROMOTER-BINDING-LIKE PROTEIN 8
Pp6c17_2260	4.4644	3.94364e-24	3.96247	9.23257e-20	AT4G29360	0	(1 of 2) PTHR32227:SF88 - GLUCAN ENDO-1,3-BETA-GLUCOSIDASE 12-RELATED
Pp6c6_2970	1.60175	4.28078e-24	1.63533	1.75445e-09
Pp6c1_19490	2.27633	4.95763e-24	1.84245	9.15041e-06	AT1G27045	0	(1 of 2) PTHR24326:SF136 - HOMEOBOX-LEUCINE ZIPPER PROTEIN ATHB-54-RELATED
Pp6c8_8160	-2.26698	8.2405e-23	-2.28813	5.51145e-32	AT4G13400	0	(1 of 1) PTHR10209:SF216 - 2-OXOGLUTARATE (2OG) AND FE(II)-DEPENDENT OXYGENASE SUPERFAMILY PROTEIN
Pp6c6_7610	1.17405	7.71452e-22	1.09035	3.2771e-17	AT1G67070	DIN9	(1 of 2) 5.3.1.8 - Mannose-6-phosphate isomerase / Phosphomannose isomerase
Pp6c2_4850	1.56556	8.3506e-22	1.41349	1.28272e-06	AT5G21930	PAA2	(1 of 2) K01533 - Cu2+-exporting ATPase (copB)
Pp6c6_8120	4.12382	8.22347e-21	3.73388	8.74034e-32
Pp6c14_12640	1.71639	1.54929e-20	1.91704	2.10392e-20
Pp6c26_1380	3.11737	1.62631e-20	1.87185	1.21825e-10
Pp6c25_9890	1.04657	3.27538e-20	1.08915	2.91763e-08	AT2G38280	FAC1	(1 of 1) 3.5.4.17 - Adenosine-phosphate deaminase
Pp6c4_16090	2.31937	3.52458e-20	2.23134	0.000212988	AT4G28680	TYRDC	(1 of 2) 4.1.1.25 - Tyrosine decarboxylase / L-tyrosine carboxy-lyase
Pp6c12_7060	5.40841	2.0962e-19	4.81085	5.51145e-32
Pp6c6_11640	4.16374	8.18612e-19	2.43591	2.93245e-11	AT2G44990	CCD7	(1 of 1) 1.13.11.71 - Carotenoid-9',10'-cleaving dioxygenase / Beta-carotene 9',10'-monooxygenase
Pp6c13_5070	1.64485	1.05247e-18	0.972745	0.000428893	AT3G23640	HGL1	(1 of 1) PTHR22762//PTHR22762:SF7 - ALPHA-GLUCOSIDASE // ALPHA GLUCOSIDASE-LIKE PROTEIN
Pp6c17_7680	2.70549	2.02041e-18	1.7365	2.31692e-08	AT4G15970	0	(1 of 6) PTHR24015//PTHR24015:SF419 - FAMILY NOT NAMED // NUCLEOTIDE-DIPHOSPHO-SUGAR TRANSFERASE DOMAIN-CONTAINING PROTEIN-RELATED
Pp6c5_6730	3.62913	4.08347e-18	2.65228	1.22477e-15
Pp6c6_860	-1.00142	4.31552e-18	-1.19135	3.49324e-19	AT5G07840	0	(1 of 6) PTHR24188 - ANKYRIN REPEAT PROTEIN
Pp6c20_6900	2.09603	4.86058e-18	1.59265	1.75332e-13
Pp6c6_850	-1.3924	1.26272e-17	-1.3309	1.37701e-21
Pp6c14_14070	-1.68723	1.92119e-17	-0.865124	0.00285828	AT3G56891	0	(1 of 1) PTHR22814//PTHR22814:SF85 - COPPER TRANSPORT PROTEIN ATOX1-RELATED // METAL ION BINDING PROTEIN
Pp6c16_2730	0.978974	1.92119e-17	0.875785	0.000106986
Pp6c6_15690	0.877972	2.87338e-17	0.570597	2.66447e-05
Pp6c6_830	-1.93786	4.51906e-17	-1.84328	7.25532e-17	AT1G74550	CYP98A9	(1 of 2) K15506 - cytochrome P450, family 98, subfamily A, polypeptide 8/9 (CYP98A8_9)
Pp6c6_1080	-1.83171	1.02441e-16	-1.67025	4.81685e-07	AT4G02770	PSAD-1	(1 of 2) K02692 - photosystem I subunit II (psaD)
Pp6c14_13270	2.26098	1.04429e-16	1.04087	0.000474589	AT2G42300	0	(1 of 2) PTHR12565//PTHR12565:SF112 - STEROL REGULATORY ELEMENT-BINDING PROTEIN // TRANSCRIPTION FACTOR BHLH48-RELATED
Pp6c23_9100	2.57697	3.44266e-16	1.62476	4.14648e-10
Pp6c20_8900	3.50581	1.38511e-15	3.01922	2.02327e-06
Pp6c5_13810	1.84243	1.89426e-15	1.32014	5.58812e-07	AT4G29210	GGT4	(1 of 3) 2.3.2.15//2.3.2.2//3.4.19.13 - Glutathione gamma-glutamylcysteinyltransferase / Phytochelatin synthase // Gamma-glutamyltransferase / Glutamyl transpeptidase // Glutathione hydrolase / Glutathionase
Pp6c6_910	-1.08069	1.89426e-15	-1.12623	3.29455e-12	AT2G46550	0	(1 of 2) PTHR33868:SF2 - EXPRESSED PROTEIN
Pp6c13_2030	5.17676	1.89426e-15	2.52677	3.11852e-07	AT5G43300	0	(1 of 3) PTHR22958 - RELATED TO MULTIFUNCTIONAL CYCLIN-DEPENDENT KINASE-RELATED
Pp6c2_13710	1.47517	2.33297e-15	0.959734	0.0156826
Pp6c6_8260	1.38409	2.45283e-15	1.4041	5.7279e-09	AT1G34210	SERK2	(1 of 1) PTHR27001:SF151 - SOMATIC EMBRYOGENESIS RECEPTOR KINASE 2
Pp6c19_10340	2.64151	2.81172e-15	1.74579	1.10768e-06
Pp6c6_12090	6.99916	3.4241e-15	3.99006	2.11939e-12
Pp6c26_1860	3.3093	3.55587e-15	3.43121	7.34187e-30	AT3G32980	0	(1 of 7) PTHR31388//PTHR31388:SF22 - FAMILY NOT NAMED // PEROXIDASE 22-RELATED
Pp6c6_1200	-1.38334	3.94908e-15	-1.23855	1.84248e-16	AT2G37980	0	(1 of 3) PTHR31741//PTHR31741:SF4 - FAMILY NOT NAMED // O-FUCOSYLTRANSFERASE FAMILY PROTEIN
Pp6c8_9750	1.60756	4.63345e-15	1.33911	1.69747e-06	AT1G14040	0	(1 of 8) PTHR10783//PTHR10783:SF43 - XENOTROPIC AND POLYTROPIC RETROVIRUS RECEPTOR 1-RELATED // PHOSPHATE TRANSPORTER PHO1 HOMOLOG 2-RELATED
Pp6c6_3150	0.770358	4.81022e-15	0.531219	7.15522e-06	AT3G46500	0	(1 of 3) 1.14.11.6 - Thymine dioxygenase / Thymine,2-oxoglutarate dioxygenase
Pp6c10_5690	4.24236	4.81022e-15	2.51358	3.27975e-09	AT1G78270	UGT85A4	(1 of 10) 2.4.1.203 - Trans-zeatin O-beta-D-glucosyltransferase / Zeatin O-glucosyltransferase
Pp6c21_10200	-1.55103	6.74819e-15	-1.40864	1.26617e-05	AT1G56500	0	(1 of 1) PTHR24104:SF13 - HALOACID DEHALOGENASE-LIKE HYDROLASE FAMILY PROTEIN
Pp6c8_2390	-1.688	6.83691e-15	-1.54947	9.29296e-20	AT5G25550	0	(1 of 21) PF00560//PF13855 - Leucine Rich Repeat (LRR_1) // Leucine rich repeat (LRR_8)
Pp6c1_5180	-1.80816	1.07198e-14	-1.10174	5.78078e-05
Pp6c6_4600	2.84593	1.07198e-14	3.04252	1.81546e-12
Pp6c12_7690	1.8976	1.12354e-14	1.00715	0.00438889	AT1G32770	NAC012	(1 of 1) PTHR31989//PTHR31989:SF39 - FAMILY NOT NAMED // NAC DOMAIN-CONTAINING PROTEIN 12
Pp6c25_3560	1.39821	2.22818e-14	0.97314	3.88632e-06	AT1G34065	SAMC2	(1 of 2) K15111 - solute carrier family 25 (mitochondrial S-adenosylmethionine transporter), member 26 (SLC25A26)
Pp6c6_6480	0.86266	2.47002e-14	0.8703	1.35599e-06
Pp6c25_1080	2.04882	3.32657e-14	1.60508	8.36915e-08	AT4G33150	0	(1 of 1) 1.5.1.8 - Saccharopine dehydrogenase (NADP(+), L-lysine-forming) / Lysine-ketoglutarate reductase
Pp6c7_1410	-0.629224	3.83475e-14	-0.711463	1.44238e-05	AT5G06360	0	(1 of 1) K14842 - ribosome biogenesis protein NSA2 (NSA2)
Pp6c6_1260	-0.988312	3.85381e-14	-0.973108	5.953e-08	AT3G18290	BTS	(1 of 1) K16276 - zinc finger protein-like protein (K16276, BTS)
Pp6c2_7290	1.97658	4.09571e-14	2.22312	3.18409e-11
Pp6c15_3550	-0.719891	4.13962e-14	-0.81894	2.49366e-06	AT4G13890	EDA36	(1 of 7) 2.1.2.1 - Glycine hydroxymethyltransferase / Threonine aldolase
Pp6c13_8270	5.10999	4.28116e-14	3.91739	6.23726e-08	AT5G07440	GDH2	(1 of 3) 1.4.1.3 - Glutamate dehydrogenase (NAD(P)(+)) / Glutamic dehydrogenase
Pp6c1_3370	-2.50871	8.23267e-14	-2.28715	2.35637e-10	AT3G16520	UGT88A1	(1 of 1) PTHR11926//PTHR11926:SF343 - GLUCOSYL/GLUCURONOSYL TRANSFERASES // UDP-GLYCOSYLTRANSFERASE 88A1
Pp6c15_4020	1.93602	8.23267e-14	1.73787	2.38359e-12	AT2G21770	CESA9	(1 of 4) 2.4.1.12//2.4.1.29 - Cellulose synthase (UDP-forming) / UDP-glucose-cellulose glucosyltransferase // Cellulose synthase (GDP-forming) / GDP-glucose-cellulose glucosyltransferase
Pp6c1_10670	-0.910202	1.04819e-13	-0.505269	0.0278203	AT4G38800	MTN1	(1 of 2) 2.4.2.28//3.2.2.9 - S-methyl-5'-thioadenosine phosphorylase / MTAPase // Adenosylhomocysteine nucleosidase / S-adenosylhomocysteine/5'-methylthioadenosine nucleosidase
Pp6c6_5700	4.35542	1.20075e-13	3.89525	5.61312e-20	AT3G10740	ASD1	(1 of 2) K01209 - alpha-N-arabinofuranosidase (E3.2.1.55, abfA)
Pp6c17_6860	0.695628	1.41182e-13	0.550932	0.00992603
Pp6c1_14300	-1.94788	1.72507e-13	-1.64689	2.22635e-05	AT5G51290	0	(1 of 1) K04715 - ceramide kinase (E2.7.1.138, CERK)
Pp6c7_14440	1.87931	1.81131e-13	1.60121	0.000172349	AT1G05830	ATX2	(1 of 2) PTHR13793:SF100 - HISTONE-LYSINE N-METHYLTRANSFERASE ATX1-RELATED
Pp6c3_6840	5.49221	2.33855e-13	4.68939	8.01417e-11
Pp6c6_14180	1.47041	3.2003e-13	1.58803	1.96595e-16	AT5G27710	0	0
Pp6c13_2700	-3.54851	3.89842e-13	-3.69694	5.20531e-12
Pp6c11_5750	-1.34294	3.91201e-13	-2.00453	3.04614e-13
Pp6c5_8610	-1.07055	3.93912e-13	-0.930634	2.11224e-05	AT3G03990	0	(1 of 1) PTHR10992//PTHR10992:SF891 - ALPHA/BETA HYDROLASE FOLD-CONTAINING PROTEIN // STRIGOLACTONE ESTERASE D14 HOMOLOG-RELATED
Pp6c3_16140	1.1234	4.15233e-13	0.773847	0.000209592	AT1G32240	KAN2	(1 of 2) PTHR31496//PTHR31496:SF10 - FAMILY NOT NAMED // TRANSCRIPTION FACTOR KAN2-RELATED
Pp6c2_3230	-0.933296	4.96914e-13	-0.550742	0.00450125	AT5G64280	DiT2.2	(1 of 2) PTHR10283//PTHR10283:SF106 - SOLUTE CARRIER FAMILY 13 MEMBER // SUBFAMILY NOT NAMED
Pp6c6_3600	0.953204	4.96914e-13
Pp6c5_4440	1.12733	5.61024e-13	1.04655	4.43733e-06	AT5G23940	PEL3	(1 of 1) PTHR31896//PTHR31896:SF4 - FAMILY NOT NAMED // BAHD ACYLTRANSFERASE DCR
Pp6c4_7860	1.14135	6.26025e-13	0.820703	6.70996e-06	AT5G03270	0	(1 of 3) PTHR31223//PTHR31223:SF17 - FAMILY NOT NAMED // CYTOKININ RIBOSIDE 5'-MONOPHOSPHATE PHOSPHORIBOHYDROLASE LOG3-RELATED
Pp6c20_10160	5.42773	6.26025e-13	8.03274	6.42147e-09	AT3G19430	0	(1 of 1) PTHR31656:SF0 - LATE EMBRYOGENESIS ABUNDANT PROTEIN-LIKE PROTEIN
Pp6c4_10310	1.39363	7.43015e-13	1.14444	2.8152e-05	AT5G62710	0	(1 of 13) PF00069//PF08263 - Protein kinase domain (Pkinase) // Leucine rich repeat N-terminal domain (LRRNT_2)
Pp6c17_3780	-1.3478	9.42697e-13	-1.17234	6.13268e-09	AT3G49160	0	(1 of 1) PTHR11817:SF28 - PLASTIDIAL PYRUVATE KINASE 4, CHLOROPLASTIC
Pp6c6_6140	0.805838	1.29832e-12	0.817046	1.73369e-05	AT5G64070	PI-4KBETA1	(1 of 3) K00888 - phosphatidylinositol 4-kinase (PI4K)
Pp6c22_6300	3.78061	1.29832e-12	5.03506	8.01417e-11	AT4G23100	GSH1	(1 of 1) 6.3.2.2 - Glutamate--cysteine ligase / Gamma-glutamylcysteine synthetase
Pp6c6_820	-1.22949	1.39262e-12	-1.45127	7.0928e-14	AT2G33450	0	(1 of 1) PTHR13528 - 39S RIBOSOMAL PROTEIN L28, MITOCHONDRIAL
Pp6c2_5500	-1.66279	1.42992e-12	-1.81342	2.5607e-12	AT4G02580	0	(1 of 1) K03943 - NADH dehydrogenase (ubiquinone) flavoprotein 2 (NDUFV2)
Pp6c6_1860	3.30993	1.54647e-12	2.1951	1.72306e-08	AT3G52525	OFP6	(1 of 2) PTHR33057//PTHR33057:SF17 - FAMILY NOT NAMED // GB|AAD12216.1-RELATED
Pp6c17_1720	3.05086	1.54647e-12	3.97152	3.72102e-05	AT1G28310	0	(1 of 6) PTHR31992:SF8 - DOF ZINC FINGER PROTEIN DOF1.1-RELATED
Pp6c1_3600	1.81898	1.73333e-12	1.74423	1.30669e-12	AT4G33510	DHS2	(1 of 3) 2.5.1.54 - 3-deoxy-7-phosphoheptulonate synthase / Phospho-2-oxo-3-deoxyheptonate aldolase
Pp6c6_7920	0.812165	1.73333e-12	0.852874	1.50824e-14	AT5G01830	0	(1 of 1) PTHR23315:SF63 - U-BOX DOMAIN-CONTAINING PROTEIN 16
Pp6c25_11200	1.0869	2.02015e-12	1.45474	1.32237e-12
Pp6c21_1940	-0.750523	2.13054e-12			AT3G03780	MS2	(1 of 3) 2.1.1.14 - 5-methyltetrahydropteroyltriglutamate--homocysteine S-methyltransferase / Tetrahydropteroylglutamate-homocysteine transmethylase
Pp6c16_14030	3.01651	2.48169e-12	2.02955	1.65738e-06
Pp6c6_6920	3.49728	3.45192e-12	2.20625	7.31304e-06
Pp6c6_10730	0.76774	3.45192e-12	0.645356	1.13313e-06	AT2G33340	MAC3B	(1 of 2) K10599 - pre-mRNA-processing factor 19 (PRPF19, PRP19)
Pp6c22_3090	0.732499	3.73677e-12	0.574644	0.0109996	AT4G16070	0	(1 of 2) PTHR21493//PTHR21493:SF121 - CGI-141-RELATED/LIPASE CONTAINING PROTEIN // LIPASE CLASS 3 FAMILY PROTEIN
Pp6c2_9770	2.60536	3.79549e-12	1.89182	3.96813e-11	AT1G14210	0	(1 of 5) 3.1.27.1 - Ribonuclease T(2) / Ribonuclease T2
Pp6c20_2230	1.10482	3.84983e-12	0.914536	2.18284e-06
Pp6c6_330	-1.33452	5.09815e-12	-1.33492	4.18038e-13	AT5G55090	MAPKKK15	(1 of 2) PTHR24361:SF396 - MITOGEN-ACTIVATED PROTEIN KINASE KINASE KINASE 15-RELATED
Pp6c6_2850	0.771198	5.3737e-12	0.651139	6.52028e-05	AT5G27410	0	(1 of 2) PTHR11825//PTHR11825:SF7 - SUBGROUP IIII AMINOTRANSFERASE // BRANCHED-CHAIN-AMINO-ACID AMINOTRANSFERASE-LIKE PROTEIN 1-RELATED
Pp6c6_1140	-0.920596	5.64286e-12	-0.900894	8.04072e-13	AT2G38280	FAC1	(1 of 1) 3.5.4.17 - Adenosine-phosphate deaminase
Pp6c15_7260	3.87993	5.64286e-12	3.53914	2.74812e-10	AT1G11720	SS3	(1 of 1) PTHR12526//PTHR12526:SF341 - GLYCOSYLTRANSFERASE // SUBFAMILY NOT NAMED
Pp6c12_820	1.112	6.04636e-12	1.39339	1.6713e-08	AT2G34790	MEE23	(1 of 5) PTHR32448//PTHR32448:SF11 - FAMILY NOT NAMED // BERBERINE BRIDGE ENZYME-RELATED
Pp6c24_970	0.852136	6.17666e-12	0.844622	0.0458654	AT4G38640	0	(1 of 1) PTHR12385//PTHR12385:SF44 - CTL TRANSPORTER // PLASMA-MEMBRANE CHOLINE TRANSPORTER FAMILY PROTEIN
Pp6c5_1820	6.47696	6.26401e-12	6.73384	9.88692e-08
Pp6c14_3240	1.29584	7.41984e-12	1.32092	7.01403e-13	AT3G03990	0	(1 of 1) PTHR10992//PTHR10992:SF891 - ALPHA/BETA HYDROLASE FOLD-CONTAINING PROTEIN // STRIGOLACTONE ESTERASE D14 HOMOLOG-RELATED
Pp6c6_6950	0.929035	7.70168e-12	0.555229	0.000948225	AT4G28830	0	(1 of 1) K07579 - putative methylase (K07579)
Pp6c23_10	-9.32105	8.04401e-12	-9.42935	5.93947e-12	AT2G27460	0	(1 of 1) PTHR13803//PTHR13803:SF10 - SEC24-RELATED PROTEIN // SUBFAMILY NOT NAMED
Pp6c19_2560	0.847927	1.21732e-11			AT3G28600	0	(1 of 6) PTHR23070//PTHR23070:SF5 - BCS1 AAA-TYPE ATPASE // AAA-TYPE ATPASE FAMILY PROTEIN-RELATED
Pp6c17_5370	0.704265	1.58021e-11	0.729562	2.50446e-05	AT1G04120	ABCC5	(1 of 1) PTHR24223:SF189 - ABC TRANSPORTER C FAMILY MEMBER 5
Pp6c6_13350	0.714107	1.84032e-11	0.664216	4.80863e-05	AT1G22860	0	(1 of 1) PTHR12894//PTHR12894:SF17 - CNH DOMAIN CONTAINING // TRANSFORMING GROWTH FACTOR-BETA RECEPTOR-ASSOCIATED PROTEIN 1
Pp6c6_12890	1.85882	2.03065e-11	1.75844	1.67386e-13	AT1G72590	0	(1 of 3) 1.3.1.94 - Polyprenol reductase
Pp6c4_11810	2.48904	2.2465e-11	1.39184	0.0426576
Pp6c1_10420	1.27242	2.26999e-11	1.4078	4.65814e-10	AT5G03820	0	(1 of 3) PTHR22835//PTHR22835:SF146 - ZINC FINGER FYVE DOMAIN CONTAINING PROTEIN // SUBFAMILY NOT NAMED
Pp6c6_800	-1.11346	2.42756e-11	-0.704131	0.000280628	AT5G16680	0	RING/FYVE/PHD zinc finger superfamily protein
Pp6c6_480	-1.64544	2.54125e-11	-1.54527	2.10545e-10	AT3G02190	0	(1 of 3) K02924 - large subunit ribosomal protein L39e (RP-L39e, RPL39)
Pp6c3_8830	1.17971	2.65751e-11
Pp6c6_4250	1.40338	2.86157e-11	1.29803	1.91421e-10	AT3G44190	0	(1 of 3) PTHR22912:SF180 - 3-PHENYLPROPIONATE/CINNAMIC ACID DIOXYGENASE FERREDOXIN--NAD(+) REDUCTASE COMPONENT
Pp6c6_300	-1.39166	2.98842e-11	-1.10993	6.51514e-10	AT1G23590	0	(1 of 15) PTHR31385:SF1 - EXPRESSED PROTEIN-RELATED
Pp6c6_3500	0.688132	3.13446e-11	0.645981	6.11695e-05	AT4G21250	0	(1 of 4) PTHR14255:SF3 - SULFITE EXPORTER TAUE/SAFE FAMILY PROTEIN
Pp6c6_3870	2.59668	3.27019e-11	2.70504	1.34878e-17	AT2G01830	WOL	(1 of 1) 2.7.13.3//3.1.3.16 - Histidine kinase / Protein kinase (histidine) // Protein-serine/threonine phosphatase / Serine/threonine specific protein phosphatase
Pp6c8_4110	-1.7241	3.27019e-11	-1.82636	1.45588e-09	AT2G02000	GAD3	(1 of 5) K01580 - glutamate decarboxylase (E4.1.1.15, gadB, gadA, GAD)
Pp6c19_9700	1.21768	3.91569e-11	1.00242	2.55079e-08	AT1G01900	SBTI1.1	(1 of 1) PTHR10795//PTHR10795:SF387 - PROPROTEIN CONVERTASE SUBTILISIN/KEXIN // SUBTILISIN-LIKE SERINE PROTEASE-RELATED
Pp6c6_5910	1.03875	4.00956e-11	0.433018	0.00606443	AT4G31150	0	(1 of 1) 3.1.21.7 - Deoxyribonuclease V / Escherichia coli endodeoxyribonuclease V
Pp6c26_7960	9.13755	5.09704e-11	5.60146	4.3021e-14
Pp6c16_10300	-0.893497	5.12597e-11	-0.894587	6.15949e-06	AT5G01410	RSR4	(1 of 3) K06215 - pyridoxal 5'-phosphate synthase pdxS subunit (pdxS, pdx1)
Pp6c6_12050	0.883743	8.15345e-11
Pp6c15_6670	0.733296	9.21352e-11			AT1G55020	LOX1	(1 of 1) PTHR11771//PTHR11771:SF48 - LIPOXYGENASE // LINOLEATE 9S-LIPOXYGENASE 1
Pp6c16_11900	1.40345	9.2456e-11	1.33428	6.37609e-07	AT5G13750	ZIFL1	(1 of 3) KOG2615 - Permease of the major facilitator superfamily
Pp6c6_950	-0.757106	9.27134e-11	-0.890595	2.04177e-07
Pp6c5_11880	3.65904	9.5543e-11	3.97193	1.06761e-11	AT1G27370	SPL10	(1 of 3) PTHR31251:SF1 - SQUAMOSA PROMOTER-BINDING-LIKE PROTEIN 10-RELATED
Pp6c6_1210	-1.13853	1.08837e-10	-1.08279	3.07863e-14	AT1G55870	AHG2	(1 of 1) PTHR15092//PTHR15092:SF22 - POLY A -SPECIFIC RIBONUCLEASE/TARGET OF EGR1, MEMBER 1 // TARGET OF EGR1 PROTEIN 1
Pp6c5_5330	-1.16965	1.09093e-10	-0.945777	0.000884906	AT1G72330	ALAAT2	(1 of 2) K00814 - alanine transaminase (GPT, ALT)
Pp6c6_310	-1.02293	1.30358e-10	-1.05123	1.1929e-07	AT5G23080	TGH	(1 of 1) K13123 - G patch domain-containing protein 1 (GPATCH1)
Pp6c6_7750	1.11456	1.433e-10	1.10666	1.09442e-06	AT1G31420	FEI1	(1 of 2) PTHR27000//PTHR27000:SF202 - FAMILY NOT NAMED // INACTIVE LEUCINE-RICH REPEAT RECEPTOR-LIKE PROTEIN KINASE CORYNE-RELATED
Pp6c6_11180	0.925281	1.433e-10	0.805708	1.39382e-05	AT3G53850	0	(1 of 39) PF04535 - Domain of unknown function (DUF588) (DUF588)
Pp6c6_15280	0.661514	1.51144e-10	0.515728	0.00020122	AT1G25490	RCN1	(1 of 3) K03456 - serine/threonine-protein phosphatase 2A regulatory subunit A (PPP2R1)
Pp6c6_6890	0.667043	1.51258e-10	0.702685	0.000245521	AT5G13300	SFC	(1 of 2) PTHR23180//PTHR23180:SF284 - CENTAURIN/ARF // ADP-RIBOSYLATION FACTOR GTPASE-ACTIVATING PROTEIN AGD3
Pp6c23_8320	2.07571	1.54278e-10	2.06338	5.50239e-06
Pp6c7_10640	1.73368	1.72282e-10	0.990142	0.00363605
Pp6c15_950	1.07075	1.75293e-10	0.865308	0.00532137	AT5G65640	bHLH093	(1 of 2) PTHR31945:SF6 - TRANSCRIPTION FACTOR BHLH61-RELATED
Pp6c6_13040	0.83696	2.16157e-10	0.657607	4.28786e-06	AT5G26040	HDA2	(1 of 1) K11418 - histone deacetylase 11 (HDAC11)
Pp6c4_4300	2.4467	2.44917e-10	2.05314	1.17799e-07	AT5G18170	GDH1	(1 of 3) 1.4.1.3 - Glutamate dehydrogenase (NAD(P)(+)) / Glutamic dehydrogenase
Pp6c4_13220	1.54955	2.51697e-10	1.34799	1.78989e-08	AT4G37870	PCK1	(1 of 2) 4.1.1.32//4.1.1.49 - Phosphoenolpyruvate carboxykinase (GTP) / Phosphopyruvate carboxylase // Phosphoenolpyruvate carboxykinase (ATP) / Phosphopyruvate carboxylase
Pp6c1_20810	-1.4524	2.8297e-10	-2.20638	1.84302e-14	AT4G09960	STK	(1 of 1) PTHR11945:SF170 - AGAMOUS-LIKE MADS-BOX PROTEIN AGL11
Pp6c6_3990	1.38616	3.06503e-10	1.19583	2.31692e-08	AT5G66380	FOLT1	(1 of 1) PTHR24089:SF62 - MITOCHONDRIAL FOLATE TRANSPORTER/CARRIER
Pp6c18_4080	8.81558	3.18387e-10	7.09059	2.41577e-09	AT5G10580	0	(1 of 7) PF04654 - Protein of unknown function, DUF599 (DUF599)
Pp6c22_3240	2.57834	3.18556e-10	2.85842	3.19105e-19	AT2G43500	0	(1 of 2) PTHR32002//PTHR32002:SF7 - FAMILY NOT NAMED // PROTEIN NLP8-RELATED
Pp6c6_11190	0.804833	3.22864e-10	0.530761	0.000921939	AT4G38630	RPN10	(1 of 1) K03029 - 26S proteasome regulatory subunit N10 (PSMD4, RPN10)
Pp6c6_5340	0.893586	3.38114e-10	1.04636	3.60023e-06	AT3G58620	TTL4	(1 of 2) PTHR22904//PTHR22904:SF297 - TPR REPEAT CONTAINING PROTEIN // INACTIVE TPR REPEAT-CONTAINING THIOREDOXIN TTL3-RELATED
Pp6c3_1590	1.04401	4.07424e-10	0.821665	2.9063e-05	AT1G12860	SCRM2	(1 of 2) PTHR31945:SF13 - TRANSCRIPTION FACTOR ICE1-RELATED
Pp6c21_3310	1.2297	4.11625e-10			AT5G37670	0	(1 of 1) PTHR11527:SF142 - 15.7 KDA HEAT SHOCK PROTEIN, PEROXISOMAL
Pp6c15_6690	1.47675	4.14271e-10			AT3G22400	LOX5	(1 of 1) PTHR11771//PTHR11771:SF53 - LIPOXYGENASE // LINOLEATE 9S-LIPOXYGENASE 5, CHLOROPLASTIC
Pp6c1_15330	1.00813	4.20869e-10	0.926647	2.51566e-05	AT1G17420	LOX3	(1 of 2) PTHR11771//PTHR11771:SF38 - LIPOXYGENASE // LIPOXYGENASE 3, CHLOROPLASTIC-RELATED
Pp6c3_17610	0.967771	4.21355e-10			AT3G19300	0	(1 of 936) 2.7.11.1 - Non-specific serine/threonine protein kinase / Threonine-specific protein kinase
Pp6c6_1960	0.985217	4.65878e-10	0.974385	1.8583e-06	AT1G21640	NADK2	(1 of 1) PTHR20275:SF6 - NADH KINASE POS5, MITOCHONDRIAL
Pp6c6_11140	0.692302	4.74167e-10	0.658784	9.11049e-05	AT5G35170	0	(1 of 2) PTHR23359:SF72 - ADENYLATE KINASE FAMILY PROTEIN
Pp6c6_340	-1.0376	4.78026e-10	-1.082	2.89038e-05
Pp6c13_5210	-1.21956	4.78026e-10	-1.31943	7.76811e-07	AT3G07490	AGD11	(1 of 4) PTHR10891:SF586 - CALMODULIN-LIKE PROTEIN 6-RELATED
Pp6c23_4200	-0.838507	4.78026e-10	-0.524568	0.000242058	AT3G21110	PUR7	(1 of 1) 6.3.2.6 - Phosphoribosylaminoimidazolesuccinocarboxamide synthase / SAICARs
Pp6c16_5980	5.78952	5.47227e-10	3.53242	1.91088e-06	AT5G43270	SPL2	(1 of 3) PTHR31251:SF1 - SQUAMOSA PROMOTER-BINDING-LIKE PROTEIN 10-RELATED
Pp6c21_5150	0.861108	6.07389e-10	0.580033	0.00441124	AT2G36870	XTH32	(1 of 2) PTHR31062:SF52 - XYLOGLUCAN ENDOTRANSGLUCOSYLASE/HYDROLASE PROTEIN 31-RELATED
Pp6c9_7650	-0.781148	6.07778e-10	-0.778844	1.68831e-05	AT2G17630	0	(1 of 2) 2.6.1.52 - Phosphoserine transaminase / PSAT
Pp6c6_540	-0.822832	6.19711e-10	-0.759196	1.3708e-06	AT4G31480	0	(1 of 2) K17301 - coatomer, subunit beta (COPB1, SEC26)
Pp6c6_3060	1.02194	6.30876e-10	0.99576	0.000518463	AT1G03060	SPI	(1 of 2) PTHR13743//PTHR13743:SF84 - BEIGE/BEACH-RELATED // BEACH DOMAIN-CONTAINING PROTEIN LVSB
Pp6c6_4450	1.2244	6.57461e-10	1.39476	1.31588e-10
Pp6c24_9450	1.26059	7.26844e-10	1.49797	2.30971e-05	AT1G01620	PIP1C	(1 of 1) PTHR19139:SF90 - AQUAPORIN PIP1-5-RELATED
Pp6c6_10650	0.713748	7.35976e-10	0.817014	1.95275e-06	AT4G02740	0	(1 of 13) K10268 - F-box and leucine-rich repeat protein 2/20 (FBXL2_20)
Pp6c15_7110	1.97309	7.65314e-10	1.6535	5.91776e-09	AT5G05340	0	(1 of 1) PTHR31388:SF24 - PEROXIDASE 52
Pp6c6_4800	0.71168	7.93566e-10	0.852898	5.55594e-14	AT5G16280	0	(1 of 1) PTHR12975//PTHR12975:SF6 - TRANSPORT PROTEIN TRAPP // TRAFFICKING PROTEIN PARTICLE COMPLEX SUBUNIT 8
Pp6c6_14300	0.631727	8.25003e-10	0.71301	0.000389304	AT5G62090	SLK2	(1 of 3) PTHR10378//PTHR10378:SF9 - LIM DOMAIN-BINDING PROTEIN // CHIP, ISOFORM B
Pp6c8_3630	0.835557	8.25003e-10	0.639719	0.000839463	AT2G05320	0	(1 of 1) 2.4.1.143 - Alpha-1,6-mannosyl-glycoprotein 2-beta-N-acetylglucosaminyltransferase / 1->6-acetylglucosaminyltransferase
Pp6c6_900	-0.836372	8.34494e-10	-0.7572	2.94837e-08	AT5G01010	0	(1 of 1) PTHR23324//PTHR23324:SF45 - SEC14 RELATED PROTEIN
Pp6c6_13280	2.31484	8.34494e-10	1.48745	8.14366e-05
Pp6c2_14190	3.40302	9.10393e-10	2.6663	0.000530908	AT1G04560	0	(1 of 1) PTHR33294:SF5 - AWPM-19-LIKE FAMILY PROTEIN
Pp6c16_2740	1.06341	9.1123e-10	0.979174	9.73152e-07
Pp6c6_4870	1.00333	9.13739e-10	0.771466	0.000100343	AT5G03345	0	(1 of 1) KOG3918 - Predicted membrane protein
Pp6c6_8550	0.894149	9.14698e-10	0.608137	0.000866344	AT3G07070	0	(1 of 3) PTHR27001//PTHR27001:SF48 - FAMILY NOT NAMED // PROTEIN KINASE FAMILY PROTEIN
Pp6c25_4260	9.0512	9.17783e-10	6.88105	1.57219e-06
Pp6c25_1200	2.24064	9.41105e-10			AT4G18060	0	(1 of 1) KOG4429 - Uncharacterized conserved protein, contains SH3 and FCH domains
Pp6c11_3220	0.9119	9.5378e-10			AT5G25840	0	(1 of 9) PF07911 - Protein of unknown function (DUF1677) (DUF1677)
Pp6c2_14080	0.645237	9.83467e-10	0.793076	0.000175957	AT2G34960	CAT5	(1 of 1) PTHR11785:SF267 - CATIONIC AMINO ACID TRANSPORTER 5
Pp6c6_7960	0.59359	1.07302e-09	0.554086	1.69008e-08	AT1G50380	0	(1 of 1) K01354 - oligopeptidase B (ptrB)
Pp6c6_3900	1.65492	1.11595e-09	1.8288	4.37936e-13	AT2G41850	PGAZAT	(1 of 2) PTHR31375//PTHR31375:SF3 - FAMILY NOT NAMED // POLYGALACTURONASE ADPG1-RELATED
Pp6c6_6840	0.8834	1.19748e-09	0.993594	6.70482e-09	AT5G44240	ALA2	(1 of 10) K01530 - phospholipid-translocating ATPase (E3.6.3.1)
Pp6c14_230	0.984324	1.30698e-09	0.933501	6.29805e-06	AT3G13660	0	(1 of 5) PTHR21495//PTHR21495:SF59 - NUCLEOPORIN-RELATED // DIRIGENT PROTEIN 20-RELATED
Pp6c5_4120	1.99336	1.40413e-09	1.94016	0.000105287	AT5G11510	MYB3R-4	(1 of 5) PTHR10641:SF599 - MYB TRANSCRIPTION FACTOR-RELATED
Pp6c6_2400	0.759259	1.40429e-09	0.54963	0.000869852	AT3G04880	DRT102	(1 of 1) PTHR30345 - RIBOSE-5-PHOSPHATE ISOMERASE B
Pp6c9_320	1.67362	1.40638e-09
Pp6c13_3230	1.65939	1.41689e-09	1.30761	0.0161266	AT1G12260	NAC007	(1 of 2) PTHR31989//PTHR31989:SF32 - FAMILY NOT NAMED // NAC DOMAIN CONTAINING PROTEIN 26-RELATED
Pp6c1_2350	5.24203	1.42259e-09	4.90466	1.02013e-08	AT3G18900	0	(1 of 1) PF04784//PF07734//PF14389 - Protein of unknown function, DUF547 (DUF547) // F-box associated (FBA_1) // Leucine-zipper of ternary complex factor MIP1 (Lzipper-MIP1)
Pp6c6_370	-1.06005	1.43678e-09	-0.917885	9.44742e-07	AT5G08250	0	(1 of 2) PTHR24296//PTHR24296:SF3 - FAMILY NOT NAMED // CYTOCHROME P450 86B1-RELATED
Pp6c12_6710	0.986692	1.45986e-09	0.992458	2.16832e-06	AT2G45880	7,00 BAM	(1 of 1) PTHR31352//PTHR31352:SF2 - FAMILY NOT NAMED // BETA-AMYLASE 7
Pp6c1_20740	-1.88525	1.46364e-09	-2.54317	1.32237e-12	AT1G66210	0	(1 of 2) PTHR10795:SF422 - SUBTILASE-LIKE PROTEIN
Pp6c4_12090	4.96503	1.65477e-09	6.28982	1.63743e-07
Pp6c6_11480	0.705523	1.6919e-09	0.733348	1.15655e-10	AT4G15080	0	(1 of 2) PTHR22883:SF15 - PROTEIN S-ACYLTRANSFERASE 19-RELATED
Pp6c6_11840	5.21818	1.6919e-09	4.13072	3.98263e-14	AT5G63930	0	(1 of 37) PF00069//PF08263//PF13855 - Protein kinase domain (Pkinase) // Leucine rich repeat N-terminal domain (LRRNT_2) // Leucine rich repeat (LRR_8)
Pp6c23_7800	1.12995	1.6919e-09	0.947775	1.44435e-06	AT1G32220	0	(1 of 1) PTHR12126//PTHR12126:SF5 - NADH-UBIQUINONE OXIDOREDUCTASE 39 KDA SUBUNIT-RELATED // SUBFAMILY NOT NAMED
Pp6c6_5800	4.69574	1.70705e-09	6.69222	2.78296e-06	AT3G53510	0	(1 of 4) PTHR19241//PTHR19241:SF180 - ATP-BINDING CASSETTE TRANSPORTER // ABC TRANSPORTER G FAMILY MEMBER 1-RELATED
Pp6c18_6670	1.61389	1.71073e-09	1.6925	4.94381e-05
Pp6c23_950	2.23461	1.71073e-09	2.05323	6.23314e-10
Pp6c18_9460	2.66181	1.73254e-09	3.28502	8.88164e-12	AT4G11440	0	(1 of 1) PTHR24089:SF164 - MITOCHONDRIAL SUBSTRATE CARRIER FAMILY PROTEIN
Pp6c12_12680	1.44051	1.79657e-09	1.64644	0.00487726	AT5G34930	0	(1 of 1) PTHR11811:SF36 - AROGENATE DEHYDROGENASE 1, CHLOROPLASTIC
Pp6c19_10650	1.40658	1.83904e-09	1.20214	1.39772e-09
Pp6c6_520	-1.35978	1.90921e-09	-1.03015	0.000120388
Pp6c6_7580	0.716821	1.94213e-09			AT1G19970	0	(1 of 2) PTHR10585:SF34 - ER LUMEN PROTEIN RETAINING RECEPTOR-LIKE PROTEIN
Pp6c6_5240	1.05152	2.08549e-09	1.12381	2.10043e-11
Pp6c2_17150	-0.661661	2.17401e-09	-0.615911	5.8924e-05	AT5G47210	0	(1 of 3) K13199 - plasminogen activator inhibitor 1 RNA-binding protein (SERBP1)
Pp6c11_8050	3.6915	2.27541e-09	2.34869	0.000554578	AT5G18970	0	(1 of 1) PTHR33294:SF3 - AWPM-19-LIKE PROTEIN
Pp6c6_13380	0.810257	2.49212e-09			AT1G13900	0	(1 of 2) PTHR22953:SF46 - INACTIVE PURPLE ACID PHOSPHATASE 2-RELATED
Pp6c26_1040	2.62527	2.61283e-09	2.10409	0.000316298	AT2G02340	PP2-B8	(1 of 8) PTHR32278//PTHR32278:SF6 - FAMILY NOT NAMED // F-BOX PROTEIN PP2-B1-RELATED
Pp6c1_1490	1.61559	2.62795e-09			AT1G63440	HMA5	(1 of 2) K17686 - Cu+-exporting ATPase (copA, ATP7)
Pp6c6_13330	1.31309	2.65185e-09	1.11455	1.64848e-06	AT2G46760	0	(1 of 7) 1.1.3.37//1.1.3.8 - D-arabinono-1,4-lactone oxidase / D-arabinono-gamma-lactone oxidase // L-gulonolactone oxidase / L-gulono-gamma-lactone oxidase
Pp6c8_11230	3.33845	2.73973e-09	4.52337	7.89995e-11	AT5G08100	0	(1 of 1) PTHR10188//PTHR10188:SF24 - L-ASPARAGINASE // ISOASPARTYL PEPTIDASE/L-ASPARAGINASE 1
Pp6c3_10760	0.956259	2.75824e-09			AT5G05987	PRA1.A2	(1 of 3) PTHR12859 - PRA1 PROTEIN
Pp6c13_3810	-2.25257	2.78569e-09	-2.12658	3.52792e-09	AT2G34420	LHB1B2	(1 of 5) K08912 - light-harvesting complex II chlorophyll a/b binding protein 1 (LHCB1)
Pp6c14_14370	-0.945829	3.25631e-09	-0.813183	9.73152e-07	AT1G13560	AAPT1	(1 of 2) 2.7.8.1 - Ethanolaminephosphotransferase
Pp6c6_2390	0.798051	3.60898e-09	0.700888	4.05732e-06	AT2G15730	0	P-loop containing nucleoside triphosphate hydrolases superfamily protein
Pp6c6_7400	1.0447	3.60898e-09	0.855774	6.18148e-05
Pp6c24_9770	0.779199	3.95515e-09	0.699351	0.0105696
Pp6c6_1450	0.553884	4.26405e-09	0.570529	0.000258405	AT2G35410	0	(1 of 1) KOG0105//KOG0106//KOG0110//KOG0130//KOG0131 - Alternative splicing factor ASF/SF2 (RRM superfamily) // Alternative splicing factor SRp55/B52/SRp75 (RRM superfamily) // RNA-binding protein (RRM superfamily) // RNA-binding protein RBM8/Tsunagi (RRM superfamily) // Splicing factor 3b, subunit 4
Pp6c5_11700	0.952846	4.9161e-09	0.639702	4.28546e-08	AT1G23800	ALDH2B7	(1 of 1) 1.2.1.3//1.2.1.5 - Aldehyde dehydrogenase (NAD(+)) // Aldehyde dehydrogenase (NAD(P)(+))
Pp6c26_8180	3.40226	5.44035e-09	3.44423	1.08948e-10	AT1G19270	DA1	(1 of 4) PF00412//PF12315 - LIM domain (LIM) // Protein of unknown function (DUF3633) (DUF3633)
Pp6c5_8050	0.969049	5.52826e-09	0.894534	1.26617e-05	AT3G62010	0	(1 of 1) PTHR23339 - TYROSINE SPECIFIC PROTEIN PHOSPHATASE AND DUAL SPECIFICITY PROTEIN PHOSPHATASE
Pp6c1_8330	-0.667177	5.68247e-09	-0.85194	1.65738e-06	AT5G52000	IMPA-8	(1 of 4) PTHR23316//PTHR23316:SF22 - IMPORTIN ALPHA // ARMADILLO/BETA-CATENIN-LIKE REPEATS-CONTAINING PROTEIN-RELATED
Pp6c6_8060	0.996751	6.01571e-09	0.570474	0.00277596	AT2G18180	0	(1 of 24) KOG1471 - Phosphatidylinositol transfer protein SEC14 and related proteins
Pp6c3_18700	4.11309	6.08218e-09	4.79556	7.75588e-05	AT5G18990	0	(1 of 3) PTHR31321:SF11 - PECTINESTERASE 10-RELATED
Pp6c1_340	1.26988	6.13895e-09			AT1G20380	0	(1 of 2) K01322 - prolyl oligopeptidase [EC:3.4.21.26] (E3.4.21.26, PREP)
Pp6c21_2020	-0.834044	6.50317e-09	-0.849922	1.00074e-05	AT1G19600	0	(1 of 1) PTHR10584//PTHR10584:SF153 - SUGAR KINASE // SUBFAMILY NOT NAMED
Pp6c3_730	0.935109	6.58302e-09	0.885063	2.64309e-07	AT1G58602	0	(1 of 16) PTHR23155//PTHR23155:SF549 - LEUCINE-RICH REPEAT-CONTAINING PROTEIN // DISEASE RESISTANCE RPP8-LIKE PROTEIN 3-RELATED
Pp6c25_4300	1.60508	7.27219e-09	1.09047	0.00016372
Pp6c2_1640	-1.24449	7.44671e-09	-1.35931	5.51966e-12
Pp6c19_10550	0.924719	8.11983e-09	0.897263	0.00546577
Pp6c7_1280	-1.06319	8.21217e-09	-0.814679	0.00633501	AT1G76040	CPK29	(1 of 4) PTHR24349:SF89 - CALCIUM-DEPENDENT PROTEIN KINASE 29
Pp6c3_17790	-0.732139	8.6781e-09			AT3G27740	CARA	(1 of 1) K01956 - carbamoyl-phosphate synthase small subunit (carA, CPA1)
Pp6c8_2000	3.96914	9.51005e-09	1.98005	0.00504712	AT5G09440	EXL4	(1 of 2) PTHR31279//PTHR31279:SF12 - FAMILY NOT NAMED // PHI-1-LIKE PROTEIN
Pp6c3_5500	-3.0722	9.7171e-09	-2.69058	3.93913e-09	AT1G66070	0	(1 of 2) K03245 - translation initiation factor 3 subunit J (EIF3J)
Pp6c6_3170	1.35693	9.7171e-09	1.50424	4.99947e-06
Pp6c1_9650	0.692794	9.74376e-09			AT1G70410	BCA4	(1 of 2) PTHR11002//PTHR11002:SF15 - CARBONIC ANHYDRASE // CARBONIC ANHYDRASE
Pp6c3_8720	2.21642	1.05409e-08	1.00894	0.000651066	AT2G16660	0	(1 of 18) PF06813 - Nodulin-like (Nodulin-like)
Pp6c17_5530	-0.68206	1.06055e-08			AT5G56960	0	(1 of 1) PTHR12565:SF157 - TRANSCRIPTION FACTOR BHLH041-RELATED
Pp6c5_6880	-0.759763	1.06701e-08	-0.815123	1.85459e-11	AT3G47340	ASN1	(1 of 3) K01953 - asparagine synthase (glutamine-hydrolysing) (asnB, ASNS)
Pp6c8_9690	1.63972	1.07003e-08	0.985772	0.00120732	AT4G29740	CKX4	(1 of 3) PTHR13878//PTHR13878:SF14 - GULONOLACTONE OXIDASE // SUBFAMILY NOT NAMED
Pp6c6_9950	0.640806	1.08065e-08	0.558282	8.19081e-07	AT1G43690	0	(1 of 1) PTHR12473:SF4 - PROTEIN FAM188B
Pp6c8_12900	3.08988	1.10601e-08	3.29117	4.93235e-06	AT5G61520	0	(1 of 1) PTHR23500//PTHR23500:SF30 - FAMILY NOT NAMED // SUGAR TRANSPORT PROTEIN 3
Pp6c23_5310	1.06775	1.1093e-08	0.838232	1.38292e-08	AT2G18245	0	(1 of 4) KOG2521 - Uncharacterized conserved protein
Pp6c2_6840	1.01117	1.13673e-08	0.925209	6.13268e-09	AT2G34360	0	(1 of 1) PTHR11206//PTHR11206:SF137 - MULTIDRUG RESISTANCE PROTEIN // SUBFAMILY NOT NAMED
Pp6c4_2320	2.11963	1.14037e-08	1.5492	0.0119826
Pp6c6_7310	0.716324	1.14037e-08	0.62641	0.000113871	AT3G04240	SEC	(1 of 1) K09667 - protein O-GlcNAc transferase (OGT)
Pp6c6_14390	0.793392	1.14037e-08	0.761444	1.21308e-05	AT5G16350	0	(1 of 9) PTHR31650//PTHR31650:SF1 - FAMILY NOT NAMED // EMB|CAB66399.1-RELATED
Pp6c6_10170	1.06164	1.15942e-08	0.760641	4.84342e-05	AT2G39570	0	(1 of 1) PTHR31096//PTHR31096:SF4 - FAMILY NOT NAMED // ACT DOMAIN-CONTAINING PROTEIN
Pp6c14_5640	2.01063	1.16198e-08	1.96916	3.12182e-08
Pp6c6_3160	1.01483	1.30214e-08	0.492891	0.0111536	AT2G25740	0	(1 of 1) K11793 - cereblon (CRBN)
Pp6c25_2980	1.63233	1.3337e-08	0.828196	0.034533
Pp6c17_12760	0.743212	1.37732e-08	0.521752	0.00250445	AT5G66180	0	(1 of 1) 2.1.1.176//2.1.1.203 - 16S rRNA (cytosine(967)-C(5))-methyltransferase // tRNA (cytosine(34)-C(5))-methyltransferase
Pp6c5_9520	3.76988	1.40902e-08	4.3175	9.51278e-06
Pp6c13_3320	1.0371	1.42751e-08	0.880366	0.0020523	AT1G12860	SCRM2	(1 of 2) PTHR31945:SF13 - TRANSCRIPTION FACTOR ICE1-RELATED
Pp6c11_7940	0.820255	1.54361e-08	0.579512	0.000108922	AT1G62580	0	(1 of 14) PTHR23023:SF94 - FLAVIN-CONTAINING MONOOXYGENASE FMO GS-OX-LIKE 1-RELATED
Pp6c14_11170	5.52195	1.60965e-08	3.36756	6.96374e-09	AT1G02050	LAP6	(1 of 3) PTHR11877//PTHR11877:SF25 - HYDROXYMETHYLGLUTARYL-COA SYNTHASE // SUBFAMILY NOT NAMED
Pp6c19_1920	1.13064	1.60965e-08	1.01683	0.00922504	AT5G50300	AZG2	(1 of 1) PTHR11119//PTHR11119:SF25 - XANTHINE-URACIL / VITAMIN C PERMEASE FAMILY MEMBER // ADENINE/GUANINE PERMEASE AZG2
Pp6c11_1540	1.15656	1.6318e-08			AT5G49810	MMT	(1 of 1) 2.1.1.12 - Methionine S-methyltransferase
Pp6c16_8740	2.46935	1.72989e-08	2.32248	6.6542e-08	AT4G22120	0	(1 of 5) PTHR13018//PTHR13018:SF47 - PROBABLE MEMBRANE PROTEIN DUF221-RELATED // ERD (EARLY-RESPONSIVE TO DEHYDRATION STRESS) FAMILY PROTEIN-RELATED
Pp6c5_11990	1.29229	1.77046e-08	0.832421	0.0257731	AT4G15530	PPDK	(1 of 1) 2.7.9.1 - Pyruvate, phosphate dikinase / Pyruvate,phosphate dikinase
Pp6c8_3950	2.68379	1.78347e-08	2.8603	1.88841e-12	AT2G21770	CESA9	(1 of 4) 2.4.1.12//2.4.1.29 - Cellulose synthase (UDP-forming) / UDP-glucose-cellulose glucosyltransferase // Cellulose synthase (GDP-forming) / GDP-glucose-cellulose glucosyltransferase
Pp6c4_5060	-1.30618	1.81105e-08	-1.78304	1.21593e-11	AT1G30440	0	(1 of 24) PF00651//PF03000 - BTB/POZ domain (BTB) // NPH3 family (NPH3)
Pp6c8_4280	0.880279	1.86545e-08
Pp6c23_6940	1.1964	1.97471e-08	0.867365	0.0250294	AT5G18150	0	(1 of 2) PTHR34132//PTHR34132:SF1 - FAMILY NOT NAMED // EMB|CAB87627.1
Pp6c2_2150	0.927615	2.00716e-08	1.05192	2.2799e-05	AT1G04280	0	(1 of 3) PTHR31153:SF3 - HISTONE H1FLK-LIKE PROTEIN-RELATED
Pp6c6_8560	0.67541	2.16555e-08	0.745857	1.34731e-06	AT1G16900	0	(1 of 1) K03846 - alpha-1,2-mannosyltransferase (ALG9)
Pp6c21_2880	1.75567	2.16555e-08	1.6893	0.00610144	AT1G69320	10,00 CLE	(1 of 2) PTHR34359:SF3 - CLAVATA3/ESR (CLE)-RELATED PROTEIN 10-RELATED
Pp6c7_2030	2.7554	2.18558e-08	2.47227	1.23171e-09	AT1G60800	NIK3	(1 of 1) PTHR27001:SF49 - PROTEIN NSP-INTERACTING KINASE 3
Pp6c13_3010	1.1916	2.33023e-08	0.913238	0.0325815	AT1G65820	0	(1 of 1) PTHR10250//PTHR10250:SF16 - MICROSOMAL GLUTATHIONE S-TRANSFERASE // GLUTATHIONE S-TRANSFERASE-RELATED
Pp6c2_14780	1.26372	2.38964e-08	0.661365	0.0058102	AT1G15390	PDF1A	(1 of 1) PTHR10458//PTHR10458:SF11 - PEPTIDE DEFORMYLASE // PEPTIDE DEFORMYLASE, MITOCHONDRIAL
Pp6c3_5030	-2.06909	2.53633e-08	-2.07384	9.74702e-09	AT2G33710	0	(1 of 141) PF00847 - AP2 domain (AP2)
Pp6c4_5000	2.78611	2.59573e-08	2.21068	7.18599e-08
Pp6c6_9920	1.03302	2.74926e-08	1.60685	3.18816e-13
Pp6c13_9550	1.51082	2.79086e-08			AT2G35990	0	(1 of 2) PTHR31223//PTHR31223:SF20 - FAMILY NOT NAMED // CYTOKININ RIBOSIDE 5'-MONOPHOSPHATE PHOSPHORIBOHYDROLASE LOG7
Pp6c19_1680	1.70958	3.09021e-08			AT4G01850	SAM-2	(1 of 2) PTHR11964//PTHR11964:SF18 - S-ADENOSYLMETHIONINE SYNTHETASE // S-ADENOSYLMETHIONINE SYNTHASE 2
Pp6c22_80	0.551603	3.09021e-08	0.401254	0.00392052	AT1G15440	PWP2	(1 of 1) PTHR19858 - WD40 REPEAT PROTEIN
Pp6c9_11100	-0.817681	3.09479e-08	-0.526623	0.0003416	AT5G10720	HK5	(1 of 1) PTHR24423:SF475 - HISTIDINE KINASE 5
Pp6c5_10290	-1.35916	3.1213e-08	-1.13412	1.3119e-05	AT5G37800	RSL1	(1 of 2) PTHR16223:SF19 - TRANSCRIPTION FACTOR BHLH83-RELATED
Pp6c15_9990	2.19958	3.17705e-08	2.11248	2.03091e-07	AT1G77580	0	(1 of 2) PTHR31580:SF2 - FILAMENT-LIKE PLANT PROTEIN 1-RELATED
Pp6c24_8140	2.16998	3.1978e-08	2.43252	1.1848e-10	AT4G19230	CYP707A1	(1 of 2) PTHR24286//PTHR24286:SF10 - FAMILY NOT NAMED // ABSCISIC ACID 8'-HYDROXYLASE 1-RELATED
Pp6c5_790	1.08925	3.31905e-08	0.80516	0.000209592
Pp6c6_10160	1.31441	3.49152e-08	1.3713	3.46846e-16	AT4G24460	CLT2	(1 of 5) PF08627 - CRT-like, chloroquine-resistance transporter-like (CRT-like)
Pp6c12_6840	1.85258	3.49152e-08	1.35255	1.43448e-06
Pp6c10_4610	3.64835	3.55614e-08	2.61602	6.17236e-06	AT1G09170	0	(1 of 3) PTHR24115//PTHR24115:SF457 - FAMILY NOT NAMED // CALPONIN HOMOLOGY AND KINESIN MOTOR DOMAIN-CONTAINING PROTEIN-RELATED
Pp6c6_13070	0.772334	3.56578e-08	0.752227	8.94864e-06	AT1G51740	81 SYP	(1 of 1) K08492 - syntaxin 18 (STX18)
Pp6c6_10780	1.88205	3.67174e-08	1.16586	0.00256034	AT3G07070	0	(1 of 3) PTHR27001//PTHR27001:SF48 - FAMILY NOT NAMED // PROTEIN KINASE FAMILY PROTEIN
Pp6c12_12700	-1.18998	3.97316e-08			AT3G61470	LHCA2	(1 of 1) PTHR21649//PTHR21649:SF13 - CHLOROPHYLL A/B BINDING PROTEIN // LHCA2 PROTEIN
Pp6c23_6720	-1.44077	4.03701e-08	-1.20035	0.0005815
Pp6c12_11980	2.41807	4.16336e-08	2.22894	3.2411e-16	AT3G12780	1,00 PGK	(1 of 3) 2.7.2.3 - Phosphoglycerate kinase
Pp6c6_9910	1.86266	4.20009e-08	1.12448	0.00666881	AT3G10010	DML2	(1 of 5) 3.2.2.27 - Uracil-DNA glycosylase / Uracil-DNA N-glycosylase
Pp6c6_1380	0.677808	4.41814e-08	0.724364	1.12937e-08	AT1G31910	0	(1 of 1) 2.7.4.2 - Phosphomevalonate kinase
Pp6c6_1410	4.16073	4.53855e-08	4.23714	6.28997e-12
Pp6c3_15900	-1.31346	4.6805e-08
Pp6c25_12040	1.00823	4.71218e-08	0.670155	3.02816e-05	AT3G17060	0	(1 of 95) 3.1.1.11 - Pectinesterase / Pectin methylesterase
Pp6c6_9830	0.737283	4.96944e-08	0.683651	2.35851e-06	AT2G16950	TRN1	(1 of 2) K18752 - transportin-1 (TNPO1)
Pp6c1_20060	-1.70514	4.97003e-08	-2.07722	3.11402e-12	AT5G49560	0	(1 of 2) PTHR14614:SF29 - PROTEIN FAM86A
Pp6c24_650	2.76226	4.97055e-08	2.41312	2.25223e-07
Pp6c14_12980	-2.02008	5.02767e-08	-2.13284	1.08132e-05	AT1G58807	0	(1 of 16) PTHR23155//PTHR23155:SF549 - LEUCINE-RICH REPEAT-CONTAINING PROTEIN // DISEASE RESISTANCE RPP8-LIKE PROTEIN 3-RELATED
Pp6c6_15140	0.841251	5.13609e-08	0.429644	0.0233258	AT5G20510	AL5	(1 of 1) PTHR12321//PTHR12321:SF61 - CPG BINDING PROTEIN // PHD FINGER PROTEIN ALFIN-LIKE 5
Pp6c1_19260	2.42308	5.61757e-08	2.17182	1.45138e-07	AT5G59810	SBT5.4	(1 of 1) PTHR10795//PTHR10795:SF423 - PROPROTEIN CONVERTASE SUBTILISIN/KEXIN // SUBTILASE FAMILY PROTEIN-RELATED
Pp6c6_1850	1.31337	5.86026e-08	1.14309	0.00412735
Pp6c6_7410	0.852337	5.86026e-08	0.915446	1.71772e-10	AT1G73200	0	(1 of 2) PTHR13466 - TEX2 PROTEIN-RELATED
Pp6c3_5720	1.42024	5.86078e-08	1.3063	2.8675e-09	AT1G25530	0	(1 of 1) PTHR22950//PTHR22950:SF327 - AMINO ACID TRANSPORTER // LYSINE HISTIDINE TRANSPORTER-LIKE 6
Pp6c6_12930	1.12179	5.86078e-08	0.899116	0.000190511	AT5G51110	0	(1 of 1) PTHR12599//PTHR12599:SF8 - PTERIN-4-ALPHA-CARBINOLAMINE DEHYDRATASE // SUBFAMILY NOT NAMED
Pp6c5_6340	2.93206	5.95415e-08	2.02319	8.4134e-06	AT2G20370	3,00 MUR	(1 of 1) PTHR11062//PTHR11062:SF56 - EXOSTOSIN HEPARAN SULFATE GLYCOSYLTRANSFERASE -RELATED // XYLOGLUCAN GALACTOSYLTRANSFERASE KATAMARI1
Pp6c16_2470	-2.52486	6.02964e-08	-2.29918	1.11528e-11	AT2G41220	GLU2	(1 of 2) 1.4.7.1 - Glutamate synthase (ferredoxin) / Ferredoxin-dependent glutamate synthase
Pp6c6_2180	0.847099	6.5602e-08	0.689554	0.00289774	AT4G27130	0	(1 of 4) K03113 - translation initiation factor 1 (EIF1, SUI1)
Pp6c15_1940	3.39196	6.71805e-08	2.48355	7.70055e-06
Pp6c25_2430	0.676231	7.45667e-08	0.594335	0.0228684	AT1G07650	0	(1 of 1) PF00560//PF07714//PF11721//PF13855 - Leucine Rich Repeat (LRR_1) // Protein tyrosine kinase (Pkinase_Tyr) // Di-glucose binding within endoplasmic reticulum (Malectin) // Leucine rich repeat (LRR_8)
Pp6c20_11670	2.51601	7.54276e-08	2.23964	3.49324e-19	AT5G03860	MLS	(1 of 1) 2.3.3.9 - Malate synthase / Malic-condensing enzyme
Pp6c6_7010	1.59	7.6508e-08	1.27683	0.000129107
Pp6c20_10700	2.26318	8.083e-08	2.32009	1.96595e-16
Pp6c19_10330	1.46194	9.06439e-08	1.40879	2.22631e-07	AT1G07110	F2KP	(1 of 1) K01103 - 6-phosphofructo-2-kinase / fructose-2,6-biphosphatase 3&#160 (PFKFB3)
Pp6c1_14930	2.07819	9.09878e-08			AT1G01540	0	(1 of 2) PTHR27001:SF156 - PROTEIN KINASE FAMILY PROTEIN
Pp6c22_6150	3.79867	9.09878e-08	1.62925	0.0258853	AT1G01540	0	(1 of 2) PTHR27001:SF156 - PROTEIN KINASE FAMILY PROTEIN
Pp6c6_1240	-1.15399	1.0529e-07	-1.28855	2.44739e-17	AT2G27700	0	(1 of 1) PF00009//PF03144//PF11987 - Elongation factor Tu GTP binding domain (GTP_EFTU) // Elongation factor Tu domain 2 (GTP_EFTU_D2) // Translation-initiation factor 2 (IF-2)
Pp6c23_4370	0.979772	1.07895e-07			AT5G27700	0	(1 of 2) K02971 - small subunit ribosomal protein S21e (RP-S21e, RPS21)
Pp6c3_6630	-0.843225	1.09238e-07	-0.744411	2.78656e-08	AT1G30820	0	(1 of 2) PTHR11550:SF11 - CTP SYNTHASE
Pp6c15_6700	1.07689	1.11294e-07	0.815628	1.81226e-06	AT3G45140	LOX2	(1 of 1) PTHR11771//PTHR11771:SF42 - LIPOXYGENASE // PROTEIN C13C4.7
Pp6c5_3610	1.44309	1.11726e-07	1.07814	5.12465e-07	AT4G36740	HB40	(1 of 3) PTHR24326:SF281 - HOMEOBOX-LEUCINE ZIPPER PROTEIN ATHB-21-RELATED
Pp6c6_2770	1.29185	1.13936e-07	1.26094	1.21847e-08	AT3G29320	0	(1 of 1) PTHR11468//PTHR11468:SF8 - GLYCOGEN PHOSPHORYLASE // ALPHA-GLUCAN PHOSPHORYLASE 1
Pp6c5_7610	-1.6283	1.18975e-07	-1.2292	0.00149603
Pp6c12_12710	-1.35103	1.20915e-07			AT3G61470	LHCA2	(1 of 1) PTHR21649//PTHR21649:SF13 - CHLOROPHYLL A/B BINDING PROTEIN // LHCA2 PROTEIN
Pp6c15_12290	-0.684555	1.20937e-07	-0.672276	0.000818542	AT3G57610	ADSS	(1 of 1) 6.3.4.4 - Adenylosuccinate synthase / Succinoadenylic kinosynthetase
Pp6c14_1810	3.35118	1.22386e-07	2.13511	8.11145e-07
Pp6c6_500	-1.0398	1.24111e-07	-1.09215	5.42934e-07
Pp6c21_6620	1.11042	1.24641e-07	1.01002	0.00386869	AT2G26180	6 IQD	(1 of 56) PF00612 - IQ calmodulin-binding motif (IQ)
Pp6c6_10710	0.828476	1.25661e-07	0.796059	0.000481251
Pp6c4_12860	-0.645958	1.28434e-07	-0.479197	0.0185831	AT5G01390	0	(1 of 2) PTHR24078:SF298 - HEAT SHOCK PROTEIN 40-LIKE
Pp6c18_1640	0.749821	1.28592e-07			AT5G13780	0	(1 of 1) PTHR23091//PTHR23091:SF4 - N-TERMINAL ACETYLTRANSFERASE // ARD1 HOMOLOG A, N-ACETYLTRANSFERASE
Pp6c6_5690	0.898631	1.29681e-07	0.779416	1.27222e-08	AT3G55440	TPI	(1 of 1) PTHR21139:SF6 - TRIOSEPHOSPHATE ISOMERASE, CYTOSOLIC
Pp6c19_10370	1.33481	1.31238e-07	1.37521	3.64203e-11	AT2G18350	HB24	(1 of 17) PF04770 - ZF-HD protein dimerisation region (ZF-HD_dimer)
Pp6c6_5150	0.621637	1.33233e-07	0.556427	1.5207e-07	AT3G58730	0	(1 of 1) K02149 - V-type H+-transporting ATPase subunit D (ATPeV1D, ATP6M)
Pp6c25_2560	-0.772597	1.34928e-07	-0.641745	0.000161694	AT2G38210	PDX1L4	(1 of 1) PTHR31829//PTHR31829:SF1 - FAMILY NOT NAMED // PDX1-LIKE PROTEIN 4-RELATED
Pp6c10_6510	1.2374	1.35193e-07
Pp6c6_10670	0.614133	1.37033e-07	0.483266	0.00191656	AT3G22590	PHP	(1 of 1) K15175 - parafibromin (CDC73)
Pp6c1_8190	-1.169	1.48128e-07	-1.07418	3.97739e-06	AT5G58280	0	(1 of 92) PF02362 - B3 DNA binding domain (B3)
Pp6c12_12560	-0.480004	1.48128e-07	-0.524266	0.0308144	AT1G14980	CPN10	(1 of 1) PTHR10772//PTHR10772:SF8 - 10 KDA HEAT SHOCK PROTEIN // 10 KDA CHAPERONIN
Pp6c25_7110	2.25463	1.48128e-07	1.93477	1.28832e-10	AT5G19090	0	(1 of 2) PTHR22814//PTHR22814:SF33 - COPPER TRANSPORT PROTEIN ATOX1-RELATED // HEAVY METAL TRANSPORT/DETOXIFICATION DOMAIN-CONTAINING PROTEIN
Pp6c6_14440	0.840127	1.51065e-07	0.84458	5.6397e-07	AT5G12920	0	(1 of 1) PTHR22850//PTHR22850:SF94 - WD40 REPEAT FAMILY // WD40 DOMAIN-CONTAINING PROTEIN
Pp6c3_770	2.47768	1.52166e-07	2.18103	5.91776e-09	AT5G19580	0	(1 of 2) PTHR32208//PTHR32208:SF29 - FAMILY NOT NAMED // F1N21.11-RELATED
Pp6c9_5610	1.57639	1.53101e-07	1.63411	0.00302362
Pp6c5_3710	-1.07996	1.53364e-07	-1.09643	0.00291257	AT1G65295	0	0
Pp6c11_640	7.80366	1.61838e-07	5.70926	0.000119023	AT5G38930	0	(1 of 6) PTHR31238//PTHR31238:SF42 - FAMILY NOT NAMED // GERMIN-LIKE PROTEIN SUBFAMILY 1 MEMBER 10-RELATED
Pp6c3_15250	0.983869	1.63812e-07	1.3297	0.00118806	AT4G30980	LRL2	(1 of 3) PTHR16223//PTHR16223:SF28 - FAMILY NOT NAMED // TRANSCRIPTION FACTOR BHLH66-RELATED
Pp6c4_10490	-1.07751	1.65803e-07			AT5G65140	0	(1 of 3) PTHR10788//PTHR10788:SF19 - TREHALOSE-6-PHOSPHATE SYNTHASE // TREHALOSE-PHOSPHATE PHOSPHATASE E-RELATED
Pp6c14_6420	0.997854	1.65921e-07	0.600614	0.00534341	AT1G31812	ACBP6	(1 of 1) PTHR23310//PTHR23310:SF71 - ACYL-COA-BINDING PROTEIN, ACBP // ACYL-COA-BINDING DOMAIN-CONTAINING PROTEIN 6
Pp6c6_9570	0.734461	1.69297e-07	0.528802	3.81936e-05	AT5G09630	0	(1 of 1) KOG2817 - Predicted E3 ubiquitin ligase
Pp6c3_16840	2.15656	1.7173e-07	2.16322	7.23326e-07	AT2G39010	PIP2E	(1 of 2) PTHR19139//PTHR19139:SF158 - AQUAPORIN TRANSPORTER // AQUAPORIN PIP2-4-RELATED
Pp6c1_15970	1.46733	1.72495e-07	1.21659	6.52818e-10	AT2G47650	UXS4	(1 of 2) PTHR10366:SF465 - UDP-GLUCURONIC ACID DECARBOXYLASE 1
Pp6c1_18210	3.35144	1.76199e-07	4.86295	2.0745e-09	AT3G61320	0	(1 of 2) PF01062 - Bestrophin, RFP-TM, chloride channel (Bestrophin)
Pp6c26_820	1.05457	1.76199e-07	0.893241	0.000562973
Pp6c22_2200	1.64698	1.78379e-07	1.19107	1.80852e-06	AT3G47170	0	(1 of 4) PTHR31147:SF9 - HXXXD-TYPE ACYL-TRANSFERASE FAMILY PROTEIN-RELATED
Pp6c2_14110	2.75213	1.78444e-07			AT1G67290	0	(1 of 2) PTHR32208//PTHR32208:SF29 - FAMILY NOT NAMED // F1N21.11-RELATED
Pp6c21_6190	2.91443	1.81942e-07	1.87293	4.69709e-07	AT1G56140	0	(1 of 4) PTHR27006//PTHR27006:SF44 - FAMILY NOT NAMED // LEUCINE-RICH REPEAT TRANSMEMBRANE PROTEIN KINASE
Pp6c5_13020	1.04583	1.83832e-07	0.698098	0.00504028
Pp6c3_15210	1.81639	1.87307e-07	1.22915	0.0139352
Pp6c15_7830	-0.932827	1.88736e-07
Pp6c25_640	1.8345	1.90895e-07	1.15878	0.000178125	AT5G17260	NAC086	(1 of 3) PTHR31989//PTHR31989:SF9 - FAMILY NOT NAMED // NAC DOMAIN CONTAINING PROTEIN 20-RELATED
Pp6c26_2720	2.2114	1.96156e-07			AT3G04060	NAC046	(1 of 2) PTHR31744:SF10 - NAC DOMAIN CONTAINING PROTEIN 87
Pp6c6_570	-0.91258	1.99796e-07	-1.17953	1.98777e-14	AT1G10810	0	(1 of 2) PTHR11732//PTHR11732:SF12 - ALDO/KETO REDUCTASE // ALDO-KETO REDUCTASE 1-RELATED
Pp6c1_1620	1.97405	2.00113e-07			AT1G63440	HMA5	(1 of 2) K17686 - Cu+-exporting ATPase (copA, ATP7)
Pp6c7_2220	-0.834122	2.12586e-07	-0.6264	0.00308476	AT3G11670	DGD1	(1 of 1) PTHR12526//PTHR12526:SF395 - GLYCOSYLTRANSFERASE // SUBFAMILY NOT NAMED
Pp6c25_9330	2.79027	2.12586e-07	2.32632	9.41697e-07	AT1G20980	SPL14	(1 of 2) PTHR31251//PTHR31251:SF3 - FAMILY NOT NAMED // SQUAMOSA PROMOTER-BINDING-LIKE PROTEIN 14-RELATED
Pp6c7_9710	0.594912	2.14823e-07	0.451717	0.0323421	AT4G15760	MO1	(1 of 2) PTHR13789:SF1 - FAD/NAD(P)-BINDING OXIDOREDUCTASE FAMILY PROTEIN-RELATED
Pp6c6_9420	5.42621	2.15678e-07	2.6063	2.65471e-05
Pp6c11_8400	-0.756215	2.17049e-07	-0.664858	0.00330634	AT1G17745	PGDH	(1 of 3) 1.1.1.95 - Phosphoglycerate dehydrogenase / Phosphoglyceric acid dehydrogenase
Pp6c8_12720	1.23737	2.23295e-07
Pp6c15_260	4.1949	2.23342e-07	2.11182	0.00250308
Pp6c5_10750	4.90312	2.28075e-07	4.10953	1.23171e-09	AT1G11820	0	(1 of 1) PTHR32227//PTHR32227:SF120 - FAMILY NOT NAMED // GLUCAN ENDO-1,3-BETA-GLUCOSIDASE 1
Pp6c3_4070	-0.881833	2.28407e-07	-0.789549	0.00479405	AT4G25290	0	(1 of 1) PF00561//PF00875 - alpha/beta hydrolase fold (Abhydrolase_1) // DNA photolyase (DNA_photolyase)
Pp6c10_2810	0.595545	2.40065e-07	0.683738	2.18284e-06	AT4G36630	EMB2754	(1 of 1) PTHR12894//PTHR12894:SF10 - CNH DOMAIN CONTAINING // VAM6/VPS39-LIKE PROTEIN
Pp6c12_12910	0.884104	2.51525e-07			AT2G14560	LURP1	(1 of 5) PTHR31087:SF11 - PROTEIN LURP-ONE-RELATED 1-RELATED
Pp6c1_15860	1.23156	2.65048e-07	1.0144	0.00142906
Pp6c5_5660	0.645252	2.69151e-07	0.502029	0.00129686	AT1G74930	ORA47	(1 of 2) PTHR31985:SF34 - ETHYLENE-RESPONSIVE TRANSCRIPTION FACTOR ERF018
Pp6c1_21330	-6.28142	3.02417e-07	-6.12849	1.30294e-10
Pp6c9_2240	-0.764189	3.04989e-07	-0.641139	0.00011303	AT2G20780	0	(1 of 1) PTHR23500//PTHR23500:SF13 - FAMILY NOT NAMED // POLYOL TRANSPORTER 4-RELATED
Pp6c22_7940	5.07438	3.07214e-07	4.22037	0.000265319	AT1G71960	ABCG25	(1 of 1) PTHR19241:SF225 - ABC TRANSPORTER G FAMILY MEMBER 25
Pp6c10_670	-1.05273	3.10856e-07	-0.764597	0.0116632	AT2G37050	0	(1 of 1) PF00560//PF07714//PF12819//PF13855 - Leucine Rich Repeat (LRR_1) // Protein tyrosine kinase (Pkinase_Tyr) // Carbohydrate-binding protein of the ER (Malectin_like) // Leucine rich repeat (LRR_8)
Pp6c6_870	-1.04667	3.15618e-07	-0.938161	2.32327e-06
Pp6c20_1640	-1.36347	3.22753e-07	-0.981489	9.23435e-05	AT3G57050	CBL	(1 of 1) 4.4.1.8 - Cystathionine beta-lyase / Cystine lyase
Pp6c1_1030	0.978718	3.2898e-07	0.853322	0.000387402	AT1G52000	0	(1 of 39) PTHR23244:SF208 - F14M2.9 PROTEIN-RELATED
Pp6c26_930	1.25271	3.32217e-07
Pp6c6_7980	0.782703	3.43459e-07	0.758298	1.33616e-05	AT3G14790	RHM3	(1 of 3) K12450 - UDP-glucose 4,6-dehydratase (RHM)
Pp6c3_1890	7.86963	3.5265e-07	5.07987	0.000296931	AT2G45960	PIP1B	(1 of 4) PTHR19139//PTHR19139:SF169 - AQUAPORIN TRANSPORTER // AQUAPORIN PIP1-4-RELATED
Pp6c7_12010	1.7127	3.54835e-07			AT1G79590	52 SYP	(1 of 4) K08503 - syntaxin of plants SYP5 (SYP5)
Pp6c19_6210	1.66644	3.54835e-07	1.26793	0.00362707	AT1G35780	0	(1 of 4) PTHR31132:SF2 - EXPRESSED PROTEIN
Pp6c6_13580	0.772998	3.64579e-07	0.575771	0.00241302	AT4G17730	23 SYP	(1 of 1) PF00804//PF14523 - Syntaxin (Syntaxin) // Syntaxin-like protein (Syntaxin_2)
Pp6c2_3870	0.584914	3.91595e-07	0.528943	0.000506921	AT3G27960	0	(1 of 2) PTHR19959//PTHR19959:SF160 - KINESIN LIGHT CHAIN // GENOMIC DNA, CHROMOSOME 3, TAC CLONE:K24A2-RELATED
Pp6c2_1860	-0.621013	3.93379e-07	-0.511373	0.00271584	AT5G53120	SPDS3	(1 of 1) 2.5.1.16//2.5.1.22 - Spermidine synthase / Putrescine aminopropyltransferase // Spermine synthase / Spermidine aminopropyltransferase
Pp6c14_10140	1.83701	3.94791e-07	1.23271	9.88692e-08	AT1G65480	FT	(1 of 2) K16223 - protein FLOWERING LOCUS T (FT)
Pp6c21_5860	1.4242	4.26906e-07	0.778434	0.005527
Pp6c25_2970	1.49355	4.29973e-07	0.769912	0.0119699	AT4G33380	0	0
Pp6c12_2800	1.92229	4.68164e-07	1.65192	0.00148556	AT1G66410	CAM4	(1 of 2) PTHR23050:SF153 - CALMODULIN-1-RELATED
Pp6c20_11020	2.59641	4.78334e-07	1.35394	0.00767871
Pp6c6_4160	0.712614	4.91194e-07	0.77868	5.3795e-05
Pp6c24_180	7.84748	5.01087e-07	7.22881	5.34658e-07	AT2G16280	KCS9	(1 of 21) K15397 - 3-ketoacyl-CoA synthase (KCS)
Pp6c12_9880	1.46627	5.02839e-07	0.898711	0.000777309	AT5G45370	0	(1 of 37) KOG1441 - Glucose-6-phosphate/phosphate and phosphoenolpyruvate/phosphate antiporter
Pp6c17_4620	3.34478	5.10128e-07	2.9254	6.38818e-05	AT3G49260	iqd21	(1 of 1) PTHR32295:SF33 - PROTEIN IQ-DOMAIN 21
Pp6c6_7000	0.761789	5.16322e-07	0.537847	0.00336203	AT1G17160	0	(1 of 1) K00852 - ribokinase (rbsK, RBKS)
Pp6c13_3420	7.82809	5.2322e-07	5.62451	5.478e-07	AT1G19900	0	(1 of 2) PTHR32208//PTHR32208:SF19 - FAMILY NOT NAMED // F14L17.20 PROTEIN
Pp6c17_350	-4.07513	5.23831e-07	-4.8756	8.65953e-08	AT1G55840	0	(1 of 1) PTHR23324//PTHR23324:SF79//PTHR23324:SF80 - SEC14 RELATED PROTEIN // SUBFAMILY NOT NAMED // SUBFAMILY NOT NAMED
Pp6c16_2670	1.03665	5.3706e-07	1.01372	0.0168924	AT5G47810	PFK2	(1 of 1) PTHR13697//PTHR13697:SF11 - PHOSPHOFRUCTOKINASE // 6-PHOSPHOFRUCTOKINASE 2
Pp6c4_7930	1.48685	5.57025e-07	0.968297	4.24048e-05	AT2G39445	0	(1 of 2) K03861 - phosphatidylinositol glycan, class P (PIGP, GPI19, DSCR5)
Pp6c17_9300	-0.894071	5.91417e-07	-1.298	5.87506e-10	AT4G22380	0	(1 of 3) K12845 - U4/U6 small nuclear ribonucleoprotein SNU13 (SNU13, NHP2L)
Pp6c3_830	1.39953	6.08371e-07	1.44799	0.00175518
Pp6c16_9310	-0.810772	6.08371e-07
Pp6c24_1300	5.06504	6.17646e-07	3.09271	7.39182e-06	AT5G57090	EIR1	(1 of 1) PTHR31752//PTHR31752:SF4 - FAMILY NOT NAMED // AUXIN EFFLUX CARRIER COMPONENT 2
Pp6c6_2260	0.882084	6.45074e-07	0.418584	0.000217993	AT1G21320	0	(1 of 2) PTHR10501:SF20 - NUCLEIC ACID/NUCLEOTIDE BINDING PROTEIN
Pp6c7_13030	-0.85207	6.64961e-07
Pp6c24_9750	1.43498	6.64961e-07	1.1039	0.00106046	AT5G58700	PLC4	(1 of 7) K05857 - phosphatidylinositol phospholipase C, delta (PLCD)
Pp6c9_12910	-0.753108	7.12367e-07	-0.898007	1.21462e-11	AT4G22380	0	(1 of 3) K12845 - U4/U6 small nuclear ribonucleoprotein SNU13 (SNU13, NHP2L)
Pp6c18_3280	1.19322	7.66045e-07	0.813272	0.0166152	AT5G13820	TBP1	(1 of 6) PTHR21717:SF9 - PROTEIN TBF1
Pp6c1_5570	0.60402	8.07131e-07			AT3G17650	YSL5	(1 of 4) PTHR31645//PTHR31645:SF1 - FAMILY NOT NAMED // GB|AAD49762.1-RELATED
Pp6c15_8780	-0.658655	8.22924e-07	-0.61756	0.0133086	AT1G73230	0	(1 of 2) K01527 - nascent polypeptide-associated complex subunit beta (EGD1, BTF3)
Pp6c8_1710	-1.03076	8.56138e-07	-1.19037	3.72102e-05	AT5G42760	0	(1 of 1) PTHR13600:SF12 - LEUCINE CARBOXYL METHYLTRANSFERASE
Pp6c23_20	-7.40587	8.72493e-07	-7.57508	5.51825e-07
Pp6c1_12130	-1.82345	8.83994e-07	-1.43533	5.77448e-05
Pp6c16_4290	-1.41791	8.90301e-07	-1.75782	1.55026e-06
Pp6c11_8260	3.32817	8.96536e-07
Pp6c6_2210	3.18849	8.99612e-07	2.84214	2.20736e-13	AT1G02730	CSLD5	(1 of 1) K00770 - 1,4-beta-D-xylan synthase (E2.4.2.24)
Pp6c7_5410	-0.748787	9.05253e-07	-0.792343	1.47907e-08	AT3G27740	CARA	(1 of 1) K01956 - carbamoyl-phosphate synthase small subunit (carA, CPA1)
Pp6c6_13450	0.733784	9.28979e-07	0.909817	1.62992e-06	AT1G68140	0	(1 of 10) PF07800 - Protein of unknown function (DUF1644) (DUF1644)
Pp6c15_2150	0.874207	9.82317e-07			AT1G63440	HMA5	(1 of 2) K17686 - Cu+-exporting ATPase (copA, ATP7)
Pp6c11_5100	5.94549	9.8233e-07	5.81872	0.000100056	AT4G34850	LAP5	(1 of 3) PTHR11877//PTHR11877:SF25 - HYDROXYMETHYLGLUTARYL-COA SYNTHASE // SUBFAMILY NOT NAMED
Pp6c6_14570	0.660491	9.924e-07	0.465383	0.00316549	AT3G06400	CHR11	(1 of 2) K11654 - SWI/SNF-related matrix-associated actin-dependent regulator of chromatin subfamily A member 5 [EC:3.6.4.-] (SMARCA5, SNF2H, ISWI)
Pp6c22_3380	2.45256	9.97799e-07	2.10425	5.6855e-05	AT3G13560	0	(1 of 1) PTHR32227//PTHR32227:SF48 - FAMILY NOT NAMED // GLUCAN ENDO-1,3-BETA-GLUCOSIDASE 4
Pp6c1_14360	2.02996	1.01482e-06	1.28504	0.00399017
Pp6c6_270	-1.42131	1.01482e-06	-1.96942	2.70321e-46	AT5G49360	BXL1	(1 of 1) PTHR30620//PTHR30620:SF50 - PERIPLASMIC BETA-GLUCOSIDASE-RELATED // BETA-D-XYLOSIDASE 1
Pp6c25_1610	3.74702	1.01482e-06	2.83116	0.000126127	AT1G24485	0	(1 of 59) PF12819 - Carbohydrate-binding protein of the ER (Malectin_like)
Pp6c17_12720	1.84845	1.01502e-06	1.64348	1.36177e-12	AT2G28150	0	(1 of 5) PF06136 - Domain of unknown function (DUF966) (DUF966)
Pp6c6_11420	1.55644	1.02318e-06	1.43315	3.89386e-08	AT4G17920	0	(1 of 130) PTHR14155 - RING FINGER DOMAIN-CONTAINING
Pp6c6_14140	1.47186	1.09713e-06	1.12395	5.30314e-11	AT5G06710	HAT14	(1 of 1) PTHR24326:SF243 - HOMEOBOX-LEUCINE ZIPPER PROTEIN HAT14
Pp6c14_830	-0.790725	1.12805e-06	-0.760671	8.49149e-06	AT3G55340	PHIP1	(1 of 1) KOG0121//KOG0131 - Nuclear cap-binding protein complex, subunit CBP20 (RRM superfamily) // Splicing factor 3b, subunit 4
Pp6c10_5850	3.39499	1.12859e-06	2.40141	1.94284e-06	AT1G53920	GLIP5	(1 of 2) PTHR22835//PTHR22835:SF262 - ZINC FINGER FYVE DOMAIN CONTAINING PROTEIN // GDSL ESTERASE/LIPASE 5-RELATED
Pp6c12_4370	-1.48595	1.16609e-06	-1.10476	0.000478971	AT4G02480	0	(1 of 2) PTHR23074:SF70 - AAA-TYPE ATPASE FAMILY PROTEIN
Pp6c18_4620	0.685185	1.17055e-06			AT1G36180	ACC2	(1 of 2) K11262 - acetyl-CoA carboxylase / biotin carboxylase (ACAC)
Pp6c1_13520	-0.585307	1.19403e-06
Pp6c8_4060	1.23211	1.22722e-06	1.06217	1.78989e-08
Pp6c2_3010	1.96668	1.28938e-06	1.33892	0.00518017	AT5G19650	OFP8	(1 of 1) PTHR33057:SF24 - OVATE FAMILY PROTEIN 8
Pp6c3_10850	1.23065	1.29186e-06	1.13198	0.00345184
Pp6c4_1670	2.65784	1.29663e-06	1.54756	8.8526e-05
Pp6c2_2990	1.64727	1.35811e-06	1.61643	2.14932e-10	AT2G28630	KCS12	(1 of 3) PTHR31561:SF24 - 3-KETOACYL-COA SYNTHASE 12-RELATED
Pp6c2_20570	0.786025	1.3583e-06	0.548882	0.00531255	AT2G23150	NRAMP3	(1 of 4) K12347 - natural resistance-associated macrophage protein (SLC11A, NRAMP)
Pp6c22_1650	1.2081	1.37685e-06	0.924213	6.92634e-06	AT2G25150	0	(1 of 6) 2.3.1.162 - Taxadien-5-alpha-ol O-acetyltransferase / Taxadienol acetyltransferase
Pp6c8_13050	-1.7695	1.37726e-06	-1.4049	0.000560665	AT1G68690	0	(1 of 6) PTHR27001//PTHR27001:SF36 - FAMILY NOT NAMED // PROLINE-RICH RECEPTOR-LIKE PROTEIN KINASE PERK12-RELATED
Pp6c6_5580	0.745494	1.40251e-06
Pp6c3_14270	-1.66472	1.40859e-06	-2.00253	4.45278e-07
Pp6c25_8230	0.972752	1.42104e-06	0.81996	3.60808e-07	AT5G13750	ZIFL1	(1 of 3) KOG2615 - Permease of the major facilitator superfamily
Pp6c11_5810	-0.537865	1.5428e-06	-0.565172	2.50446e-05
Pp6c15_4150	-7.0525	1.61073e-06	-8.00123	8.75408e-09
Pp6c6_7170	7.68119	1.65389e-06	6.35381	1.6515e-05	AT2G15390	FUT4	(1 of 10) 2.4.1.69 - Galactoside 2-alpha-L-fucosyltransferase / Secretor-type beta-galactoside alpha-1->2 fucosyltransferase
Pp6c6_5420	2.05922	1.67634e-06	1.24289	0.0106868	AT1G63010	0	(1 of 3) KOG2325 - Predicted transporter/transmembrane protein
Pp6c14_4370	0.700365	1.67634e-06
Pp6c2_15660	0.708801	1.77042e-06	0.913417	1.01073e-07
Pp6c4_15900	-1.05218	1.84046e-06	-1.7651	8.56813e-06
Pp6c6_5550	-0.809572	1.84046e-06	-1.11331	6.74097e-05	AT2G47470	UNE5	(1 of 1) PTHR18929//PTHR18929:SF91 - PROTEIN DISULFIDE ISOMERASE // SUBFAMILY NOT NAMED
Pp6c14_1440	-2.18307	1.85211e-06	-2.82054	1.32276e-06
Pp6c19_5880	0.472814	1.94009e-06	0.421383	0.0345265	AT4G34260	FUC95A	(1 of 1) 3.2.1.51//3.2.1.63 - Alpha-L-fucosidase / Alpha-L-fucoside fucohydrolase // 1,2-alpha-L-fucosidase / Almond emulsin fucosidase II
Pp6c15_7700	7.00911	1.99471e-06	3.06221	8.05154e-05	AT5G46490	0	(1 of 67) PTHR11017//PTHR11017:SF20 - LEUCINE-RICH REPEAT-CONTAINING PROTEIN // DISEASE RESISTANCE RPP5 LIKE PROTEIN-RELATED
Pp6c6_13760	0.575975	2.09124e-06
Pp6c12_2390	0.858489	2.16411e-06	0.623903	0.0235051	AT1G05200	GLR3.4	(1 of 2) PTHR18966//PTHR18966:SF190 - IONOTROPIC GLUTAMATE RECEPTOR // GLUTAMATE RECEPTOR 3.4-RELATED
Pp6c6_14560	0.536259	2.2261e-06	0.449375	0.00142418	AT2G14170	ALDH6B2	(1 of 1) 1.2.1.27 - Methylmalonate-semialdehyde dehydrogenase (CoA acylating) / MSDH
Pp6c10_10160	0.601303	2.2261e-06	0.55483	0.00896376	AT1G01710	0	(1 of 2) K01068 - acyl-coenzyme A thioesterase 1/2/4 (ACOT1_2_4)
Pp6c6_7270	0.636536	2.25398e-06	0.613101	4.62479e-05	AT5G41360	XPB2	(1 of 2) K10843 - DNA excision repair protein ERCC-3 (ERCC3, XPB)
Pp6c4_9550	-0.775682	2.30104e-06	-0.78177	4.27649e-06	AT2G46100	0	(1 of 7) PF10184 - Uncharacterized conserved protein (DUF2358) (DUF2358)
Pp6c6_1420	3.84187	2.31167e-06	3.84263	3.32576e-08
Pp6c6_11410	0.662514	2.3175e-06	0.867218	0.000330585	AT5G49960	0	(1 of 1) PTHR31563:SF1 - ION CHANNEL POLLUX-RELATED
Pp6c1_1400	1.74624	2.33002e-06			AT5G21930	PAA2	(1 of 2) K01533 - Cu2+-exporting ATPase (copB)
Pp6c6_760	-1.67371	2.40312e-06	-1.26766	1.93395e-06	AT3G13920	EIF4A1	(1 of 3) K03257 - translation initiation factor 4A (EIF4A)
Pp6c17_5980	-0.892673	2.40312e-06	-0.568993	0.00549013	AT1G78660	GGH1	(1 of 3) 3.4.19.9 - Gamma-glutamyl hydrolase / Pteroyl-poly-alpha-glutamate hydrolase
Pp6c25_4770	0.762046	2.45771e-06	0.457581	0.0100444	AT1G19970	0	(1 of 2) PTHR10585:SF34 - ER LUMEN PROTEIN RETAINING RECEPTOR-LIKE PROTEIN
Pp6c6_8840	0.750503	2.5021e-06	0.696366	1.61614e-07	AT1G48790	AMSH1	(1 of 1) PTHR12947//PTHR12947:SF10 - AMSH // AMSH-LIKE UBIQUITIN THIOESTERASE 1
Pp6c5_1570	-1.96262	2.53115e-06	-2.27943	3.57574e-12
Pp6c25_5450	0.711139	2.53115e-06	1.01528	3.99484e-05	AT3G11230	0	(1 of 3) PTHR13848//PTHR13848:SF5 - FAMILY NOT NAMED // PROTEIN YIPPEE-LIKE
Pp6c11_12850	3.91807	2.55353e-06	4.12481	1.47996e-06	AT2G22430	HB6	(1 of 3) PTHR24326//PTHR24326:SF196 - FAMILY NOT NAMED // HOMEOBOX-LEUCINE ZIPPER PROTEIN ATHB-16-RELATED
Pp6c16_10870	0.687798	2.55353e-06	0.487305	0.00988192	AT3G20800	0	(1 of 3) K12606 - CCR4-NOT transcription complex subunit 9 (RCD1, CNOT9, CAF40)
Pp6c2_8570	2.3304	2.56393e-06	2.14712	3.12156e-13	AT1G19900	0	(1 of 2) PTHR32208//PTHR32208:SF19 - FAMILY NOT NAMED // F14L17.20 PROTEIN
Pp6c20_6440	0.601401	2.56393e-06	0.740754	2.9467e-07	AT5G58670	PLC1	(1 of 2) PTHR10336:SF105 - PHOSPHOINOSITIDE PHOSPHOLIPASE C 1-RELATED
Pp6c6_11710	0.772092	2.57049e-06	0.897948	5.43081e-10	AT1G71680	0	(1 of 1) PTHR22950:SF316 - LYSINE HISTIDINE TRANSPORTER-LIKE 5
Pp6c21_10370	-0.918254	2.61009e-06	-0.537633	0.001052	AT1G47840	HXK3	(1 of 1) PTHR19443:SF5 - HEXOKINASE-LIKE 1 PROTEIN
Pp6c16_1920	4.08352	2.62752e-06	1.88285	0.00447933	AT5G13870	XTH5	(1 of 2) PTHR31062//PTHR31062:SF15 - FAMILY NOT NAMED // XYLOGLUCAN ENDOTRANSGLUCOSYLASE/HYDROLASE PROTEIN 4-RELATED
Pp6c7_6770	-0.739348	2.64257e-06	-0.886402	8.22054e-15	AT2G16190	0	0
Pp6c4_740	-0.6323	2.7332e-06	-0.694412	0.000954419	AT4G34440	0	(1 of 3) PTHR27001//PTHR27001:SF55 - FAMILY NOT NAMED // PROLINE-RICH RECEPTOR-LIKE PROTEIN KINASE PERK5-RELATED
Pp6c14_11820	0.85391	2.7332e-06	0.646975	0.00936194	AT3G17760	GAD5	(1 of 5) K01580 - glutamate decarboxylase (E4.1.1.15, gadB, gadA, GAD)
Pp6c1_2650	-1.55384	2.78931e-06	-1.17926	0.0349873	AT3G29255	0	(1 of 2) 5.4.99.56 - Tirucalladienol synthase
Pp6c8_3930	2.43607	2.87993e-06	1.88557	2.08159e-10
Pp6c15_940	3.32706	2.87993e-06	3.37895	3.38901e-09
Pp6c6_14540	0.552179	2.90206e-06	0.506651	0.000167937	AT3G04490	0	(1 of 2) PTHR12596:SF1 - EXPORTIN-4
Pp6c2_12780	-2.25926	2.99962e-06	-1.70588	0.000397023
Pp6c6_8020	0.72885	3.03549e-06	0.597874	0.0046925	AT5G55600	0	(1 of 2) PF01426//PF05641 - BAH domain (BAH) // Agenet domain (Agenet)
Pp6c7_9940	3.9787	3.06753e-06	2.90839	0.000228667	AT4G34880	0	(1 of 1) PTHR11895//PTHR11895:SF97 - AMIDASE // SUBFAMILY NOT NAMED
Pp6c1_6300	2.9404	3.09425e-06	3.72934	5.51966e-12
Pp6c16_780	3.47463	3.12426e-06	3.53272	0.0128269
Pp6c6_5920	0.628971	3.2079e-06	0.574234	0.000408161	AT1G11910	APA1	(1 of 3) 3.4.23.40 - Phytepsin
Pp6c7_510	-0.408658	3.23561e-06	-0.512669	0.012926	AT3G19820	DWF1	(1 of 1) 1.3.1.72 - Delta(24)-sterol reductase / Lanosterol Delta(24)-reductase
Pp6c13_4140	-0.534292	3.26235e-06	-0.603082	5.02607e-05	AT3G57810	0	(1 of 1) PTHR12419//PTHR12419:SF25 - OTU DOMAIN CONTAINING PROTEIN // SUBFAMILY NOT NAMED
Pp6c2_5280	2.77998	3.37362e-06			AT1G11920	0	(1 of 2) PTHR31683//PTHR31683:SF18 - FAMILY NOT NAMED // PECTATE LYASE 2-RELATED
Pp6c6_3580	0.610938	3.38047e-06	0.749429	2.24199e-07	AT3G02230	RGP1	(1 of 2) PTHR31682//PTHR31682:SF3 - FAMILY NOT NAMED // UDP-ARABINOPYRANOSE MUTASE 1-RELATED
Pp6c13_5270	2.6277	3.45581e-06	1.309	0.0208662
Pp6c6_6320	0.556585	3.59793e-06	0.382449	0.0199063	AT1G16920	RABA1b	(1 of 1) PTHR24073//PTHR24073:SF592 - FAMILY NOT NAMED // RAS-RELATED PROTEIN RABA1B
Pp6c15_10440	2.87246	3.63699e-06	2.23216	2.48497e-11
Pp6c1_12140	-1.35803	3.63785e-06	-1.67433	1.27266e-14	AT1G70750	0	(1 of 16) PF04576 - Zein-binding (Zein-binding)
Pp6c6_11380	0.939704	3.64344e-06	0.776537	0.000480524	AT2G21610	PE11	(1 of 1) PTHR31321//PTHR31321:SF10 - FAMILY NOT NAMED // PECTINESTERASE 11-RELATED
Pp6c16_4250	-0.803748	3.65398e-06	-0.932115	7.72596e-12	AT3G15460	0	(1 of 2) K14820 - ribosome biogenesis protein BRX1 (BRX1, BRIX1)
Pp6c10_12270	-0.748622	3.69611e-06	-0.89844	1.33055e-07	AT5G15240	0	(1 of 2) PTHR22950:SF280 - TRANSMEMBRANE AMINO ACID TRANSPORTER FAMILY PROTEIN
Pp6c20_12370	0.585871	3.71973e-06
Pp6c5_14320	-0.701086	3.72677e-06	-0.608211	0.0498371
Pp6c6_3810	0.874527	3.7521e-06
Pp6c25_9190	-1.29627	3.87386e-06	-1.04874	2.8675e-09	AT1G80330	GA3OX4	(1 of 4) K04124 - gibberellin 3-beta-dioxygenase (E1.14.11.15)
Pp6c6_930	-1.15652	3.97182e-06	-1.12146	4.0258e-10	AT5G60640	PDIL1-4	(1 of 2) PTHR18929:SF74 - PROTEIN DISULFIDE-ISOMERASE A3
Pp6c8_2350	-0.801163	3.97182e-06	-0.869574	2.31984e-07	AT3G59630	0	(1 of 1) K17866 - diphthamide biosynthesis protein 2 (DPH2)
Pp6c6_12170	1.33557	4.1136e-06	1.27863	9.88332e-17
Pp6c6_15470	0.616947	4.14567e-06			AT3G05210	ERCC1	(1 of 1) K10849 - DNA excision repair protein ERCC-1 (ERCC1)
Pp6c6_6510	0.899224	4.25553e-06	0.82306	1.89488e-06	AT2G45670	0	(1 of 1) PTHR23063:SF9 - LYSOPHOSPHOLIPID ACYLTRANSFERASE LPEAT2
Pp6c15_540	-0.799942	4.31298e-06	-0.619776	0.00174374	AT4G21130	EMB2271	(1 of 2) K14793 - ribosomal RNA-processing protein 9 (RRP9)
Pp6c6_14040	0.674733	4.31741e-06	0.61908	0.00023685	AT3G43240	0	(1 of 1) PTHR22970//PTHR22970:SF21 - FAMILY NOT NAMED // AT-RICH INTERACTIVE DOMAIN-CONTAINING PROTEIN 4
Pp6c8_2330	-0.61825	4.33234e-06	-0.777671	1.57027e-08	AT5G05210	0	(1 of 2) PTHR14369//PTHR14369:SF0 - SURFEIT LOCUS PROTEIN 6 // SURFEIT LOCUS PROTEIN 6
Pp6c19_3840	0.976329	4.39985e-06	1.10526	0.0120275
Pp6c6_2570	0.626323	4.43403e-06	0.777761	6.72756e-05	AT1G50030	TOR	(1 of 1) K07203 - FKBP12-rapamycin complex-associated protein (FRAP)
Pp6c6_6130	0.611575	4.46735e-06	0.583531	5.75653e-06	AT5G51710	KEA5	(1 of 1) PTHR16254//PTHR16254:SF9 - POTASSIUM/PROTON ANTIPORTER-RELATED // K(+) EFFLUX ANTIPORTER 5
Pp6c23_10670	1.45245	4.46735e-06			AT4G15000	0	(1 of 3) K02901 - large subunit ribosomal protein L27e (RP-L27e, RPL27)
Pp6c25_11310	1.57667	4.58926e-06	1.22301	0.000345948	AT2G46680	HB-7	(1 of 2) PTHR24326//PTHR24326:SF122 - FAMILY NOT NAMED // HOMEOBOX-LEUCINE ZIPPER PROTEIN ATHB-12-RELATED
Pp6c15_10620	6.76643	4.60594e-06	4.56526	0.000163319	AT4G37410	CYP81F4	(1 of 5) PTHR24298//PTHR24298:SF171 - FAMILY NOT NAMED // CYTOCHROME P450-RELATED
Pp6c20_3490	-0.998378	4.65271e-06	-0.91348	4.85617e-10	AT1G80770	PDE318	(1 of 1) PTHR11702//PTHR11702:SF28 - DEVELOPMENTALLY REGULATED GTP-BINDING PROTEIN-RELATED // PROTEIN, PUTATIVE-RELATED
Pp6c16_6130	-1.105	4.67889e-06	-0.805667	0.00039396	AT3G48950	0	(1 of 2) PTHR31339:SF17 - ENDO-POLYGALACTURONASE-LIKE PROTEIN-RELATED
Pp6c11_3240	-1.00802	4.95221e-06	-0.622035	0.00486298	AT4G39210	APL3	(1 of 2) PTHR22572:SF111 - GLUCOSE-1-PHOSPHATE ADENYLYLTRANSFERASE LARGE SUBUNIT 3, CHLOROPLASTIC-RELATED
Pp6c25_5310	7.06572	4.97927e-06	6.43486	1.62608e-05	AT5G02730	0	(1 of 7) PTHR10334:SF204 - ALLERGEN V5/TPX-1-RELATED FAMILY PROTEIN-RELATED
Pp6c6_11720	0.87136	5.0027e-06			AT1G22780	PFL	(1 of 3) K02964 - small subunit ribosomal protein S18e (RP-S18e, RPS18)
Pp6c7_10570	-0.998711	5.09082e-06	-0.79144	1.48618e-05	AT3G10920	MSD1	(1 of 2) PTHR11404//PTHR11404:SF6 - SUPEROXIDE DISMUTASE 2 // SUPEROXIDE DISMUTASE [MN], MITOCHONDRIAL
Pp6c4_9060	1.63684	5.11102e-06	1.32058	0.0195116
Pp6c2_5510	-0.442162	5.15194e-06			AT5G15630	IRX6	(1 of 1) PTHR31673//PTHR31673:SF2 - FAMILY NOT NAMED // COBRA-LIKE PROTEIN 4
Pp6c4_7910	6.91294	5.1684e-06	2.74721	0.00143949
Pp6c9_6080	0.864865	5.27078e-06			AT4G20070	AAH	(1 of 1) 3.5.3.9 - Allantoate deiminase
Pp6c6_11460	0.85481	5.31576e-06			AT2G04032	ZIP7	(1 of 1) PTHR11040//PTHR11040:SF41 - ZINC/IRON TRANSPORTER // ZINC TRANSPORTER 7
Pp6c10_2880	2.03301	5.36624e-06	1.83465	1.75006e-08	AT1G30080	0	(1 of 1) PTHR32227//PTHR32227:SF85 - FAMILY NOT NAMED // GLYCOSYL HYDROLASES FAMILY PROTEIN
Pp6c6_8400	0.581695	5.42315e-06	0.436314	0.00210349	AT3G18190	0	(1 of 1) 3.6.4.9 - Chaperonin ATPase / Chaperonin
Pp6c14_9340	0.618704	5.46862e-06	0.414788	0.0388462	AT5G58330	0	(1 of 1) K00051 - malate dehydrogenase (NADP+) (E1.1.1.82)
Pp6c17_10910	-2.47879	5.50612e-06	-1.97444	6.09589e-05	AT3G16200	0	0
Pp6c26_4040	-1.31358	5.52846e-06	-1.09831	0.00219517	AT1G76570	0	(1 of 1) K14172 - light-harvesting complex II chlorophyll a/b binding protein 7 (LHCB7)
Pp6c14_9680	0.900211	5.53e-06	0.864385	0.000153304
Pp6c2_8500	-0.805579	5.53641e-06	-0.69728	0.0002472	AT3G44620	0	(1 of 1) 3.1.3.2//3.1.3.48 - Acid phosphatase / Phosphomonoesterase // Protein-tyrosine-phosphatase / PTPase
Pp6c6_10110	1.58968	5.53641e-06	1.54473	0.000183415	AT3G63430	0	(1 of 8) PF14309//PF14383 - Domain of unknown function (DUF4378) (DUF4378) // DUF761-associated sequence motif (VARLMGL)
Pp6c2_16400	0.946452	5.58891e-06	0.5234	0.0215812	AT1G54095	0	(1 of 9) PF07911 - Protein of unknown function (DUF1677) (DUF1677)
Pp6c6_4990	1.1226	5.79642e-06	0.930694	4.46293e-06	AT3G08530	0	(1 of 2) K04646 - clathrin heavy chain (CLTC)
Pp6c3_6850	3.77095	5.9454e-06	4.63654	4.24048e-05
Pp6c17_7070	-1.13791	5.9454e-06	-0.948089	5.32411e-05	AT5G48300	ADG1	(1 of 1) PTHR22572//PTHR22572:SF101 - SUGAR-1-PHOSPHATE GUANYL TRANSFERASE // GLUCOSE-1-PHOSPHATE ADENYLYLTRANSFERASE SMALL SUBUNIT, CHLOROPLASTIC
Pp6c6_13940	0.625003	5.96037e-06	0.676939	0.000211744	AT3G58050	0	0
Pp6c16_10590	-0.658954	5.9973e-06	-0.557797	0.00282278	AT3G11600	0	0
Pp6c2_690	-0.708863	6.06399e-06	-0.461958	0.0133719	AT2G25340	VAMP712	(1 of 4) K08515 - vesicle-associated membrane protein 7 (VAMP7)
Pp6c18_3480	-0.843636	6.06399e-06
Pp6c22_770	0.812603	6.10592e-06			AT2G15240	0	(1 of 1) KOG3012 - Uncharacterized conserved protein
Pp6c6_9060	0.695753	6.36395e-06			AT4G30060	0	(1 of 5) PTHR31042//PTHR31042:SF22 - FAMILY NOT NAMED // CORE-2/I-BRANCHING BETA-1,6-N-ACETYLGLUCOSAMINYLTRANSFERASE FAMILY PROTEIN
Pp6c1_15090	-1.6568	6.40213e-06	-2.05194	5.01145e-16	AT2G33510	0	(1 of 2) PTHR14791//PTHR14791:SF27 - BOMB/KIRA PROTEINS
Pp6c16_2360	1.60543	6.66049e-06	1.32695	0.00250445	AT5G14740	CA2	(1 of 2) PTHR11002:SF7 - CARBONIC ANHYDRASE 2, CHLOROPLASTIC-RELATED
Pp6c21_9740	0.692037	6.72759e-06			AT5G51050	0	(1 of 2) PTHR24089//PTHR24089:SF294 - FAMILY NOT NAMED // CALCIUM-BINDING TRANSPORTER-LIKE PROTEIN
Pp6c6_14010	0.676961	6.77464e-06	0.662281	0.000551882	AT4G32000	0	(1 of 3) PTHR27001:SF62 - PROTEIN KINASE FAMILY PROTEIN-RELATED
Pp6c4_15930	2.45236	6.80467e-06	2.09841	0.00105965
Pp6c12_11900	-0.862033	6.80467e-06	-0.951725	4.13118e-14	AT4G00830	0	(1 of 1) PTHR24012//PTHR24012:SF479 - FAMILY NOT NAMED // RNA RECOGNITION MOTIF-CONTAINING PROTEIN
Pp6c14_4870	-0.857685	6.80467e-06	-0.941019	1.36631e-06	AT1G60640	0	0
Pp6c10_1640	1.98472	6.81723e-06	1.9482	5.3018e-18
Pp6c13_9740	0.572721	6.88318e-06	0.477717	0.0132063	AT1G04120	ABCC5	(1 of 1) PTHR24223:SF189 - ABC TRANSPORTER C FAMILY MEMBER 5
Pp6c1_9080	-0.589799	7.05293e-06	-0.62486	0.0005815	AT4G26900	AT-HF	(1 of 1) K01663 - glutamine amidotransferase / cyclase (HIS7)
Pp6c17_8380	4.61493	7.21039e-06	3.59411	0.000703622	AT4G13210	0	(1 of 4) PTHR31683//PTHR31683:SF19 - FAMILY NOT NAMED // PECTATE LYASE 10-RELATED
Pp6c5_10970	1.48999	7.37027e-06	1.23962	0.000116715	AT3G13810	IDD11	(1 of 4) PTHR10593//PTHR10593:SF31 - SERINE/THREONINE-PROTEIN KINASE RIO // C2H2-LIKE ZINC FINGER PROTEIN-RELATED
Pp6c22_3070	0.616815	7.58441e-06	0.521361	0.0274926	AT1G28310	0	(1 of 6) PTHR31992:SF8 - DOF ZINC FINGER PROTEIN DOF1.1-RELATED
Pp6c1_11400	-2.78455	7.82973e-06	-2.64676	4.84784e-05
Pp6c25_9030	1.04495	8.01948e-06	1.0981	0.000374654	AT2G40820	0	(1 of 3) PF16711 - Actin-binding domain of plant-specific actin-binding protein (SCAB-ABD)
Pp6c2_4940	-0.42574	8.11334e-06	-0.342954	0.00818883	AT4G34120	LEJ1	(1 of 2) PTHR11911//PTHR11911:SF109 - INOSINE-5-MONOPHOSPHATE DEHYDROGENASE RELATED // SUBFAMILY NOT NAMED
Pp6c5_9230	0.732845	8.11334e-06			AT4G13190	0	(1 of 3) PTHR27001//PTHR27001:SF48 - FAMILY NOT NAMED // PROTEIN KINASE FAMILY PROTEIN
Pp6c6_8470	1.01087	8.27092e-06	1.11628	8.372e-13	AT5G54870	0	0
Pp6c5_11810	0.519581	8.46094e-06	0.40669	0.0161322	AT1G16290	0	(1 of 1) PF01464 - Transglycosylase SLT domain (SLT)
Pp6c14_8250	2.89317	8.54288e-06	5.63775	1.45521e-05	AT4G17920	0	(1 of 130) PTHR14155 - RING FINGER DOMAIN-CONTAINING
Pp6c22_2840	0.844645	8.57097e-06	0.707186	0.00215104	AT1G78320	GSTU23	(1 of 1) PTHR11260:SF302 - GLUTATHIONE S-TRANSFERASE U23
Pp6c2_16590	-0.657288	8.71792e-06	-0.663361	2.79249e-09	AT5G61770	PPAN	(1 of 1) K14859 - ribosome biogenesis protein SSF1/2 (SSF1_2)
Pp6c14_4810	-0.62127	8.95456e-06	-0.854923	3.30355e-05	AT4G03410	0	(1 of 2) PTHR11266:SF16 - PEROXISOMAL MEMBRANE (MPV17/PMP22) FAMILY PROTEIN
Pp6c4_8920	4.49071	8.98883e-06	2.44165	5.75333e-07
Pp6c21_3630	-1.1074	9.00753e-06	-1.26484	5.01592e-12	AT1G28300	LEC2	(1 of 1) PTHR31140:SF7 - B3 DOMAIN-CONTAINING TRANSCRIPTION FACTOR LEC2
Pp6c3_6000	0.819352	9.33461e-06	0.843478	0.000731776	AT3G52020	scpl39	(1 of 6) PTHR11802:SF66 - SERINE CARBOXYPEPTIDASE-LIKE 36-RELATED
Pp6c6_15020	0.646098	9.37641e-06	0.482788	0.00392052	AT1G56290	0	(1 of 1) PTHR12072//PTHR12072:SF5 - CWF19, CELL CYCLE CONTROL PROTEIN // CWF19-LIKE PROTEIN 2
Pp6c6_7520	0.668284	9.53243e-06	0.509673	0.000950597	AT4G09670	0	(1 of 4) KOG2741 - Dimeric dihydrodiol dehydrogenase
Pp6c17_6670	0.673624	9.64073e-06	0.676425	0.014189	AT2G43350	GPX3	(1 of 2) PTHR11592:SF33 - GLUTATHIONE PEROXIDASE 2-RELATED
Pp6c3_14800	-0.684461	9.72934e-06	-0.760072	0.000823698	AT1G73640	RABA6a	(1 of 2) PTHR24073:SF486 - RAS-RELATED PROTEIN RABA6A-RELATED
Pp6c24_1520	1.95179	9.99384e-06
Pp6c18_7950	1.05718	1.01264e-05	0.617391	0.0335444	AT1G29520	0	(1 of 9) 3.2.1.78 - Mannan endo-1,4-beta-mannosidase / Endo-1,4-mannanase
Pp6c6_2900	4.17581	1.02873e-05	2.91369	2.96584e-05	AT5G45050	TTR1	(1 of 2) PF00931//PF03106//PF07725 - NB-ARC domain (NB-ARC) // WRKY DNA -binding domain (WRKY) // Leucine Rich Repeat (LRR_3)
Pp6c14_1790	0.573755	1.03464e-05			AT5G46180	DELTA-OAT	(1 of 1) 2.6.1.13 - Ornithine aminotransferase / Ornithine--oxo-acid transaminase
Pp6c2_18890	0.979559	1.05155e-05			AT4G14465	AHL20	(1 of 2) PTHR31100//PTHR31100:SF3 - FAMILY NOT NAMED // AT-HOOK MOTIF NUCLEAR LOCALIZED PROTEIN 19-RELATED
Pp6c15_6270	2.2983	1.05155e-05	2.30594	2.99355e-07	AT4G32920	0	(1 of 2) PTHR31513//PTHR31513:SF1 - FAMILY NOT NAMED // GLYCINE-RICH PROTEIN
Pp6c6_1610	0.680261	1.06247e-05	0.719813	0.000201547	AT5G10190	0	(1 of 1) PTHR23505//PTHR23505:SF15 - FAMILY NOT NAMED // MAJOR FACILITATOR PROTEIN
Pp6c18_6930	6.09901	1.08189e-05	4.38832	7.07027e-05
Pp6c22_3770	0.960019	1.08758e-05	1.01339	1.71772e-10	AT1G27330	0	(1 of 2) PTHR15601//PTHR15601:SF4 - STRESS ASSOCIATED ENDOPLASMIC RETICULUM PROTEIN SERP1/RAMP4 // SUBFAMILY NOT NAMED
Pp6c11_7560	-2.29493	1.11877e-05	-1.55878	0.00207453	AT4G13345	MEE55	(1 of 5) PTHR10383 - SERINE INCORPORATOR
Pp6c3_20200	0.953935	1.12925e-05	1.11049	9.41697e-07	AT1G32300	0	(1 of 7) 1.1.3.37//1.1.3.8 - D-arabinono-1,4-lactone oxidase / D-arabinono-gamma-lactone oxidase // L-gulonolactone oxidase / L-gulono-gamma-lactone oxidase
Pp6c6_7220	0.609739	1.12925e-05	0.494553	0.0158294	AT2G37680	0	(1 of 1) PF09783 - Vacuolar import and degradation protein (Vac_ImportDeg)
Pp6c6_8590	0.960271	1.12925e-05	0.585372	0.00309613	AT3G58810	MTPA2	(1 of 4) K14689 - solute carrier family 30 (zinc transporter), member 2 (SLC30A2, ZNT2)
Pp6c11_13310	-0.791673	1.12925e-05	-0.723488	0.000512846	AT5G06740	0	(1 of 1) PTHR27007:SF56 - L-TYPE LECTIN-DOMAIN CONTAINING RECEPTOR KINASE S.5-RELATED
Pp6c25_9340	0.979691	1.12925e-05	1.05551	8.11231e-07	AT1G02065	SPL8	(1 of 1) PTHR31251:SF4 - SQUAMOSA PROMOTER-BINDING-LIKE PROTEIN 8
Pp6c2_11710	1.19582	1.14395e-05	0.808919	0.021202
Pp6c10_10140	0.600643	1.14395e-05	0.502878	0.00235154	AT3G17770	0	(1 of 2) 4.6.1.15 - FAD-AMP lyase (cyclizing) / FMN cyclase
Pp6c1_21870	2.67483	1.2016e-05	2.60281	1.01542e-09	AT1G31420	FEI1	(1 of 2) PTHR27000//PTHR27000:SF202 - FAMILY NOT NAMED // INACTIVE LEUCINE-RICH REPEAT RECEPTOR-LIKE PROTEIN KINASE CORYNE-RELATED
Pp6c11_360	2.2343	1.22177e-05	2.14113	5.4321e-05
Pp6c6_6940	0.613974	1.237e-05	0.715634	4.52021e-06	AT1G02980	CUL2	(1 of 5) K03347 - cullin 1 (CUL1, CDC53)
Pp6c23_2890	-1.1541	1.237e-05
Pp6c24_760	0.643861	1.24367e-05	0.764612	0.00557766
Pp6c8_2920	0.999517	1.24704e-05	0.70477	0.011785
Pp6c11_8730	1.21019	1.26368e-05	0.967738	0.000125287
Pp6c24_690	3.41183	1.28446e-05	2.42739	0.00028562	AT1G05570	CALS1	(1 of 4) PTHR12741:SF9 - CALLOSE SYNTHASE 1-RELATED
Pp6c14_7980	-0.923853	1.31308e-05			AT2G36145	0	0
Pp6c25_12310	1.1024	1.40105e-05	0.69946	0.0052302
Pp6c6_2890	2.97576	1.49899e-05			AT3G45640	MPK3	(1 of 2) PTHR24055:SF214 - MITOGEN-ACTIVATED PROTEIN KINASE 3
Pp6c4_1730	-1.38618	1.50732e-05
Pp6c14_14100	4.94291	1.53205e-05	2.90441	0.00208745	AT5G53560	CB5-E	(1 of 1) PTHR19359:SF22 - CYTOCHROME B5 ISOFORM A
Pp6c2_18780	-0.793603	1.55817e-05
Pp6c6_15520	0.658964	1.55817e-05	0.773735	1.68627e-05	AT5G49930	emb1441	(1 of 1) PTHR15239//PTHR15239:SF6 - UNCHARACTERIZED // NUCLEAR EXPORT MEDIATOR FACTOR NEMF
Pp6c26_5790	-1.08764	1.55872e-05			AT1G15120	0	(1 of 1) PTHR15336//PTHR15336:SF2 - UBIQUINOL-CYTOCHROME C REDUCTASE COMPLEX 7.8 KDA PROTEIN // SUBFAMILY NOT NAMED
Pp6c16_8850	-1.0353	1.56928e-05	-1.26659	6.19957e-08	AT1G72500	0	(1 of 2) PTHR10338//PTHR10338:SF114 - VON WILLEBRAND FACTOR, TYPE A DOMAIN CONTAINING
Pp6c11_4500	1.67405	1.57749e-05	1.14228	0.00125729	AT3G17360	POK1	(1 of 1) PTHR24115//PTHR24115:SF417 - FAMILY NOT NAMED // PHRAGMOPLAST ORIENTING KINESIN-1
Pp6c1_3990	2.43097	1.58874e-05			AT3G58800	0	0
Pp6c3_3140	-0.616607	1.5893e-05	-0.795294	6.70482e-09	AT4G26110	NAP1;1	(1 of 4) K11279 - nucleosome assembly protein 1-like 1 (NAP1L1, NRP)
Pp6c12_5510	0.547655	1.61871e-05			AT1G02520	0	(1 of 5) PTHR24221:SF205 - ABC TRANSPORTER B FAMILY MEMBER 11-RELATED
Pp6c6_13880	1.03923	1.63343e-05			AT4G38690	0	(1 of 3) 3.1.4.11//4.6.1.13 - Phosphoinositide phospholipase C / Triphosphoinositide phosphodiesterase // Phosphatidylinositol diacylglycerol-lyase / Phosphatidylinositol phospholipase C
Pp6c21_6680	-0.440266	1.63343e-05	-0.398642	0.0192508	AT5G46180	DELTA-OAT	(1 of 1) 2.6.1.13 - Ornithine aminotransferase / Ornithine--oxo-acid transaminase
Pp6c2_3730	-0.785278	1.66266e-05	-0.8207	6.25527e-10	AT2G27840	HDT4	(1 of 23) 3.5.1.98 - Histone deacetylase / HDAC
Pp6c7_14230	2.82866	1.66266e-05	2.47924	1.46713e-13
Pp6c25_1100	0.854363	1.66266e-05	0.710189	0.000416112	AT3G58690	0	(1 of 1) PTHR27001//PTHR27001:SF30 - FAMILY NOT NAMED // PROTEIN KINASE FAMILY PROTEIN
Pp6c1_12180	0.708909	1.71646e-05	0.749243	4.56461e-05	AT5G64970	0	(1 of 1) PTHR24089//PTHR24089:SF339 - FAMILY NOT NAMED // MITOCHONDRIAL ADENINE NUCLEOTIDE TRANSPORTER BTL3-RELATED
Pp6c20_7580	1.80615	1.71646e-05	1.17808	0.00011917	AT5G56640	MIOX5	(1 of 4) 1.13.99.1 - Inositol oxygenase / Myo-inositol oxygenase
Pp6c6_14840	0.48756	1.71715e-05	0.440798	0.00024496	AT3G12010	0	(1 of 1) PTHR12897 - COLON CANCER-ASSOCIATED PROTEIN MIC1
Pp6c7_2060	3.51437	1.77538e-05	2.45576	6.77609e-12
Pp6c2_10800	1.04049	1.84883e-05	0.737734	0.0117989	AT4G19040	EDR2	(1 of 2) PTHR12136//PTHR12136:SF47 - STEROIDOGENIC ACUTE REGULATORY PROTEIN STAR // STEROIDOGENIC ACUTE REGULATORY-LIKE PROTEIN 1
Pp6c6_1950	1.22608	1.91532e-05			AT2G33700	0	(1 of 7) K14803 - protein phosphatase 2C homolog 2/3 [EC:3.1.3.16] (PTC2_3)
Pp6c26_7260	7.10987	2.00316e-05	5.04798	0.00251285
Pp6c7_2440	1.04932	2.00533e-05	0.549542	0.0435671	AT3G14590	NTMC2T6.2	(1 of 2) PTHR10774:SF80 - CALCIUM-DEPENDENT LIPID-BINDING DOMAIN-CONTAINING PROTEIN
Pp6c6_7280	0.789909	2.01524e-05	0.656409	2.36216e-06	AT5G13150	EXO70C1	(1 of 2) PTHR12542//PTHR12542:SF15 - EXOCYST COMPLEX PROTEIN EXO70 // EXOCYST SUBUNIT EXO70 FAMILY PROTEIN C1-RELATED
Pp6c16_8700	4.60653	2.06182e-05	4.1227	2.4151e-11
Pp6c24_3600	-0.700648	2.07478e-05	-0.818106	6.35464e-08	AT3G25940	0	(1 of 1) K03000 - DNA-directed RNA polymerase I subunit RPA12 (RPA12, ZNRD1)
Pp6c10_610	1.45695	2.08373e-05	1.37731	4.17585e-05
Pp6c24_4860	1.76251	2.08373e-05	1.5562	0.000533497	AT2G30370	CHAL	(1 of 1) PTHR33109//PTHR33109:SF2 - FAMILY NOT NAMED // EPIDERMAL PATTERNING FACTOR-LIKE PROTEIN 6
Pp6c4_6100	-1.3308	2.10931e-05	-0.894405	0.0102938	AT1G77260	0	(1 of 1) PTHR10108//PTHR10108:SF803 - METHYLTRANSFERASE // METHYLTRANSFERASE PMT10-RELATED
Pp6c17_8320	0.84541	2.13622e-05	0.921807	6.49395e-05	AT1G72520	0	(1 of 2) PTHR11771//PTHR11771:SF38 - LIPOXYGENASE // LIPOXYGENASE 3, CHLOROPLASTIC-RELATED
Pp6c6_1920	1.22221	2.13706e-05	1.44498	0.000638041
Pp6c15_4000	1.37387	2.18901e-05	0.926543	0.00285707	AT2G21770	CESA9	(1 of 4) 2.4.1.12//2.4.1.29 - Cellulose synthase (UDP-forming) / UDP-glucose-cellulose glucosyltransferase // Cellulose synthase (GDP-forming) / GDP-glucose-cellulose glucosyltransferase
Pp6c6_1370	1.05099	2.19301e-05	0.683407	0.0484873	AT3G26720	0	(1 of 1) PTHR11607//PTHR11607:SF29 - ALPHA-MANNOSIDASE // SUBFAMILY NOT NAMED
Pp6c6_170	-1.10208	2.24378e-05	-0.809802	6.68595e-07	AT3G08630	0	(1 of 8) PF11891 - Domain of unknown function (DUF3411) (DUF3411)
Pp6c23_990	-1.21127	2.26749e-05	-1.04368	8.53461e-05	AT4G39960	0	(1 of 2) PTHR24078:SF315 - MOLECULAR CHAPERONE DNAJ
Pp6c4_1820	2.41302	2.26973e-05	1.90528	1.50097e-07	AT5G18970	0	(1 of 1) PTHR33294:SF3 - AWPM-19-LIKE PROTEIN
Pp6c5_4640	6.93863	2.33318e-05	2.74534	0.00285952
Pp6c6_13770	0.74046	2.34824e-05	0.668008	0.000154915	AT3G56440	ATG18D	(1 of 3) PTHR11227:SF25 - AUTOPHAGY-RELATED PROTEIN 18C-RELATED
Pp6c4_12430	3.63062	2.36801e-05	2.36626	0.00024537	AT2G33990	iqd9	(1 of 1) PTHR32295:SF9 - IQ-DOMAIN 9 PROTEIN
Pp6c14_7730	1.93956	2.37008e-05	2.02285	3.04614e-13
Pp6c17_3950	-1.4345	2.39801e-05	-1.69816	1.17561e-12	AT5G20540	BRXL4	(1 of 3) PTHR22870//PTHR22870:SF166 - REGULATOR OF CHROMOSOME CONDENSATION // PROTEIN RCC2
Pp6c1_13090	0.718181	2.52446e-05			AT1G10040	0	(1 of 4) KOG4372 - Predicted alpha/beta hydrolase
Pp6c3_9950	0.750278	2.53078e-05
Pp6c26_2300	-2.26291	2.54522e-05	-1.30429	0.0166839
Pp6c19_7020	0.757633	2.55371e-05	0.769157	2.70144e-05	AT1G73920	0	(1 of 2) PTHR11005//PTHR11005:SF17 - LYSOSOMAL ACID LIPASE-RELATED // AB-HYDROLASE ASSOCIATED LIPASE REGION CONTAINING PROTEIN
Pp6c1_10740	2.20911	2.57438e-05	1.24765	0.0315133	AT4G29930	0	(1 of 135) PF00010 - Helix-loop-helix DNA-binding domain (HLH)
Pp6c6_12570	1.04583	2.57438e-05	0.900074	0.00069363	AT1G18210	0	(1 of 7) PTHR10891:SF573 - CALCIUM-BINDING PROTEIN CML24-RELATED
Pp6c6_3890	6.54405	2.62871e-05	3.6056	0.00736456	AT5G61820	0	(1 of 1) PF07712 - Stress up-regulated Nod 19 (SURNod19)
Pp6c10_12060	-0.445215	2.6441e-05			AT3G15220	0	(1 of 2) K08838 - serine/threonine-protein kinase 24/25/MST4 [EC:2.7.11.1] (STK24_25_MST4)
Pp6c3_2300	4.51773	2.65384e-05	2.31103	0.000679914	AT2G13690	0	PRLI-interacting factor, putative
Pp6c3_10590	5.44006	2.67414e-05	3.6805	0.00209198	AT4G13210	0	(1 of 4) PTHR31683//PTHR31683:SF19 - FAMILY NOT NAMED // PECTATE LYASE 10-RELATED
Pp6c6_13510	0.769831	2.67787e-05			AT2G30620	0	(1 of 1) KOG4012 - Histone H1
Pp6c4_12180	-0.653187	2.70644e-05	-0.867953	8.497e-07
Pp6c1_10720	-1.23433	2.72745e-05	-1.01402	0.000263793	AT3G49160	0	(1 of 1) PTHR11817:SF28 - PLASTIDIAL PYRUVATE KINASE 4, CHLOROPLASTIC
Pp6c2_5220	2.81281	2.78062e-05	2.46769	2.34925e-05	AT2G44890	CYP704A1	(1 of 1) PTHR24296:SF4 - CYTOCHROME P450, FAMILY 704, SUBFAMILY A, POLYPEPTIDE 1
Pp6c22_5750	-0.507468	2.78691e-05	-0.407176	0.00374538	AT4G01000	0	(1 of 2) PTHR12786//PTHR12786:SF1 - SPLICING FACTOR SF3A-RELATED // PROTEIN SDE2 HOMOLOG
Pp6c6_5770	0.543578	2.92218e-05	0.410699	0.000750562	AT4G36390	0	(1 of 1) 2.8.4.3 - tRNA-2-methylthio-N(6)-dimethylallyladenosine synthase / tRNA-i6A37 methylthiotransferase
Pp6c6_14280	2.16444	2.9433e-05	1.84386	0.00503042	AT4G09980	EMB1691	(1 of 3) 2.1.1.62 - mRNA (2'-O-methyladenosine-N(6)-)-methyltransferase
Pp6c3_16290	0.804848	2.97102e-05	0.892072	7.82189e-05	AT5G08450	0	(1 of 1) KOG4843 - Uncharacterized conserved protein
[truncated: 4,433 more rows]

## Sheet: (C)
Reute_1h_UP	Ppb-gata1/3/4_1h_UP	Reute_1h_UP & Ppb-gata1/3/4_1h_UP	Reute_1h_DOWN	Ppb-gata1/3/4_1h_DOWN	Reute_1h_DOWN & Ppb-gata1/3/4_1h_DOWN	Reute_4h_UP	Ppb-gata1/3/4_4h_UP	Reute_4h_UP & Ppb-gata1/3/4_4h_UP	Reute_4h_DOWN	Ppb-gata1/3/4_4h_DOWN	Reute_4h_DOWN & Ppb-gata1/3/4_4h_DOWN
[truncated: 3,708 more rows]
