# Supplementary material for: B‐GATA factors are required for nitrogen‐responsive growth in Physcomitrium patens and Arabidopsis thaliana
Source: New Phytol. 2026 Jan 9;249(6):2919–37. doi: 10.1111/nph.70887 (PMC12917456; doi:10.1111/nph.70887)
Supplement: Supplementary file 6 — Table S5 Results from a gene ontology (GO) enrichment analysis results from g:Profiler of differentially expressed genes (DEGs) in nitrogen (10 mM KNO3 + 5 mM (NH4)2C4H4O6) vs mock (10 mM KCl) conditions in Physcomitrium patens Reute. [file NPH-249-2919-s010.xlsx]

## Sheet: (A)
New Phytologist Supporting Information Article title: B-GATA factors are required for nitrogen-responsive growth in Physcomitrium patens and Arabidopsis thaliana Authors: Dario Zappone, Peter Michael Schröder, Ivan Petřík, Xiao Dong, Rudi Schäufele, Korbinian Schneeberger, Ondřej Novák, Claus Schwechheimer Article acceptance date: 8 December 2025
Supplemental Table S5: Results from a gene ontology (GO) enrichment analysis results from g:Profiler of differentially expressed genes (DEGs) in nitrogen (10 mM KNO₃ + 5 mM (NH₄)₂C₄H₄O₆) vs. mock (10 mM KCl) conditions in Physcomitrium patens Reute. DEGs are grouped according to UP- or DOWN-regulation and time point as shown in Supplemental Figure S6. Listed are the GO term categories for Biologi…
source	term_name	term_id	highlighted	adjusted_p_value	negative_log10_of_adjusted_p_value	term_size	query_size	intersection_size	effective_domain_size	intersections
GO:BP	biological regulation	GO:0065007	TRUE	5.32764e-21	20.2735	3190	2026	635	14217	PP3C11_4640,PP3C25_1058,PP3C8_6080,PP3C20_18130,PP3C19_6370,PP3C1_27710,PP3C9_4620,PP3C23_1100,PP3C10_17630,PP3C7_20520,PP3C24_20470,PP3C17_15050,PP3C15_14660,PP3C3_14390,PP3C24_8270,PP3C13_2400,PP3C21_18040,PP3C6_7520,PP3C1_15680,PP3C22_13770,PP3C8_24690,PP3C7_7720,PP3C14_23520,PP3C1_32480,PP3C19_7560,PP3C5_21420,PP3C8_12410,PP3C23_230,PP3C22_1800,PP3C24_6610,PP3C16_6830,PP3C3_2690,PP3C13_3950,P…
GO:BP	translational initiation	GO:0006413	TRUE	0.000297835	3.52602	112	2026	37	14217	PP3C16_14950,PP3C24_13910,PP3C16_21900,PP3C4_24414,PP3C20_3440,PP3C3_35650,PP3C13_13620,PP3C4_28500,PP3C1_37340,PP3C16_8950,PP3C17_18440,PP3C26_10770,PP3C6_1920,PP3C17_18740,PP3C3_3440,PP3C27_2790,PP3C17_18640,PP3C14_20340,PP3C3_36480,PP3C3_8500,PP3C5_28210,PP3C25_1990,PP3C4_20470,PP3C21_22430,PP3C11_25960,PP3C1_26700,PP3C13_8400,PP3C7_5020,PP3C6_10501,PP3C3_10600,PP3C3_37250,PP3C16_8280,PP3C17_1…
GO:BP	pentose-phosphate shunt, oxidative branch	GO:0009051	TRUE	0.00160188	2.79537	14	2026	10	14217	PP3C20_10460,PP3C14_13300,PP3C13_21630,PP3C23_16910,PP3C10_3450,PP3C15_23960,PP3C14_2990,PP3C9_24310,PP3C2_37930,PP3C12_10460
GO:BP	phosphate-containing compound metabolic process	GO:0006796	TRUE	0.00162456	2.78926	2032	2026	359	14217	PP3C11_4640,PP3C18_15450,PP3C9_4620,PP3C12_23490,PP3C14_24300,PP3C21_21530,PP3C17_8050,PP3C21_18040,PP3C9_570,PP3C5_21420,PP3C2_10660,PP3C18_13680,PP3C6_16010,PP3C9_21410,PP3C11_6330,PP3C7_4850,PP3C21_19280,PP3C11_22930,PP3C18_5120,PP3C6_50,PP3C14_17730,PP3C16_17510,PP3C5_23340,PP3C21_1520,PP3C7_3140,PP3C3_30850,PP3C1_24850,PP3C9_18950,PP3C14_1880,PP3C20_10460,PP3C8_1070,PP3C17_21370,PP3C4_24414,…
GO:BP	protein dephosphorylation	GO:0006470	TRUE	0.0116851	1.93237	91	2026	29	14217	PP3C2_10660,PP3C7_4850,PP3C17_21370,PP3C11_18330,PP3C1_24090,PP3C15_23940,PP3C11_19280,PP3C7_5390,PP3C16_6290,PP3C1_32070,PP3C8_5420,PP3C21_1300,PP3C14_25570,PP3C9_10970,PP3C2_32860,PP3C19_3420,PP3C11_11910,PP3C3_22160,PP3C14_25560,PP3C3_5010,PP3C9_24220,PP3C15_24030,PP3C22_23110,PP3C22_9120,PP3C22_2480,PP3C6_20770,PP3C21_15900,PP3C14_22530,PP3C15_5790
GO:BP	protein refolding	GO:0042026	TRUE	0.0152504	1.81672	57	2026	21	14217	PP3C2_12240,PP3C11_6620,PP3C1_23200,PP3C8_12320,PP3C21_19850,PP3C2_12150,PP3C1_23220,PP3C10_17310,PP3C3_26590,PP3C22_17210,PP3C7_15240,PP3C7_15200,PP3C20_8320,PP3C24_9060,PP3C3_26570,PP3C18_3220,PP3C7_26760,PP3C21_19830,PP3C12_8210,PP3C7_15180,PP3C22_21460
GO:BP	peptidyl-threonine phosphorylation	GO:0018107	TRUE	0.019004	1.72115	20	2026	11	14217	PP3C18_13680,PP3C18_12340,PP3C24_12290,PP3C8_22390,PP3C15_9260,PP3C18_14490,PP3C9_3840,PP3C2_21130,PP3C21_19420,PP3C10_16930,PP3C21_14580
GO:BP	peptidyl-serine modification	GO:0018209	TRUE	0.0265501	1.57593	104	2026	31	14217	PP3C11_4640,PP3C9_4620,PP3C18_13680,PP3C9_21410,PP3C6_50,PP3C12_190,PP3C1_13640,PP3C18_12340,PP3C24_16310,PP3C12_21880,PP3C19_17830,PP3C20_4170,PP3C24_12290,PP3C8_22390,PP3C15_9260,PP3C8_20800,PP3C18_14490,PP3C9_24370,PP3C9_3840,PP3C2_21130,PP3C12_21850,PP3C21_9360,PP3C21_19420,PP3C13_5910,PP3C25_7050,PP3C4_21820,PP3C16_18360,PP3C13_4100,PP3C10_16930,PP3C21_14580,PP3C11_5820
Physcomitrium Gene Identifier (genome version 3)	Physcomitrium Gene Identifier (genome version 6)	Description
biological regulation GO:0065007
PP3C11_4640	Pp6c11_2620	(1 of 2) PTHR24349:SF93 - CALCIUM-DEPENDENT PROTEIN KINASE 14
PP3C25_1058	Pp6c25_5730	(1 of 2) PTHR12360:SF0 - PROTEIN SHUTTLE CRAFT
PP3C8_6080	Pp6c8_3300	(1 of 33) PF02365 - No apical meristem (NAM) protein (NAM)
PP3C20_18130	Pp6c20_9930	(1 of 33) PF02365 - No apical meristem (NAM) protein (NAM)
PP3C19_6370	Pp6c19_3660	(1 of 150) PF00847 - AP2 domain (AP2)
PP3C1_27710	Pp6c1_14440	(1 of 7) PTHR31190:SF27 - ETHYLENE-RESPONSIVE TRANSCRIPTION FACTOR CRF1-RELATED
PP3C9_4620	Pp6c9_2520	(1 of 4) PTHR24349:SF87 - CALCIUM-DEPENDENT PROTEIN KINASE 16-RELATED
PP3C23_1100	Pp6c23_530	(1 of 4) PTHR24375:SF140 - ZINC FINGER WITH UFM1-SPECIFIC PEPTIDASE DOMAIN PROTEIN
PP3C10_17630	Pp6c10_9400	(1 of 7) PTHR31636:SF14 - SCARECROW-LIKE PROTEIN 9
PP3C7_20520	Pp6c7_10940	(1 of 4) 4.1.99.3 - Deoxyribodipyrimidine photo-lyase / Photoreactivating enzyme
PP3C24_20470	Pp6c24_10500	0
PP3C17_15050	Pp6c17_7750	(1 of 6) PF07887 - Calmodulin binding protein-like (Calmodulin_bind)
PP3C15_14660	Pp6c15_7510	0
PP3C3_14390	Pp6c3_7180	(1 of 2) PTHR33914:SF2 - 18S PRE-RIBOSOMAL ASSEMBLY PROTEIN GAR2-RELATED PROTEIN
PP3C24_8270	Pp6c24_4030	(1 of 33) PF02365 - No apical meristem (NAM) protein (NAM)
PP3C13_2400	Pp6c13_1140	(1 of 3) PTHR10891:SF605 - CALCIUM-BINDING PROTEIN CML25-RELATED
PP3C21_18040	Pp6c21_9760	(1 of 15) PTHR24423:SF365 - ETHYLENE RECEPTOR 1-RELATED
PP3C6_7520	Pp6c6_4100	(1 of 2) PTHR13301//PTHR13301:SF50 - X-BOX TRANSCRIPTION FACTOR-RELATED
PP3C1_15680	Pp6c1_8290	(1 of 43) PF03514 - GRAS domain family (GRAS)
PP3C22_13770	Pp6c22_7010	(1 of 45) PF00170 - bZIP transcription factor (bZIP_1)
PP3C8_24690	Pp6c8_12720	0
PP3C7_7720	Pp6c7_4950	(1 of 4) PTHR10015:SF162 - HEAT STRESS TRANSCRIPTION FACTOR A-1A-RELATED
PP3C14_23520	Pp6c14_13000	(1 of 3) PTHR12565:SF3 - FI24210P1
PP3C1_32480	Pp6c1_16970	(1 of 4) PTHR10015:SF162 - HEAT STRESS TRANSCRIPTION FACTOR A-1A-RELATED
PP3C19_7560	Pp6c19_4300	(1 of 1) PF00651//PF12313//PF13637 - BTB/POZ domain (BTB) // NPR1/NIM1 like defence protein C terminal (NPR1_like_C) // Ankyrin repeats (many copies) (Ank_4)
PP3C5_21420	Pp6c5_11270	(1 of 5) PTHR24423//PTHR24423:SF524 - TWO-COMPONENT SENSOR HISTIDINE KINASE
PP3C8_12410	Pp6c8_5890	(1 of 3) PTHR24092:SF75 - PHOSPHOLIPID-TRANSPORTING ATPASE 8-RELATED
PP3C23_230	Pp6c23_110	(1 of 2) PF00931//PF13676 - NB-ARC domain (NB-ARC) // TIR domain (TIR_2)
PP3C22_1800	Pp6c22_900	(1 of 150) PF00847 - AP2 domain (AP2)
PP3C24_6610	Pp6c24_3290	(1 of 2) PTHR31734:SF5 - AUXIN-RESPONSIVE PROTEIN IAA27
PP3C16_6830	Pp6c16_6440	(1 of 3) PTHR12802:SF41 - BRAHMA ASSOCIATED PROTEIN 155 KDA
PP3C3_2690	Pp6c3_1550	0
PP3C13_3950	Pp6c13_2050	(1 of 7) PTHR14379 - LIMKAIN B LKAP
PP3C1_6750	Pp6c1_3660	(1 of 2) PTHR24092:SF74 - PHOSPHOLIPID-TRANSPORTING ATPASE 1
PP3C9_21410	Pp6c9_10780	(1 of 3) PTHR24349:SF95 - CALCIUM-DEPENDENT PROTEIN KINASE 3
PP3C17_17000	Pp6c17_8720	(1 of 2) PTHR16223:SF28 - TRANSCRIPTION FACTOR BHLH66-RELATED
PP3C1_14870	Pp6c1_7860	(1 of 2) PTHR33199:SF3 - MACPF DOMAIN-CONTAINING PROTEIN CAD1
PP3C14_14900	Pp6c14_8350	(1 of 8) PTHR11945:SF173 - MADS-BOX FAMILY PROTEIN
PP3C9_14600	Pp6c9_7140	(1 of 10) PTHR32002:SF7 - PROTEIN NLP8-RELATED
PP3C11_22930	Pp6c11_12410	(1 of 4) PTHR16023 - TAX1 BINDING PROTEIN-RELATED
PP3C11_480	Pp6c11_220	(1 of 1) PTHR24375:SF106 - TRANSCRIPTION FACTOR IIIA
PP3C17_23570	Pp6c17_12580	(1 of 2) PTHR11208//PTHR11208:SF42 - RNA-BINDING PROTEIN RELATED
PP3C9_22160	Pp6c9_11250	(1 of 1) PF13771//PF13831 - PHD-like zinc-binding domain (zf-HC5HC2H) // PHD-finger (PHD_2)
PP3C6_50	Pp6c6_120	(1 of 9) PTHR24349:SF81 - CALCIUM-DEPENDENT PROTEIN KINASE 20
PP3C20_21570	Pp6c20_11260	0
PP3C6_29530	Pp6c21_7340	(1 of 1) PF00149//PF13418 - Calcineurin-like phosphoesterase (Metallophos) // Galactose oxidase, central domain (Kelch_4)
PP3C10_16403	Pp6c10_8810	(1 of 20) 2.4.1.34 - 1,3-beta-glucan synthase / UDP-glucose-1,3-beta-D-glucan glucosyltransferase
PP3C1_40270	Pp6c1_21150	(1 of 10) PTHR31384:SF3 - AUXIN RESPONSE FACTOR 6
PP3C13_22410	Pp6c13_11150	(1 of 3) PTHR12565:SF153 - TRANSCRIPTION FACTOR BIM1
PP3C1_7740	Pp6c1_4360	(1 of 9) PTHR31190:SF30 - ETHYLENE-RESPONSIVE TRANSCRIPTION FACTOR 15-RELATED
PP3C26_7990	Pp6c26_4970	(1 of 29) PF01344 - Kelch motif (Kelch_1)
PP3C9_2771	Pp6c9_1440	(1 of 5) PF12498 - Basic leucine-zipper C terminal (bZIP_C)
PP3C24_8050	Pp6c24_3900	(1 of 4) PTHR24078//PTHR24078:SF310 - DNAJ HOMOLOG SUBFAMILY C MEMBER
PP3C7_8530	Pp6c7_5300	(1 of 2) PTHR24031:SF255 - DEAD-BOX ATP-DEPENDENT RNA HELICASE 40
PP3C9_18950	Pp6c9_9400	(1 of 2) PTHR24423//PTHR24423:SF512 - TWO-COMPONENT SENSOR HISTIDINE KINASE
PP3C13_11470	Pp6c13_5170	(1 of 13) 2.7.13.3//3.1.3.16 - Histidine kinase / Protein kinase (histidine) // Protein-serine/threonine phosphatase / Serine/threonine specific protein phosphatase
PP3C5_3880	Pp6c5_2200	(1 of 7) PTHR24423:SF436 - HISTIDINE KINASE 1
PP3C11_20430	Pp6c11_10980	(1 of 4) PTHR10015:SF162 - HEAT STRESS TRANSCRIPTION FACTOR A-1A-RELATED
PP3C2_25160	Pp6c2_13920	(1 of 5) KOG3077 - Uncharacterized conserved protein
PP3C7_2800	Pp6c7_1730	(1 of 2) PTHR24092:SF41 - PHOSPHOLIPID-TRANSPORTING ATPASE 10-RELATED
PP3C9_15160	Pp6c9_7500	(1 of 6) PTHR23317 - DEDICATOR OF CYTOKINESIS DOCK
PP3C4_16270	Pp6c4_8580	(1 of 3) PTHR23042:SF67 - TRANSCRIPTION FACTOR ILR3-RELATED
PP3C11_18290	Pp6c21_5560	(1 of 1) KOG2162 - Nonsense-mediated mRNA decay protein
PP3C21_14960	Pp6c21_8240	(1 of 2) PTHR22957:SF269 - RABGAP/TBC DOMAIN-CONTAINING PROTEIN
PP3C12_190	Pp6c12_60	(1 of 9) PTHR24349:SF81 - CALCIUM-DEPENDENT PROTEIN KINASE 20
PP3C23_21770	Pp6c23_10750	0
PP3C4_2660	Pp6c4_1460	(1 of 150) PF00847 - AP2 domain (AP2)
PP3C4_25130	Pp6c4_13250	(1 of 150) PF00847 - AP2 domain (AP2)
PP3C20_17580	Pp6c20_9630	(1 of 9) PF05231 - MASE1 (MASE1)
PP3C8_11160	Pp6c8_5140	(1 of 2) PTHR26402:SF507 - TWO-COMPONENT RESPONSE REGULATOR ARR8-RELATED
PP3C17_13550	Pp6c17_6790	(1 of 7) PTHR31636:SF14 - SCARECROW-LIKE PROTEIN 9
PP3C15_11620	Pp6c15_6100	(1 of 10) PTHR33077:SF13 - PROTEIN TIFY 10A-RELATED
PP3C9_4280	Pp6c9_2360	(1 of 2) PTHR12809 - MEDIATOR COMPLEX SUBUNIT
PP3C20_11430	Pp6c20_7060	(1 of 3) PTHR31003 - MYB FAMILY TRANSCRIPTION FACTOR
PP3C5_17150	Pp6c5_9110	(1 of 3) PTHR24343:SF169 - SERINE/THREONINE-PROTEIN KINASE SRK2D-RELATED
PP3C23_9520	Pp6c23_4070	(1 of 33) PF02365 - No apical meristem (NAM) protein (NAM)
PP3C1_13010	Pp6c1_7080	(1 of 7) PTHR10026//PTHR10026:SF75 - CYCLIN
PP3C4_25540	Pp6c4_13480	(1 of 1) PTHR12472 - RAB3-GAP REGULATORY DOMAIN
PP3C26_3290	Pp6c26_2040	(1 of 22) PF00249//PF14379 - Myb-like DNA-binding domain (Myb_DNA-binding) // MYB-CC type transfactor, LHEQLE motif (Myb_CC_LHEQLE)
PP3C19_2670	Pp6c19_1500	(1 of 10) PTHR32002:SF7 - PROTEIN NLP8-RELATED
PP3C11_24630	Pp6c11_13670	(1 of 1) KOG0958 - DNA damage-responsive repressor GIS1/RPH1, jumonji superfamily
PP3C21_7570	Pp6c21_3840	(1 of 1) PTHR24413:SF124 - REGULATORY PROTEIN NPR3-RELATED
PP3C17_1730	Pp6c17_950	(1 of 4) PTHR24078//PTHR24078:SF310 - DNAJ HOMOLOG SUBFAMILY C MEMBER
PP3C14_3310	Pp6c14_1520	(1 of 7) PTHR31190:SF27 - ETHYLENE-RESPONSIVE TRANSCRIPTION FACTOR CRF1-RELATED
PP3C6_11330	Pp6c6_6140	(1 of 2) PTHR10048:SF22 - PHOSPHATIDYLINOSITOL 4-KINASE BETA
PP3C22_17160	Pp6c22_8530	(1 of 3) PTHR11977:SF16 - VILLIN-LIKE PROTEIN QUAIL
PP3C2_30810	Pp6c2_17020	(1 of 3) PTHR23083:SF397 - UDP-N-ACETYLGLUCOSAMINE--PEPTIDE N-ACETYLGLUCOSAMINYLTRANSFERASE SPINDLY-RELATED
PP3C1_13640	Pp6c1_7360	(1 of 4) PTHR24356//PTHR24356:SF182 - SERINE/THREONINE-PROTEIN KINASE
PP3C2_8960	Pp6c2_4990	(1 of 3) PTHR12565:SF3 - FI24210P1
PP3C5_6070	Pp6c5_3380	(1 of 3) KOG3070 - Predicted RNA-binding protein containing PIN domain and invovled in translation or RNA processing
PP3C1_20050	Pp6c1_9200	(1 of 13) 2.7.13.3//3.1.3.16 - Histidine kinase / Protein kinase (histidine) // Protein-serine/threonine phosphatase / Serine/threonine specific protein phosphatase
PP3C20_3960	Pp6c20_3090	(1 of 4) PTHR22691 - YEAST SPT2-RELATED
PP3C20_21470	Pp6c20_11220	0
PP3C26_2670	Pp6c26_1740	(1 of 5) PF07001 - BAT2 N-terminus (BAT2_N)
PP3C24_8070	Pp6c24_3920	(1 of 20) PF00498 - FHA domain (FHA)
PP3C13_4380	Pp6c13_2290	(1 of 14) 3.6.3.6 - Proton-exporting ATPase / Proton-translocating P-type ATPase
PP3C13_6620	Pp6c13_3290	0
PP3C22_6360	Pp6c22_3230	(1 of 10) PTHR32002:SF7 - PROTEIN NLP8-RELATED
PP3C1_22860	Pp6c1_11920	(1 of 11) KOG1267 - Mitochondrial transcription termination factor, mTERF
PP3C19_7020	Pp6c19_4000	(1 of 1) KOG0107//KOG0114//KOG0533 - Alternative splicing factor SRp20/9G8 (RRM superfamily) // Predicted RNA-binding protein (RRM superfamily) // RRM motif-containing protein
PP3C9_25160	Pp6c9_12490	(1 of 16) PTHR24423:SF365 - ETHYLENE RECEPTOR 1-RELATED
PP3C6_5800	Pp6c6_3120	(1 of 1) PTHR10625:SF124 - HISTONE DEACETYLASE 9
PP3C22_1940	Pp6c22_1040	(1 of 2) PTHR10048:SF15 - PHOSPHATIDYLINOSITOL 4-KINASE ALPHA-LIKE PROTEIN P2-RELATED
PP3C17_18370	Pp6c17_9530	(1 of 2) PTHR13954 - IRE1-RELATED
PP3C24_16310	Pp6c24_8470	(1 of 5) PTHR24356:SF155 - PROTEIN KINASE
PP3C19_8700	Pp6c19_4960	(1 of 2) PTHR33077:SF8 - PROTEIN TIFY 8
PP3C11_24910	Pp6c11_13880	(1 of 2) PTHR24031:SF255 - DEAD-BOX ATP-DEPENDENT RNA HELICASE 40
PP3C13_14440	Pp6c13_6630	(1 of 2) PTHR10799:SF577 - PROTEIN TAF-3, ISOFORM A
PP3C2_24723	Pp6c2_13690	(1 of 7) PTHR10026//PTHR10026:SF75 - CYCLIN
PP3C20_3210	Pp6c20_2700	0
PP3C23_7680	Pp6c23_3060	(1 of 4) PTHR12446//PTHR12446:SF31 - TESMIN/TSO1-RELATED
PP3C3_5910	Pp6c3_3160	(1 of 7) PTHR14379 - LIMKAIN B LKAP
PP3C25_2290	Pp6c25_6370	(1 of 4) PTHR24375:SF140 - ZINC FINGER WITH UFM1-SPECIFIC PEPTIDASE DOMAIN PROTEIN
PP3C20_16510	Pp6c20_9050	(1 of 2) PTHR10887:SF378 - REGULATOR OF NONSENSE TRANSCRIPTS 1 HOMOLOG
PP3C12_21880	Pp6c12_10630	(1 of 2) PTHR24349:SF23 - MAP KINASE-ACTIVATED PROTEIN KINASE 5
PP3C1_22185	Pp6c1_11490	(1 of 3) PTHR10288:SF5 - ZINC FINGER CCCH DOMAIN-CONTAINING PROTEIN 36-RELATED
PP3C5_3970	Pp6c5_2230	(1 of 2) PTHR12537:SF13 - SUPPRESSOR PROTEIN MPT5
PP3C15_23940	Pp6c15_12240	(1 of 2) PTHR10159:SF329 - PROTEIN-TYROSINE-PHOSPHATASE IBR5
PP3C16_13490	Pp6c16_11420	(1 of 10) PTHR33077:SF13 - PROTEIN TIFY 10A-RELATED
PP3C10_8000	Pp6c10_4340	(1 of 6) PTHR24347:SF1 - PROTEIN CKK-1, ISOFORM B
PP3C1_21920	Pp6c1_11320	(1 of 3) PTHR31413:SF2 - AFP HOMOLOG 2
PP3C15_4770	Pp6c15_2570	(1 of 3) KOG1318 - Helix loop helix transcription factor EB
PP3C13_8870	Pp6c13_4370	(1 of 7) PTHR24057 - GLYCOGEN SYNTHASE KINASE-3 ALPHA
PP3C9_17600	Pp6c9_8570	(1 of 5) KOG4660 - Protein Mei2, essential for commitment to meiosis, and related proteins
PP3C11_21820	Pp6c11_11690	(1 of 3) PTHR24361//PTHR24361:SF318 - MITOGEN-ACTIVATED KINASE KINASE KINASE
PP3C27_2050	Pp6c25_3190	(1 of 2) PTHR11706//PTHR11706:SF45 - MANGANESE TRANSPORTER
PP3C16_13280	Pp6c16_11310	(1 of 150) PF00847 - AP2 domain (AP2)
PP3C3_9970	Pp6c3_4760	(1 of 3) PTHR11514:SF43 - TRANSCRIPTION FACTOR MYC3-RELATED
PP3C24_2460	Pp6c24_1130	(1 of 7) PTHR11220 - HEME-BINDING PROTEIN-RELATED
PP3C21_14110	Pp6c21_7500	(1 of 101) PF00010 - Helix-loop-helix DNA-binding domain (HLH)
PP3C14_6250	Pp6c14_3350	(1 of 6) PTHR22952:SF208 - BZIP TRANSCRIPTION FACTOR-LIKE PROTEIN
PP3C7_13060	Pp6c7_7540	(1 of 3) PTHR12550 - HEPATOMA-DERIVED GROWTH FACTOR-RELATED
PP3C5_16910	Pp6c5_8970	(1 of 7) PF01007 - Inward rectifier potassium channel (IRK)
PP3C14_5130	Pp6c14_2670	(1 of 4) PTHR24078//PTHR24078:SF310 - DNAJ HOMOLOG SUBFAMILY C MEMBER
PP3C19_20650	Pp6c19_10510	0
PP3C4_1790	Pp6c4_940	(1 of 20) 2.4.1.34 - 1,3-beta-glucan synthase / UDP-glucose-1,3-beta-D-glucan glucosyltransferase
PP3C24_11620	Pp6c24_5600	(1 of 3) PTHR13992:SF25 - MEDIATOR OF RNA POLYMERASE II TRANSCRIPTION SUBUNIT 12
PP3C19_16060	Pp6c19_8420	(1 of 7) PTHR31636:SF14 - SCARECROW-LIKE PROTEIN 9
PP3C23_9370	Pp6c23_3990	(1 of 2) PTHR10887:SF378 - REGULATOR OF NONSENSE TRANSCRIPTS 1 HOMOLOG
PP3C15_22960	Pp6c15_11660	(1 of 4) PTHR12741:SF14 - CALLOSE SYNTHASE 12
PP3C17_9290	Pp6c17_4560	(1 of 5) PTHR23155//PTHR23155:SF577 - LEUCINE-RICH REPEAT-CONTAINING PROTEIN
PP3C3_7160	Pp6c3_3700	(1 of 14) 3.6.3.6 - Proton-exporting ATPase / Proton-translocating P-type ATPase
PP3C8_12060	Pp6c8_5660	(1 of 1) PF00238//PF08477 - Ribosomal protein L14p/L23e (Ribosomal_L14) // Ras of Complex, Roc, domain of DAPkinase (Roc)
PP3C2_1120	Pp6c2_610	(1 of 46) 2.7.10.2 - Non-specific protein-tyrosine kinase / Cytoplasmic protein tyrosine kinase
PP3C4_15540	Pp6c4_8120	(1 of 3) PTHR13112 - UPF3 REGULATOR OF NONSENSE TRANSCRIPTS-LIKE PROTEIN
PP3C1_17760	Pp6c1_8970	(1 of 4) PTHR14398 - RNA RECOGNITION RRM/RNP DOMAIN
PP3C23_680	Pp6c23_320	(1 of 3) PTHR24092:SF75 - PHOSPHOLIPID-TRANSPORTING ATPASE 8-RELATED
PP3C10_11000	Pp6c10_5770	(1 of 2) PTHR23257//PTHR23257:SF541 - SERINE-THREONINE PROTEIN KINASE
PP3C13_23680	Pp6c13_11640	(1 of 2) PTHR33914:SF2 - 18S PRE-RIBOSOMAL ASSEMBLY PROTEIN GAR2-RELATED PROTEIN
PP3C2_5400	Pp6c2_3370	(1 of 3) PF00072//PF02518 - Response regulator receiver domain (Response_reg) // Histidine kinase-, DNA gyrase B-, and HSP90-like ATPase (HATPase_c)
PP3C7_14100	Pp6c7_7930	(1 of 13) PTHR13793 - PHD FINGER PROTEINS
PP3C10_2950	Pp6c10_1400	(1 of 29) PF14531 - Kinase-like (Kinase-like)
PP3C27_2730	Pp6c25_3760	(1 of 2) PF00072//PF00512//PF02518//PF08447 - Response regulator receiver domain (Response_reg) // His Kinase A (phospho-acceptor) domain (HisKA) // Histidine kinase-, DNA gyrase B-, and HSP90-like ATPase (HATPase_c) // PAS fold (PAS_3)
PP3C25_7810	Pp6c25_9040	(1 of 4) PTHR10378//PTHR10378:SF10 - LIM DOMAIN-BINDING PROTEIN
PP3C3_8880	Pp6c3_4260	(1 of 7) PTHR31719:SF3 - GRAB1-LIKE PROTEIN
PP3C16_8700	Pp6c16_5210	(1 of 3) KOG3827 - Inward rectifier K+ channel
PP3C3_950	Pp6c3_520	(1 of 6) PTHR31089:SF4 - CYCLIC DOF FACTOR 2-RELATED
PP3C11_19990	Pp6c11_10830	(1 of 1) PTHR12839 - NONSENSE-MEDIATED MRNA DECAY PROTEIN 2 UP-FRAMESHIFT SUPPRESSOR 2
PP3C8_17520	Pp6c8_9030	(1 of 7) PTHR13286:SF6 - HISTONE DEACETYLASE COMPLEX SUBUNIT SAP30L
PP3C3_10940	Pp6c3_5440	(1 of 22) PF00249//PF14379 - Myb-like DNA-binding domain (Myb_DNA-binding) // MYB-CC type transfactor, LHEQLE motif (Myb_CC_LHEQLE)
PP3C9_5080	Pp6c9_2740	(1 of 2) PTHR12809 - MEDIATOR COMPLEX SUBUNIT
PP3C7_17730	Pp6c7_9600	(1 of 7) PTHR24423:SF436 - HISTIDINE KINASE 1
PP3C19_3000	Pp6c19_1660	(1 of 38) PF03106 - WRKY DNA -binding domain (WRKY)
PP3C8_2770	Pp6c8_1590	(1 of 1) KOG1488 - Translational repressor Pumilio/PUF3 and related RNA-binding proteins (Puf superfamily)
PP3C13_2910	Pp6c13_1480	(1 of 21) PF00069//PF00931 - Protein kinase domain (Pkinase) // NB-ARC domain (NB-ARC)
PP3C6_2640	Pp6c6_1510	(1 of 1) PTHR12882 - SUPPRESSOR OF TY 4
PP3C15_10850	Pp6c15_5710	(1 of 1) KOG0440 - Cell cycle-associated protein Mob1-1
PP3C6_11730	Pp6c6_6330	(1 of 5) PTHR24423//PTHR24423:SF524 - TWO-COMPONENT SENSOR HISTIDINE KINASE
PP3C2_21290	Pp6c2_12130	(1 of 1) PTHR23355:SF9 - DIS3-LIKE EXONUCLEASE 2
PP3C26_13330	Pp6c26_7460	(1 of 13) 2.7.13.3//3.1.3.16 - Histidine kinase / Protein kinase (histidine) // Protein-serine/threonine phosphatase / Serine/threonine specific protein phosphatase
PP3C20_3140	Pp6c20_2680	0
PP3C6_10400	Pp6c6_5790	(1 of 1) PTHR14732:SF0 - RNA POLYMERASE II SUBUNIT B1 CTD PHOSPHATASE RPAP2-RELATED
PP3C9_21840	Pp6c9_11100	(1 of 15) PTHR24423:SF365 - ETHYLENE RECEPTOR 1-RELATED
PP3C17_12580	Pp6c17_6160	(1 of 1) PF13920//PF13923 - Zinc finger, C3HC4 type (RING finger) (zf-C3HC4_3) // Zinc finger, C3HC4 type (RING finger) (zf-C3HC4_2)
PP3C19_14080	Pp6c19_7400	(1 of 1) KOG1882 - Transcriptional regulator SNIP1, contains FHA domain
PP3C7_5420	Pp6c7_3470	(1 of 3) PTHR15696 - SMG-7 SUPPRESSOR WITH MORPHOLOGICAL EFFECT ON GENITALIA PROTEIN 7
PP3C24_19330	Pp6c24_9790	(1 of 8) PTHR12346 - SIN3B-RELATED
PP3C10_17310	Pp6c10_9240	(1 of 1) PTHR19375//PTHR19375:SF228 - HEAT SHOCK PROTEIN 70KDA
PP3C18_4620	Pp6c18_2010	(1 of 15) PTHR24423:SF365 - ETHYLENE RECEPTOR 1-RELATED
PP3C15_11920	Pp6c15_6220	(1 of 1) PTHR22952:SF209 - BZIP TRANSCRIPTION FACTOR
PP3C2_31720	Pp6c2_17640	(1 of 1) KOG0277//KOG0315//KOG2445 - Peroxisomal targeting signal type 2 receptor // G-protein beta subunit-like protein (contains WD40 repeats) // Nuclear pore complex component (sc Seh1)
PP3C15_3360	Pp6c15_1680	(1 of 1) PF00400//PF13646//PF14538 - WD domain, G-beta repeat (WD40) // HEAT repeats (HEAT_2) // Raptor N-terminal CASPase like domain (Raptor_N)
PP3C9_21250	Pp6c9_10690	(1 of 2) PTHR22847:SF424 - TOPLESS-RELATED PROTEIN 2-RELATED
PP3C20_9290	Pp6c20_6130	(1 of 1) PTHR12357:SF3 - FI21232P1
PP3C19_17830	Pp6c19_9330	(1 of 5) PTHR24356:SF155 - PROTEIN KINASE
PP3C5_11640	Pp6c5_6040	(1 of 4) PTHR10891//PTHR10891:SF533 - EF-HAND CALCIUM-BINDING DOMAIN CONTAINING PROTEIN
PP3C20_3770	Pp6c20_2990	(1 of 1) PTHR31657:SF9 - ETHYLENE-RESPONSIVE TRANSCRIPTION FACTOR CRF5-RELATED
PP3C9_8580	Pp6c9_4410	(1 of 3) PTHR31003 - MYB FAMILY TRANSCRIPTION FACTOR
PP3C27_3060	Pp6c25_3970	(1 of 4) PTHR31223:SF17 - CYTOKININ RIBOSIDE 5'-MONOPHOSPHATE PHOSPHORIBOHYDROLASE LOG3-RELATED
PP3C3_8540	Pp6c3_4170	(1 of 11) PTHR18860 - 14-3-3 PROTEIN
PP3C4_27580	Pp6c4_14400	(1 of 7) PF00072//PF00512//PF01590//PF02518 - Response regulator receiver domain (Response_reg) // His Kinase A (phospho-acceptor) domain (HisKA) // GAF domain (GAF) // Histidine kinase-, DNA gyrase B-, and HSP90-like ATPase (HATPase_c)
PP3C20_4170	Pp6c20_3240	(1 of 9) PTHR24349:SF81 - CALCIUM-DEPENDENT PROTEIN KINASE 20
PP3C4_27560	Pp6c4_14390	(1 of 7) PF00072//PF00512//PF01590//PF02518 - Response regulator receiver domain (Response_reg) // His Kinase A (phospho-acceptor) domain (HisKA) // GAF domain (GAF) // Histidine kinase-, DNA gyrase B-, and HSP90-like ATPase (HATPase_c)
PP3C21_13620	Pp6c21_7240	(1 of 4) KOG0272 - U4/U6 small nuclear ribonucleoprotein Prp4 (contains WD40 repeats)
PP3C22_4630	Pp6c22_2340	(1 of 1) 3.1.3.25//3.1.3.93 - Inositol-phosphate phosphatase / Myo-inositol-1-phosphatase
PP3C2_9350	Pp6c2_5230	(1 of 15) KOG0131 - Splicing factor 3b, subunit 4
PP3C17_23050	Pp6c17_12290	(1 of 3) PTHR11009 - DER1-LIKE PROTEIN, DERLIN
PP3C13_24020	Pp6c13_11750	(1 of 150) PF00847 - AP2 domain (AP2)
PP3C20_21380	Pp6c20_11180	0
PP3C16_8090	Pp6c16_5680	(1 of 11) PTHR31945:SF5 - F-BOX ASSOCIATED UBIQUITINATION EFFECTOR FAMILY PROTEIN
PP3C2_1260	Pp6c2_1260	(1 of 4) PTHR24055:SF184 - SERINE/THREONINE-PROTEIN KINASE MHK
PP3C9_17500	Pp6c9_8510	(1 of 5) KOG4660 - Protein Mei2, essential for commitment to meiosis, and related proteins
PP3C2_17250	Pp6c2_9740	(1 of 2) PTHR15832:SF1 - HETEROCHROMATIN PROTEIN 1-BINDING PROTEIN 3
PP3C2_19780	Pp6c2_11350	(1 of 3) PTHR31413:SF2 - AFP HOMOLOG 2
PP3C7_9270	Pp6c7_5670	(1 of 1) PTHR31606:SF1 - WBP2 ORTHOLOG, ISOFORM E
PP3C3_21560	Pp6c3_11260	(1 of 1) PTHR24012:SF348 - CUGBP ELAV-LIKE FAMILY MEMBER 1-RELATED
PP3C25_5040	Pp6c25_7640	(1 of 4) PTHR26402//PTHR26402:SF525 - RESPONSE REGULATOR OF TWO-COMPONENT SYSTEM
PP3C12_24690	Pp6c12_12180	(1 of 2) PTHR12281:SF2 - DCN1-LIKE PROTEIN 2
PP3C7_11320	Pp6c7_6750	(1 of 1) PTHR24092:SF85 - PHOSPHOLIPID-TRANSPORTING ATPASE 3
PP3C5_20240	Pp6c5_10480	(1 of 1) PTHR12214 - GC-RICH SEQUENCE DNA-BINDING FACTOR
PP3C2_2470	Pp6c2_1430	(1 of 4) KOG0105 - Alternative splicing factor ASF/SF2 (RRM superfamily)
PP3C7_11410	Pp6c7_6800	(1 of 2) PTHR10288:SF145 - P-ELEMENT SOMATIC INHIBITOR, ISOFORM C
PP3C21_16440	Pp6c21_9000	(1 of 2) PF05142 - Domain of unknown function (DUF702) (DUF702)
PP3C7_9260	Pp6c7_5650	(1 of 1) PTHR24012:SF477 - PROTEIN RBD-1
PP3C15_15270	Pp6c15_7820	(1 of 27) PF05678 - VQ motif (VQ)
PP3C24_16180	Pp6c24_8370	(1 of 8) PTHR12346 - SIN3B-RELATED
PP3C18_8170	Pp6c18_3540	(1 of 1) PTHR16266 - WD REPEAT DOMAIN 9
PP3C4_2680	Pp6c4_1470	(1 of 150) PF00847 - AP2 domain (AP2)
PP3C8_14940	Pp6c8_7320	(1 of 8) PTHR12346 - SIN3B-RELATED
PP3C6_26890	Pp6c6_14210	(1 of 6) PF02362//PF06507 - B3 DNA binding domain (B3) // Auxin response factor (Auxin_resp)
PP3C5_6330	Pp6c5_3550	(1 of 3) PTHR13112 - UPF3 REGULATOR OF NONSENSE TRANSCRIPTS-LIKE PROTEIN
PP3C2_19520	Pp6c2_11140	(1 of 6) PF07887 - Calmodulin binding protein-like (Calmodulin_bind)
PP3C14_23580	Pp6c14_13050	(1 of 1) PTHR23238 - RNA BINDING PROTEIN
PP3C3_38130	Pp6c3_20410	(1 of 27) KOG4658 - Apoptotic ATPase
PP3C11_15260	Pp6c11_8310	(1 of 2) PTHR33305:SF1 - ETHYLENE INSENSITIVE 3-LIKE 1 PROTEIN-RELATED
PP3C13_2610	Pp6c13_1270	(1 of 21) PF00069//PF00931 - Protein kinase domain (Pkinase) // NB-ARC domain (NB-ARC)
PP3C20_14740	Pp6c20_8220	(1 of 1) PTHR22957:SF34 - TBC1 DOMAIN FAMILY MEMBER 25
PP3C14_17110	Pp6c14_9420	(1 of 2) PTHR24012:SF376 - POLYPYRIMIDINE TRACT-BINDING PROTEIN 3
PP3C1_2540	Pp6c1_1210	(1 of 43) PF03514 - GRAS domain family (GRAS)
PP3C3_9940	Pp6c3_4730	(1 of 2) PTHR13213 - DNA POLYMERASE V RELATED
PP3C7_4010	Pp6c7_2540	(1 of 3) PTHR24361//PTHR24361:SF318 - MITOGEN-ACTIVATED KINASE KINASE KINASE
PP3C7_20870	Pp6c7_11200	(1 of 10) PTHR31314:SF2 - MYB-LIKE HTH TRANSCRIPTIONAL REGULATOR-LIKE PROTEIN
PP3C12_25330	Pp6c12_12670	(1 of 150) PF00847 - AP2 domain (AP2)
PP3C14_21060	Pp6c14_11540	(1 of 7) PTHR10257:SF20 - SERINE/THREONINE PROTEIN PHOSPHATASE 2A 57 KDA REGULATORY SUBUNIT B' ALPHA ISOFORM-RELATED
PP3C17_580	Pp6c17_370	(1 of 11) PTHR23315:SF69 - U-BOX DOMAIN-CONTAINING PROTEIN 12-RELATED
PP3C17_11720	Pp6c17_5820	(1 of 4) KOG4747 - Two-component phosphorelay intermediate involved in MAP kinase cascade regulation
PP3C21_13650	Pp6c21_7200	(1 of 9) PTHR15598 - AUTOANTIGEN RCD8
PP3C3_37820	Pp6c3_20220	(1 of 1) PTHR21650:SF4 - MEMBRALIN
PP3C27_3010	Pp6c25_3940	(1 of 1) PTHR13097:SF7 - NOVEL PROTEIN SIMILAR TO VERTEBRATE GENERAL TRANSCRIPTION FACTOR IIE POLYPEPTIDE 1 ALPHA 56KDA (GTF2E1)
PP3C5_12180	Pp6c5_6300	(1 of 2) PTHR31717:SF8 - ZINC FINGER PROTEIN CONSTANS-LIKE 10-RELATED
PP3C8_19750	Pp6c8_10310	(1 of 3) PTHR10071:SF159 - GATA TRANSCRIPTION FACTOR 26-RELATED
PP3C1_25760	Pp6c1_13540	(1 of 2) PTHR15832:SF1 - HETEROCHROMATIN PROTEIN 1-BINDING PROTEIN 3
PP3C1_35360	Pp6c1_18590	(1 of 2) PTHR17490 - SUA5
PP3C6_28370	Pp6c6_14780	(1 of 150) PF00847 - AP2 domain (AP2)
PP3C7_13780	Pp6c7_7810	(1 of 27) PF05678 - VQ motif (VQ)
PP3C6_12690	Pp6c6_6840	(1 of 1) PTHR24092:SF19 - P-TYPE ATPASE
PP3C1_32730	Pp6c1_17110	(1 of 3) PF00072//PF02518 - Response regulator receiver domain (Response_reg) // Histidine kinase-, DNA gyrase B-, and HSP90-like ATPase (HATPase_c)
PP3C18_1330	Pp6c18_650	(1 of 2) PTHR15970:SF2 - ELL-ASSOCIATED FACTOR EAF
PP3C17_1780	Pp6c17_980	(1 of 2) PF08880 - QLQ (QLQ)
PP3C7_11220	Pp6c7_6690	(1 of 3) PTHR10336:SF36 - PROTEIN PLL-1, ISOFORM A
PP3C1_31280	Pp6c1_16290	(1 of 3) PTHR23147//PTHR23147:SF9 - SERINE/ARGININE RICH SPLICING FACTOR
PP3C14_4310	Pp6c14_2140	(1 of 4) PTHR24072:SF171 - RAC-LIKE GTP-BINDING PROTEIN ARAC4-RELATED
PP3C14_21120	Pp6c14_11560	(1 of 16) PF13912 - C2H2-type zinc finger (zf-C2H2_6)
PP3C18_11980	Pp6c18_5220	0
PP3C11_22280	Pp6c11_12030	(1 of 2) PTHR10791:SF60 - MEDIATOR OF RNA POLYMERASE II TRANSCRIPTION SUBUNIT 13
PP3C6_20180	Pp6c6_10890	(1 of 2) PTHR12537:SF13 - SUPPRESSOR PROTEIN MPT5
PP3C2_20930	Pp6c2_11960	(1 of 43) PF03514 - GRAS domain family (GRAS)
PP3C2_29180	Pp6c2_15970	(1 of 2) PTHR15860 - UNCHARACTERIZED RING FINGER-CONTAINING PROTEIN
PP3C26_11830	Pp6c26_6820	(1 of 2) PTHR11685:SF119 - E3 UBIQUITIN-PROTEIN LIGASE ARI2-RELATED
PP3C19_17130	Pp6c19_8950	(1 of 2) PTHR24006:SF449 - PROTEIN C48D1.1, ISOFORM A-RELATED
PP3C12_6510	Pp6c12_2780	(1 of 1) PTHR12096 - NUCLEAR PROTEIN SKIP-RELATED
PP3C1_35700	Pp6c1_18730	(1 of 4) KOG0105 - Alternative splicing factor ASF/SF2 (RRM superfamily)
PP3C17_9310	Pp6c17_4590	(1 of 6) PF08148 - DSHCT (NUC185) domain (DSHCT)
PP3C11_24710	Pp6c11_13720	(1 of 3) PTHR11208:SF45 - SPLICING FACTOR 1
PP3C10_13060	Pp6c10_6950	(1 of 3) PTHR10245 - ENDOTHELIAL DIFFERENTIATION-RELATED FACTOR 1 MULTIPROTEIN BRIDGING FACTOR 1
PP3C11_15370	Pp6c11_8380	(1 of 1) PTHR11514:SF33 - TRANSCRIPTION FACTOR BHLH27-RELATED
PP3C12_14370	Pp6c12_7200	(1 of 4) PF08670 - MEKHLA domain (MEKHLA)
PP3C9_11330	Pp6c9_5610	(1 of 10) PTHR33077:SF13 - PROTEIN TIFY 10A-RELATED
PP3C15_24310	Pp6c15_12490	(1 of 1) PTHR15348:SF0 - PROTEIN DEAD RINGER
PP3C6_14410	Pp6c6_7460	(1 of 2) PTHR31717:SF8 - ZINC FINGER PROTEIN CONSTANS-LIKE 10-RELATED
PP3C18_16260	Pp6c18_7560	(1 of 4) PTHR22952:SF123 - G-BOX-BINDING FACTOR 1
PP3C5_11330	Pp6c5_5850	(1 of 2) PTHR10048:SF22 - PHOSPHATIDYLINOSITOL 4-KINASE BETA
PP3C22_8910	Pp6c22_4720	(1 of 1) PTHR23346:SF7 - TRANSLATIONAL ACTIVATOR GCN1
PP3C13_3420	Pp6c13_1850	(1 of 5) PTHR11629 - VACUOLAR PROTON ATPASES
PP3C19_15730	Pp6c19_8250	(1 of 45) PF00170 - bZIP transcription factor (bZIP_1)
PP3C23_19420	Pp6c23_9630	(1 of 2) PTHR22952:SF103 - ABSCISIC ACID-INSENSITIVE 5-LIKE PROTEIN 4
PP3C19_2720	Pp6c19_1520	(1 of 10) PTHR32002:SF7 - PROTEIN NLP8-RELATED
PP3C10_24100	Pp6c10_12590	0
PP3C14_5850	Pp6c14_3090	(1 of 2) PF00931//PF13676 - NB-ARC domain (NB-ARC) // TIR domain (TIR_2)
PP3C2_21580	Pp6c2_12290	(1 of 2) PTHR12499//PTHR12499:SF2 - OPTIC ATROPHY 3 PROTEIN OPA3
PP3C3_24450	Pp6c3_12870	(1 of 5) PTHR31072:SF1 - TRANSCRIPTION FACTOR TCP8
PP3C9_4440	Pp6c9_2420	(1 of 2) PTHR11767//PTHR11767:SF47 - INWARD RECTIFIER POTASSIUM CHANNEL
PP3C17_12560	Pp6c17_6150	(1 of 7) PTHR12902 - WASP-1
PP3C9_3700	Pp6c9_1970	(1 of 2) PTHR22599 - MPS ONE BINDER KINASE ACTIVATOR-LIKE MOB
PP3C21_10100	Pp6c21_5600	(1 of 2) PTHR10694:SF8 - LYSINE-SPECIFIC DEMETHYLASE LID
PP3C7_13020	Pp6c7_7520	(1 of 3) PTHR12550 - HEPATOMA-DERIVED GROWTH FACTOR-RELATED
PP3C20_8910	Pp6c20_5940	(1 of 1) KOG2164 - Predicted E3 ubiquitin ligase
PP3C4_6770	Pp6c4_3560	(1 of 4) PTHR31319:SF1 - CCT MOTIF FAMILY PROTEIN
PP3C15_3440	Pp6c15_1730	(1 of 5) PTHR15598:SF5 - ENHANCER OF MRNA-DECAPPING PROTEIN 4
PP3C3_14260	Pp6c3_7130	(1 of 2) PTHR11064:SF27 - NUCLEAR TRANSCRIPTION FACTOR Y SUBUNIT B-2-RELATED
PP3C7_6890	Pp6c7_4440	(1 of 4) PTHR24326:SF140 - HOMEOBOX-LEUCINE ZIPPER PROTEIN HAT1-RELATED
PP3C8_20800	Pp6c8_10820	(1 of 5) PTHR24356:SF155 - PROTEIN KINASE
PP3C14_16990	Pp6c14_9370	(1 of 10) PTHR31384:SF3 - AUXIN RESPONSE FACTOR 6
PP3C14_6480	Pp6c14_3470	(1 of 5) PTHR12549 - JMJC DOMAIN-CONTAINING HISTONE DEMETHYLATION PROTEIN
PP3C8_24610	Pp6c8_12690	0
PP3C4_11290	Pp6c4_5720	(1 of 1) PTHR31348:SF3 - EID1-LIKE F-BOX PROTEIN 3
PP3C14_1640	Pp6c14_730	(1 of 3) PTHR24072:SF73 - MITOCHONDRIAL RHO GTPASE
PP3C15_3450	Pp6c15_1740	(1 of 5) PTHR15598:SF5 - ENHANCER OF MRNA-DECAPPING PROTEIN 4
PP3C3_15820	Pp6c3_8020	(1 of 2) PTHR10799:SF577 - PROTEIN TAF-3, ISOFORM A
PP3C5_21160	Pp6c5_11090	(1 of 3) PTHR24343:SF169 - SERINE/THREONINE-PROTEIN KINASE SRK2D-RELATED
PP3C9_14240	Pp6c9_7000	(1 of 4) PTHR31442:SF1 - MYB FAMILY TRANSCRIPTION FACTOR
PP3C26_9880	Pp6c26_5650	(1 of 150) PF00847 - AP2 domain (AP2)
PP3C7_7420	Pp6c7_4760	(1 of 3) PTHR24006:SF445 - UBIQUITIN CARBOXYL-TERMINAL HYDROLASE 15
PP3C3_16820	Pp6c3_8530	(1 of 2) PTHR22952:SF139 - BASIC REGION/LEUCINE ZIPPER MOTIF PROTEIN 49
PP3C1_33080	Pp6c1_17330	(1 of 12) PTHR22952:SF90 - BASIC LEUCINE ZIPPER 63
PP3C10_12150	Pp6c10_6470	(1 of 7) PF01480 - PWI domain (PWI)
PP3C17_7930	Pp6c17_3710	(1 of 6) PTHR31089:SF4 - CYCLIC DOF FACTOR 2-RELATED
PP3C14_8140	Pp6c14_4380	(1 of 12) PTHR31874:SF1 - CCT MOTIF FAMILY PROTEIN-RELATED
PP3C16_13150	Pp6c16_11210	(1 of 8) PTHR31719//PTHR31719:SF3 - FAMILY NOT NAMED // GRAB1-LIKE PROTEIN
PP3C3_26550	Pp6c3_14070	(1 of 2) PTHR10625//PTHR10625:SF127 - HISTONE DEACETYLASE
PP3C13_14550	Pp6c13_6740	(1 of 3) PTHR22849//PTHR22849:SF37 - WDSAM1 PROTEIN
PP3C12_4000	Pp6c12_1500	(1 of 1) 3.1.31.1 - Micrococcal nuclease / Micrococcal endonuclease
PP3C22_12420	Pp6c22_6270	(1 of 2) PTHR33077:SF8 - PROTEIN TIFY 8
PP3C9_24370	Pp6c9_12040	(1 of 2) PTHR11909:SF73 - PROTEIN KINASE FAMILY PROTEIN
PP3C11_20170	Pp6c11_10890	(1 of 1) PTHR23042:SF70 - TRANSCRIPTION FACTOR BHLH121
PP3C10_1290	Pp6c10_370	(1 of 3) PTHR24072:SF73 - MITOCHONDRIAL RHO GTPASE
PP3C22_20050	Pp6c22_10420	(1 of 6) PF16712 - Coiled-coil regions of plant-specific actin-binding protein (SCAB_CC)
PP3C17_17620	Pp6c17_9090	(1 of 4) KOG0105 - Alternative splicing factor ASF/SF2 (RRM superfamily)
PP3C5_20330	Pp6c5_10560	(1 of 2) PTHR13301//PTHR13301:SF50 - X-BOX TRANSCRIPTION FACTOR-RELATED
PP3C16_18490	Pp6c16_2810	(1 of 6) KOG4249 - Uncharacterized conserved protein
PP3C24_13550	Pp6c24_7050	(1 of 3) PTHR10071:SF159 - GATA TRANSCRIPTION FACTOR 26-RELATED
PP3C3_3140	Pp6c3_1810	(1 of 6) 4.2.1.11 - Phosphopyruvate hydratase / Enolase
PP3C13_1090	Pp6c13_460	0
PP3C3_23250	Pp6c3_12120	(1 of 1) PTHR12221 - PESCADILLO - RELATED
PP3C2_25440	Pp6c2_14000	(1 of 3) PTHR24056:SF107 - CYCLIN-DEPENDENT KINASE 11A-RELATED
PP3C3_16290	Pp6c3_8220	(1 of 2) PTHR20921:SF0 - TRANSMEMBRANE PROTEIN 222
PP3C20_7290	Pp6c20_5010	(1 of 1) PTHR22952//PTHR22952:SF194 - CAMP-RESPONSE ELEMENT BINDING PROTEIN-RELATED
PP3C27_1350	Pp6c25_4550	(1 of 2) PTHR31677:SF17 - ETHYLENE-RESPONSIVE TRANSCRIPTION FACTOR 10-RELATED
PP3C11_20890	Pp6c11_11130	(1 of 5) PF12070 - Protein of unknown function (DUF3550/UPF0682) (DUF3550)
PP3C8_7340	Pp6c8_3900	(1 of 150) PF00847 - AP2 domain (AP2)
PP3C8_21000	Pp6c8_10920	(1 of 5) PTHR26402:SF423 - TWO-COMPONENT RESPONSE REGULATOR ARR10-RELATED
PP3C16_300	Pp6c16_7050	(1 of 5) PTHR24423:SF525 - HYBRID SIGNAL TRANSDUCTION HISTIDINE KINASE J
PP3C19_6480	Pp6c19_3710	(1 of 1) PTHR13091 - AMPLIFIED IN BREAST CANCER 2-RELATED
PP3C17_2460	Pp6c17_1350	(1 of 4) PTHR13808 - CBP/P300-RELATED
PP3C1_21550	Pp6c1_11060	(1 of 4) PTHR24072:SF171 - RAC-LIKE GTP-BINDING PROTEIN ARAC4-RELATED
PP3C7_14180	Pp6c7_7980	(1 of 2) PTHR10663:SF42 - PROTEIN BOI2
PP3C10_14310	Pp6c10_7530	(1 of 5) PTHR31072:SF1 - TRANSCRIPTION FACTOR TCP8
PP3C27_70	Pp6c25_5040	(1 of 9) 2.5.1.75 - tRNA dimethylallyltransferase / tRNA prenyltransferase
PP3C1_35990	Pp6c1_18880	(1 of 2) PTHR19850 - GUANINE NUCLEOTIDE-BINDING PROTEIN BETA G PROTEIN BETA
PP3C4_26880	Pp6c4_14050	(1 of 38) PF03106 - WRKY DNA -binding domain (WRKY)
PP3C22_9910	Pp6c22_5270	(1 of 3) PTHR23092:SF19 - NUCLEOTIDYLTRANSFERASE
PP3C9_21750	Pp6c9_11020	(1 of 4) PTHR24056:SF203 - PROTEIN KINASE SUPERFAMILY PROTEIN
PP3C15_10030	Pp6c15_5260	(1 of 1) PTHR11097:SF14 - EXOSOME COMPLEX COMPONENT RRP45
PP3C22_20520	Pp6c22_10270	(1 of 150) PF00847 - AP2 domain (AP2)
PP3C11_21850	Pp6c11_11720	(1 of 1) PTHR24361:SF268 - SERINE/THREONINE-PROTEIN KINASE 3
PP3C11_11950	Pp6c11_6760	(1 of 3) PTHR12550 - HEPATOMA-DERIVED GROWTH FACTOR-RELATED
PP3C9_4880	Pp6c9_2640	(1 of 5) PTHR15598:SF5 - ENHANCER OF MRNA-DECAPPING PROTEIN 4
PP3C17_3860	Pp6c17_1720	(1 of 5) PTHR31089:SF1 - CYCLIC DOF FACTOR 4-RELATED
PP3C1_38880	Pp6c1_20350	(1 of 101) PF00010 - Helix-loop-helix DNA-binding domain (HLH)
PP3C11_5370	Pp6c11_3030	(1 of 3) PTHR13165 - ARSENITE-RESISTANCE PROTEIN 2
PP3C3_32670	Pp6c3_17250	(1 of 4) PTHR23315:SF60 - ARMADILLO REPEAT ONLY 3
PP3C12_560	Pp6c12_200	(1 of 1) KOG0939 - E3 ubiquitin-protein ligase/Putative upstream regulatory element binding protein
PP3C2_15900	Pp6c2_8830	(1 of 1) PF00035//PF00271//PF00636//PF02170//PF03368//PF04851//PF14709 - Double-stranded RNA binding motif (dsrm) // Helicase conserved C-terminal domain (Helicase_C) // Ribonuclease III domain (Ribonuclease_3) // PAZ domain (PAZ) // Dicer dimerisation domain (Dicer_dimer) // Type III restriction enzyme, res subunit (ResIII) // double strand RNA binding domain from DEAD END PROTEIN 1 (DND1_DSRM)
PP3C7_4630	Pp6c7_2940	(1 of 3) PF11331 - Probable zinc-ribbon domain (zinc_ribbon_12)
PP3C12_4230	Pp6c12_1670	(1 of 1) KOG1295 - Nonsense-mediated decay protein Upf3
PP3C8_10310	Pp6c8_4980	(1 of 1) KOG4816 - Uncharacterized conserved protein
PP3C4_2840	Pp6c4_1540	(1 of 3) PTHR13402 - RGPR-RELATED
PP3C7_9340	Pp6c7_5710	(1 of 34) PF03195 - Protein of unknown function DUF260 (DUF260)
PP3C2_3980	Pp6c2_2410	(1 of 13) PF03479 - Domain of unknown function (DUF296) (DUF296)
PP3C9_11130	Pp6c9_5570	(1 of 4) PTHR12446:SF21 - CRC DOMAIN-CONTAINING PROTEIN TSO1-RELATED
PP3C20_16680	Pp6c20_9140	(1 of 11) PTHR23315:SF69 - U-BOX DOMAIN-CONTAINING PROTEIN 12-RELATED
PP3C4_7320	Pp6c4_3900	(1 of 9) PTHR31140:SF1 - B3 DOMAIN-CONTAINING TRANSCRIPTION FACTOR ABI3
PP3C20_8270	Pp6c20_5570	(1 of 1) PTHR11751//PTHR11751:SF184 - SUBGROUP I AMINOTRANSFERASE RELATED
PP3C4_13010	Pp6c4_6680	(1 of 6) PF02362//PF06507 - B3 DNA binding domain (B3) // Auxin response factor (Auxin_resp)
PP3C24_1010	Pp6c24_430	(1 of 1) PTHR10253 - POLYCOMB PROTEIN
PP3C18_22250	Pp6c18_10400	(1 of 1) PTHR31423:SF3 - PROLYL-TRNA SYNTHETASE ASSOCIATED DOMAIN-CONTAINING PROTEIN 1-RELATED
PP3C2_21130	Pp6c2_12040	(1 of 4) PTHR24054 - CASEIN KINASE II SUBUNIT ALPHA
PP3C14_4570	Pp6c14_2320	(1 of 5) PF05003 - Protein of unknown function (DUF668) (DUF668)
PP3C1_27480	Pp6c1_14340	(1 of 4) PTHR15241 - TRANSFORMER-2-RELATED
PP3C2_2510	Pp6c2_1450	(1 of 5) PTHR31282:SF6 - WRKY TRANSCRIPTION FACTOR 21-RELATED
PP3C14_18760	Pp6c14_10160	(1 of 2) PF00512//PF02518 - His Kinase A (phospho-acceptor) domain (HisKA) // Histidine kinase-, DNA gyrase B-, and HSP90-like ATPase (HATPase_c)
PP3C7_18530	Pp6c7_10080	(1 of 4) PF00847//PF13891 - AP2 domain (AP2) // Potential DNA-binding domain (zf-C3Hc3H)
PP3C9_2020	Pp6c9_1040	(1 of 150) PF00847 - AP2 domain (AP2)
PP3C12_21850	Pp6c12_10600	(1 of 3) PTHR24349:SF95 - CALCIUM-DEPENDENT PROTEIN KINASE 3
PP3C10_9726	Pp6c10_5210	(1 of 2) PTHR15728 - UBIQUITIN SPECIFIC PROTEASE 52 / POLY A RIBONUCLEASE SUBUNIT PAN2
PP3C14_15890	Pp6c14_8910	(1 of 2) PTHR16223:SF28 - TRANSCRIPTION FACTOR BHLH66-RELATED
PP3C15_4270	Pp6c15_2240	(1 of 17) PTHR11528 - HEAT SHOCK PROTEIN 90
PP3C5_9120	Pp6c5_4790	(1 of 5) PTHR24423//PTHR24423:SF524 - TWO-COMPONENT SENSOR HISTIDINE KINASE
PP3C9_6640	Pp6c9_3540	(1 of 17) PTHR11528 - HEAT SHOCK PROTEIN 90
PP3C25_3500	Pp6c25_7030	(1 of 3) PTHR24012:SF386 - PHRAGMOPLASTIN INTERACTING PROTEIN 1
PP3C27_2910	Pp6c25_3870	(1 of 5) PF05003 - Protein of unknown function (DUF668) (DUF668)
PP3C24_15470	Pp6c24_8010	(1 of 4) PTHR11685:SF154 - E3 UBIQUITIN-PROTEIN LIGASE ARI5-RELATED
PP3C1_8450	Pp6c1_4880	(1 of 3) 6.1.1.4 - Leucine--tRNA ligase / Leucyl-tRNA synthetase
PP3C18_5000	Pp6c18_2240	(1 of 32) 2.7.11.25 - Mitogen-activated protein kinase kinase kinase / MLTK
PP3C14_24090	Pp6c14_13330	(1 of 4) PTHR10071//PTHR10071:SF209 - TRANSCRIPTION FACTOR GATA GATA BINDING FACTOR
PP3C16_13060	Pp6c16_11140	(1 of 10) PTHR31194//PTHR31194:SF1 - SHN SHINE , DNA BINDING / TRANSCRIPTION FACTOR
PP3C21_5710	Pp6c21_2970	(1 of 4) PTHR22952:SF123 - G-BOX-BINDING FACTOR 1
PP3C20_7230	Pp6c20_4950	(1 of 2) PTHR22952:SF103 - ABSCISIC ACID-INSENSITIVE 5-LIKE PROTEIN 4
PP3C9_14170	Pp6c9_6980	(1 of 4) PTHR31442:SF1 - MYB FAMILY TRANSCRIPTION FACTOR
PP3C17_17640	Pp6c17_9100	(1 of 16) PF13912 - C2H2-type zinc finger (zf-C2H2_6)
PP3C11_18780	Pp6c11_10240	(1 of 3) PTHR24006:SF445 - UBIQUITIN CARBOXYL-TERMINAL HYDROLASE 15
PP3C12_6120	Pp6c12_2650	(1 of 4) PTHR24375:SF140 - ZINC FINGER WITH UFM1-SPECIFIC PEPTIDASE DOMAIN PROTEIN
PP3C21_9360	Pp6c21_5120	(1 of 5) PTHR24356:SF155 - PROTEIN KINASE
PP3C5_15750	Pp6c5_8320	(1 of 5) PTHR10110:SF117 - SODIUM/HYDROGEN EXCHANGER 1-RELATED
PP3C20_4020	Pp6c20_3120	(1 of 4) PTHR22691 - YEAST SPT2-RELATED
PP3C22_7510	Pp6c22_3830	(1 of 4) PF07714//PF13414 - Protein tyrosine kinase (Pkinase_Tyr) // TPR repeat (TPR_11)
PP3C21_10500	Pp6c21_5800	(1 of 2) PTHR10694:SF8 - LYSINE-SPECIFIC DEMETHYLASE LID
PP3C1_33070	Pp6c1_17320	(1 of 12) PTHR22952:SF90 - BASIC LEUCINE ZIPPER 63
PP3C16_21430	Pp6c16_1790	(1 of 3) PTHR11093 - RUVB-RELATED REPTIN AND PONTIN
PP3C7_7980	Pp6c7_5160	(1 of 1) PF13894 - C2H2-type zinc finger (zf-C2H2_4)
PP3C7_24490	Pp6c7_13180	(1 of 38) PF03106 - WRKY DNA -binding domain (WRKY)
PP3C19_16000	Pp6c19_8400	(1 of 3) PTHR11977:SF16 - VILLIN-LIKE PROTEIN QUAIL
PP3C24_20390	Pp6c24_10430	(1 of 2) PTHR23092:SF15 - LP06848P-RELATED
PP3C24_12830	Pp6c24_6380	(1 of 5) PTHR26402:SF423 - TWO-COMPONENT RESPONSE REGULATOR ARR10-RELATED
PP3C21_5650	Pp6c21_2900	(1 of 1) PTHR19271:SF8 - CYTOCHROME B6
PP3C21_10290	Pp6c21_5680	(1 of 27) PF00643 - B-box zinc finger (zf-B_box)
PP3C17_20550	Pp6c17_10830	(1 of 11) PTHR23147 - SERINE/ARGININE RICH SPLICING FACTOR
PP3C12_3720	Pp6c12_1370	(1 of 2) PF08880 - QLQ (QLQ)
PP3C8_17710	Pp6c8_9140	(1 of 8) PTHR12346 - SIN3B-RELATED
PP3C12_9660	Pp6c12_4560	(1 of 1) PTHR10804:SF17 - XAA-PRO AMINOPEPTIDASE 3-RELATED
PP3C1_13570	Pp6c1_7340	(1 of 4) PTHR24423//PTHR24423:SF421 - TWO-COMPONENT SENSOR HISTIDINE KINASE
PP3C11_21670	Pp6c11_11600	(1 of 4) PTHR24326:SF140 - HOMEOBOX-LEUCINE ZIPPER PROTEIN HAT1-RELATED
PP3C17_11650	Pp6c17_5790	(1 of 6) PTHR22952:SF208 - BZIP TRANSCRIPTION FACTOR-LIKE PROTEIN
PP3C14_4960	Pp6c14_2610	(1 of 1) PTHR13468 - DEK PROTEIN
PP3C16_8390	Pp6c16_5470	(1 of 2) PTHR14898 - ENHANCER OF POLYCOMB
PP3C13_2080	Pp6c13_970	(1 of 5) PTHR11514//PTHR11514:SF57 - MYC
PP3C9_7820	Pp6c9_3980	(1 of 29) KOG0157 - Cytochrome P450 CYP4/CYP19/CYP26 subfamilies
PP3C26_4470	Pp6c26_2650	(1 of 3) PTHR24012:SF318 - RNA-BINDING (RRM/RBD/RNP MOTIFS) FAMILY PROTEIN
PP3C11_21360	Pp6c11_11430	(1 of 2) PTHR12632 - TRANSCRIPTION FACTOR NF-Y ALPHA-RELATED
PP3C2_31650	Pp6c2_17610	(1 of 5) PTHR22847:SF437 - TRANSCRIPTIONAL COREPRESSOR LEUNIG
PP3C12_25630	Pp6c12_12780	(1 of 1) PTHR11787:SF4 - RAB PROTEINS GERANYLGERANYLTRANSFERASE COMPONENT A
PP3C7_4400	Pp6c7_2770	(1 of 1) PTHR23305:SF11 - OBG-LIKE ATPASE 1
PP3C5_1690	Pp6c5_920	(1 of 3) PTHR12626:SF0 - LD21074P
PP3C20_15710	Pp6c20_8590	(1 of 2) 3.4.21.72 - IgA-specific serine endopeptidase / Immunoglobulin A1 protease
PP3C13_4010	Pp6c13_2070	(1 of 6) PTHR23177:SF24 - RHO GTPASE-ACTIVATING PROTEIN 3-RELATED
PP3C1_21760	Pp6c1_11200	(1 of 3) PTHR22952:SF183 - TRANSCRIPTION FACTOR TGA5
PP3C13_9170	Pp6c13_4490	(1 of 10) PTHR31314:SF2 - MYB-LIKE HTH TRANSCRIPTIONAL REGULATOR-LIKE PROTEIN
PP3C15_11610	Pp6c15_6090	(1 of 1) PTHR24055:SF10 - MITOGEN-ACTIVATED PROTEIN KINASE 3
PP3C23_21450	Pp6c23_10500	(1 of 150) PF00847 - AP2 domain (AP2)
PP3C21_18060	Pp6c21_9770	(1 of 2) PTHR10797 - CCR4-NOT TRANSCRIPTION COMPLEX SUBUNIT
PP3C16_16830	Pp6c16_13460	(1 of 2) PTHR11706//PTHR11706:SF45 - MANGANESE TRANSPORTER
PP3C7_7470	Pp6c7_4800	(1 of 2) PTHR12632 - TRANSCRIPTION FACTOR NF-Y ALPHA-RELATED
PP3C1_38820	Pp6c1_20320	(1 of 1) PTHR12565:SF178 - TRANSCRIPTION FACTOR PIF3
PP3C14_20430	Pp6c14_11120	(1 of 2) PTHR13954 - IRE1-RELATED
PP3C11_23720	Pp6c11_13100	(1 of 2) PTHR24092:SF41 - PHOSPHOLIPID-TRANSPORTING ATPASE 10-RELATED
PP3C1_20440	Pp6c1_8960	(1 of 4) PTHR14398 - RNA RECOGNITION RRM/RNP DOMAIN
PP3C18_9860	Pp6c18_4350	(1 of 5) PF12070 - Protein of unknown function (DUF3550/UPF0682) (DUF3550)
PP3C7_9990	Pp6c7_5940	(1 of 1) PTHR19858 - WD40 REPEAT PROTEIN
PP3C1_24020	Pp6c1_12630	(1 of 1) PTHR24326:SF239 - HOMEOBOX-LEUCINE ZIPPER PROTEIN HDG2
PP3C16_11390	Pp6c16_3890	(1 of 3) PTHR13165 - ARSENITE-RESISTANCE PROTEIN 2
PP3C16_7610	Pp6c16_5950	(1 of 3) PTHR24423:SF381 - HISTIDINE KINASE 3
PP3C3_9350	Pp6c3_4470	(1 of 4) PTHR36079:SF1 - PROTEIN LEAFY
PP3C10_9790	Pp6c10_5250	(1 of 150) PF00847 - AP2 domain (AP2)
PP3C4_3820	Pp6c4_2060	(1 of 12) PTHR11945:SF154 - F2E2.20-RELATED
PP3C3_6830	Pp6c3_3560	(1 of 150) PF00847 - AP2 domain (AP2)
PP3C7_8450	Pp6c7_5240	(1 of 2) PTHR22792:SF68 - LA-RELATED PROTEIN 1A
PP3C1_35410	Pp6c1_18630	(1 of 3) PTHR24413:SF116 - REGULATORY PROTEIN NPR5-RELATED
PP3C18_4670	Pp6c18_2040	(1 of 2) PTHR10797 - CCR4-NOT TRANSCRIPTION COMPLEX SUBUNIT
PP3C9_1370	Pp6c9_610	(1 of 12) PTHR11945:SF154 - F2E2.20-RELATED
PP3C18_18510	Pp6c18_8310	(1 of 1) PTHR13068:SF3 - MTERF DOMAIN-CONTAINING PROTEIN 1, MITOCHONDRIAL
PP3C2_12540	Pp6c2_7110	(1 of 2) PTHR22884:SF276 - HISTONE-LYSINE N-METHYLTRANSFERASE, H3 LYSINE-36 SPECIFIC
PP3C10_8330	Pp6c10_4530	(1 of 13) PF03479 - Domain of unknown function (DUF296) (DUF296)
PP3C3_15470	Pp6c3_7820	(1 of 29) PF01344 - Kelch motif (Kelch_1)
PP3C1_8046	Pp6c1_4540	(1 of 14) PF02791 - DDT domain (DDT)
PP3C9_7400	Pp6c9_3870	(1 of 4) PTHR12446:SF21 - CRC DOMAIN-CONTAINING PROTEIN TSO1-RELATED
PP3C4_23740	Pp6c4_12530	(1 of 5) PF07001 - BAT2 N-terminus (BAT2_N)
PP3C14_13560	Pp6c14_7610	(1 of 1) PTHR10288//PTHR10288:SF130 - KH DOMAIN CONTAINING RNA BINDING PROTEIN
PP3C9_3630	Pp6c9_1900	(1 of 2) PTHR23123 - PHD/F-BOX CONTAINING PROTEIN
PP3C19_10050	Pp6c19_5690	(1 of 150) PF00847 - AP2 domain (AP2)
PP3C6_19520	Pp6c6_10520	(1 of 5) PTHR24115:SF533 - ARMADILLO REPEAT-CONTAINING KINESIN-LIKE PROTEIN 2
PP3C16_18970	Pp6c16_2540	(1 of 3) PTHR24012:SF386 - PHRAGMOPLASTIN INTERACTING PROTEIN 1
PP3C17_11470	Pp6c17_5710	(1 of 1) PTHR18847 - 20 KD NUCLEAR CAP BINDING PROTEIN
PP3C5_9420	Pp6c5_4850	(1 of 2) PTHR31384:SF8 - AUXIN RESPONSE FACTOR 2
PP3C18_1290	Pp6c18_610	(1 of 2) PTHR15263 - I-KAPPA-B-LIKE PROTEIN IKBL
PP3C12_1320	Pp6c12_320	(1 of 4) PTHR24078//PTHR24078:SF310 - DNAJ HOMOLOG SUBFAMILY C MEMBER
PP3C2_21470	Pp6c2_12250	(1 of 2) PTHR33199:SF3 - MACPF DOMAIN-CONTAINING PROTEIN CAD1
PP3C21_16540	Pp6c21_9070	(1 of 150) PF00847 - AP2 domain (AP2)
PP3C12_17600	Pp6c12_8670	(1 of 2) PTHR15588//PTHR15588:SF10 - LSM1
PP3C8_4400	Pp6c8_2540	(1 of 1) PTHR31221:SF35 - WRKY TRANSCRIPTION FACTOR 10-RELATED
PP3C13_5910	Pp6c13_3020	(1 of 3) PTHR11909:SF154 - PROTEIN KINASE FAMILY PROTEIN
PP3C25_660	Pp6c25_5550	(1 of 3) PTHR12802:SF41 - BRAHMA ASSOCIATED PROTEIN 155 KDA
PP3C9_14080	Pp6c9_6940	(1 of 10) PTHR31194//PTHR31194:SF1 - SHN SHINE , DNA BINDING / TRANSCRIPTION FACTOR
PP3C10_6330	Pp6c10_3350	(1 of 4) PTHR11406//PTHR11406:SF11 - PHOSPHOGLYCERATE KINASE
PP3C16_15230	Pp6c16_12470	(1 of 7) PTHR24343:SF136 - CBL-INTERACTING SERINE/THREONINE-PROTEIN KINASE 23
PP3C5_1710	Pp6c5_930	(1 of 4) PTHR31636:SF40 - SCARECROW-LIKE PROTEIN 29
PP3C14_10280	Pp6c14_5680	(1 of 2) PTHR12341 - 5'->3' EXORIBONUCLEASE
PP3C14_1470	Pp6c14_590	(1 of 1) PTHR11093:SF2 - RUVB-LIKE 2
PP3C16_24840	Pp6c16_460	(1 of 3) PTHR24351//PTHR24351:SF83 - RIBOSOMAL PROTEIN S6 KINASE
PP3C26_14670	Pp6c26_8110	(1 of 2) PTHR33137:SF4 - F7H2.13 PROTEIN-RELATED
PP3C3_34900	Pp6c3_18480	(1 of 22) PF00249//PF14379 - Myb-like DNA-binding domain (Myb_DNA-binding) // MYB-CC type transfactor, LHEQLE motif (Myb_CC_LHEQLE)
PP3C12_4630	Pp6c12_1950	(1 of 3) PTHR23042:SF67 - TRANSCRIPTION FACTOR ILR3-RELATED
PP3C15_720	Pp6c15_390	(1 of 3) PTHR12565:SF153 - TRANSCRIPTION FACTOR BIM1
PP3C16_2550	Pp6c16_8370	(1 of 2) PTHR13009//PTHR13009:SF5 - HEAT SHOCK PROTEIN 90 HSP90 CO-CHAPERONE AHA-1
PP3C17_3950	Pp6c17_1750	(1 of 1) PF00400//PF14538 - WD domain, G-beta repeat (WD40) // Raptor N-terminal CASPase like domain (Raptor_N)
PP3C11_12150	Pp6c11_6860	(1 of 3) PTHR24056:SF107 - CYCLIN-DEPENDENT KINASE 11A-RELATED
PP3C3_38060	Pp6c3_20350	(1 of 1) KOG2997 - F-box protein FBX9
PP3C7_5020	Pp6c7_3180	(1 of 1) PTHR23115:SF164 - EUKARYOTIC TRANSLATION INITIATION FACTOR 2 SUBUNIT 3
PP3C20_5010	Pp6c20_3580	(1 of 3) PTHR33404:SF2 - CELL DIVISION TOPOLOGICAL SPECIFICITY FACTOR HOMOLOG, CHLOROPLASTIC
PP3C2_29249	Pp6c2_16070	(1 of 2) PTHR15860 - UNCHARACTERIZED RING FINGER-CONTAINING PROTEIN
PP3C15_9880	Pp6c15_5220	(1 of 2) PTHR22847:SF424 - TOPLESS-RELATED PROTEIN 2-RELATED
PP3C24_13770	Pp6c24_7160	(1 of 8) PTHR12346 - SIN3B-RELATED
PP3C27_3830	Pp6c25_4400	(1 of 7) PF00072//PF00512//PF01590//PF02518 - Response regulator receiver domain (Response_reg) // His Kinase A (phospho-acceptor) domain (HisKA) // GAF domain (GAF) // Histidine kinase-, DNA gyrase B-, and HSP90-like ATPase (HATPase_c)
PP3C2_11380	Pp6c2_6500	(1 of 7) PTHR31636:SF14 - SCARECROW-LIKE PROTEIN 9
PP3C3_9960	Pp6c3_4740	(1 of 1) PTHR19856 - WD-REPEATCONTAINING PROTEIN WDR1
PP3C3_31810	Pp6c3_16760	(1 of 12) PTHR11945:SF154 - F2E2.20-RELATED
PP3C13_10800	Pp6c13_4910	(1 of 7) PTHR31719:SF3 - GRAB1-LIKE PROTEIN
PP3C25_7050	Pp6c25_8680	(1 of 3) 2.7.11.12 - cGMP-dependent protein kinase / PKG II
PP3C16_18950	Pp6c16_2570	(1 of 1) PF00855//PF00856//PF13771//PF13831 - PWWP domain (PWWP) // SET domain (SET) // PHD-like zinc-binding domain (zf-HC5HC2H) // PHD-finger (PHD_2)
PP3C16_13590	Pp6c16_11490	(1 of 3) PTHR10302:SF3 - SINGLE-STRANDED DNA-BINDING PROTEIN
PP3C11_11810	Pp6c11_6680	(1 of 1) PTHR23336//PTHR23336:SF11 - ZINC FINGER CW-TYPE COILED-COIL DOMAIN PROTEIN 3.
PP3C4_24710	Pp6c4_13030	(1 of 10) PTHR31194//PTHR31194:SF1 - SHN SHINE , DNA BINDING / TRANSCRIPTION FACTOR
PP3C10_21040	Pp6c10_11270	(1 of 5) KOG0940 - Ubiquitin protein ligase RSP5/NEDD4
PP3C11_21180	Pp6c11_11330	(1 of 2) PTHR22957:SF269 - RABGAP/TBC DOMAIN-CONTAINING PROTEIN
PP3C11_23290	Pp6c11_12740	(1 of 9) PTHR31190:SF30 - ETHYLENE-RESPONSIVE TRANSCRIPTION FACTOR 15-RELATED
PP3C7_10610	Pp6c7_6390	0
PP3C18_14790	Pp6c18_6700	(1 of 1) PTHR17605 - RIBOSOME BIOGENESIS PROTEIN BOP1 BLOCK OF PROLIFERATION 1 PROTEIN
PP3C2_7700	Pp6c2_4450	(1 of 16) PTHR13902 - SERINE/THREONINE-PROTEIN KINASE WNK WITH NO LYSINE -RELATED
PP3C18_12930	Pp6c18_5670	(1 of 2) PTHR24056//PTHR24056:SF187 - CELL DIVISION PROTEIN KINASE
PP3C6_3190	Pp6c6_1710	(1 of 9) PTHR11514:SF28 - TRANSCRIPTION FACTOR TT8
PP3C4_4230	Pp6c4_2300	(1 of 32) 2.7.11.25 - Mitogen-activated protein kinase kinase kinase / MLTK
PP3C17_14150	Pp6c17_7240	(1 of 2) PTHR22849:SF8 - U-BOX DOMAIN-CONTAINING PROTEIN 45-RELATED
PP3C23_800	Pp6c23_340	(1 of 5) PTHR26374:SF180 - ZINC FINGER PROTEIN JAGGED-RELATED
PP3C15_21590	Pp6c15_10730	(1 of 2) PTHR24423//PTHR24423:SF512 - TWO-COMPONENT SENSOR HISTIDINE KINASE
PP3C2_24721	Pp6c2_13680	(1 of 7) PTHR10026//PTHR10026:SF75 - CYCLIN
PP3C24_7590	Pp6c24_3780	(1 of 157) PF00249 - Myb-like DNA-binding domain (Myb_DNA-binding)
PP3C1_30380	Pp6c1_15840	(1 of 7) PTHR10257:SF20 - SERINE/THREONINE PROTEIN PHOSPHATASE 2A 57 KDA REGULATORY SUBUNIT B' ALPHA ISOFORM-RELATED
PP3C17_10850	Pp6c17_5390	(1 of 1) KOG2132 - Uncharacterized conserved protein, contains JmjC domain
PP3C11_15990	Pp6c11_8720	(1 of 7) PTHR10026//PTHR10026:SF75 - CYCLIN
PP3C8_19010	Pp6c8_9850	(1 of 1) PF02671//PF08295 - Paired amphipathic helix repeat (PAH) // Sin3 family co-repressor (Sin3_corepress)
PP3C26_2830	Pp6c26_1670	0
PP3C3_37040	Pp6c3_19730	(1 of 9) 2.5.1.75 - tRNA dimethylallyltransferase / tRNA prenyltransferase
PP3C2_34670	Pp6c2_19290	(1 of 8) PTHR10641:SF473 - MYB TRANSCRIPTION FACTOR
PP3C13_14340	Pp6c13_6600	(1 of 5) PTHR10110:SF119 - SODIUM/HYDROGEN EXCHANGER 5-RELATED
PP3C10_15350	Pp6c10_8140	(1 of 7) PF07173 - Protein of unknown function (DUF1399) (DUF1399)
PP3C26_3170	Pp6c26_1950	(1 of 7) PTHR24057 - GLYCOGEN SYNTHASE KINASE-3 ALPHA
PP3C18_22450	Pp6c18_10520	(1 of 1) PTHR10612//PTHR10612:SF19 - APOLIPOPROTEIN D
PP3C17_15690	Pp6c17_8030	(1 of 7) PTHR10257:SF20 - SERINE/THREONINE PROTEIN PHOSPHATASE 2A 57 KDA REGULATORY SUBUNIT B' ALPHA ISOFORM-RELATED
PP3C11_24730	Pp6c11_13740	(1 of 8) PTHR24098:SF5 - ACYL-COA N-ACYLTRANSFERASE WITH RING/FYVE/PHD-TYPE ZINC FINGER DOMAIN-CONTAINING PROTEIN
PP3C9_25170	Pp6c9_12520	(1 of 2) PTHR35284:SF1 - OUTER ENVELOPE PORE PROTEIN 24A, CHLOROPLASTIC-RELATED
PP3C3_36976	Pp6c3_19690	(1 of 9) PTHR12537:SF74 - PUMILIO HOMOLOG 5-RELATED
PP3C7_8630	Pp6c7_5350	(1 of 8) PTHR24098:SF5 - ACYL-COA N-ACYLTRANSFERASE WITH RING/FYVE/PHD-TYPE ZINC FINGER DOMAIN-CONTAINING PROTEIN
PP3C17_13210	Pp6c17_6540	(1 of 1) PF10278 - Mediator of RNA pol II transcription subunit 19 (Med19)
PP3C20_22670	Pp6c20_11740	(1 of 4) PTHR10071//PTHR10071:SF161 - TRANSCRIPTION FACTOR GATA GATA BINDING FACTOR
PP3C4_7080	Pp6c4_3740	(1 of 12) PTHR31874:SF1 - CCT MOTIF FAMILY PROTEIN-RELATED
PP3C25_7430	Pp6c25_8900	(1 of 4) PTHR24073:SF541 - RAS-RELATED PROTEIN RABE1A
PP3C6_17340	Pp6c6_9200	(1 of 5) PTHR24423:SF525 - HYBRID SIGNAL TRANSDUCTION HISTIDINE KINASE J
PP3C24_11640	Pp6c24_5620	(1 of 2) PTHR11246:SF1 - PRE-MRNA-PROCESSING FACTOR 6
PP3C10_2870	Pp6c10_1320	(1 of 6) PF07887 - Calmodulin binding protein-like (Calmodulin_bind)
PP3C26_13410	Pp6c26_7490	(1 of 1) PTHR23115:SF189 - TRANSLATION FACTOR GUF1 HOMOLOG, CHLOROPLASTIC
PP3C10_6600	Pp6c10_3460	(1 of 7) PTHR31190:SF27 - ETHYLENE-RESPONSIVE TRANSCRIPTION FACTOR CRF1-RELATED
PP3C7_2300	Pp6c7_1420	(1 of 150) PF00847 - AP2 domain (AP2)
PP3C2_9850	Pp6c2_5540	(1 of 2) PTHR24075:SF0 - TRANSLOCATION PROTEIN SEC63 HOMOLOG
PP3C9_16610	Pp6c9_8060	(1 of 2) PTHR23257:SF521 - PROTEIN KINASE ATN1
PP3C13_16980	Pp6c13_8500	(1 of 2) PTHR13780:SF51 - SNF1-RELATED PROTEIN KINASE REGULATORY SUBUNIT GAMMA-LIKE PV42A-RELATED
PP3C9_15250	Pp6c9_7540	(1 of 3) PTHR32166:SF20 - HAT TRANSPOSON SUPERFAMILY PROTEIN
PP3C7_23740	Pp6c7_12730	(1 of 4) PTHR32191:SF2 - TETRASPANIN-11-RELATED
PP3C20_7680	Pp6c20_5260	(1 of 10) PTHR11165 - SKP1
PP3C19_16850	Pp6c19_8820	(1 of 4) PTHR11787//PTHR11787:SF10 - RAB GDP-DISSOCIATION INHIBITOR
PP3C3_1910	Pp6c3_1030	0
PP3C23_7400	Pp6c23_2920	(1 of 5) PTHR26402:SF423 - TWO-COMPONENT RESPONSE REGULATOR ARR10-RELATED
PP3C10_20300	Pp6c10_10730	(1 of 5) PTHR18860:SF12 - 14-3-3-LIKE PROTEIN GF14 IOTA
PP3C17_650	Pp6c17_380	(1 of 2) PTHR11254//PTHR11254:SF329 - HECT DOMAIN UBIQUITIN-PROTEIN LIGASE
PP3C2_20240	Pp6c2_11630	(1 of 4) PTHR10593:SF20 - INDETERMINATE-DOMAIN 12 PROTEIN
PP3C5_15610	Pp6c5_8210	(1 of 11) PTHR23147 - SERINE/ARGININE RICH SPLICING FACTOR
PP3C3_21440	Pp6c3_11190	(1 of 38) PF03106 - WRKY DNA -binding domain (WRKY)
PP3C7_24670	Pp6c7_13290	(1 of 3) PTHR22908 - MIDASIN-RELATED
PP3C22_200	Pp6c22_130	(1 of 2) PTHR12864//PTHR12864:SF26 - RAN BINDING PROTEIN 9-RELATED
PP3C4_18980	Pp6c4_9970	(1 of 1) PTHR13093 - ZINC FINGER HIT DOMAIN CONTAINING PROTEIN 1
PP3C16_15760	Pp6c16_12720	(1 of 4) PTHR31636:SF40 - SCARECROW-LIKE PROTEIN 29
PP3C15_7010	Pp6c15_3940	(1 of 2) PTHR21043:SF1 - PROTEIN IOJAP, CHLOROPLASTIC
PP3C8_7520	Pp6c8_3990	(1 of 4) PTHR31319:SF1 - CCT MOTIF FAMILY PROTEIN
PP3C20_16530	Pp6c20_9060	(1 of 20) PF00498 - FHA domain (FHA)
PP3C13_2000	Pp6c13_920	(1 of 6) PTHR31089:SF4 - CYCLIC DOF FACTOR 2-RELATED
PP3C14_23400	Pp6c14_12920	(1 of 11) PTHR23147 - SERINE/ARGININE RICH SPLICING FACTOR
PP3C7_10630	Pp6c7_6400	0
PP3C16_23220	Pp6c16_960	(1 of 19) PTHR23073 - 26S PROTEASE REGULATORY SUBUNIT
PP3C4_1360	Pp6c4_720	(1 of 15) PTHR24423:SF365 - ETHYLENE RECEPTOR 1-RELATED
PP3C20_16710	Pp6c20_9170	(1 of 1) PF00439//PF01695 - Bromodomain (Bromodomain) // IstB-like ATP binding protein (IstB_IS21)
PP3C1_18090	Pp6c1_10230	(1 of 3) PTHR24423//PTHR24423:SF561 - TWO-COMPONENT SENSOR HISTIDINE KINASE
PP3C8_5410	Pp6c8_2860	(1 of 1) PTHR23069//PTHR23069:SF3 - TAT-BINDING HOMOLOG 7
PP3C1_28430	Pp6c1_14880	0
PP3C3_29290	Pp6c3_15410	(1 of 2) PTHR12628 - POLYCOMB-LIKE TRANSCRIPTION FACTOR
PP3C4_21820	Pp6c4_11560	(1 of 3) PTHR11909:SF154 - PROTEIN KINASE FAMILY PROTEIN
PP3C2_26250	Pp6c2_14370	(1 of 4) PTHR24423//PTHR24423:SF421 - TWO-COMPONENT SENSOR HISTIDINE KINASE
PP3C17_15560	Pp6c17_7950	(1 of 7) PTHR10257:SF20 - SERINE/THREONINE PROTEIN PHOSPHATASE 2A 57 KDA REGULATORY SUBUNIT B' ALPHA ISOFORM-RELATED
PP3C4_10880	Pp6c4_5510	(1 of 2) PTHR14304 - P30 DBC PROTEIN
PP3C20_10180	Pp6c20_6570	(1 of 4) PTHR24375:SF140 - ZINC FINGER WITH UFM1-SPECIFIC PEPTIDASE DOMAIN PROTEIN
PP3C18_8920	Pp6c18_3980	(1 of 2) PF05142 - Domain of unknown function (DUF702) (DUF702)
PP3C7_5100	Pp6c7_3230	(1 of 7) KOG0107 - Alternative splicing factor SRp20/9G8 (RRM superfamily)
PP3C27_2580	Pp6c25_3580	(1 of 1) PTHR23336:SF18 - ATP BINDING PROTEIN
PP3C15_21940	Pp6c15_10970	(1 of 5) KOG4660 - Protein Mei2, essential for commitment to meiosis, and related proteins
PP3C10_7160	Pp6c10_3780	(1 of 7) PTHR24343:SF136 - CBL-INTERACTING SERINE/THREONINE-PROTEIN KINASE 23
PP3C3_28550	Pp6c3_15120	(1 of 3) PTHR15481 - RIBONUCLEIC ACID BINDING PROTEIN S1
PP3C12_11630	Pp6c12_5780	(1 of 1) KOG2526 - Predicted aminopeptidases - M20/M25/M40 family
PP3C3_31500	Pp6c3_16580	(1 of 150) PF00847 - AP2 domain (AP2)
PP3C11_24960	Pp6c11_13900	(1 of 2) PTHR22792:SF68 - LA-RELATED PROTEIN 1A
PP3C5_11690	Pp6c5_6060	(1 of 4) PTHR10891//PTHR10891:SF533 - EF-HAND CALCIUM-BINDING DOMAIN CONTAINING PROTEIN
PP3C12_3550	Pp6c12_1280	(1 of 1) PTHR23257:SF518 - DUAL SPECIFICITY PROTEIN KINASE SHKD
PP3C11_3960	Pp6c11_2200	(1 of 1) PTHR22952:SF17 - CYCLIC AMP RESPONSE ELEMENT-BINDING PROTEIN B
PP3C13_4270	Pp6c13_2210	(1 of 150) PF00847 - AP2 domain (AP2)
PP3C17_20830	Pp6c17_10980	(1 of 6) PTHR24423:SF475 - HISTIDINE KINASE 5
PP3C15_14980	Pp6c15_7700	(1 of 27) KOG4658 - Apoptotic ATPase
PP3C16_18360	Pp6c16_2860	(1 of 3) 2.7.11.12 - cGMP-dependent protein kinase / PKG II
PP3C13_4100	Pp6c13_2110	(1 of 5) PTHR24349//PTHR24349:SF90 - SERINE/THREONINE-PROTEIN KINASE
PP3C2_25890	Pp6c2_14160	(1 of 10) PTHR31384:SF3 - AUXIN RESPONSE FACTOR 6
PP3C5_17790	Pp6c5_9490	(1 of 2) PTHR31636:SF2 - SCARECROW-LIKE PROTEIN 18
PP3C21_6920	Pp6c21_3560	(1 of 2) PTHR15601 - STRESS ASSOCIATED ENDOPLASMIC RETICULUM PROTEIN SERP1/RAMP4
PP3C10_22480	Pp6c10_12010	(1 of 4) PTHR10071//PTHR10071:SF161 - TRANSCRIPTION FACTOR GATA GATA BINDING FACTOR
PP3C18_1800	Pp6c18_880	(1 of 150) PF00847 - AP2 domain (AP2)
PP3C14_6650	Pp6c14_3560	(1 of 8) PTHR24098:SF5 - ACYL-COA N-ACYLTRANSFERASE WITH RING/FYVE/PHD-TYPE ZINC FINGER DOMAIN-CONTAINING PROTEIN
PP3C20_740	Pp6c20_1130	(1 of 1) PTHR11003//PTHR11003:SF121 - POTASSIUM CHANNEL, SUBFAMILY K
PP3C6_24360	Pp6c6_12880	(1 of 8) PTHR12321:SF55 - PHD FINGER PROTEIN ALFIN-LIKE 4
PP3C14_24040	Pp6c14_13300	(1 of 3) KOG1319 - bHLHZip transcription factor BIGMAX
PP3C14_17330	Pp6c14_9570	(1 of 38) PTHR22952 - CAMP-RESPONSE ELEMENT BINDING PROTEIN-RELATED
PP3C5_23930	Pp6c5_12370	(1 of 2) PTHR10145 - TRANSCRIPTION ELONGATION FACTOR SPT6
PP3C21_12020	Pp6c21_6720	(1 of 4) PF01369//PF09324//PF12783//PF16213 - Sec7 domain (Sec7) // Domain of unknown function (DUF1981) (DUF1981) // Guanine nucleotide exchange factor in Golgi transport N-terminal (Sec7_N) // Dimerisation and cyclophilin-binding domain of Mon2 (DCB)
PP3C16_210	Pp6c16_6970	(1 of 2) PTHR12549:SF16 - HISTONE H3MK9 DEMETHYLASE
PP3C17_19120	Pp6c17_9960	(1 of 5) PTHR12183:SF11 - C3HC4 TYPE RING-FINGER PROTEIN-RELATED
PP3C2_11580	Pp6c2_6590	0
PP3C8_11630	Pp6c8_5380	(1 of 1) PTHR11685//PTHR11685:SF132 - RBR FAMILY RING FINGER AND IBR DOMAIN-CONTAINING
PP3C3_34330	Pp6c3_18170	(1 of 2) PF12767 - Transcriptional regulator of RNA polII, SAGA, subunit (SAGA-Tad1)
PP3C7_11360	Pp6c7_6780	(1 of 2) PTHR13301//PTHR13301:SF68 - X-BOX TRANSCRIPTION FACTOR-RELATED
PP3C1_22500	Pp6c1_11670	(1 of 1) PF04568 - Mitochondrial ATPase inhibitor, IATP (IATP)
PP3C3_26410	Pp6c3_13950	(1 of 1) PTHR16017 - GASTRULATION DEFECTIVE PROTEIN 1-RELATED
PP3C5_2150	Pp6c5_1230	(1 of 2) PTHR10641:SF524 - ATMYB1 PROTEIN
PP3C9_18800	Pp6c9_9300	(1 of 2) PTHR13844:SF4 - PROTEIN K03B8.4-RELATED
PP3C5_3110	Pp6c5_1780	(1 of 5) PTHR11467 - HISTONE H1/H5
PP3C20_12130	Pp6c20_7290	(1 of 1) PTHR14030:SF6 - MITOTIC CHECKPOINT SERINE/THREONINE-PROTEIN KINASE BUB1
PP3C19_1580	Pp6c19_980	(1 of 2) PTHR31079:SF6 - NAC DOMAIN CONTAINING PROTEIN 73
PP3C11_25140	Pp6c11_13990	(1 of 3) PTHR24055:SF205 - MITOGEN-ACTIVATED PROTEIN KINASE 1-RELATED
PP3C10_13370	Pp6c10_7090	0
PP3C2_2170	Pp6c2_630	(1 of 46) 2.7.10.2 - Non-specific protein-tyrosine kinase / Cytoplasmic protein tyrosine kinase
PP3C11_5820	Pp6c11_3280	(1 of 4) PTHR24349:SF167 - CALCIUM-DEPENDENT PROTEIN KINASE 10-RELATED
PP3C3_12290	Pp6c3_6310	(1 of 2) PTHR12837 - POLY ADP-RIBOSE GLYCOHYDROLASE
PP3C12_13810	Pp6c12_6810	(1 of 1) PTHR24012:SF449 - SPLICING FACTOR 3B SUBUNIT 4
PP3C16_5350	Pp6c16_9790	(1 of 3) PTHR21094:SF1 - GOLGI SNAP RECEPTOR COMPLEX MEMBER 1-1
PP3C3_2920	Pp6c3_1660	(1 of 23) PF00575 - S1 RNA binding domain (S1)
PP3C6_23360	Pp6c6_12380	(1 of 4) 2.8.1.12 - Molybdopterin synthase / MPT synthase
PP3C15_13310	Pp6c15_6800	(1 of 2) PTHR24326:SF290 - GB
PP3C5_20190	Pp6c5_10440	(1 of 1) KOG1084 - Transcription factor TCF20
PP3C9_10940	Pp6c9_5420	(1 of 3) PTHR24055:SF228 - PROTEIN KINASE FAMILY PROTEIN-RELATED
PP3C5_19490	Pp6c5_10090	0
PP3C9_20349	Pp6c9_10210	(1 of 2) PTHR22100:SF13 - WINGS APART-LIKE PROTEIN HOMOLOG
PP3C2_28760	Pp6c2_15720	(1 of 2) PF00631 - GGL domain (G-gamma)
PP3C10_24130	Pp6c10_12610	0
translational initiation GO:0006413
PP3C16_14950	Pp6c16_12300	(1 of 2) PTHR10938//PTHR10938:SF2 - TRANSLATION INITIATION FACTOR IF-3
PP3C24_13910	Pp6c24_7210	(1 of 2) PTHR10784 - EUKARYOTIC TRANSLATION INITIATION FACTOR 6
PP3C16_21900	Pp6c16_1490	(1 of 3) PTHR10388//PTHR10388:SF14 - EUKARYOTIC TRANSLATION INITIATION FACTOR SUI1
PP3C4_24414	Pp6c4_12840	(1 of 5) PTHR13937 - EUKARYOTIC TRANSLATION INITATION FACTOR 3, SUBUNIT 8 EIF3S8 -RELATED
PP3C20_3440	Pp6c20_2850	0
PP3C3_35650	Pp6c3_18950	(1 of 2) PTHR32091:SF0 - EUKARYOTIC INITIATION FACTOR 4B-RELATED
PP3C13_13620	Pp6c13_6160	(1 of 4) PTHR21668 - EIF-1A
PP3C4_28500	Pp6c4_15020	(1 of 2) PTHR23115:SF186 - EUKARYOTIC TRANSLATION INITIATION FACTOR 5B
PP3C1_37340	Pp6c1_19660	(1 of 6) PTHR19877 - WD40 REPEAT PROTEIN
PP3C16_8950	Pp6c16_5040	(1 of 3) PTHR19248 - ATP-BINDING TRANSPORT PROTEIN-RELATED
PP3C17_18440	Pp6c17_9580	(1 of 1) KOG3942 - MIF4G domain-containing protein
PP3C26_10770	Pp6c26_6120	(1 of 5) PTHR13937 - EUKARYOTIC TRANSLATION INITATION FACTOR 3, SUBUNIT 8 EIF3S8 -RELATED
PP3C6_1920	Pp6c6_1240	(1 of 1) PTHR23115:SF184 - TRANSLATION INITIATION FACTOR IF-2, MITOCHONDRIAL
PP3C17_18740	Pp6c17_9700	(1 of 3) KOG0401 - Translation initiation factor 4F, ribosome/mRNA-bridging subunit (eIF-4G)
PP3C3_3440	Pp6c3_1970	(1 of 3) PTHR12399 - EUKARYOTIC TRANSLATION INITIATION FACTOR 3 SUBUNIT 7
PP3C27_2790	Pp6c25_3810	(1 of 2) PTHR10938//PTHR10938:SF2 - TRANSLATION INITIATION FACTOR IF-3
PP3C17_18640	Pp6c17_9670	(1 of 7) PTHR23253 - EUKARYOTIC TRANSLATION INITIATION FACTOR 4 GAMMA
PP3C14_20340	Pp6c14_11060	(1 of 3) KOG0401 - Translation initiation factor 4F, ribosome/mRNA-bridging subunit (eIF-4G)
PP3C3_36480	Pp6c3_19390	(1 of 2) PTHR23253:SF26 - EUKARYOTIC TRANSLATION INITIATION FACTOR 4G
PP3C3_8500	Pp6c3_4140	(1 of 5) PTHR13937 - EUKARYOTIC TRANSLATION INITATION FACTOR 3, SUBUNIT 8 EIF3S8 -RELATED
PP3C5_28210	Pp6c5_14260	(1 of 5) PTHR24031//PTHR24031:SF322 - RNA HELICASE
PP3C25_1990	Pp6c25_6240	(1 of 3) PTHR19248 - ATP-BINDING TRANSPORT PROTEIN-RELATED
PP3C4_20470	Pp6c4_10770	(1 of 5) PTHR21681 - EUKARYOTIC TRANSLATION INITIATION FACTOR 3 SUBUNIT 1
PP3C21_22430	Pp6c21_11580	(1 of 2) PTHR13242 - EUKARYOTIC TRANSLATION INITIATION FACTOR 3
PP3C11_25960	Pp6c11_14490	(1 of 2) PTHR14068 - EUKARYOTIC TRANSLATION INITIATION FACTOR 3 EIF3 -RELATED
PP3C1_26700	Pp6c1_13940	(1 of 2) PF00098//PF06273 - Zinc knuckle (zf-CCHC) // Plant specific eukaryotic initiation factor 4B (eIF-4B)
PP3C13_8400	Pp6c13_4030	(1 of 3) PTHR12399 - EUKARYOTIC TRANSLATION INITIATION FACTOR 3 SUBUNIT 7
PP3C7_5020	Pp6c7_3180	(1 of 1) PTHR23115:SF164 - EUKARYOTIC TRANSLATION INITIATION FACTOR 2 SUBUNIT 3
PP3C6_10501	Pp6c6_5810	(1 of 4) PTHR23001:SF8 - EUKARYOTIC TRANSLATION INITIATION FACTOR 5-2-RELATED
PP3C3_10600	Pp6c3_5220	(1 of 3) PTHR14005 - EUKARYOTIC TRANSLATION INITIATION FACTOR 3, THETA SUBUNIT
PP3C3_37250	Pp6c3_19830	(1 of 2) PTHR23253:SF26 - EUKARYOTIC TRANSLATION INITIATION FACTOR 4G
PP3C16_8280	Pp6c16_5560	(1 of 1) PTHR21641 - TRANSLATION INITIATION FACTOR-RELATED
PP3C17_19090	Pp6c17_9930	(1 of 6) PTHR19877 - WD40 REPEAT PROTEIN
PP3C20_5690	Pp6c20_4030	(1 of 3) PTHR10317 - EUKARYOTIC TRANSLATION INITIATION FACTOR 3 SUBUNIT E
PP3C9_17550	Pp6c9_8540	(1 of 3) PTHR10352 - EUKARYOTIC TRANSLATION INITIATION FACTOR 3 SUBUNIT G
PP3C14_20220	Pp6c14_11010	(1 of 3) KOG0401 - Translation initiation factor 4F, ribosome/mRNA-bridging subunit (eIF-4G)
PP3C7_370	Pp6c7_300	(1 of 2) PTHR14068 - EUKARYOTIC TRANSLATION INITIATION FACTOR 3 EIF3 -RELATED
pentose-phosphate shunt, oxidative branch GO:0009051
PP3C20_10460	Pp6c20_6730	(1 of 3) PTHR23429//PTHR23429:SF6 - GLUCOSE-6-PHOSPHATE 1-DEHYDROGENASE G6PD
PP3C14_13300	Pp6c14_7480	(1 of 4) PTHR23429:SF3 - GLUCOSE-6-PHOSPHATE 1-DEHYDROGENASE 2, CHLOROPLASTIC-RELATED
PP3C13_21630	Pp6c13_10660	(1 of 7) 1.1.1.44 - Phosphogluconate dehydrogenase (NADP(+)-dependent, decarboxylating) / Phosphogluconic acid dehydrogenase
PP3C23_16910	Pp6c23_8280	(1 of 3) PTHR23429//PTHR23429:SF6 - GLUCOSE-6-PHOSPHATE 1-DEHYDROGENASE G6PD
PP3C10_3450	Pp6c10_1800	(1 of 4) PTHR23429:SF3 - GLUCOSE-6-PHOSPHATE 1-DEHYDROGENASE 2, CHLOROPLASTIC-RELATED
PP3C15_23960	Pp6c15_12260	(1 of 7) 1.1.1.44 - Phosphogluconate dehydrogenase (NADP(+)-dependent, decarboxylating) / Phosphogluconic acid dehydrogenase
PP3C14_2990	Pp6c14_1270	(1 of 4) PTHR23429:SF3 - GLUCOSE-6-PHOSPHATE 1-DEHYDROGENASE 2, CHLOROPLASTIC-RELATED
PP3C9_24310	Pp6c9_11980	(1 of 7) 1.1.1.44 - Phosphogluconate dehydrogenase (NADP(+)-dependent, decarboxylating) / Phosphogluconic acid dehydrogenase
PP3C2_37930	Pp6c2_20850	(1 of 2) PTHR11054 - 6-PHOSPHOGLUCONOLACTONASE
PP3C12_10460	Pp6c12_4980	(1 of 7) 1.1.1.44 - Phosphogluconate dehydrogenase (NADP(+)-dependent, decarboxylating) / Phosphogluconic acid dehydrogenase
pentose-phosphate shunt, oxidative branch GO:0009051
PP3C11_4640	Pp6c11_2620	(1 of 2) PTHR24349:SF93 - CALCIUM-DEPENDENT PROTEIN KINASE 14
PP3C18_15450	Pp6c18_7090	(1 of 14) 1.2.1.12 - Glyceraldehyde-3-phosphate dehydrogenase (phosphorylating) / Triosephosphate dehydrogenase
PP3C9_4620	Pp6c9_2520	(1 of 4) PTHR24349:SF87 - CALCIUM-DEPENDENT PROTEIN KINASE 16-RELATED
PP3C12_23490	Pp6c12_11640	(1 of 10) PTHR23257:SF347 - SERINE/THREONINE-PROTEIN KINASE KINX-RELATED
PP3C14_24300	Pp6c14_13440	(1 of 3) PTHR10584//PTHR10584:SF162 - SUGAR KINASE
PP3C21_21530	Pp6c21_11400	(1 of 3) PTHR23257:SF378 - INTEGRIN-LINKED PROTEIN KINASE FAMILY PROTEIN-RELATED
PP3C17_8050	Pp6c17_3780	(1 of 7) PTHR11817:SF5 - PYRUVATE KINASE-RELATED
PP3C21_18040	Pp6c21_9760	(1 of 15) PTHR24423:SF365 - ETHYLENE RECEPTOR 1-RELATED
PP3C9_570	Pp6c9_210	(1 of 1) PTHR10992//PTHR10992:SF866 - ALPHA/BETA HYDROLASE FOLD-CONTAINING PROTEIN
PP3C5_21420	Pp6c5_11270	(1 of 5) PTHR24423//PTHR24423:SF524 - TWO-COMPONENT SENSOR HISTIDINE KINASE
PP3C2_10660	Pp6c2_6050	(1 of 5) PTHR13832:SF252 - PROTEIN PHOSPHATASE 2C 27-RELATED
PP3C18_13680	Pp6c18_6150	(1 of 2) PF02816 - Alpha-kinase family (Alpha_kinase)
PP3C6_16010	Pp6c6_8460	(1 of 9) PF07714//PF08263//PF13855 - Protein tyrosine kinase (Pkinase_Tyr) // Leucine rich repeat N-terminal domain (LRRNT_2) // Leucine rich repeat (LRR_8)
PP3C9_21410	Pp6c9_10780	(1 of 3) PTHR24349:SF95 - CALCIUM-DEPENDENT PROTEIN KINASE 3
PP3C11_6330	Pp6c11_3510	(1 of 4) PTHR27001:SF12 - CHITIN ELICITOR RECEPTOR KINASE 1
PP3C7_4850	Pp6c7_3030	(1 of 5) PTHR13832:SF342 - PROTEIN PHOSPHATASE 2C 64-RELATED
PP3C21_19280	Pp6c21_10370	(1 of 15) 2.7.1.1 - Hexokinase / Hexokinase type IV (glucokinase)
PP3C11_22930	Pp6c11_12410	(1 of 4) PTHR16023 - TAX1 BINDING PROTEIN-RELATED
PP3C18_5120	Pp6c18_2270	(1 of 1) PTHR23257//PTHR23257:SF471 - SERINE-THREONINE PROTEIN KINASE
PP3C6_50	Pp6c6_120	(1 of 9) PTHR24349:SF81 - CALCIUM-DEPENDENT PROTEIN KINASE 20
PP3C14_17730	Pp6c14_9710	(1 of 2) 2.7.1.138 - Ceramide kinase / Acylsphingosine kinase
PP3C16_17510	Pp6c16_3440	(1 of 736) 2.7.11.1 - Non-specific serine/threonine protein kinase / Threonine-specific protein kinase
PP3C5_23340	Pp6c5_12140	(1 of 1) PTHR14237:SF19 - MOLYBDENUM COFACTOR SULFURASE
PP3C21_1520	Pp6c21_830	(1 of 14) PF00069//PF07714 - Protein kinase domain (Pkinase) // Protein tyrosine kinase (Pkinase_Tyr)
PP3C7_3140	Pp6c7_1930	(1 of 6) PTHR27001:SF152 - GENOMIC DNA, CHROMOSOME 3, P1 CLONE:MMM17-RELATED
PP3C3_30850	Pp6c3_16200	(1 of 3) 2.4.2.14 - Amidophosphoribosyltransferase / Phosphoribosyldiphosphate 5-amidotransferase
PP3C1_24850	Pp6c1_13010	(1 of 5) PTHR22847:SF422 - PROTEIN SUPPRESSOR OF PHYA-105 1
PP3C9_18950	Pp6c9_9400	(1 of 2) PTHR24423//PTHR24423:SF512 - TWO-COMPONENT SENSOR HISTIDINE KINASE
PP3C14_1880	Pp6c14_800	(1 of 1) PTHR12586 - CDP-DIACYLGLYCEROL--SERINE O-PHOSPHATIDYLTRANSFERASE
PP3C20_10460	Pp6c20_6730	(1 of 3) PTHR23429//PTHR23429:SF6 - GLUCOSE-6-PHOSPHATE 1-DEHYDROGENASE G6PD
PP3C8_1070	Pp6c8_470	(1 of 6) PTHR27001:SF152 - GENOMIC DNA, CHROMOSOME 3, P1 CLONE:MMM17-RELATED
PP3C17_21370	Pp6c17_11350	(1 of 6) PTHR14095 - PHOSPHATASE 2A REGULATORY SUBUNIT-RELATED
PP3C4_24414	Pp6c4_12840	(1 of 5) PTHR13937 - EUKARYOTIC TRANSLATION INITATION FACTOR 3, SUBUNIT 8 EIF3S8 -RELATED
PP3C5_3880	Pp6c5_2200	(1 of 7) PTHR24423:SF436 - HISTIDINE KINASE 1
PP3C12_18960	Pp6c12_9480	(1 of 10) PTHR23257:SF347 - SERINE/THREONINE-PROTEIN KINASE KINX-RELATED
PP3C11_18330	Pp6c11_9780	(1 of 1) PTHR13832//PTHR13832:SF326 - PROTEIN PHOSPHATASE 2C
PP3C4_12390	Pp6c4_6350	(1 of 7) 2.7.4.8 - Guanylate kinase / Guanosine monophosphate kinase
PP3C1_34070	Pp6c1_17970	(1 of 5) 1.1.1.205 - IMP dehydrogenase / Inosinic acid dehydrogenase
PP3C14_20510	Pp6c14_11150	(1 of 736) 2.7.11.1 - Non-specific serine/threonine protein kinase / Threonine-specific protein kinase
PP3C2_38340	Pp6c2_21030	(1 of 1) PTHR11909:SF163 - PROTEIN F22F1.2-RELATED
PP3C12_190	Pp6c12_60	(1 of 9) PTHR24349:SF81 - CALCIUM-DEPENDENT PROTEIN KINASE 20
PP3C5_17340	Pp6c5_9250	(1 of 4) PTHR27001//PTHR27001:SF100 - FAMILY NOT NAMED // PROTEIN KINASE FAMILY PROTEIN
PP3C13_8200	Pp6c13_3930	(1 of 1) PTHR13205 - TRANSMEMBRANE PROTEIN 15-RELATED
PP3C26_15150	Pp6c26_8280	(1 of 2) PTHR13622//PTHR13622:SF7 - THIAMIN PYROPHOSPHOKINASE
PP3C13_3900	Pp6c13_2030	(1 of 5) PTHR22958 - RELATED TO MULTIFUNCTIONAL CYCLIN-DEPENDENT KINASE-RELATED
PP3C22_13970	Pp6c21_7340	(1 of 2) 2.5.1.72 - Quinolinate synthase / Quinolinate synthetase
PP3C20_17580	Pp6c20_9630	(1 of 9) PF05231 - MASE1 (MASE1)
PP3C5_17150	Pp6c5_9110	(1 of 3) PTHR24343:SF169 - SERINE/THREONINE-PROTEIN KINASE SRK2D-RELATED
PP3C7_5880	Pp6c7_3790	(1 of 4) 2.7.1.68 - 1-phosphatidylinositol-4-phosphate 5-kinase / Type I PIP kinase
PP3C1_24090	Pp6c1_12660	(1 of 5) PTHR13832:SF252 - PROTEIN PHOSPHATASE 2C 27-RELATED
PP3C13_2950	Pp6c13_1490	(1 of 46) 2.7.10.2 - Non-specific protein-tyrosine kinase / Cytoplasmic protein tyrosine kinase
PP3C16_18830	Pp6c16_2670	(1 of 5) PTHR13697:SF7 - 6-PHOSPHOFRUCTOKINASE 1-RELATED
PP3C10_25720	Pp6c10_13320	(1 of 4) 2.7.7.1 - Nicotinamide-nucleotide adenylyltransferase / NMNAT
PP3C6_11330	Pp6c6_6140	(1 of 2) PTHR10048:SF22 - PHOSPHATIDYLINOSITOL 4-KINASE BETA
PP3C5_15380	Pp6c5_7990	(1 of 86) PTHR23257:SF454 - SERINE/THREONINE-PROTEIN KINASE QKGA-RELATED
PP3C1_13640	Pp6c1_7360	(1 of 4) PTHR24356//PTHR24356:SF182 - SERINE/THREONINE-PROTEIN KINASE
PP3C11_15430	Pp6c11_8410	(1 of 2) PTHR14969:SF3 - DIHYDROSPHINGOSINE 1-PHOSPHATE PHOSPHATASE LCB3-RELATED
PP3C1_20050	Pp6c1_9200	(1 of 13) 2.7.13.3//3.1.3.16 - Histidine kinase / Protein kinase (histidine) // Protein-serine/threonine phosphatase / Serine/threonine specific protein phosphatase
PP3C18_12340	Pp6c18_5410	(1 of 7) PTHR24058:SF17 - HOMEODOMAIN INTERACTING PROTEIN KINASE, ISOFORM A
PP3C3_24690	Pp6c3_12970	(1 of 31) 2.7.10.1//2.7.11.1 - Receptor protein-tyrosine kinase / Receptor protein tyrosine kinase // Non-specific serine/threonine protein kinase / Threonine-specific protein kinase
PP3C13_14970	Pp6c13_7120	(1 of 2) 2.1.2.2 - Phosphoribosylglycinamide formyltransferase / Glycinamide ribonucleotide transformylase
PP3C5_22480	Pp6c5_11740	(1 of 3) 4.1.99.18 - Cyclic pyranopterin phosphate synthase / Molybdenum cofactor biosynthesis protein 1
PP3C9_25160	Pp6c21_5560	(1 of 16) PTHR24423:SF365 - ETHYLENE RECEPTOR 1-RELATED
PP3C7_4070	Pp6c7_2570	(1 of 736) 2.7.11.1 - Non-specific serine/threonine protein kinase / Threonine-specific protein kinase
PP3C22_1940	Pp6c22_1040	(1 of 2) PTHR10048:SF15 - PHOSPHATIDYLINOSITOL 4-KINASE ALPHA-LIKE PROTEIN P2-RELATED
PP3C17_18370	Pp6c17_9530	(1 of 2) PTHR13954 - IRE1-RELATED
PP3C24_16310	Pp6c24_8470	(1 of 5) PTHR24356:SF155 - PROTEIN KINASE
PP3C17_19290	Pp6c17_10070	(1 of 6) PTHR27001:SF152 - GENOMIC DNA, CHROMOSOME 3, P1 CLONE:MMM17-RELATED
PP3C12_21880	Pp6c12_10630	(1 of 2) PTHR24349:SF23 - MAP KINASE-ACTIVATED PROTEIN KINASE 5
PP3C15_23940	Pp6c15_12240	(1 of 2) PTHR10159:SF329 - PROTEIN-TYROSINE-PHOSPHATASE IBR5
PP3C10_8000	Pp6c10_4340	(1 of 6) PTHR24347:SF1 - PROTEIN CKK-1, ISOFORM B
PP3C13_8870	Pp6c13_4370	(1 of 7) PTHR24057 - GLYCOGEN SYNTHASE KINASE-3 ALPHA
PP3C22_2990	Pp6c22_1590	(1 of 2) 2.4.1.83 - Dolichyl-phosphate beta-D-mannosyltransferase / Mannosylphosphoryldolichol synthase
PP3C11_21820	Pp6c11_11690	(1 of 3) PTHR24361//PTHR24361:SF318 - MITOGEN-ACTIVATED KINASE KINASE KINASE
PP3C2_35809	Pp6c2_19750	(1 of 11) 4.1.2.13 - Fructose-bisphosphate aldolase / Fructose-1,6-bisphosphate triosephosphate-lyase
PP3C2_17640	Pp6c2_9950	(1 of 736) 2.7.11.1 - Non-specific serine/threonine protein kinase / Threonine-specific protein kinase
PP3C6_12700	Pp6c6_6850	(1 of 2) 4.1.1.33 - Diphosphomevalonate decarboxylase / Mevalonate pyrophosphate decarboxylase
PP3C2_1520	Pp6c2_840	(1 of 6) PTHR10165 - LIPID PHOSPHATE PHOSPHATASE
PP3C14_13300	Pp6c14_7480	(1 of 4) PTHR23429:SF3 - GLUCOSE-6-PHOSPHATE 1-DEHYDROGENASE 2, CHLOROPLASTIC-RELATED
PP3C11_19280	Pp6c11_10510	(1 of 5) PTHR13832:SF342 - PROTEIN PHOSPHATASE 2C 64-RELATED
PP3C21_11870	Pp6c21_6630	(1 of 1) PF07714//PF08238 - Protein tyrosine kinase (Pkinase_Tyr) // Sel1 repeat (Sel1)
PP3C7_5390	Pp6c7_3450	(1 of 1) PTHR13832//PTHR13832:SF303 - PROTEIN PHOSPHATASE 2C
PP3C2_1120	Pp6c2_610	(1 of 46) 2.7.10.2 - Non-specific protein-tyrosine kinase / Cytoplasmic protein tyrosine kinase
PP3C5_17270	Pp6c5_9180	(1 of 3) PTHR27001:SF100 - PROTEIN KINASE FAMILY PROTEIN
PP3C10_11000	Pp6c10_5770	(1 of 2) PTHR23257//PTHR23257:SF541 - SERINE-THREONINE PROTEIN KINASE
PP3C2_5400	Pp6c2_3370	(1 of 3) PF00072//PF02518 - Response regulator receiver domain (Response_reg) // Histidine kinase-, DNA gyrase B-, and HSP90-like ATPase (HATPase_c)
PP3C10_2950	Pp6c10_1400	(1 of 29) PF14531 - Kinase-like (Kinase-like)
PP3C27_2730	Pp6c25_3760	(1 of 2) PF00072//PF00512//PF02518//PF08447 - Response regulator receiver domain (Response_reg) // His Kinase A (phospho-acceptor) domain (HisKA) // Histidine kinase-, DNA gyrase B-, and HSP90-like ATPase (HATPase_c) // PAS fold (PAS_3)
PP3C16_6290	Pp6c16_6750	(1 of 1) PTHR10343:SF57 - PHOSPHOGLUCAN PHOSPHATASE LSF1, CHLOROPLASTIC
PP3C2_12320	Pp6c2_7010	(1 of 10) PF07714//PF08263 - Protein tyrosine kinase (Pkinase_Tyr) // Leucine rich repeat N-terminal domain (LRRNT_2)
PP3C15_11760	Pp6c15_6160	(1 of 1) PTHR24361//PTHR24361:SF326 - MITOGEN-ACTIVATED KINASE KINASE KINASE
PP3C1_32070	Pp6c1_16680	(1 of 1) PF13350 - Tyrosine phosphatase family (Y_phosphatase3)
PP3C8_5420	Pp6c8_2870	(1 of 3) PTHR13832//PTHR13832:SF241 - PROTEIN PHOSPHATASE 2C
PP3C27_4590	Pp6c25_2430	(1 of 4) PF00069//PF00092//PF02743 - Protein kinase domain (Pkinase) // von Willebrand factor type A domain (VWA) // Cache domain (Cache_1)
PP3C1_34170	Pp6c1_17920	(1 of 5) 1.1.1.205 - IMP dehydrogenase / Inosinic acid dehydrogenase
PP3C7_17730	Pp6c7_9600	(1 of 7) PTHR24423:SF436 - HISTIDINE KINASE 1
PP3C13_2910	Pp6c13_1480	(1 of 21) PF00069//PF00931 - Protein kinase domain (Pkinase) // NB-ARC domain (NB-ARC)
PP3C15_10850	Pp6c15_5710	(1 of 1) KOG0440 - Cell cycle-associated protein Mob1-1
PP3C6_11730	Pp6c6_6330	(1 of 5) PTHR24423//PTHR24423:SF524 - TWO-COMPONENT SENSOR HISTIDINE KINASE
PP3C27_4700	Pp6c25_2390	(1 of 3) PTHR10566:SF76 - PROTEIN Y32H12A.7
PP3C9_21840	Pp6c9_11100	(1 of 15) PTHR24423:SF365 - ETHYLENE RECEPTOR 1-RELATED
PP3C15_18090	Pp6c15_8940	(1 of 2) 3.6.1.12 - dCTP diphosphatase / Deoxycytidine-triphosphatase
PP3C12_540	Pp6c12_190	(1 of 1) PTHR12497:SF0 - TAFAZZIN
PP3C10_1370	Pp6c10_390	(1 of 8) PTHR27001:SF10 - RECEPTOR-LIKE SERINE/THREONINE-PROTEIN KINASE ALE2
PP3C3_36775	Pp6c3_19600	(1 of 10) PTHR23257:SF347 - SERINE/THREONINE-PROTEIN KINASE KINX-RELATED
PP3C7_1290	Pp6c7_780	(1 of 2) PF01842//PF07714 - ACT domain (ACT) // Protein tyrosine kinase (Pkinase_Tyr)
PP3C10_6970	Pp6c10_3710	(1 of 2) PTHR12358//PTHR12358:SF42 - SPHINGOSINE KINASE
PP3C15_5330	Pp6c15_3040	(1 of 3) PTHR27001:SF132 - PROLINE-RICH RECEPTOR-LIKE PROTEIN KINASE PERK8
PP3C18_4620	Pp6c18_2010	(1 of 15) PTHR24423:SF365 - ETHYLENE RECEPTOR 1-RELATED
PP3C15_3360	Pp6c15_1680	(1 of 1) PF00400//PF13646//PF14538 - WD domain, G-beta repeat (WD40) // HEAT repeats (HEAT_2) // Raptor N-terminal CASPase like domain (Raptor_N)
PP3C25_5290	Pp6c25_7770	(1 of 736) 2.7.11.1 - Non-specific serine/threonine protein kinase / Threonine-specific protein kinase
PP3C19_17830	Pp6c19_9330	(1 of 5) PTHR24356:SF155 - PROTEIN KINASE
PP3C15_25040	Pp6c15_12660	(1 of 2) PTHR24361:SF129 - MITOGEN-ACTIVATED PROTEIN KINASE KINASE KINASE 19
PP3C13_21630	Pp6c13_10660	(1 of 7) 1.1.1.44 - Phosphogluconate dehydrogenase (NADP(+)-dependent, decarboxylating) / Phosphogluconic acid dehydrogenase
PP3C20_2460	Pp6c20_2220	(1 of 7) 2.7.6.1 - Ribose-phosphate diphosphokinase / Ribose-phosphate pyrophosphokinase
PP3C4_27580	Pp6c4_14400	(1 of 7) PF00072//PF00512//PF01590//PF02518 - Response regulator receiver domain (Response_reg) // His Kinase A (phospho-acceptor) domain (HisKA) // GAF domain (GAF) // Histidine kinase-, DNA gyrase B-, and HSP90-like ATPase (HATPase_c)
PP3C20_4170	Pp6c20_3240	(1 of 9) PTHR24349:SF81 - CALCIUM-DEPENDENT PROTEIN KINASE 20
PP3C4_27560	Pp6c4_14390	(1 of 7) PF00072//PF00512//PF01590//PF02518 - Response regulator receiver domain (Response_reg) // His Kinase A (phospho-acceptor) domain (HisKA) // GAF domain (GAF) // Histidine kinase-, DNA gyrase B-, and HSP90-like ATPase (HATPase_c)
PP3C22_4630	Pp6c22_2340	(1 of 1) 3.1.3.25//3.1.3.93 - Inositol-phosphate phosphatase / Myo-inositol-1-phosphatase
PP3C22_14420	Pp6c22_7380	(1 of 5) 3.1.3.67 - Phosphatidylinositol-3,4,5-trisphosphate 3-phosphatase / Phosphatidylinositol-3,4,5-trisphosphate 3-phosphohydrolase
PP3C2_1260	Pp6c2_1260	(1 of 4) PTHR24055:SF184 - SERINE/THREONINE-PROTEIN KINASE MHK
PP3C10_10220	Pp6c10_5470	(1 of 5) 2.2.1.1 - Transketolase / Glycoaldehyde transferase
PP3C27_4840	Pp6c25_2250	(1 of 10) 2.7.1.4 - Fructokinase / D-fructokinase
PP3C17_20870	Pp6c17_11010	(1 of 21) PF00069//PF00931 - Protein kinase domain (Pkinase) // NB-ARC domain (NB-ARC)
PP3C18_20140	Pp6c18_9150	(1 of 2) PTHR31559:SF0 - GLUTAMINE AMIDOTRANSFERASE SNO1-RELATED
PP3C14_15220	Pp6c14_8500	(1 of 736) 2.7.11.1 - Non-specific serine/threonine protein kinase / Threonine-specific protein kinase
PP3C16_2580	Pp6c16_8390	(1 of 6) PTHR27001:SF21 - PROTEIN STRUBBELIG-RECEPTOR FAMILY 6-RELATED
PP3C5_26340	Pp6c5_13560	(1 of 3) PTHR15184:SF45 - ATP SYNTHASE SUBUNIT BETA-1, MITOCHONDRIAL-RELATED
PP3C3_30900	Pp6c3_16260	(1 of 3) 2.4.2.14 - Amidophosphoribosyltransferase / Phosphoribosyldiphosphate 5-amidotransferase
PP3C10_660	Pp6c10_240	(1 of 1) PTHR10067:SF4 - PHOSPHATIDYLSERINE DECARBOXYLASE PROENZYME
PP3C17_14330	Pp6c17_7350	(1 of 736) 2.7.11.1 - Non-specific serine/threonine protein kinase / Threonine-specific protein kinase
PP3C13_2610	Pp6c13_1270	(1 of 21) PF00069//PF00931 - Protein kinase domain (Pkinase) // NB-ARC domain (NB-ARC)
PP3C22_13400	Pp6c22_6810	(1 of 5) PTHR18896:SF60 - PHOSPHOLIPASE D DELTA
PP3C23_16910	Pp6c23_8280	(1 of 3) PTHR23429//PTHR23429:SF6 - GLUCOSE-6-PHOSPHATE 1-DEHYDROGENASE G6PD
PP3C24_12290	Pp6c24_5970	(1 of 7) PTHR24058:SF17 - HOMEODOMAIN INTERACTING PROTEIN KINASE, ISOFORM A
PP3C7_4010	Pp6c7_2540	(1 of 3) PTHR24361//PTHR24361:SF318 - MITOGEN-ACTIVATED KINASE KINASE KINASE
PP3C11_19180	Pp6c11_10430	(1 of 4) PTHR20953 - KINASE-RELATED
PP3C10_2540	Pp6c10_1110	(1 of 3) 1.1.1.42 - Isocitrate dehydrogenase (NADP(+)) / oxalosuccinate carboxylase
PP3C20_5060	Pp6c20_3600	(1 of 14) 1.2.1.12 - Glyceraldehyde-3-phosphate dehydrogenase (phosphorylating) / Triosephosphate dehydrogenase
PP3C18_12630	Pp6c18_5580	(1 of 42) KOG0198 - MEKK and related serine/threonine protein kinases
PP3C17_11720	Pp6c17_5820	(1 of 4) KOG4747 - Two-component phosphorelay intermediate involved in MAP kinase cascade regulation
PP3C18_2880	Pp6c18_1370	(1 of 21) PF00069//PF00931 - Protein kinase domain (Pkinase) // NB-ARC domain (NB-ARC)
PP3C7_25750	Pp6c7_13960	(1 of 2) PF00069//PF12819 - Protein kinase domain (Pkinase) // Carbohydrate-binding protein of the ER (Malectin_like)
PP3C8_22390	Pp6c8_11510	(1 of 1) PTHR24359 - SERINE/THREONINE-PROTEIN KINASE SBK1
PP3C21_1300	Pp6c21_680	(1 of 6) PTHR14095 - PHOSPHATASE 2A REGULATORY SUBUNIT-RELATED
PP3C14_25010	Pp6c14_13760	(1 of 736) 2.7.11.1 - Non-specific serine/threonine protein kinase / Threonine-specific protein kinase
PP3C17_16210	Pp6c17_8280	(1 of 7) PTHR27001:SF83 - LRR RECEPTOR-LIKE SERINE/THREONINE-PROTEIN KINASE MRH1-RELATED
PP3C1_32730	Pp6c1_17110	(1 of 3) PF00072//PF02518 - Response regulator receiver domain (Response_reg) // Histidine kinase-, DNA gyrase B-, and HSP90-like ATPase (HATPase_c)
PP3C10_10680	Pp6c10_5650	(1 of 5) 2.2.1.1 - Transketolase / Glycoaldehyde transferase
PP3C14_25570	Pp6c14_14040	(1 of 4) PTHR13832:SF286 - PROTEIN PHOSPHATASE 2C 33-RELATED
PP3C15_9260	Pp6c15_5060	(1 of 2) PTHR24056:SF45 - SERINE/THREONINE-PROTEIN KINASE PRP4 HOMOLOG
PP3C10_19590	Pp6c10_10400	(1 of 1) 2.4.2.18//4.1.3.27 - Anthranilate phosphoribosyltransferase / Phosphoribosyl-anthranilate pyrophosphorylase
PP3C9_10970	Pp6c9_5450	(1 of 4) PTHR13832:SF158 - PROTEIN PHOSPHATASE 2C 5-RELATED
PP3C16_23160	Pp6c16_1000	(1 of 21) PF00069//PF00931 - Protein kinase domain (Pkinase) // NB-ARC domain (NB-ARC)
PP3C15_2400	Pp6c15_1210	(1 of 6) 2.7.1.90 - Diphosphate--fructose-6-phosphate 1-phosphotransferase / Pyrophosphate-dependent 6-phosphofructose-1-kinase
PP3C9_15130	Pp6c9_7480	(1 of 2) 1.4.3.16 - L-aspartate oxidase / LASPO
PP3C1_21050	Pp6c1_10780	(1 of 10) PTHR23257:SF347 - SERINE/THREONINE-PROTEIN KINASE KINX-RELATED
PP3C27_6910	Pp6c25_1100	(1 of 4) PTHR27003:SF71 - LEUCINE-RICH REPEAT (LRR) FAMILY PROTEIN
PP3C5_11330	Pp6c5_5850	(1 of 2) PTHR10048:SF22 - PHOSPHATIDYLINOSITOL 4-KINASE BETA
PP3C22_8910	Pp6c22_4720	(1 of 1) PTHR23346:SF7 - TRANSLATIONAL ACTIVATOR GCN1
PP3C11_17900	Pp6c11_9520	(1 of 2) PTHR10210:SF45 - RIBOSE-PHOSPHATE PYROPHOSPHOKINASE 3, CHLOROPLASTIC
PP3C18_4530	Pp6c18_1950	(1 of 1) PF00069//PF00225//PF00931 - Protein kinase domain (Pkinase) // Kinesin motor domain (Kinesin) // NB-ARC domain (NB-ARC)
PP3C23_14970	Pp6c23_7080	(1 of 9) PTHR27003:SF117 - CALMODULIN-BINDING RECEPTOR-LIKE CYTOPLASMIC KINASE 2
PP3C22_18600	Pp6c22_10770	(1 of 2) PTHR24361:SF408 - SERINE/THREONINE-PROTEIN KINASE STE7
PP3C9_3700	Pp6c9_1970	(1 of 2) PTHR22599 - MPS ONE BINDER KINASE ACTIVATOR-LIKE MOB
PP3C7_7150	Pp6c7_4620	(1 of 4) PTHR20953 - KINASE-RELATED
PP3C2_32860	Pp6c2_18370	(1 of 4) PTHR13832:SF158 - PROTEIN PHOSPHATASE 2C 5-RELATED
PP3C9_17180	Pp6c9_8310	(1 of 1) PTHR23151:SF9 - DIHYDROLIPOYLLYSINE-RESIDUE ACETYLTRANSFERASE COMPONENT OF PYRUVATE DEHYDROGENASE COMPLEX, MITOCHONDRIAL
PP3C24_16410	Pp6c24_8540	(1 of 14) 1.2.1.12 - Glyceraldehyde-3-phosphate dehydrogenase (phosphorylating) / Triosephosphate dehydrogenase
PP3C8_20800	Pp6c8_10820	(1 of 5) PTHR24356:SF155 - PROTEIN KINASE
PP3C15_19160	Pp6c15_9400	(1 of 2) PF00092//PF02743//PF07714 - von Willebrand factor type A domain (VWA) // Cache domain (Cache_1) // Protein tyrosine kinase (Pkinase_Tyr)
PP3C26_4790	Pp6c26_2820	(1 of 1) PTHR10683:SF6 - TRANSALDOLASE-RELATED
PP3C10_3450	Pp6c10_1800	(1 of 4) PTHR23429:SF3 - GLUCOSE-6-PHOSPHATE 1-DEHYDROGENASE 2, CHLOROPLASTIC-RELATED
PP3C1_8111	Pp6c1_4620	(1 of 8) PTHR23063:SF9 - LYSOPHOSPHOLIPID ACYLTRANSFERASE LPEAT2
PP3C2_19640	Pp6c2_11230	(1 of 4) 2.7.1.25 - Adenylyl-sulfate kinase / APS kinase
PP3C5_21160	Pp6c5_11090	(1 of 3) PTHR24343:SF169 - SERINE/THREONINE-PROTEIN KINASE SRK2D-RELATED
PP3C12_4190	Pp6c12_1620	(1 of 3) 2.7.7.15 - Choline-phosphate cytidylyltransferase / Phosphorylcholine transferase
PP3C19_3420	Pp6c19_1870	(1 of 2) PTHR13832:SF224 - PROTEIN PHOSPHATASE 2C 70
PP3C18_14490	Pp6c18_6500	(1 of 7) PTHR24058:SF17 - HOMEODOMAIN INTERACTING PROTEIN KINASE, ISOFORM A
PP3C15_23960	Pp6c15_12260	(1 of 7) 1.1.1.44 - Phosphogluconate dehydrogenase (NADP(+)-dependent, decarboxylating) / Phosphogluconic acid dehydrogenase
PP3C7_14130	Pp6c7_7950	(1 of 3) PTHR23257:SF545 - SERINE/THREONINE KINASE-RELATED
PP3C9_24370	Pp6c9_12040	(1 of 2) PTHR11909:SF73 - PROTEIN KINASE FAMILY PROTEIN
PP3C3_3140	Pp6c3_1810	(1 of 6) 4.2.1.11 - Phosphopyruvate hydratase / Enolase
PP3C14_2990	Pp6c14_1270	(1 of 4) PTHR23429:SF3 - GLUCOSE-6-PHOSPHATE 1-DEHYDROGENASE 2, CHLOROPLASTIC-RELATED
PP3C2_25440	Pp6c2_14000	(1 of 3) PTHR24056:SF107 - CYCLIN-DEPENDENT KINASE 11A-RELATED
PP3C9_3840	Pp6c9_2070	(1 of 2) PTHR24056:SF45 - SERINE/THREONINE-PROTEIN KINASE PRP4 HOMOLOG
PP3C17_4720	Pp6c17_1990	(1 of 4) 2.7.1.150 - 1-phosphatidylinositol-3-phosphate 5-kinase / Type III PIP kinase
PP3C16_300	Pp6c16_7050	(1 of 5) PTHR24423:SF525 - HYBRID SIGNAL TRANSDUCTION HISTIDINE KINASE J
PP3C24_2640	Pp6c24_1210	(1 of 6) PTHR10165 - LIPID PHOSPHATE PHOSPHATASE
PP3C14_15710	Pp6c14_8820	(1 of 1) PTHR27005:SF13 - PROTEIN KINASE-LIKE PROTEIN-RELATED
PP3C19_16320	Pp6c19_8500	(1 of 3) 1.17.7.1 - (E)-4-hydroxy-3-methylbut-2-enyl-diphosphate synthase (ferredoxin) / 4-hydroxy-3-methylbut-2-en-1-yl diphosphate synthase
PP3C9_24310	Pp6c9_11980	(1 of 7) 1.1.1.44 - Phosphogluconate dehydrogenase (NADP(+)-dependent, decarboxylating) / Phosphogluconic acid dehydrogenase
PP3C6_170	Pp6c6_210	(1 of 14) 1.2.1.12 - Glyceraldehyde-3-phosphate dehydrogenase (phosphorylating) / Triosephosphate dehydrogenase
PP3C26_13710	Pp6c26_7600	(1 of 1) PTHR11349:SF64 - NUCLEOSIDE DIPHOSPHATE KINASE HOMOLOG 5
PP3C1_29650	Pp6c1_15530	(1 of 5) PTHR11627:SF8 - FRUCTOSE-BISPHOSPHATE ALDOLASE 3, CHLOROPLASTIC-RELATED
PP3C15_17640	Pp6c15_8820	(1 of 736) 2.7.11.1 - Non-specific serine/threonine protein kinase / Threonine-specific protein kinase
PP3C9_21750	Pp6c9_11020	(1 of 4) PTHR24056:SF203 - PROTEIN KINASE SUPERFAMILY PROTEIN
PP3C2_7620	Pp6c2_4410	(1 of 2) PF02743//PF07714 - Cache domain (Cache_1) // Protein tyrosine kinase (Pkinase_Tyr)
PP3C11_21850	Pp6c11_11720	(1 of 1) PTHR24361:SF268 - SERINE/THREONINE-PROTEIN KINASE 3
PP3C3_32190	Pp6c3_16970	(1 of 7) PTHR11817:SF5 - PYRUVATE KINASE-RELATED
PP3C19_20890	Pp6c19_10680	(1 of 9) PTHR27003:SF117 - CALMODULIN-BINDING RECEPTOR-LIKE CYTOPLASMIC KINASE 2
PP3C26_4170	Pp6c26_2550	(1 of 2) 2.7.8.8 - CDP-diacylglycerol--serine O-phosphatidyltransferase / Phosphatidylserine synthase
PP3C11_10320	Pp6c11_5900	(1 of 1) PTHR15243 - SERINE/THREONINE-PROTEIN KINASE 19
PP3C24_1230	Pp6c24_540	(1 of 1) PTHR21329 - PHOSPHATIDYLINOSITOL N-ACETYLGLUCOSAMINYLTRANSFERASE SUBUNIT Q-RELATED
PP3C12_15090	Pp6c12_7620	(1 of 3) PTHR10513 - DEOXYNUCLEOSIDE KINASE
PP3C7_5570	Pp6c7_3600	(1 of 1) PTHR27000:SF205 - LRR RECEPTOR-LIKE SERINE/THREONINE-PROTEIN KINASE RPK2
PP3C26_6250	Pp6c26_3750	(1 of 5) PTHR23139//PTHR23139:SF65 - RNA-BINDING PROTEIN
PP3C11_11910	Pp6c11_6730	(1 of 4) PTHR13832:SF158 - PROTEIN PHOSPHATASE 2C 5-RELATED
PP3C3_22160	Pp6c3_11620	(1 of 3) PTHR13832:SF333 - PROTEIN PHOSPHATASE 2C 39-RELATED
PP3C14_26200	Pp6c14_14370	(1 of 2) 2.7.8.2 - Diacylglycerol cholinephosphotransferase / Phosphorylcholine--glyceride transferase
PP3C2_21130	Pp6c2_12040	(1 of 4) PTHR24054 - CASEIN KINASE II SUBUNIT ALPHA
PP3C10_2340	Pp6c10_970	(1 of 3) PTHR27001:SF164 - RECEPTOR PROTEIN KINASE TMK1-RELATED
PP3C3_18290	Pp6c3_9380	(1 of 6) PTHR10286:SF13 - INORGANIC PYROPHOSPHATASE-LIKE PROTEIN
PP3C14_18760	Pp6c14_10160	(1 of 2) PF00512//PF02518 - His Kinase A (phospho-acceptor) domain (HisKA) // Histidine kinase-, DNA gyrase B-, and HSP90-like ATPase (HATPase_c)
PP3C26_15510	Pp6c26_8460	(1 of 33) PTHR18937 - STRUCTURAL MAINTENANCE OF CHROMOSOMES SMC FAMILY MEMBER
PP3C5_26350	Pp6c5_13570	(1 of 3) PTHR15184:SF45 - ATP SYNTHASE SUBUNIT BETA-1, MITOCHONDRIAL-RELATED
PP3C9_4530	Pp6c9_2490	(1 of 4) PF09379 - FERM N-terminal domain (FERM_N)
PP3C12_21850	Pp6c12_10600	(1 of 3) PTHR24349:SF95 - CALCIUM-DEPENDENT PROTEIN KINASE 3
PP3C19_8030	Pp6c19_4620	(1 of 2) PTHR23359:SF94 - ADENYLATE KINASE 1, MITOCHONDRIAL-RELATED
PP3C6_15790	Pp6c6_8260	(1 of 20) PF00069//PF08263 - Protein kinase domain (Pkinase) // Leucine rich repeat N-terminal domain (LRRNT_2)
PP3C5_9120	Pp6c5_4790	(1 of 5) PTHR24423//PTHR24423:SF524 - TWO-COMPONENT SENSOR HISTIDINE KINASE
PP3C18_10870	Pp6c18_4720	(1 of 9) PF00560//PF07714//PF08263//PF13855 - Leucine Rich Repeat (LRR_1) // Protein tyrosine kinase (Pkinase_Tyr) // Leucine rich repeat N-terminal domain (LRRNT_2) // Leucine rich repeat (LRR_8)
PP3C4_31530	Pp6c4_16400	(1 of 1) PF01553//PF13202//PF13499 - Acyltransferase (Acyltransferase) // EF hand (EF-hand_5) // EF-hand domain pair (EF-hand_7)
PP3C2_30340	Pp6c2_16790	(1 of 736) 2.7.11.1 - Non-specific serine/threonine protein kinase / Threonine-specific protein kinase
PP3C18_5000	Pp6c18_2240	(1 of 32) 2.7.11.25 - Mitogen-activated protein kinase kinase kinase / MLTK
PP3C1_29630	Pp6c1_15520	(1 of 5) PTHR11627:SF8 - FRUCTOSE-BISPHOSPHATE ALDOLASE 3, CHLOROPLASTIC-RELATED
PP3C21_11820	Pp6c21_6570	(1 of 86) PTHR23257:SF454 - SERINE/THREONINE-PROTEIN KINASE QKGA-RELATED
PP3C2_37930	Pp6c2_20850	(1 of 2) PTHR11054 - 6-PHOSPHOGLUCONOLACTONASE
PP3C27_3390	Pp6c25_4180	(1 of 8) 3.1.3.56 - Inositol-polyphosphate 5-phosphatase / Type I inositol-polyphosphate phosphatase
PP3C21_9360	Pp6c21_5120	(1 of 5) PTHR24356:SF155 - PROTEIN KINASE
PP3C4_1480	Pp6c4_740	(1 of 3) PTHR27001:SF55 - PROLINE-RICH RECEPTOR-LIKE PROTEIN KINASE PERK5-RELATED
PP3C22_7510	Pp6c22_3830	(1 of 4) PF07714//PF13414 - Protein tyrosine kinase (Pkinase_Tyr) // TPR repeat (TPR_11)
PP3C21_15570	Pp6c21_8560	(1 of 21) PF00069//PF00931 - Protein kinase domain (Pkinase) // NB-ARC domain (NB-ARC)
PP3C20_2850	Pp6c20_2500	(1 of 3) KOG3366 - Mitochondrial F1F0-ATP synthase, subunit d/ATP7
PP3C3_9180	Pp6c3_4370	(1 of 2) KOG2895 - Uncharacterized conserved protein
PP3C14_25560	Pp6c14_14030	(1 of 4) PTHR13832:SF286 - PROTEIN PHOSPHATASE 2C 33-RELATED
PP3C9_20790	Pp6c9_10510	(1 of 5) PTHR24351//PTHR24351:SF59 - RIBOSOMAL PROTEIN S6 KINASE
PP3C15_6530	Pp6c15_3710	(1 of 1) PTHR10739//PTHR10739:SF32 - CYTIDYLYLTRANSFERASE
PP3C3_5010	Pp6c3_2590	(1 of 4) PTHR13832:SF158 - PROTEIN PHOSPHATASE 2C 5-RELATED
PP3C24_4410	Pp6c24_1950	(1 of 2) PTHR27003:SF26 - CALCIUM/CALMODULIN-REGULATED RECEPTOR-LIKE KINASE
PP3C8_25510	Pp6c8_13160	(1 of 11) PTHR18937//PTHR18937:SF207 - STRUCTURAL MAINTENANCE OF CHROMOSOMES SMC FAMILY MEMBER
PP3C1_9320	Pp6c1_5330	(1 of 17) PF00069//PF08263//PF13855 - Protein kinase domain (Pkinase) // Leucine rich repeat N-terminal domain (LRRNT_2) // Leucine rich repeat (LRR_8)
PP3C12_14340	Pp6c12_7180	(1 of 2) PTHR11922:SF1 - ANTHRANILATE PHOSPHORIBOSYLTRANSFERASE-RELATED
PP3C2_15860	Pp6c2_8800	(1 of 1) KOG0265//KOG0645 - U5 snRNP-specific protein-like factor and related proteins // WD40 repeat protein
PP3C3_18320	Pp6c3_9400	(1 of 6) PTHR10286:SF13 - INORGANIC PYROPHOSPHATASE-LIKE PROTEIN
PP3C9_24220	Pp6c9_11890	(1 of 2) PTHR13832//PTHR13832:SF227 - PROTEIN PHOSPHATASE 2C
PP3C15_11610	Pp6c15_6090	(1 of 1) PTHR24055:SF10 - MITOGEN-ACTIVATED PROTEIN KINASE 3
PP3C19_4760	Pp6c19_2720	(1 of 736) 2.7.11.1 - Non-specific serine/threonine protein kinase / Threonine-specific protein kinase
PP3C6_15470	Pp6c6_8030	(1 of 3) PTHR27001:SF100 - PROTEIN KINASE FAMILY PROTEIN
PP3C14_20430	Pp6c14_11120	(1 of 2) PTHR13954 - IRE1-RELATED
PP3C22_23120	Pp6c22_9110	(1 of 3) PTHR24058:SF44 - SERINE/THREONINE-PROTEIN KINASE AFC1
PP3C6_1780	Pp6c6_1140	(1 of 3) 3.5.4.6 - AMP deaminase / Myoadenylate deaminase
PP3C21_9650	Pp6c21_5270	(1 of 10) 3.6.1.5 - Apyrase / ATP-diphosphohydrolase
PP3C16_7610	Pp6c16_5950	(1 of 3) PTHR24423:SF381 - HISTIDINE KINASE 3
PP3C7_19140	Pp6c7_10300	(1 of 2) PF01553//PF13833 - Acyltransferase (Acyltransferase) // EF-hand domain pair (EF-hand_8)
PP3C2_17700	Pp6c2_10000	(1 of 5) PTHR11627:SF8 - FRUCTOSE-BISPHOSPHATE ALDOLASE 3, CHLOROPLASTIC-RELATED
PP3C14_19150	Pp6c14_10380	(1 of 4) PTHR22931:SF2 - PHOSPHOGLUCAN, WATER DIKINASE, CHLOROPLASTIC
PP3C20_13380	Pp6c20_7760	(1 of 4) PTHR13697//PTHR13697:SF21 - PHOSPHOFRUCTOKINASE
PP3C15_24030	Pp6c15_12330	(1 of 2) PTHR13832//PTHR13832:SF227 - PROTEIN PHOSPHATASE 2C
PP3C25_1860	Pp6c25_6200	(1 of 6) 5.3.1.9 - Glucose-6-phosphate isomerase / Phosphosaccharomutase
PP3C21_19420	Pp6c21_10450	(1 of 7) PTHR24058:SF17 - HOMEODOMAIN INTERACTING PROTEIN KINASE, ISOFORM A
PP3C4_11860	Pp6c4_6090	(1 of 6) PTHR11817:SF14 - PLASTIDIAL PYRUVATE KINASE 1, CHLOROPLASTIC
PP3C1_28510	Pp6c1_14930	(1 of 2) PF02743//PF07714 - Cache domain (Cache_1) // Protein tyrosine kinase (Pkinase_Tyr)
PP3C13_1250	Pp6c13_550	(1 of 86) PTHR23257:SF454 - SERINE/THREONINE-PROTEIN KINASE QKGA-RELATED
PP3C12_10460	Pp6c12_4980	(1 of 7) 1.1.1.44 - Phosphogluconate dehydrogenase (NADP(+)-dependent, decarboxylating) / Phosphogluconic acid dehydrogenase
PP3C13_5910	Pp6c13_3020	(1 of 3) PTHR11909:SF154 - PROTEIN KINASE FAMILY PROTEIN
PP3C21_18220	Pp6c21_9870	(1 of 4) PTHR23257//PTHR23257:SF81 - SERINE-THREONINE PROTEIN KINASE
PP3C11_10550	Pp6c11_6040	(1 of 4) PTHR10266 - CYTOCHROME C1
PP3C10_6330	Pp6c10_3350	(1 of 4) PTHR11406//PTHR11406:SF11 - PHOSPHOGLYCERATE KINASE
PP3C16_15230	Pp6c16_12470	(1 of 7) PTHR24343:SF136 - CBL-INTERACTING SERINE/THREONINE-PROTEIN KINASE 23
PP3C20_15640	Pp6c20_8560	(1 of 2) PTHR13315 - METALLO PHOSPHOESTERASE RELATED
PP3C26_15540	Pp6c26_8500	(1 of 33) PTHR18937 - STRUCTURAL MAINTENANCE OF CHROMOSOMES SMC FAMILY MEMBER
PP3C16_24840	Pp6c16_460	(1 of 3) PTHR24351//PTHR24351:SF83 - RIBOSOMAL PROTEIN S6 KINASE
PP3C6_7990	Pp6c6_4330	(1 of 5) PTHR13697:SF7 - 6-PHOSPHOFRUCTOKINASE 1-RELATED
PP3C17_3950	Pp6c17_1750	(1 of 1) PF00400//PF14538 - WD domain, G-beta repeat (WD40) // Raptor N-terminal CASPase like domain (Raptor_N)
PP3C12_16120	Pp6c12_8070	(1 of 6) PTHR11817:SF14 - PLASTIDIAL PYRUVATE KINASE 1, CHLOROPLASTIC
PP3C11_12150	Pp6c11_6860	(1 of 3) PTHR24056:SF107 - CYCLIN-DEPENDENT KINASE 11A-RELATED
PP3C3_26090	Pp6c3_13770	(1 of 5) PTHR22958 - RELATED TO MULTIFUNCTIONAL CYCLIN-DEPENDENT KINASE-RELATED
PP3C27_3830	Pp6c25_4400	(1 of 7) PF00072//PF00512//PF01590//PF02518 - Response regulator receiver domain (Response_reg) // His Kinase A (phospho-acceptor) domain (HisKA) // GAF domain (GAF) // Histidine kinase-, DNA gyrase B-, and HSP90-like ATPase (HATPase_c)
PP3C8_3330	Pp6c8_1920	(1 of 5) PTHR27001:SF224 - SOMATIC EMBRYOGENESIS RECEPTOR KINASE 1
PP3C8_15610	Pp6c8_7730	(1 of 4) PTHR13697//PTHR13697:SF21 - PHOSPHOFRUCTOKINASE
PP3C25_7050	Pp6c25_8680	(1 of 3) 2.7.11.12 - cGMP-dependent protein kinase / PKG II
PP3C22_23110	Pp6c22_9130	(1 of 5) PTHR11871//PTHR11871:SF11 - PROTEIN PHOSPHATASE PP2A REGULATORY SUBUNIT B
PP3C22_15020	Pp6c22_7730	(1 of 2) 3.1.3.64 - Phosphatidylinositol-3-phosphatase / Phosphatidyl-3-phosphate 3-phosphohydrolase
PP3C22_6760	Pp6c22_3360	(1 of 4) PTHR11817:SF4 - PYRUVATE KINASE
PP3C2_7700	Pp6c2_4450	(1 of 16) PTHR13902 - SERINE/THREONINE-PROTEIN KINASE WNK WITH NO LYSINE -RELATED
PP3C22_9120	Pp6c22_4900	(1 of 5) PTHR13832:SF342 - PROTEIN PHOSPHATASE 2C 64-RELATED
PP3C18_12930	Pp6c18_5670	(1 of 2) PTHR24056//PTHR24056:SF187 - CELL DIVISION PROTEIN KINASE
PP3C4_4230	Pp6c4_2300	(1 of 32) 2.7.11.25 - Mitogen-activated protein kinase kinase kinase / MLTK
PP3C15_21590	Pp6c15_10730	(1 of 2) PTHR24423//PTHR24423:SF512 - TWO-COMPONENT SENSOR HISTIDINE KINASE
PP3C1_15011	Pp6c1_7970	(1 of 7) PTHR27001:SF83 - LRR RECEPTOR-LIKE SERINE/THREONINE-PROTEIN KINASE MRH1-RELATED
PP3C23_22360	Pp6c23_11140	(1 of 4) PTHR27003:SF36 - LEUCINE-RICH REPEAT PROTEIN KINASE-LIKE PROTEIN
PP3C22_9450	Pp6c22_5050	(1 of 15) 2.7.1.1 - Hexokinase / Hexokinase type IV (glucokinase)
PP3C5_2710	Pp6c5_1530	(1 of 2) PTHR10983:SF16 - 1-ACYL-SN-GLYCEROL-3-PHOSPHATE ACYLTRANSFERASE EPSILON
PP3C11_18470	Pp6c11_10040	(1 of 6) PTHR27001:SF152 - GENOMIC DNA, CHROMOSOME 3, P1 CLONE:MMM17-RELATED
PP3C10_15350	Pp6c10_8140	(1 of 7) PF07173 - Protein of unknown function (DUF1399) (DUF1399)
PP3C26_3170	Pp6c26_1950	(1 of 7) PTHR24057 - GLYCOGEN SYNTHASE KINASE-3 ALPHA
PP3C17_23500	Pp6c17_12510	(1 of 2) 2.7.8.2 - Diacylglycerol cholinephosphotransferase / Phosphorylcholine--glyceride transferase
PP3C14_7450	Pp6c14_4040	(1 of 3) PTHR11066 - ACYL-COA THIOESTERASE
PP3C13_990	Pp6c13_420	(1 of 736) 2.7.11.1 - Non-specific serine/threonine protein kinase / Threonine-specific protein kinase
PP3C14_12410	Pp6c14_7030	(1 of 4) 2.7.1.150 - 1-phosphatidylinositol-3-phosphate 5-kinase / Type III PIP kinase
PP3C4_400	Pp6c4_230	(1 of 1) PTHR12755:SF3 - POLYNUCLEOTIDE 5'-HYDROXYL-KINASE NOL9
PP3C3_33210	Pp6c3_17610	(1 of 736) 2.7.11.1 - Non-specific serine/threonine protein kinase / Threonine-specific protein kinase
PP3C5_4120	Pp6c5_2300	(1 of 4) PTHR27001:SF12 - CHITIN ELICITOR RECEPTOR KINASE 1
PP3C13_9300	Pp6c13_4560	(1 of 1) PTHR12595:SF0 - ADENYLATE KINASE ISOENZYME 6 HOMOLOG
PP3C6_17340	Pp6c6_9200	(1 of 5) PTHR24423:SF525 - HYBRID SIGNAL TRANSDUCTION HISTIDINE KINASE J
PP3C7_14800	Pp6c7_8290	(1 of 4) PF00560//PF07714 - Leucine Rich Repeat (LRR_1) // Protein tyrosine kinase (Pkinase_Tyr)
PP3C22_2480	Pp6c22_1320	(1 of 2) PTHR13832:SF224 - PROTEIN PHOSPHATASE 2C 70
PP3C5_25640	Pp6c5_13150	(1 of 2) 2.3.1.61 - Dihydrolipoyllysine-residue succinyltransferase / Succinyl-CoA:dihydrolipoate S-succinyltransferase
PP3C9_16610	Pp6c9_8060	(1 of 2) PTHR23257:SF521 - PROTEIN KINASE ATN1
PP3C13_16980	Pp6c13_8500	(1 of 2) PTHR13780:SF51 - SNF1-RELATED PROTEIN KINASE REGULATORY SUBUNIT GAMMA-LIKE PV42A-RELATED
PP3C2_29670	Pp6c2_16370	(1 of 86) PTHR23257:SF454 - SERINE/THREONINE-PROTEIN KINASE QKGA-RELATED
PP3C20_1250	Pp6c20_1400	(1 of 4) PTHR11374 - UDP-GLUCOSE DEHYDROGENASE/UDP-MANNAC DEHYDROGENASE
PP3C11_9320	Pp6c11_5270	(1 of 6) 2.3.1.23 - 1-acylglycerophosphocholine O-acyltransferase / Lysolecithin acyltransferase
PP3C5_17880	Pp6c5_9540	(1 of 3) PF00069//PF00139 - Protein kinase domain (Pkinase) // Legume lectin domain (Lectin_legB)
PP3C12_17000	Pp6c12_8370	(1 of 8) 2.7.1.134 - Inositol-tetrakisphosphate 1-kinase / Inositol-trisphosphate 6-kinase
PP3C16_20920	Pp6c16_1970	(1 of 4) 2.7.1.33 - Pantothenate kinase / Pantothenic acid kinase
PP3C22_4730	Pp6c22_2390	(1 of 3) PTHR22855:SF38 - ACETYL-COENZYME A CARBOXYLASE CARBOXYL TRANSFERASE SUBUNIT ALPHA, CHLOROPLASTIC
PP3C8_16890	Pp6c8_8610	(1 of 1) PTHR10000//PTHR10000:SF13 - PHOSPHOSERINE PHOSPHATASE
PP3C4_1360	Pp6c4_720	(1 of 15) PTHR24423:SF365 - ETHYLENE RECEPTOR 1-RELATED
PP3C26_8100	Pp6c26_5020	(1 of 20) PF00069//PF08263 - Protein kinase domain (Pkinase) // Leucine rich repeat N-terminal domain (LRRNT_2)
PP3C16_13070	Pp6c16_11150	(1 of 3) PTHR22604:SF111 - NAD(P)-BINDING ROSSMANN-FOLD SUPERFAMILY PROTEIN
PP3C1_18090	Pp6c1_10230	(1 of 3) PTHR24423//PTHR24423:SF561 - TWO-COMPONENT SENSOR HISTIDINE KINASE
PP3C4_21820	Pp6c4_11560	(1 of 3) PTHR11909:SF154 - PROTEIN KINASE FAMILY PROTEIN
PP3C1_12020	Pp6c1_6510	(1 of 3) PTHR24095:SF178 - ACETATE--COA LIGASE ACS, CHLOROPLASTIC/GLYOXYSOMAL
PP3C1_15010	Pp6c1_7960	(1 of 7) PTHR27001:SF83 - LRR RECEPTOR-LIKE SERINE/THREONINE-PROTEIN KINASE MRH1-RELATED
PP3C25_5230	Pp6c25_7740	(1 of 4) PTHR10366:SF385 - RHAMNOSE BIOSYNTHETIC ENZYME 1-RELATED
PP3C1_9180	Pp6c1_5260	(1 of 9) PF07714//PF12819 - Protein tyrosine kinase (Pkinase_Tyr) // Carbohydrate-binding protein of the ER (Malectin_like)
PP3C4_15760	Pp6c4_8250	(1 of 2) PTHR24361//PTHR24361:SF355 - MITOGEN-ACTIVATED KINASE KINASE KINASE
PP3C4_1020	Pp6c4_530	(1 of 3) 5.5.1.4 - Inositol-3-phosphate synthase / Myo-inositol-1-phosphate synthase
PP3C10_7160	Pp6c10_3780	(1 of 7) PTHR24343:SF136 - CBL-INTERACTING SERINE/THREONINE-PROTEIN KINASE 23
PP3C12_3550	Pp6c12_1280	(1 of 1) PTHR23257:SF518 - DUAL SPECIFICITY PROTEIN KINASE SHKD
PP3C12_24590	Pp6c12_12130	(1 of 3) 2.1.2.3 - Phosphoribosylaminoimidazolecarboxamide formyltransferase / Aminoimidazolecarboxamide ribonucleotide transformylase
PP3C17_20830	Pp6c17_10980	(1 of 6) PTHR24423:SF475 - HISTIDINE KINASE 5
PP3C16_18360	Pp6c16_2860	(1 of 3) 2.7.11.12 - cGMP-dependent protein kinase / PKG II
PP3C13_4100	Pp6c13_2110	(1 of 5) PTHR24349//PTHR24349:SF90 - SERINE/THREONINE-PROTEIN KINASE
PP3C21_9500	Pp6c21_5180	(1 of 16) PF00069//PF00560//PF08263//PF13855 - Protein kinase domain (Pkinase) // Leucine Rich Repeat (LRR_1) // Leucine rich repeat N-terminal domain (LRRNT_2) // Leucine rich repeat (LRR_8)
PP3C2_20190	Pp6c2_11620	(1 of 1) PF05680 - ATP synthase E chain (ATP-synt_E)
PP3C16_2720	Pp6c16_8460	(1 of 7) PTHR27001:SF44 - ADENINE NUCLEOTIDE ALPHA HYDROLASES-DOMAIN CONTAINING PROTEIN KINASE
PP3C6_20770	Pp6c6_11260	(1 of 2) PTHR10367 - MRNA-CAPPING ENZYME
PP3C10_16930	Pp6c10_9020	(1 of 4) PTHR24058:SF23 - SERINE/THREONINE KINASE-RELATED
PP3C6_27300	Pp6c6_14500	(1 of 1) KOG2705 - Predicted membrane protein
PP3C20_12130	Pp6c20_7290	(1 of 1) PTHR14030:SF6 - MITOTIC CHECKPOINT SERINE/THREONINE-PROTEIN KINASE BUB1
PP3C14_3550	Pp6c14_1650	(1 of 2) PF01842//PF07714 - ACT domain (ACT) // Protein tyrosine kinase (Pkinase_Tyr)
PP3C25_670	Pp6c25_5560	(1 of 2) PTHR31637:SF0 - COFACTOR-INDEPENDENT PHOSPHOGLYCERATE MUTASE
PP3C11_25140	Pp6c11_13990	(1 of 3) PTHR24055:SF205 - MITOGEN-ACTIVATED PROTEIN KINASE 1-RELATED
PP3C21_14580	Pp6c21_7930	(1 of 7) PTHR24058:SF17 - HOMEODOMAIN INTERACTING PROTEIN KINASE, ISOFORM A
PP3C6_4230	Pp6c6_2280	(1 of 3) PTHR15184:SF45 - ATP SYNTHASE SUBUNIT BETA-1, MITOCHONDRIAL-RELATED
PP3C2_2170	Pp6c2_630	(1 of 46) 2.7.10.2 - Non-specific protein-tyrosine kinase / Cytoplasmic protein tyrosine kinase
PP3C20_20260	Pp6c20_10740	(1 of 6) PF07714//PF13855 - Protein tyrosine kinase (Pkinase_Tyr) // Leucine rich repeat (LRR_8)
PP3C11_5820	Pp6c11_3280	(1 of 4) PTHR24349:SF167 - CALCIUM-DEPENDENT PROTEIN KINASE 10-RELATED
PP3C3_12290	Pp6c3_6310	(1 of 2) PTHR12837 - POLY ADP-RIBOSE GLYCOHYDROLASE
PP3C4_10762	Pp6c4_5430	(1 of 2) PTHR31956:SF9 - NON-SPECIFIC PHOSPHOLIPASE C1
PP3C6_23360	Pp6c6_12380	(1 of 4) 2.8.1.12 - Molybdopterin synthase / MPT synthase
PP3C9_10940	Pp6c9_5420	(1 of 3) PTHR24055:SF228 - PROTEIN KINASE FAMILY PROTEIN-RELATED
PP3C21_15900	Pp6c21_8730	(1 of 5) PTHR11871//PTHR11871:SF11 - PROTEIN PHOSPHATASE PP2A REGULATORY SUBUNIT B
PP3C14_22530	Pp6c14_12420	(1 of 6) PTHR14095 - PHOSPHATASE 2A REGULATORY SUBUNIT-RELATED
PP3C15_5790	Pp6c15_3270	(1 of 1) PTHR10159//PTHR10159:SF376 - DUAL SPECIFICITY PROTEIN PHOSPHATASE
PP3C10_1880	Pp6c10_670	(1 of 9) PF07714//PF12819 - Protein tyrosine kinase (Pkinase_Tyr) // Carbohydrate-binding protein of the ER (Malectin_like)
protein dephosphorylation GO:0006470
PP3C2_10660	Pp6c2_6050	(1 of 5) PTHR13832:SF252 - PROTEIN PHOSPHATASE 2C 27-RELATED
PP3C7_4850	Pp6c7_3030	(1 of 5) PTHR13832:SF342 - PROTEIN PHOSPHATASE 2C 64-RELATED
PP3C17_21370	Pp6c17_11350	(1 of 6) PTHR14095 - PHOSPHATASE 2A REGULATORY SUBUNIT-RELATED
PP3C11_18330	Pp6c11_9780	(1 of 1) PTHR13832//PTHR13832:SF326 - PROTEIN PHOSPHATASE 2C
PP3C1_24090	Pp6c1_12660	(1 of 5) PTHR13832:SF252 - PROTEIN PHOSPHATASE 2C 27-RELATED
PP3C15_23940	Pp6c15_12240	(1 of 2) PTHR10159:SF329 - PROTEIN-TYROSINE-PHOSPHATASE IBR5
PP3C11_19280	Pp6c11_10510	(1 of 5) PTHR13832:SF342 - PROTEIN PHOSPHATASE 2C 64-RELATED
PP3C7_5390	Pp6c7_3450	(1 of 1) PTHR13832//PTHR13832:SF303 - PROTEIN PHOSPHATASE 2C
PP3C16_6290	Pp6c16_6750	(1 of 1) PTHR10343:SF57 - PHOSPHOGLUCAN PHOSPHATASE LSF1, CHLOROPLASTIC
PP3C1_32070	Pp6c1_16680	(1 of 1) PF13350 - Tyrosine phosphatase family (Y_phosphatase3)
PP3C8_5420	Pp6c8_2870	(1 of 3) PTHR13832//PTHR13832:SF241 - PROTEIN PHOSPHATASE 2C
PP3C21_1300	Pp6c21_680	(1 of 6) PTHR14095 - PHOSPHATASE 2A REGULATORY SUBUNIT-RELATED
PP3C14_25570	Pp6c14_14040	(1 of 4) PTHR13832:SF286 - PROTEIN PHOSPHATASE 2C 33-RELATED
PP3C9_10970	Pp6c9_5450	(1 of 4) PTHR13832:SF158 - PROTEIN PHOSPHATASE 2C 5-RELATED
PP3C2_32860	Pp6c2_18370	(1 of 4) PTHR13832:SF158 - PROTEIN PHOSPHATASE 2C 5-RELATED
PP3C19_3420	Pp6c19_1870	(1 of 2) PTHR13832:SF224 - PROTEIN PHOSPHATASE 2C 70
PP3C11_11910	Pp6c11_6730	(1 of 4) PTHR13832:SF158 - PROTEIN PHOSPHATASE 2C 5-RELATED
PP3C3_22160	Pp6c3_11620	(1 of 3) PTHR13832:SF333 - PROTEIN PHOSPHATASE 2C 39-RELATED
PP3C14_25560	Pp6c14_14030	(1 of 4) PTHR13832:SF286 - PROTEIN PHOSPHATASE 2C 33-RELATED
PP3C3_5010	Pp6c3_2590	(1 of 4) PTHR13832:SF158 - PROTEIN PHOSPHATASE 2C 5-RELATED
PP3C9_24220	Pp6c9_11890	(1 of 2) PTHR13832//PTHR13832:SF227 - PROTEIN PHOSPHATASE 2C
PP3C15_24030	Pp6c15_12330	(1 of 2) PTHR13832//PTHR13832:SF227 - PROTEIN PHOSPHATASE 2C
PP3C22_23110	Pp6c22_9130	(1 of 5) PTHR11871//PTHR11871:SF11 - PROTEIN PHOSPHATASE PP2A REGULATORY SUBUNIT B
PP3C22_9120	Pp6c22_4900	(1 of 5) PTHR13832:SF342 - PROTEIN PHOSPHATASE 2C 64-RELATED
PP3C22_2480	Pp6c22_1320	(1 of 2) PTHR13832:SF224 - PROTEIN PHOSPHATASE 2C 70
PP3C6_20770	Pp6c6_11260	(1 of 2) PTHR10367 - MRNA-CAPPING ENZYME
PP3C21_15900	Pp6c21_8730	(1 of 5) PTHR11871//PTHR11871:SF11 - PROTEIN PHOSPHATASE PP2A REGULATORY SUBUNIT B
PP3C14_22530	Pp6c14_12420	(1 of 6) PTHR14095 - PHOSPHATASE 2A REGULATORY SUBUNIT-RELATED
PP3C15_5790	Pp6c15_3270	(1 of 1) PTHR10159//PTHR10159:SF376 - DUAL SPECIFICITY PROTEIN PHOSPHATASE
protein refolding GO:0042026
PP3C2_12240	Pp6c2_6930	(1 of 4) PTHR19375:SF179 - HEAT SHOCK 70 KDA PROTEIN 10, MITOCHONDRIAL
PP3C11_6620	Pp6c11_3640	(1 of 7) PTHR19375:SF232 - MEDIATOR OF RNA POLYMERASE II TRANSCRIPTION SUBUNIT 37E-RELATED
PP3C1_23200	Pp6c1_12170	(1 of 4) PTHR19375:SF179 - HEAT SHOCK 70 KDA PROTEIN 10, MITOCHONDRIAL
PP3C8_12320	Pp6c8_5800	(1 of 3) PTHR11638:SF121 - CHAPERONE PROTEIN CLPB3, CHLOROPLASTIC
PP3C21_19850	Pp6c21_10710	(1 of 5) PTHR24078//PTHR24078:SF192 - DNAJ HOMOLOG SUBFAMILY C MEMBER
PP3C2_12150	Pp6c2_6900	(1 of 4) PTHR19375:SF179 - HEAT SHOCK 70 KDA PROTEIN 10, MITOCHONDRIAL
PP3C1_23220	Pp6c1_12160	(1 of 4) PTHR19375:SF179 - HEAT SHOCK 70 KDA PROTEIN 10, MITOCHONDRIAL
PP3C10_17310	Pp6c10_9240	(1 of 1) PTHR19375//PTHR19375:SF228 - HEAT SHOCK PROTEIN 70KDA
PP3C3_26590	Pp6c3_14080	(1 of 7) PTHR19375:SF232 - MEDIATOR OF RNA POLYMERASE II TRANSCRIPTION SUBUNIT 37E-RELATED
PP3C22_17210	Pp6c22_8570	(1 of 1) PTHR24078//PTHR24078:SF237 - DNAJ HOMOLOG SUBFAMILY C MEMBER
PP3C7_15240	Pp6c7_8450	(1 of 5) PTHR19375//PTHR19375:SF147 - HEAT SHOCK PROTEIN 70KDA
PP3C7_15200	Pp6c7_8430	(1 of 5) PTHR19375//PTHR19375:SF147 - HEAT SHOCK PROTEIN 70KDA
PP3C20_8320	Pp6c20_5600	(1 of 2) PTHR24078//PTHR24078:SF289 - DNAJ HOMOLOG SUBFAMILY C MEMBER
PP3C24_9060	Pp6c24_4350	(1 of 3) PTHR11638:SF121 - CHAPERONE PROTEIN CLPB3, CHLOROPLASTIC
PP3C3_26570	Pp6c3_14090	(1 of 7) PTHR19375:SF232 - MEDIATOR OF RNA POLYMERASE II TRANSCRIPTION SUBUNIT 37E-RELATED
PP3C18_3220	Pp6c18_1500	(1 of 5) PTHR24078//PTHR24078:SF192 - DNAJ HOMOLOG SUBFAMILY C MEMBER
PP3C7_26760	Pp6c7_14510	(1 of 7) PTHR19375:SF232 - MEDIATOR OF RNA POLYMERASE II TRANSCRIPTION SUBUNIT 37E-RELATED
PP3C21_19830	Pp6c21_10700	(1 of 5) PTHR24078//PTHR24078:SF192 - DNAJ HOMOLOG SUBFAMILY C MEMBER
PP3C12_8210	Pp6c12_3630	(1 of 2) PTHR24078//PTHR24078:SF257 - DNAJ HOMOLOG SUBFAMILY C MEMBER
PP3C7_15180	Pp6c7_8410	(1 of 5) PTHR19375//PTHR19375:SF147 - HEAT SHOCK PROTEIN 70KDA
PP3C22_21460	Pp6c22_9880	(1 of 2) PTHR24078:SF307 - MOLECULAR CHAPERONE HSP40/DNAJ-LIKE PROTEIN
peptidyl-threonine phosphorylation GO:0018107
PP3C18_13680	Pp6c18_6150	(1 of 2) PF02816 - Alpha-kinase family (Alpha_kinase)
PP3C18_12340	Pp6c18_5410	(1 of 7) PTHR24058:SF17 - HOMEODOMAIN INTERACTING PROTEIN KINASE, ISOFORM A
PP3C24_12290	Pp6c24_5970	(1 of 7) PTHR24058:SF17 - HOMEODOMAIN INTERACTING PROTEIN KINASE, ISOFORM A
PP3C8_22390	Pp6c8_11510	(1 of 1) PTHR24359 - SERINE/THREONINE-PROTEIN KINASE SBK1
PP3C15_9260	Pp6c15_5060	(1 of 2) PTHR24056:SF45 - SERINE/THREONINE-PROTEIN KINASE PRP4 HOMOLOG
PP3C18_14490	Pp6c18_6500	(1 of 7) PTHR24058:SF17 - HOMEODOMAIN INTERACTING PROTEIN KINASE, ISOFORM A
PP3C9_3840	Pp6c9_2070	(1 of 2) PTHR24056:SF45 - SERINE/THREONINE-PROTEIN KINASE PRP4 HOMOLOG
PP3C2_21130	Pp6c2_12040	(1 of 4) PTHR24054 - CASEIN KINASE II SUBUNIT ALPHA
PP3C21_19420	Pp6c21_10450	(1 of 7) PTHR24058:SF17 - HOMEODOMAIN INTERACTING PROTEIN KINASE, ISOFORM A
PP3C10_16930	Pp6c10_9020	(1 of 4) PTHR24058:SF23 - SERINE/THREONINE KINASE-RELATED
PP3C21_14580	Pp6c21_7930	(1 of 7) PTHR24058:SF17 - HOMEODOMAIN INTERACTING PROTEIN KINASE, ISOFORM A
peptidyl-serine modification GO:0018209
PP3C11_4640	Pp6c11_2620	(1 of 2) PTHR24349:SF93 - CALCIUM-DEPENDENT PROTEIN KINASE 14
PP3C9_4620	Pp6c9_2520	(1 of 4) PTHR24349:SF87 - CALCIUM-DEPENDENT PROTEIN KINASE 16-RELATED
PP3C18_13680	Pp6c18_6150	(1 of 2) PF02816 - Alpha-kinase family (Alpha_kinase)
PP3C9_21410	Pp6c9_10780	(1 of 3) PTHR24349:SF95 - CALCIUM-DEPENDENT PROTEIN KINASE 3
PP3C6_50	Pp6c6_120	(1 of 9) PTHR24349:SF81 - CALCIUM-DEPENDENT PROTEIN KINASE 20
PP3C12_190	Pp6c12_60	(1 of 9) PTHR24349:SF81 - CALCIUM-DEPENDENT PROTEIN KINASE 20
PP3C1_13640	Pp6c1_7360	(1 of 4) PTHR24356//PTHR24356:SF182 - SERINE/THREONINE-PROTEIN KINASE
PP3C18_12340	Pp6c18_5410	(1 of 7) PTHR24058:SF17 - HOMEODOMAIN INTERACTING PROTEIN KINASE, ISOFORM A
PP3C24_16310	Pp6c24_8470	(1 of 5) PTHR24356:SF155 - PROTEIN KINASE
PP3C12_21880	Pp6c12_10630	(1 of 2) PTHR24349:SF23 - MAP KINASE-ACTIVATED PROTEIN KINASE 5
PP3C19_17830	Pp6c19_9330	(1 of 5) PTHR24356:SF155 - PROTEIN KINASE
PP3C20_4170	Pp6c20_3240	(1 of 9) PTHR24349:SF81 - CALCIUM-DEPENDENT PROTEIN KINASE 20
PP3C24_12290	Pp6c24_5970	(1 of 7) PTHR24058:SF17 - HOMEODOMAIN INTERACTING PROTEIN KINASE, ISOFORM A
PP3C8_22390	Pp6c8_11510	(1 of 1) PTHR24359 - SERINE/THREONINE-PROTEIN KINASE SBK1
PP3C15_9260	Pp6c15_5060	(1 of 2) PTHR24056:SF45 - SERINE/THREONINE-PROTEIN KINASE PRP4 HOMOLOG
PP3C8_20800	Pp6c8_10820	(1 of 5) PTHR24356:SF155 - PROTEIN KINASE
PP3C18_14490	Pp6c18_6500	(1 of 7) PTHR24058:SF17 - HOMEODOMAIN INTERACTING PROTEIN KINASE, ISOFORM A
PP3C9_24370	Pp6c9_12040	(1 of 2) PTHR11909:SF73 - PROTEIN KINASE FAMILY PROTEIN
PP3C9_3840	Pp6c9_2070	(1 of 2) PTHR24056:SF45 - SERINE/THREONINE-PROTEIN KINASE PRP4 HOMOLOG
PP3C2_21130	Pp6c2_12040	(1 of 4) PTHR24054 - CASEIN KINASE II SUBUNIT ALPHA
PP3C12_21850	Pp6c12_10600	(1 of 3) PTHR24349:SF95 - CALCIUM-DEPENDENT PROTEIN KINASE 3
PP3C21_9360	Pp6c21_5120	(1 of 5) PTHR24356:SF155 - PROTEIN KINASE
PP3C21_19420	Pp6c21_10450	(1 of 7) PTHR24058:SF17 - HOMEODOMAIN INTERACTING PROTEIN KINASE, ISOFORM A
PP3C13_5910	Pp6c13_3020	(1 of 3) PTHR11909:SF154 - PROTEIN KINASE FAMILY PROTEIN
PP3C25_7050	Pp6c25_8680	(1 of 3) 2.7.11.12 - cGMP-dependent protein kinase / PKG II
PP3C4_21820	Pp6c4_11560	(1 of 3) PTHR11909:SF154 - PROTEIN KINASE FAMILY PROTEIN
PP3C16_18360	Pp6c16_2860	(1 of 3) 2.7.11.12 - cGMP-dependent protein kinase / PKG II
PP3C13_4100	Pp6c13_2110	(1 of 5) PTHR24349//PTHR24349:SF90 - SERINE/THREONINE-PROTEIN KINASE
PP3C10_16930	Pp6c10_9020	(1 of 4) PTHR24058:SF23 - SERINE/THREONINE KINASE-RELATED
PP3C21_14580	Pp6c21_7930	(1 of 7) PTHR24058:SF17 - HOMEODOMAIN INTERACTING PROTEIN KINASE, ISOFORM A
PP3C11_5820	Pp6c11_3280	(1 of 4) PTHR24349:SF167 - CALCIUM-DEPENDENT PROTEIN KINASE 10-RELATED

## Sheet: (B)
source	term_name	term_id	highlighted	adjusted_p_value	negative_log10_of_adjusted_p_value	term_size	query_size	intersection_size	effective_domain_size	intersections
GO:BP	cell cycle	GO:0007049	TRUE	1.74351e-13	12.7586	477	1455	109	14217	PP3C20_4780,PP3C9_2440,PP3C17_22710,PP3C22_10510,PP3C11_17850,PP3C1_39350,PP3C15_17470,PP3C4_13610,PP3C14_12680,PP3C7_8690,PP3C6_320,PP3C27_6070,PP3C19_3610,PP3C24_1350,PP3C11_22430,PP3C3_11450,PP3C17_11160,PP3C6_12520,PP3C4_17450,PP3C18_20260,PP3C15_21520,PP3C11_23510,PP3C2_16690,PP3C10_20230,PP3C9_8040,PP3C9_20530,PP3C2_11870,PP3C11_11100,PP3C24_5040,PP3C22_850,PP3C13_8840,PP3C3_32300,PP3C5_102…
GO:BP	cell division	GO:0051301	TRUE	0.00303577	2.51773	154	1455	35	14217	PP3C17_22710,PP3C1_39350,PP3C15_17470,PP3C4_13610,PP3C11_22430,PP3C15_21520,PP3C2_16690,PP3C9_8040,PP3C9_20530,PP3C2_11870,PP3C3_32300,PP3C15_12390,PP3C9_18910,PP3C7_8870,PP3C2_9020,PP3C2_1280,PP3C1_39100,PP3C2_1330,PP3C23_7640,PP3C12_6220,PP3C2_13760,PP3C7_6320,PP3C3_5560,PP3C9_18240,PP3C2_8770,PP3C23_6980,PP3C6_19990,PP3C3_3110,PP3C20_6890,PP3C12_19260,PP3C4_13910,PP3C14_3850,PP3C14_11680,PP3C2…
GO:BP	pyrimidine-containing compound catabolic process	GO:0072529	TRUE	0.0183252	1.73695	11	1455	7	14217	PP3C3_36650,PP3C1_4510,PP3C20_21870,PP3C24_19320,PP3C9_22140,PP3C16_25660,PP3C23_13670
Physcomitrium Gene Identifier (genome version 3)	Physcomitrium Gene Identifier (genome version 6)	Description
cell cycle GO:0007049
PP3C20_4780	Pp6c20_3460	(1 of 37) PF00134 - Cyclin, N-terminal domain (Cyclin_N)
PP3C9_2440	Pp6c9_1320	(1 of 4) PTHR13742:SF17 - RE32990P-RELATED
PP3C17_22710	Pp6c17_12130	(1 of 10) PTHR10177:SF212 - CYCLIN-A2-1-RELATED
PP3C22_10510	Pp6c22_5510	0
PP3C11_17850	Pp6c11_9480	(1 of 2) PTHR24115:SF464 - KINESIN-1-RELATED
PP3C1_39350	Pp6c1_20610	(1 of 2) PTHR24350 - SERINE/THREONINE-PROTEIN KINASE IAL-RELATED
PP3C15_17470	Pp6c15_8720	(1 of 2) PTHR10177:SF206 - CYCLIN-D1-1
PP3C4_13610	Pp6c4_7070	0
PP3C14_12680	Pp6c14_7150	(1 of 7) PTHR24056:SF178 - CYCLIN-DEPENDENT KINASE B2-1-RELATED
PP3C7_8690	Pp6c7_5380	(1 of 2) PTHR24115:SF463 - KINESIN-LIKE PROTEIN-RELATED
PP3C6_320	Pp6c6_330	(1 of 1) KOG0596 - Dual specificity; serine/threonine and tyrosine kinase
PP3C27_6070	Pp6c25_1510	(1 of 7) PTHR24056:SF178 - CYCLIN-DEPENDENT KINASE B2-1-RELATED
PP3C19_3610	Pp6c19_1980	(1 of 3) PTHR10169:SF38 - DNA TOPOISOMERASE 2
PP3C24_1350	Pp6c24_560	(1 of 1) PTHR11915 - SPECTRIN/FILAMIN RELATED CYTOSKELETAL PROTEIN
PP3C11_22430	Pp6c11_12160	(1 of 2) KOG2328 - Chromosome condensation complex Condensin, subunit H
PP3C3_11450	Pp6c3_5810	(1 of 3) PTHR16220 - WD REPEAT PROTEIN 8-RELATED
PP3C17_11160	Pp6c17_5570	(1 of 4) PTHR14326:SF17 - PROTEIN TPX2-RELATED
PP3C6_12520	Pp6c6_6740	(1 of 1) PTHR24067//PTHR24067:SF121 - UBIQUITIN-CONJUGATING ENZYME E2
PP3C4_17450	Pp6c4_9260	(1 of 4) PTHR24115:SF515 - KINESIN MOTOR PROTEIN-RELATED PROTEIN-RELATED
PP3C18_20260	Pp6c18_9240	(1 of 3) PTHR10169:SF38 - DNA TOPOISOMERASE 2
PP3C15_21520	Pp6c15_10680	(1 of 2) PTHR10177:SF196 - CYCLIN-B2-1-RELATED
PP3C11_23510	Pp6c11_12900	(1 of 1) PTHR11630:SF26 - DNA REPLICATION LICENSING FACTOR MCM7
PP3C2_16690	Pp6c2_9340	(1 of 2) PTHR22983:SF15 - SERINE/THREONINE-PROTEIN KINASE ULK4
PP3C10_20230	Pp6c10_10690	(1 of 1) PTHR10870 - CELL CYCLE CHECKPOINT PROTEIN RAD1
PP3C9_8040	Pp6c9_4080	0
PP3C9_20530	Pp6c9_10330	(1 of 3) PTHR33404:SF2 - CELL DIVISION TOPOLOGICAL SPECIFICITY FACTOR HOMOLOG, CHLOROPLASTIC
PP3C2_11870	Pp6c2_6730	(1 of 2) PTHR24350 - SERINE/THREONINE-PROTEIN KINASE IAL-RELATED
PP3C11_11100	Pp6c11_6320	(1 of 1) KOG3014 - Protein involved in establishing cohesion between sister chromatids during DNA replication
PP3C24_5040	Pp6c24_2400	(1 of 2) PTHR14030 - MITOTIC CHECKPOINT SERINE/THREONINE-PROTEIN KINASE BUB1
PP3C22_850	Pp6c22_460	(1 of 2) PTHR11361:SF35 - DNA MISMATCH REPAIR PROTEIN MSH2
PP3C13_8840	Pp6c13_4350	(1 of 1) PTHR18937:SF9 - STRUCTURAL MAINTENANCE OF CHROMOSOMES PROTEIN 2
PP3C3_32300	Pp6c3_17050	(1 of 2) PTHR14222 - CONDENSIN
PP3C5_10270	Pp6c5_5350	(1 of 1) PF06886//PF07839 - Targeting protein for Xklp2 (TPX2) (TPX2) // Plant calmodulin-binding domain (CaM_binding)
PP3C24_11460	Pp6c24_5550	(1 of 4) PTHR21567:SF9 - CLIP-ASSOCIATING PROTEIN
PP3C8_10460	Pp6c8_5020	(1 of 5) PTHR15615:SF20 - CYCLIN FAMILY PROTEIN-RELATED
PP3C26_10570	Pp6c26_6000	(1 of 4) PTHR24115:SF515 - KINESIN MOTOR PROTEIN-RELATED PROTEIN-RELATED
PP3C7_11530	Pp6c7_6900	(1 of 2) PTHR24115:SF464 - KINESIN-1-RELATED
PP3C23_19980	Pp6c23_9880	(1 of 1) PTHR10507 - CDC45-RELATED PROTEIN
PP3C13_14720	Pp6c13_6940	(1 of 4) PF14661 - HAUS augmin-like complex subunit 6 N-terminus (HAUS6_N)
PP3C6_7400	Pp6c6_4030	(1 of 14) 2.4.2.1 - Purine-nucleoside phosphorylase / PNPase
PP3C15_12390	Pp6c15_6450	0
PP3C20_12300	Pp6c20_7380	0
PP3C9_18910	Pp6c9_9380	(1 of 2) PTHR10177:SF196 - CYCLIN-B2-1-RELATED
PP3C7_8870	Pp6c7_5450	(1 of 1) PTHR10643 - KINETOCHORE PROTEIN NDC80
PP3C17_11280	Pp6c17_5600	(1 of 1) PTHR16219:SF1 - HAUS AUGMIN-LIKE COMPLEX SUBUNIT 4
PP3C2_9020	Pp6c21_7340	(1 of 10) PTHR10177:SF212 - CYCLIN-A2-1-RELATED
PP3C24_17430	Pp6c24_8980	(1 of 1) KOG0198//KOG0581//KOG0583//KOG0598 - MEKK and related serine/threonine protein kinases // Mitogen-activated protein kinase kinase (MAP2K) // Serine/threonine protein kinase // Ribosomal protein S6 kinase and related proteins
PP3C24_950	Pp6c24_460	(1 of 1) PTHR13220 - TIMELESS INTERACTING-RELATED
PP3C2_1280	Pp6c2_740	(1 of 6) PTHR13301:SF35 - CELLULOSE SYNTHASE-LIKE PROTEIN D1-RELATED
PP3C5_7680	Pp6c5_4130	(1 of 7) PTHR14326 - TARGETING PROTEIN FOR XKLP2
PP3C1_39100	Pp6c1_20520	(1 of 10) PTHR10177:SF212 - CYCLIN-A2-1-RELATED
PP3C19_7110	Pp6c19_4050	(1 of 2) PTHR11588:SF7 - TUBULIN GAMMA CHAIN
PP3C2_1330	Pp6c2_760	(1 of 6) PTHR13301:SF35 - CELLULOSE SYNTHASE-LIKE PROTEIN D1-RELATED
PP3C1_24880	Pp6c1_13020	(1 of 1) PTHR12900 - MITOTIC AND DNA DAMAGE CHECKPOINT PROTEIN HUS1
PP3C11_23580	Pp6c11_12980	(1 of 7) PTHR10971 - MRNA EXPORT FACTOR AND BUB3
PP3C13_14170	Pp6c13_6510	(1 of 4) PTHR24115:SF515 - KINESIN MOTOR PROTEIN-RELATED PROTEIN-RELATED
PP3C23_7640	Pp6c23_3020	(1 of 1) PF03980 - Nnf1 (Nnf1)
PP3C23_4540	Pp6c23_1740	(1 of 4) PTHR14326:SF17 - PROTEIN TPX2-RELATED
PP3C16_12330	Pp6c16_10610	(1 of 1) PTHR13451:SF0 - CROSSOVER JUNCTION ENDONUCLEASE MUS81
PP3C12_6220	Pp6c12_2660	(1 of 1) PTHR21650:SF2 - KINETOCHORE PROTEIN NUF2
PP3C4_14090	Pp6c4_7310	(1 of 1) PTHR12162 - NIBRIN-RELATED
PP3C7_2390	Pp6c7_1490	(1 of 2) PTHR21689 - LIN-9
PP3C2_13760	Pp6c21_5560	(1 of 1) PF05859 - Mis12 protein (Mis12)
PP3C2_32580	Pp6c2_18240	(1 of 1) PTHR16684 - CENTROMERE PROTEIN C
PP3C7_6320	Pp6c7_4040	(1 of 1) PTHR12936 - ANAPHASE-PROMOTING COMPLEX 10
PP3C23_21800	Pp6c23_10780	0
PP3C3_5560	Pp6c3_2960	(1 of 1) PTHR12205 - CENTROMERE/KINETOCHORE PROTEIN ZW10
PP3C22_11010	Pp6c22_5750	(1 of 1) PTHR12786:SF1 - PROTEIN SDE2 HOMOLOG
PP3C26_14490	Pp6c26_7990	(1 of 1) PTHR19932 - WD REPEAT AND HMG-BOX DNA BINDING PROTEIN
PP3C8_2900	Pp6c8_1690	(1 of 1) 3.4.22.49 - Separase / Separin
PP3C3_11980	Pp6c3_6100	(1 of 1) KOG2829 - E2F-like protein
PP3C9_18240	Pp6c9_8940	(1 of 1) 1.3.1.98 - UDP-N-acetylmuramate dehydrogenase / Uridine diphosphoacetylpyruvoylglucosamine reductase
PP3C8_21590	Pp6c8_11110	(1 of 1) PTHR22940 - TIMEOUT/TIMELESS-2
PP3C14_5260	Pp6c14_2760	(1 of 1) KOG4487 - Uncharacterized conserved protein
PP3C24_20560	Pp6c24_10560	0
PP3C2_8770	Pp6c2_4910	(1 of 10) PTHR10177:SF212 - CYCLIN-A2-1-RELATED
PP3C13_8720	Pp6c13_4260	(1 of 3) PTHR16220 - WD REPEAT PROTEIN 8-RELATED
PP3C23_6980	Pp6c23_2760	(1 of 1) PTHR12558:SF8 - ANAPHASE-PROMOTING COMPLEX SUBUNIT 7
PP3C6_19990	Pp6c6_10790	(1 of 1) PF15003 - HAUS augmin-like complex subunit 2 (HAUS2)
PP3C8_11940	Pp6c8_5580	(1 of 5) PTHR15615:SF20 - CYCLIN FAMILY PROTEIN-RELATED
PP3C3_3110	Pp6c3_1780	(1 of 4) KOG4378 - Nuclear protein COP1
PP3C23_21740	Pp6c23_10730	(1 of 1) PTHR14894 - CDK5 REGULATORY SUBUNIT-ASSOCIATED PROTEIN 3
PP3C14_20420	Pp6c14_11110	(1 of 1) PTHR19302:SF27 - GAMMA-TUBULIN COMPLEX COMPONENT 4
PP3C8_17200	Pp6c8_8810	(1 of 1) PF15243 - Anaphase-promoting complex subunit 15 (ANAPC15)
PP3C20_6890	Pp6c20_4730	(1 of 4) PTHR10623 - MICROTUBULE-ASSOCIATED PROTEIN RP/EB FAMILY MEMBER
PP3C12_19260	Pp6c12_9660	(1 of 4) PTHR11210 - RING BOX
PP3C17_400	Pp6c17_290	(1 of 4) PTHR10855 - 26S PROTEASOME NON-ATPASE REGULATORY SUBUNIT 12/COP9 SIGNALOSOME COMPLEX SUBUNIT 4
PP3C15_2800	Pp6c15_1440	(1 of 4) PTHR13742:SF17 - RE32990P-RELATED
PP3C12_8350	Pp6c12_3750	(1 of 4) PTHR23389 - CHROMOSOME TRANSMISSION FIDELITY FACTOR 18
PP3C4_13910	Pp6c4_7190	(1 of 1) PTHR11842:SF11 - MITOTIC SPINDLE ASSEMBLY CHECKPOINT PROTEIN MAD2A
PP3C14_3850	Pp6c14_1830	(1 of 2) PTHR22983:SF15 - SERINE/THREONINE-PROTEIN KINASE ULK4
PP3C8_22780	Pp6c8_11770	0
PP3C7_570	Pp6c7_450	(1 of 3) 3.1.11.2 - Exodeoxyribonuclease III / Exonuclease III
PP3C22_17580	Pp6c22_8810	(1 of 1) KOG4762 - DNA replication factor
PP3C7_25430	Pp6c7_13750	(1 of 3) PTHR12081:SF18 - TRANSCRIPTION FACTOR E2F
PP3C23_1190	Pp6c23_570	(1 of 4) PTHR19302:SF13 - GAMMA-TUBULIN COMPLEX COMPONENT 2
PP3C14_11680	Pp6c14_6570	(1 of 3) PTHR23415 - CYCLIN-DEPENDENT KINASES REGULATORY SUBUNIT/60S RIBOSOME SUBUNIT BIOGENESIS PROTEIN NIP7
PP3C22_14670	Pp6c22_7540	(1 of 1) PTHR14418 - CONDENSIN COMPLEX SUBUNIT 3-RELATED
PP3C23_1740	Pp6c23_950	0
PP3C8_20000	Pp6c8_10450	(1 of 4) PTHR19302:SF13 - GAMMA-TUBULIN COMPLEX COMPONENT 2
PP3C10_19450	Pp6c10_10300	(1 of 1) PTHR10177//PTHR10177:SF256 - CYCLINE
PP3C1_20770	Pp6c1_10590	(1 of 1) PTHR23273:SF4 - REPLICATION PROTEIN A 70 KDA DNA-BINDING SUBUNIT
PP3C23_7050	Pp6c23_2790	(1 of 2) PTHR14898 - ENHANCER OF POLYCOMB
PP3C21_13480	Pp6c21_7170	(1 of 3) PTHR12081:SF7 - PROTEIN EFL-3
PP3C13_20560	Pp6c13_10120	(1 of 2) KOG2001 - Gamma-tubulin complex, DGRIP84/SPC97 component
PP3C12_14250	Pp6c12_7110	(1 of 6) PTHR11588:SF101 - TUBULIN ALPHA-2 CHAIN-RELATED
PP3C6_3460	Pp6c6_1820	(1 of 1) PTHR11139:SF69 - SERINE/THREONINE-PROTEIN KINASE ATR
PP3C4_2000	Pp6c4_1110	(1 of 6) PTHR11588:SF101 - TUBULIN ALPHA-2 CHAIN-RELATED
PP3C22_2850	Pp6c22_1510	(1 of 2) PTHR11588:SF7 - TUBULIN GAMMA CHAIN
cell division GO:0051301
PP3C17_22710	Pp6c17_12130	(1 of 10) PTHR10177:SF212 - CYCLIN-A2-1-RELATED
PP3C1_39350	Pp6c1_20610	(1 of 2) PTHR24350 - SERINE/THREONINE-PROTEIN KINASE IAL-RELATED
PP3C15_17470	Pp6c15_8720	(1 of 2) PTHR10177:SF206 - CYCLIN-D1-1
PP3C4_13610	Pp6c4_7070	0
PP3C11_22430	Pp6c11_12160	(1 of 2) KOG2328 - Chromosome condensation complex Condensin, subunit H
PP3C15_21520	Pp6c15_10680	(1 of 2) PTHR10177:SF196 - CYCLIN-B2-1-RELATED
PP3C2_16690	Pp6c2_9340	(1 of 2) PTHR22983:SF15 - SERINE/THREONINE-PROTEIN KINASE ULK4
PP3C9_8040	Pp6c9_4080	0
PP3C9_20530	Pp6c9_10330	(1 of 3) PTHR33404:SF2 - CELL DIVISION TOPOLOGICAL SPECIFICITY FACTOR HOMOLOG, CHLOROPLASTIC
PP3C2_11870	Pp6c2_6730	(1 of 2) PTHR24350 - SERINE/THREONINE-PROTEIN KINASE IAL-RELATED
PP3C3_32300	Pp6c3_17050	(1 of 2) PTHR14222 - CONDENSIN
PP3C15_12390	Pp6c15_6450	0
PP3C9_18910	Pp6c9_9380	(1 of 2) PTHR10177:SF196 - CYCLIN-B2-1-RELATED
PP3C7_8870	Pp6c7_5450	(1 of 1) PTHR10643 - KINETOCHORE PROTEIN NDC80
PP3C2_9020	Pp6c2_5010	(1 of 10) PTHR10177:SF212 - CYCLIN-A2-1-RELATED
PP3C2_1280	Pp6c2_740	(1 of 6) PTHR13301:SF35 - CELLULOSE SYNTHASE-LIKE PROTEIN D1-RELATED
PP3C1_39100	Pp6c1_20520	(1 of 10) PTHR10177:SF212 - CYCLIN-A2-1-RELATED
PP3C2_1330	Pp6c2_760	(1 of 6) PTHR13301:SF35 - CELLULOSE SYNTHASE-LIKE PROTEIN D1-RELATED
PP3C23_7640	Pp6c23_3020	(1 of 1) PF03980 - Nnf1 (Nnf1)
PP3C12_6220	Pp6c12_2660	(1 of 1) PTHR21650:SF2 - KINETOCHORE PROTEIN NUF2
PP3C2_13760	Pp6c2_7800	(1 of 1) PF05859 - Mis12 protein (Mis12)
PP3C7_6320	Pp6c7_4040	(1 of 1) PTHR12936 - ANAPHASE-PROMOTING COMPLEX 10
PP3C3_5560	Pp6c3_2960	(1 of 1) PTHR12205 - CENTROMERE/KINETOCHORE PROTEIN ZW10
PP3C9_18240	Pp6c9_8940	(1 of 1) 1.3.1.98 - UDP-N-acetylmuramate dehydrogenase / Uridine diphosphoacetylpyruvoylglucosamine reductase
PP3C2_8770	Pp6c2_4910	(1 of 10) PTHR10177:SF212 - CYCLIN-A2-1-RELATED
PP3C23_6980	Pp6c23_2760	(1 of 1) PTHR12558:SF8 - ANAPHASE-PROMOTING COMPLEX SUBUNIT 7
PP3C6_19990	Pp6c6_10790	(1 of 1) PF15003 - HAUS augmin-like complex subunit 2 (HAUS2)
PP3C3_3110	Pp6c3_1780	(1 of 4) KOG4378 - Nuclear protein COP1
PP3C20_6890	Pp6c20_4730	(1 of 4) PTHR10623 - MICROTUBULE-ASSOCIATED PROTEIN RP/EB FAMILY MEMBER
PP3C12_19260	Pp6c12_9660	(1 of 4) PTHR11210 - RING BOX
PP3C4_13910	Pp6c4_7190	(1 of 1) PTHR11842:SF11 - MITOTIC SPINDLE ASSEMBLY CHECKPOINT PROTEIN MAD2A
PP3C14_3850	Pp6c14_1830	(1 of 2) PTHR22983:SF15 - SERINE/THREONINE-PROTEIN KINASE ULK4
PP3C14_11680	Pp6c14_6570	(1 of 3) PTHR23415 - CYCLIN-DEPENDENT KINASES REGULATORY SUBUNIT/60S RIBOSOME SUBUNIT BIOGENESIS PROTEIN NIP7
PP3C22_14670	Pp6c22_7540	(1 of 1) PTHR14418 - CONDENSIN COMPLEX SUBUNIT 3-RELATED
PP3C10_19450	Pp6c10_10300	(1 of 1) PTHR10177//PTHR10177:SF256 - CYCLINE
pyrimidine-containing compound catabolic process GO:0072529
PP3C3_36650	Pp6c3_19520	(1 of 1) PTHR23088:SF9 - BETA-UREIDOPROPIONASE
PP3C1_4510	Pp6c1_2590	(1 of 3) 3.5.4.5 - Cytidine deaminase / Cytosine nucleoside deaminase
PP3C20_21870	Pp6c20_11380	(1 of 2) PTHR11938:SF87 - DEHYDROGENASE-RELATED
PP3C24_19320	Pp6c24_9780	(1 of 1) 3.5.2.2 - Dihydropyrimidinase / Hydantoinase
PP3C9_22140	Pp6c9_11240	(1 of 2) 3.6.1.12 - dCTP diphosphatase / Deoxycytidine-triphosphatase
PP3C16_25660	Pp6c16_190	(1 of 2) 3.6.1.23 - dUTP diphosphatase / dUTPase
PP3C23_13670	Pp6c23_6310	(1 of 2) PTHR11938:SF87 - DEHYDROGENASE-RELATED

## Sheet: (C)
source	term_name	term_id	highlighted	adjusted_p_value	negative_log10_of_adjusted_p_value	term_size	query_size	intersection_size	effective_domain_size	intersections
GO:BP	gene expression	GO:0010467	TRUE	3.58334e-102	101.446	3743	3248	1350	14217	PP3C2_17270,PP3C2_4220,PP3C1_7740,PP3C10_5710,PP3C19_15000,PP3C18_60,PP3C6_25210,PP3C21_14490,PP3C5_10580,PP3C2_14060,PP3C1_3590,PP3C3_23250,PP3C10_17670,PP3C5_16830,PP3C2_30030,PP3C8_11620,PP3C8_1610,PP3C10_21520,PP3C26_4890,PP3C14_23340,PP3C17_5590,PP3C13_11570,PP3C18_6750,PP3C2_3190,PP3C6_2960,PP3C5_4450,PP3C18_14790,PP3C15_1000,PP3C16_10600,PP3C13_22260,PP3C19_12460,PP3C4_19370,PP3C23_13260,P…
GO:BP	mitochondrion organization	GO:0007005	TRUE	2.64129e-09	8.57818	139	3248	69	14217	PP3C5_16820,PP3C5_8750,PP3C13_13900,PP3C25_1160,PP3C14_1640,PP3C8_22090,PP3C9_7930,PP3C16_5830,PP3C14_5440,PP3C11_26830,PP3C11_1240,PP3C20_19010,PP3C16_13590,PP3C22_5080,PP3C5_23090,PP3C12_17590,PP3C8_25300,PP3C23_22260,PP3C25_10700,PP3C3_21840,PP3C8_8060,PP3C16_10340,PP3C23_17640,PP3C15_4330,PP3C11_21930,PP3C7_23430,PP3C2_19250,PP3C9_12820,PP3C24_2700,PP3C16_12940,PP3C2_30820,PP3C1_2390,PP3C8_14…
source	term_name	term_id	highlighted	adjusted_p_value	negative_log10_of_adjusted_p_value	term_size	query_size	intersection_size	effective_domain_size	intersections
GO:BP	gene expression	GO:0010467	TRUE	3.58334e-102	101.446	3743	3248	1350	14217	PP3C2_17270,PP3C2_4220,PP3C1_7740,PP3C10_5710,PP3C19_15000,PP3C18_60,PP3C6_25210,PP3C21_14490,PP3C5_10580,PP3C2_14060,PP3C1_3590,PP3C3_23250,PP3C10_17670,PP3C5_16830,PP3C2_30030,PP3C8_11620,PP3C8_1610,PP3C10_21520,PP3C26_4890,PP3C14_23340,PP3C17_5590,PP3C13_11570,PP3C18_6750,PP3C2_3190,PP3C6_2960,PP3C5_4450,PP3C18_14790,PP3C15_1000,PP3C16_10600,PP3C13_22260,PP3C19_12460,PP3C4_19370,PP3C23_13260,P…
GO:BP	mitochondrion organization	GO:0007005	TRUE	2.64129e-09	8.57818	139	3248	69	14217	PP3C5_16820,PP3C5_8750,PP3C13_13900,PP3C25_1160,PP3C14_1640,PP3C8_22090,PP3C9_7930,PP3C16_5830,PP3C14_5440,PP3C11_26830,PP3C11_1240,PP3C20_19010,PP3C16_13590,PP3C22_5080,PP3C5_23090,PP3C12_17590,PP3C8_25300,PP3C23_22260,PP3C25_10700,PP3C3_21840,PP3C8_8060,PP3C16_10340,PP3C23_17640,PP3C15_4330,PP3C11_21930,PP3C7_23430,PP3C2_19250,PP3C9_12820,PP3C24_2700,PP3C16_12940,PP3C2_30820,PP3C1_2390,PP3C8_14…
GO:BP	ribose phosphate biosynthetic process	GO:0046390	TRUE	7.66302e-07	6.1156	121	3248	58	14217	PP3C3_30900,PP3C3_13060,PP3C8_7320,PP3C14_26610,PP3C12_20560,PP3C12_24590,PP3C9_12870,PP3C23_9790,PP3C4_1350,PP3C19_9430,PP3C3_30850,PP3C6_25750,PP3C9_17690,PP3C6_8600,PP3C20_2460,PP3C11_17900,PP3C3_16990,PP3C2_19430,PP3C13_14970,PP3C8_17920,PP3C8_9030,PP3C2_20190,PP3C13_8930,PP3C1_34170,PP3C1_18250,PP3C11_8230,PP3C22_7830,PP3C1_34070,PP3C23_10070,PP3C24_14200,PP3C1_7810,PP3C2_20330,PP3C8_3520,PP…
GO:BP	alpha-amino acid biosynthetic process	GO:1901607	TRUE	9.30473e-07	6.0313	182	3248	78	14217	PP3C10_21800,PP3C7_10960,PP3C22_2520,PP3C10_8200,PP3C2_30250,PP3C21_20900,PP3C24_14040,PP3C8_18470,PP3C5_24750,PP3C13_1100,PP3C7_8810,PP3C22_2050,PP3C11_15420,PP3C11_18700,PP3C13_1080,PP3C24_8340,PP3C14_8740,PP3C25_5870,PP3C22_160,PP3C7_23100,PP3C24_13160,PP3C10_15650,PP3C10_3520,PP3C9_2745,PP3C8_16970,PP3C11_11760,PP3C13_6640,PP3C9_5670,PP3C13_21930,PP3C18_13130,PP3C5_10760,PP3C23_16600,PP3C4_11…
GO:BP	response to heat	GO:0009408	TRUE	3.54036e-06	5.45095	82	3248	43	14217	PP3C12_16950,PP3C11_14810,PP3C4_810,PP3C21_19850,PP3C9_6690,PP3C20_8320,PP3C15_4270,PP3C15_12515,PP3C8_8490,PP3C16_18820,PP3C24_9060,PP3C1_7030,PP3C22_17210,PP3C12_22440,PP3C15_14660,PP3C8_9230,PP3C6_8560,PP3C5_20400,PP3C18_3220,PP3C8_8860,PP3C5_13280,PP3C8_6770,PP3C21_19080,PP3C23_15370,PP3C24_4390,PP3C19_4790,PP3C8_12320,PP3C10_16570,PP3C18_22450,PP3C21_6510,PP3C1_32480,PP3C9_6640,PP3C10_13060,…
GO:BP	protoporphyrinogen IX biosynthetic process	GO:0006782	TRUE	0.000775106	3.11064	20	3248	15	14217	PP3C16_12390,PP3C10_16860,PP3C12_10600,PP3C4_13690,PP3C10_8730,PP3C4_19350,PP3C5_16770,PP3C21_600,PP3C26_6470,PP3C6_15990,PP3C27_4150,PP3C1_34400,PP3C13_10750,PP3C8_16580,PP3C22_5800
GO:BP	mitochondrial protein processing	GO:0034982	TRUE	0.00300407	2.52229	13	3248	11	14217	PP3C11_1240,PP3C20_19010,PP3C2_30820,PP3C1_2390,PP3C13_21610,PP3C7_7530,PP3C24_12610,PP3C12_21820,PP3C3_11990,PP3C9_26010,PP3C16_10250
GO:BP	embryo sac development	GO:0009553	TRUE	0.00300407	2.52229	13	3248	11	14217	PP3C18_60,PP3C7_9990,PP3C6_5360,PP3C1_35350,PP3C16_16520,PP3C11_18700,PP3C8_7540,PP3C9_4400,PP3C5_21100,PP3C20_22950,PP3C4_6350
GO:BP	plastid transcription	GO:0042793	TRUE	0.0051914	2.28472	8	3248	8	14217	PP3C1_1000,PP3C13_6840,PP3C10_12300,PP3C11_19380,PP3C8_21700,PP3C11_11830,PP3C22_3530,PP3C3_26950
GO:BP	protein transmembrane transport	GO:0071806	TRUE	0.00548993	2.26043	101	3248	43	14217	PP3C22_1060,PP3C14_10270,PP3C11_5340,PP3C16_8190,PP3C5_23090,PP3C12_17590,PP3C12_24950,PP3C20_10110,PP3C12_7570,PP3C4_19960,PP3C19_6080,PP3C13_19650,PP3C21_20550,PP3C26_4000,PP3C7_23430,PP3C27_7170,PP3C15_8820,PP3C9_12820,PP3C24_16480,PP3C7_3450,PP3C2_16760,PP3C22_13870,PP3C1_41280,PP3C24_12690,PP3C15_6032,PP3C6_10010,PP3C11_5350,PP3C7_7530,PP3C17_18760,PP3C17_21090,PP3C14_20040,PP3C8_3800,PP3C4_…
GO:BP	chloroplast organization	GO:0009658	TRUE	0.013083	1.88329	82	3248	36	14217	PP3C1_1000,PP3C13_6840,PP3C1_35130,PP3C14_5410,PP3C1_22860,PP3C20_9520,PP3C7_19740,PP3C5_23090,PP3C20_5010,PP3C3_26500,PP3C8_21700,PP3C26_4000,PP3C9_6030,PP3C20_9790,PP3C7_23430,PP3C22_12970,PP3C15_8820,PP3C10_6170,PP3C14_20610,PP3C6_10010,PP3C23_13490,PP3C5_16520,PP3C10_24680,PP3C17_18860,PP3C27_1440,PP3C4_25740,PP3C12_11700,PP3C26_13480,PP3C5_9520,PP3C11_17860,PP3C3_11140,PP3C13_19830,PP3C19_24…
GO:BP	nucleobase biosynthetic process	GO:0046112	TRUE	0.0247972	1.6056	29	3248	17	14217	PP3C3_30900,PP3C3_13060,PP3C12_20560,PP3C9_12870,PP3C19_9430,PP3C7_8810,PP3C3_30850,PP3C6_25750,PP3C3_16990,PP3C8_9030,PP3C11_11760,PP3C13_8930,PP3C11_8230,PP3C22_7830,PP3C1_7810,PP3C13_16830,PP3C5_3030
GO:BP	aerobic respiration	GO:0009060	TRUE	0.0289172	1.53884	150	3248	56	14217	PP3C16_6580,PP3C6_24710,PP3C12_8120,PP3C12_10250,PP3C14_9020,PP3C3_21840,PP3C2_12680,PP3C10_6330,PP3C24_2620,PP3C15_4330,PP3C19_2800,PP3C8_18310,PP3C10_2540,PP3C22_8430,PP3C12_4050,PP3C15_4920,PP3C15_25560,PP3C5_25640,PP3C23_8620,PP3C14_11220,PP3C9_25990,PP3C15_25170,PP3C26_10390,PP3C7_16670,PP3C19_19270,PP3C1_12120,PP3C17_6520,PP3C6_19130,PP3C3_33480,PP3C14_8260,PP3C20_2020,PP3C13_21410,PP3C25_1…
GO:BP	developmental process involved in reproduction	GO:0003006	TRUE	0.0294453	1.53098	120	3248	47	14217	PP3C13_2300,PP3C1_10040,PP3C6_5360,PP3C1_19680,PP3C16_16950,PP3C7_13780,PP3C7_19740,PP3C8_16870,PP3C2_9830,PP3C11_1000,PP3C19_17130,PP3C12_17590,PP3C9_4400,PP3C19_5720,PP3C11_19380,PP3C5_21100,PP3C17_22310,PP3C12_6510,PP3C2_27540,PP3C13_19650,PP3C2_1940,PP3C20_9790,PP3C15_10750,PP3C17_13460,PP3C8_21040,PP3C24_1010,PP3C27_420,PP3C18_22450,PP3C22_470,PP3C23_21630,PP3C11_14750,PP3C12_18480,PP3C1_325…
GO:BP	tRNA wobble uridine modification	GO:0002098	TRUE	0.0347025	1.45964	22	3248	14	14217	PP3C17_11290,PP3C4_6690,PP3C16_8750,PP3C8_16200,PP3C14_19420,PP3C8_3890,PP3C15_11080,PP3C13_12516,PP3C27_3320,PP3C18_17490,PP3C5_13580,PP3C16_24810,PP3C2_31740,PP3C9_23940
GO:BP	'de novo' UMP biosynthetic process	GO:0044205	TRUE	0.0372525	1.42884	9	3248	8	14217	PP3C9_12870,PP3C3_16990,PP3C2_19430,PP3C13_8930,PP3C1_18250,PP3C11_8230,PP3C1_7810,PP3C13_16830
GO:BP	organelle disassembly	GO:1903008	TRUE	0.0472742	1.32538	20	3248	13	14217	PP3C27_2790,PP3C16_14950,PP3C15_10770,PP3C3_6980,PP3C11_1040,PP3C5_770,PP3C9_3020,PP3C19_13370,PP3C12_11700,PP3C26_8300,PP3C6_29680,PP3C14_5800,PP3C16_13180
Physcomitrium Gene Identifier (genome version 3)	Physcomitrium Gene Identifier (genome version 6)	Description
gene expression GO:0010467
PP3C2_17270	Pp6c2_9760	(1 of 3) PTHR24031:SF301 - ATP-DEPENDENT RNA HELICASE DDX18
PP3C2_4220	Pp6c2_2560	(1 of 1) KOG3064 - RNA-binding nuclear protein (MAK16) containing a distinct C4 Zn-finger
PP3C1_7740	Pp6c1_4360	(1 of 9) PTHR31190:SF30 - ETHYLENE-RESPONSIVE TRANSCRIPTION FACTOR 15-RELATED
PP3C10_5710	Pp6c10_3020	(1 of 3) PTHR12821 - BYSTIN
PP3C19_15000	Pp6c19_7940	(1 of 3) PTHR11528:SF41 - HEAT SHOCK PROTEIN 89.1
PP3C18_60	Pp6c18_310	(1 of 1) PTHR14927:SF0 - NUCLEOLAR PROTEIN 10
PP3C6_25210	Pp6c6_13320	(1 of 1) PTHR13028 - RRNA PROCESSING PROTEIN EBNA1-BINDING PROTEIN-RELATED
PP3C21_14490	Pp6c21_7840	(1 of 3) PTHR12790 - TRANSCRIPTION INITIATION FACTOR IA RRN3
PP3C5_10580	Pp6c5_5460	(1 of 1) KOG2050 - Puf family RNA-binding protein
PP3C2_14060	Pp6c2_7980	(1 of 1) PTHR12858:SF1 - PRE-RRNA-PROCESSING PROTEIN TSR1 HOMOLOG
PP3C1_3590	Pp6c1_2010	(1 of 1) PTHR14085 - WD-REPEAT PROTEIN BING4
PP3C3_23250	Pp6c3_12120	(1 of 1) PTHR12221 - PESCADILLO - RELATED
PP3C10_17670	Pp6c10_9430	(1 of 1) PTHR12933 - ORF PROTEIN-RELATED
PP3C5_16830	Pp6c5_8910	(1 of 2) PTHR11353:SF23 - T-COMPLEX PROTEIN 1 SUBUNIT BETA
PP3C2_30030	Pp6c2_16590	(1 of 1) PTHR12661 - PETER PAN-RELATED
PP3C8_11620	Pp6c8_5370	(1 of 1) PTHR19924:SF26 - U3 SMALL NUCLEOLAR RNA-ASSOCIATED PROTEIN 15 HOMOLOG
PP3C8_1610	Pp6c8_820	(1 of 2) PTHR23105:SF31 - RIBOSOMAL L1 DOMAIN-CONTAINING PROTEIN 1
PP3C10_21520	Pp6c10_11510	(1 of 1) PTHR24031:SF336 - ATP-DEPENDENT RNA HELICASE DDX52-RELATED
PP3C26_4890	Pp6c26_2890	(1 of 1) PTHR18359 - WD-REPEAT PROTEIN-RELATED
PP3C14_23340	Pp6c14_12880	(1 of 3) PF13234 - rRNA-processing arch domain (rRNA_proc-arch)
PP3C17_5590	Pp6c17_2470	(1 of 2) PTHR11702:SF26 - DEVELOPMENTALLY-REGULATED GTP-BINDING PROTEIN 2
PP3C13_11570	Pp6c13_5240	(1 of 2) PTHR13213 - DNA POLYMERASE V RELATED
PP3C18_6750	Pp6c18_2960	(1 of 3) PTHR12790 - TRANSCRIPTION INITIATION FACTOR IA RRN3
PP3C2_3190	Pp6c2_1980	(1 of 1) KOG1248 - Uncharacterized conserved protein
PP3C6_2960	Pp6c6_1590	(1 of 4) PTHR11363 - 60S RIBOSOMAL PROTEIN L3-RELATED
PP3C5_4450	Pp6c5_2530	(1 of 1) PTHR23271 - HEPATOCELLULAR CARCINOMA-ASSOCIATED ANTIGEN 66
PP3C18_14790	Pp6c18_6700	(1 of 1) PTHR17605 - RIBOSOME BIOGENESIS PROTEIN BOP1 BLOCK OF PROLIFERATION 1 PROTEIN
PP3C15_1000	Pp6c15_540	(1 of 2) PTHR19865 - U3 SMALL NUCLEOLAR RNA INTERACTING PROTEIN 2
PP3C16_10600	Pp6c16_4250	(1 of 1) PTHR13634 - RIBOSOME BIOGENESIS PROTEIN BRIX
PP3C13_22260	Pp6c13_11060	(1 of 1) PTHR13237:SF8 - SOMETHING ABOUT SILENCING PROTEIN 10
PP3C19_12460	Pp6c19_6650	(1 of 1) PTHR19854:SF15 - TRANSDUCIN BETA-LIKE PROTEIN 3
PP3C4_19370	Pp6c4_10150	(1 of 2) PTHR12728 - BRIX DOMAIN CONTAINING PROTEIN
PP3C23_13260	Pp6c23_6130	(1 of 1) PTHR19855 - WD40 REPEAT PROTEIN 12, 37
PP3C1_22540	Pp6c1_11710	(1 of 3) PTHR24031:SF301 - ATP-DEPENDENT RNA HELICASE DDX18
PP3C19_15790	Pp6c19_8280	(1 of 1) PTHR15467 - ZINC-FINGERS AND HOMEOBOXES RELATED
PP3C12_23320	Pp6c12_11500	(1 of 1) PTHR10826:SF1 - COMPLEMENT COMPONENT 1 Q SUBCOMPONENT-BINDING PROTEIN, MITOCHONDRIAL
PP3C13_2300	Pp6c13_1070	(1 of 2) PTHR11946:SF86 - METHIONINE--TRNA LIGASE, CYTOPLASMIC
PP3C1_15210	Pp6c1_8090	(1 of 1) PF01189//PF17125 - 16S rRNA methyltransferase RsmF (Nol1_Nop2_Fmu) // N-terminal domain of 16S rRNA methyltransferase RsmF (Methyltr_RsmF_N)
PP3C22_1800	Pp6c22_900	(1 of 150) PF00847 - AP2 domain (AP2)
PP3C5_14880	Pp6c5_7630	(1 of 1) PTHR20856:SF5 - DNA-DIRECTED RNA POLYMERASE I SUBUNIT RPA2
PP3C7_9990	Pp6c7_5940	(1 of 1) PTHR19858 - WD40 REPEAT PROTEIN
PP3C18_18510	Pp6c18_8310	(1 of 1) PTHR13068:SF3 - MTERF DOMAIN-CONTAINING PROTEIN 1, MITOCHONDRIAL
PP3C21_14550	Pp6c21_7890	(1 of 4) PTHR11260//PTHR11260:SF194 - GLUTATHIONE S-TRANSFERASE, GST, SUPERFAMILY, GST DOMAIN CONTAINING
PP3C10_6600	Pp6c10_3460	(1 of 7) PTHR31190:SF27 - ETHYLENE-RESPONSIVE TRANSCRIPTION FACTOR CRF1-RELATED
PP3C6_25920	Pp6c6_13630	(1 of 1) PTHR17972 - NUCLEOLAR RNA-ASSOCIATED PROTEIN
PP3C2_17250	Pp6c21_7340	(1 of 2) PTHR15832:SF1 - HETEROCHROMATIN PROTEIN 1-BINDING PROTEIN 3
PP3C17_17180	Pp6c17_8850	(1 of 1) PTHR12029:SF58 - RRNA METHYLTRANSFERASE 1, MITOCHONDRIAL
PP3C2_28182	Pp6c2_15380	(1 of 2) PTHR10920:SF13 - PRE-RRNA PROCESSING PROTEIN FTSJ3
PP3C4_20160	Pp6c4_10550	(1 of 1) PTHR14091 - WD REPEAT PROTEIN
PP3C12_4010	Pp6c12_1510	(1 of 3) PTHR10102 - DNA-DIRECTED RNA POLYMERASE, MITOCHONDRIAL
PP3C1_10040	Pp6c1_5750	(1 of 1) PTHR22734:SF3 - RIBOSOME PRODUCTION FACTOR 1
PP3C7_4500	Pp6c7_2850	(1 of 1) PF04192 - Utp21 specific WD40 associated putative domain (Utp21)
PP3C24_7070	Pp6c24_3600	(1 of 1) PTHR11239:SF14 - DNA-DIRECTED RNA POLYMERASE I SUBUNIT RPA12
PP3C11_14810	Pp6c11_8030	(1 of 2) PTHR11527//PTHR11527:SF149 - SMALL HEAT-SHOCK PROTEIN HSP20 FAMILY
PP3C7_8450	Pp6c7_5240	(1 of 2) PTHR22792:SF68 - LA-RELATED PROTEIN 1A
PP3C5_6070	Pp6c5_3380	(1 of 3) KOG3070 - Predicted RNA-binding protein containing PIN domain and invovled in translation or RNA processing
PP3C20_20510	Pp6c20_10830	(1 of 5) PTHR19375:SF78 - HSC70CB, ISOFORM G
PP3C6_23270	Pp6c6_12320	(1 of 2) KOG1705 - Uncharacterized conserved protein, contains CXXC motifs
PP3C2_34320	Pp6c2_19100	(1 of 1) PTHR12814 - RNA-BINDING PROTEIN NOB1
PP3C20_19020	Pp6c20_10320	(1 of 1) PTHR11451:SF5 - THREONINE--TRNA LIGASE 1, CYTOPLASMIC-RELATED
PP3C27_70	Pp6c25_5040	(1 of 9) 2.5.1.75 - tRNA dimethylallyltransferase / tRNA prenyltransferase
PP3C11_25960	Pp6c11_14490	(1 of 2) PTHR14068 - EUKARYOTIC TRANSLATION INITIATION FACTOR 3 EIF3 -RELATED
PP3C6_1920	Pp6c21_5560	(1 of 1) PTHR23115:SF184 - TRANSLATION INITIATION FACTOR IF-2, MITOCHONDRIAL
PP3C7_15180	Pp6c7_8410	(1 of 5) PTHR19375//PTHR19375:SF147 - HEAT SHOCK PROTEIN 70KDA
PP3C9_25980	Pp6c9_12910	(1 of 2) PTHR23105//PTHR23105:SF61 - RIBOSOMAL PROTEIN L7AE FAMILY MEMBER
PP3C11_24960	Pp6c11_13900	(1 of 2) PTHR22792:SF68 - LA-RELATED PROTEIN 1A
PP3C13_7740	Pp6c13_3750	(1 of 1) PTHR23183 - NOP14
PP3C14_11850	Pp6c14_6640	(1 of 1) PTHR13734:SF47 - POLYNUCLEOTIDE ADENYLYLTRANSFERASE DOMAIN AND RNA RECOGNITION MOTIF-CONTAINING PROTEIN-RELATED
PP3C11_12810	Pp6c11_7210	(1 of 2) PTHR12416:SF2 - RRNA-PROCESSING PROTEIN FCF1 HOMOLOG
PP3C4_14810	Pp6c4_7690	(1 of 1) PTHR24031:SF54 - ATP-DEPENDENT RNA HELICASE DDX10-RELATED
PP3C24_9630	Pp6c24_4720	(1 of 1) PF00636//PF02170 - Ribonuclease III domain (Ribonuclease_3) // PAZ domain (PAZ)
PP3C6_12420	Pp6c6_6670	(1 of 6) PTHR10335 - RRNA 2-O-METHYLTRANSFERASE FIBRILLARIN
PP3C26_2180	Pp6c26_1410	(1 of 4) PTHR11353//PTHR11353:SF80 - CHAPERONIN
PP3C10_6430	Pp6c10_3400	(1 of 1) PTHR13102 - PROTEIN C14ORF21
PP3C3_10580	Pp6c3_5200	(1 of 1) PTHR13457 - BAP28
PP3C1_18050	Pp6c1_10280	(1 of 2) PTHR10792:SF8 - RIBOSOME BIOGENESIS PROTEIN RLP24-RELATED
PP3C26_10600	Pp6c26_6020	(1 of 5) PTHR19375//PTHR19375:SF147 - HEAT SHOCK PROTEIN 70KDA
PP3C20_22360	Pp6c20_11600	(1 of 1) PTHR10593:SF36 - SERINE/THREONINE-PROTEIN KINASE RIO2
PP3C22_7600	Pp6c22_3940	(1 of 5) PTHR10772:SF0 - 20 KDA CHAPERONIN, CHLOROPLASTIC
PP3C16_4660	Pp6c16_9410	(1 of 3) PTHR11353:SF8 - CHAPERONIN 60 SUBUNIT BETA 1, CHLOROPLASTIC-RELATED
PP3C13_14960	Pp6c13_7110	(1 of 1) PTHR12858:SF2 - RIBOSOME BIOGENESIS PROTEIN BMS1 HOMOLOG
PP3C5_20530	Pp6c5_10680	(1 of 1) PTHR10925 - N-ACETYLTRANSFERASE 10
PP3C1_22185	Pp6c1_11490	(1 of 3) PTHR10288:SF5 - ZINC FINGER CCCH DOMAIN-CONTAINING PROTEIN 36-RELATED
PP3C24_18710	Pp6c24_9470	(1 of 1) PTHR12581 - HIV-1 REV BINDING PROTEIN 2, 3
PP3C4_810	Pp6c4_370	(1 of 3) PTHR11528:SF41 - HEAT SHOCK PROTEIN 89.1
PP3C6_19930	Pp6c6_10740	(1 of 2) PTHR11946:SF53 - TYROSINE-TRNA LIGASE
PP3C9_17240	Pp6c9_8380	(1 of 1) PTHR14150 - U3 SMALL NUCLEOLAR RNA-ASSOCIATED PROTEIN 14
PP3C3_18630	Pp6c3_9590	(1 of 1) PTHR18934:SF99 - ATP-DEPENDENT RNA HELICASE DHX37-RELATED
PP3C3_32540	Pp6c3_17180	(1 of 4) KOG4208 - Nucleolar RNA-binding protein NIFK
PP3C16_8950	Pp6c16_5040	(1 of 3) PTHR19248 - ATP-BINDING TRANSPORT PROTEIN-RELATED
PP3C17_18440	Pp6c17_9580	(1 of 1) KOG3942 - MIF4G domain-containing protein
PP3C4_14760	Pp6c4_7660	(1 of 150) PF00847 - AP2 domain (AP2)
PP3C16_16350	Pp6c16_13110	(1 of 4) PTHR16290 - TRANSCRIPTION FACTOR SMIF DECAPPING ENZYME DCP1
PP3C14_24820	Pp6c14_13690	0
PP3C3_37040	Pp6c3_19730	(1 of 9) 2.5.1.75 - tRNA dimethylallyltransferase / tRNA prenyltransferase
PP3C10_23950	Pp6c10_12520	(1 of 1) PTHR11078 - N UTILIZATION SUBSTANCE PROTEIN B-RELATED
PP3C17_7210	Pp6c17_3370	(1 of 1) PTHR12202:SF0 - PROTEIN F58B3.4
PP3C15_8103	Pp6c15_4560	(1 of 3) PF08167 - rRNA processing/ribosome biogenesis (RIX1)
PP3C2_12240	Pp6c2_6930	(1 of 4) PTHR19375:SF179 - HEAT SHOCK 70 KDA PROTEIN 10, MITOCHONDRIAL
PP3C10_24110	Pp6c10_12600	(1 of 1) PTHR13191 - RIBOSOMAL RNA PROCESSING PROTEIN 7-RELATED
PP3C2_19310	Pp6c2_10930	(1 of 2) PTHR10792:SF8 - RIBOSOME BIOGENESIS PROTEIN RLP24-RELATED
PP3C22_1060	Pp6c22_540	(1 of 2) PTHR21237:SF23 - GRPE PROTEIN HOMOLOG, MITOCHONDRIAL
PP3C6_18260	Pp6c6_9870	(1 of 2) PTHR12681//PTHR12681:SF4 - ZINC FINGER-CONTAINING PROTEIN P48ZNF
PP3C5_15220	Pp6c5_7880	(1 of 1) PTHR11800:SF13 - DNA-DIRECTED RNA POLYMERASES I AND III SUBUNIT RPAC1
PP3C15_21890	Pp6c15_10920	(1 of 1) KOG3152 - TBP-binding protein, activator of basal transcription (contains rrm motif)
PP3C18_8570	Pp6c18_3800	(1 of 1) 2.1.1.287 - 25S rRNA (adenine(645)-N(1))-methyltransferase / 25S rRNA m(1)A(645) methyltransferase
PP3C2_16770	Pp6c2_9400	(1 of 1) PTHR11538:SF40 - PHENYLALANINE--TRNA LIGASE ALPHA SUBUNIT
PP3C6_10501	Pp6c6_5810	(1 of 4) PTHR23001:SF8 - EUKARYOTIC TRANSLATION INITIATION FACTOR 5-2-RELATED
PP3C9_22160	Pp6c9_11250	(1 of 1) PF13771//PF13831 - PHD-like zinc-binding domain (zf-HC5HC2H) // PHD-finger (PHD_2)
PP3C8_3240	Pp6c8_1830	(1 of 4) KOG4208 - Nucleolar RNA-binding protein NIFK
PP3C3_280	Pp6c3_160	(1 of 1) PTHR13100:SF10 - CELL GROWTH-REGULATING NUCLEOLAR PROTEIN
PP3C21_19850	Pp6c21_10710	(1 of 5) PTHR24078//PTHR24078:SF192 - DNAJ HOMOLOG SUBFAMILY C MEMBER
PP3C2_27880	Pp6c2_15160	(1 of 1) PTHR12416:SF3 - RRNA-PROCESSING PROTEIN UTP23 HOMOLOG
PP3C21_14880	Pp6c21_8160	(1 of 1) PTHR22792:SF64 - LA PROTEIN 1-RELATED
PP3C7_2280	Pp6c7_1410	(1 of 1) PTHR12642:SF0 - RIBOSOME BIOGENESIS PROTEIN NSA2 HOMOLOG
PP3C8_24340	Pp6c8_12600	(1 of 1) KOG4183 - RNA polymerase I 49 kDa subunit
PP3C4_14410	Pp6c4_7480	(1 of 1) 1.3.1.89 - tRNA-dihydrouridine(47) synthase (NAD(P)(+)) / tRNA-dihydrouridine synthase 3
PP3C11_18200	Pp6c11_9670	(1 of 1) PTHR13483:SF3 - BOX C/D SNORNA PROTEIN 1
PP3C26_11290	Pp6c26_6470	(1 of 3) PTHR14005 - EUKARYOTIC TRANSLATION INITIATION FACTOR 3, THETA SUBUNIT
PP3C1_13010	Pp6c1_7080	(1 of 7) PTHR10026//PTHR10026:SF75 - CYCLIN
PP3C14_2730	Pp6c14_1130	(1 of 1) PTHR19376:SF11 - DNA-DIRECTED RNA POLYMERASE I SUBUNIT RPA1
PP3C7_14910	Pp6c7_8330	(1 of 1) KOG0332 - ATP-dependent RNA helicase
PP3C21_22430	Pp6c21_11580	(1 of 2) PTHR13242 - EUKARYOTIC TRANSLATION INITIATION FACTOR 3
PP3C5_15590	Pp6c5_8190	(1 of 2) PTHR32108:SF0 - DNA-DIRECTED RNA POLYMERASE SUBUNIT ALPHA
PP3C2_10310	Pp6c2_5820	(1 of 11) PTHR23115//PTHR23115:SF157 - TRANSLATION FACTOR
PP3C13_7040	Pp6c13_3450	(1 of 4) PTHR11353//PTHR11353:SF80 - CHAPERONIN
PP3C22_320	Pp6c22_230	(1 of 2) KOG2974 - Uncharacterized conserved protein
PP3C3_8500	Pp6c3_4140	(1 of 5) PTHR13937 - EUKARYOTIC TRANSLATION INITATION FACTOR 3, SUBUNIT 8 EIF3S8 -RELATED
PP3C2_9490	Pp6c2_5310	(1 of 2) 2.5.1.46 - Deoxyhypusine synthase / Spermidine dehydrogenase
PP3C1_3220	Pp6c1_1790	(1 of 9) PTHR11545 - RIBOSOMAL PROTEIN L13
PP3C20_12680	Pp6c20_7540	(1 of 1) PTHR23105//PTHR23105:SF51 - RIBOSOMAL PROTEIN L7AE FAMILY MEMBER
PP3C26_6450	Pp6c26_3820	(1 of 3) PTHR10102 - DNA-DIRECTED RNA POLYMERASE, MITOCHONDRIAL
PP3C16_21430	Pp6c16_1790	(1 of 3) PTHR11093 - RUVB-RELATED REPTIN AND PONTIN
PP3C17_1730	Pp6c17_950	(1 of 4) PTHR24078//PTHR24078:SF310 - DNAJ HOMOLOG SUBFAMILY C MEMBER
PP3C22_17180	Pp6c22_8550	(1 of 2) PTHR23115:SF162 - ELONGATION FACTOR G, MITOCHONDRIAL
PP3C1_1000	Pp6c1_580	0
PP3C14_1470	Pp6c14_590	(1 of 1) PTHR11093:SF2 - RUVB-LIKE 2
PP3C17_1280	Pp6c17_740	(1 of 2) PTHR13026 - NNP-1 PROTEIN NOVEL NUCLEAR PROTEIN 1 NOP52
PP3C5_6120	Pp6c5_3390	(1 of 2) PTHR11071:SF297 - CYCLOPHILIN-LIKE PEPTIDYL-PROLYL CIS-TRANS ISOMERASE FAMILY PROTEIN
PP3C18_8560	Pp6c18_3790	(1 of 1) 5.4.99.27 - tRNA pseudouridine(13) synthase / tRNA Psi(13) synthase
PP3C12_25160	Pp6c12_12560	(1 of 11) PTHR10772 - 10 KDA HEAT SHOCK PROTEIN
PP3C5_3970	Pp6c5_2230	(1 of 2) PTHR12537:SF13 - SUPPRESSOR PROTEIN MPT5
PP3C3_32550	Pp6c3_17190	(1 of 1) PTHR17602 - RIBOSOME BIOGENESIS REGULATORY PROTEIN
PP3C27_5110	Pp6c25_2080	(1 of 3) PTHR11353:SF8 - CHAPERONIN 60 SUBUNIT BETA 1, CHLOROPLASTIC-RELATED
PP3C23_16010	Pp6c23_7790	(1 of 2) PTHR31846:SF8 - CRS2-ASSOCIATED FACTOR 1, CHLOROPLASTIC
PP3C1_8450	Pp6c1_4880	(1 of 3) 6.1.1.4 - Leucine--tRNA ligase / Leucyl-tRNA synthetase
PP3C6_16060	Pp6c6_8500	(1 of 2) PTHR30544:SF6 - RADICAL SAM DOMAIN-CONTAINING PROTEIN
PP3C14_18645	Pp6c14_10110	(1 of 3) PTHR15350:SF2 - EUKARYOTIC TRANSLATION INITIATION FACTOR 3 SUBUNIT M
PP3C12_25330	Pp6c12_12670	(1 of 150) PF00847 - AP2 domain (AP2)
PP3C13_6840	Pp6c13_3350	(1 of 1) PTHR10584:SF175 - FRUCTOKINASE-LIKE 1
PP3C4_31210	Pp6c4_16250	(1 of 1) PTHR17039 - U3 SMALL NUCLEOLAR RIBONUCLEOPROTEIN PROTEIN MPP10
PP3C2_19900	Pp6c2_11430	(1 of 3) 2.7.7.8 - Polyribonucleotide nucleotidyltransferase / Polynucleotide phosphorylase
PP3C14_3370	Pp6c14_1560	(1 of 2) PTHR12553:SF49 - ZINC PHOSPHODIESTERASE ELAC PROTEIN 2
PP3C15_8230	Pp6c15_4630	(1 of 2) PTHR11353:SF22 - T-COMPLEX PROTEIN 1 SUBUNIT ETA
PP3C8_22130	Pp6c8_11380	(1 of 1) PTHR22908:SF66 - MIDASIN
PP3C24_12180	Pp6c24_5920	(1 of 3) PTHR11353:SF11 - CHAPERONIN 60 SUBUNIT ALPHA 1, CHLOROPLASTIC
PP3C15_12010	Pp6c15_6230	(1 of 24) PF01535//PF13041 - PPR repeat (PPR) // PPR repeat family (PPR_2)
PP3C26_12080	Pp6c26_6930	(1 of 1) KOG3117 - Protein involved in rRNA processing
PP3C2_27130	Pp6c2_14800	(1 of 2) PTHR18934//PTHR18934:SF120 - ATP-DEPENDENT RNA HELICASE
PP3C5_10700	Pp6c5_5560	(1 of 1) PTHR11207//PTHR11207:SF4 - RIBONUCLEASE III
PP3C4_13990	Pp6c4_7240	(1 of 3) PTHR13068:SF9 - MITOCHONDRIAL TRANSCRIPTION TERMINATION FACTOR FAMILY PROTEIN
PP3C1_36560	Pp6c1_19270	(1 of 5) PTHR30603:SF0 - RNA POLYMERASE SIGMA FACTOR SIGB
PP3C11_16940	Pp6c11_8930	(1 of 2) PTHR32108:SF0 - DNA-DIRECTED RNA POLYMERASE SUBUNIT ALPHA
PP3C1_19680	Pp6c1_9400	(1 of 1) 6.1.1.18 - Glutamine--tRNA ligase / Glutaminyl-tRNA synthetase
PP3C9_6690	Pp6c9_3580	(1 of 17) PTHR11528 - HEAT SHOCK PROTEIN 90
PP3C23_5580	Pp6c23_2150	(1 of 3) PTHR23115//PTHR23115:SF181 - TRANSLATION FACTOR
PP3C1_22150	Pp6c1_11470	(1 of 3) 2.7.7.8 - Polyribonucleotide nucleotidyltransferase / Polynucleotide phosphorylase
PP3C7_15200	Pp6c7_8430	(1 of 5) PTHR19375//PTHR19375:SF147 - HEAT SHOCK PROTEIN 70KDA
PP3C15_23380	Pp6c15_11850	(1 of 1) PTHR12709:SF5 - DNA-DIRECTED RNA POLYMERASE I SUBUNIT RPA43
PP3C7_370	Pp6c7_300	(1 of 2) PTHR14068 - EUKARYOTIC TRANSLATION INITIATION FACTOR 3 EIF3 -RELATED
PP3C2_37690	Pp6c2_20730	(1 of 1) KOG4484 - Uncharacterized conserved protein
PP3C17_17620	Pp6c17_9090	(1 of 4) KOG0105 - Alternative splicing factor ASF/SF2 (RRM superfamily)
PP3C2_6650	Pp6c2_4070	(1 of 11) PTHR23115//PTHR23115:SF157 - TRANSLATION FACTOR
PP3C10_7310	Pp6c10_3890	(1 of 3) PF13234 - rRNA-processing arch domain (rRNA_proc-arch)
PP3C9_7700	Pp6c9_3920	(1 of 3) 6.1.1.16 - Cysteine--tRNA ligase / Cysteinyl-tRNA synthetase
PP3C10_20750	Pp6c10_11030	(1 of 3) PTHR22767:SF2 - NAT1
PP3C13_10890	Pp6c13_5000	(1 of 5) PTHR13937 - EUKARYOTIC TRANSLATION INITATION FACTOR 3, SUBUNIT 8 EIF3S8 -RELATED
PP3C7_9260	Pp6c7_5650	(1 of 1) PTHR24012:SF477 - PROTEIN RBD-1
PP3C26_10790	Pp6c26_6130	(1 of 15) PTHR31161:SF2 - SEC1/MUNC18-LIKE (SM) FAMILY PROTEIN
PP3C16_16520	Pp6c16_13210	(1 of 1) PTHR24031:SF302 - DEAD-BOX ATP-DEPENDENT RNA HELICASE 36
PP3C2_12150	Pp6c2_6900	(1 of 4) PTHR19375:SF179 - HEAT SHOCK 70 KDA PROTEIN 10, MITOCHONDRIAL
PP3C5_25710	Pp6c5_13220	(1 of 2) PF04031 - Las1-like (Las1)
PP3C27_6340	Pp6c25_1360	(1 of 2) PTHR23115:SF5 - 116 KDA U5 SMALL NUCLEAR RIBONUCLEOPROTEIN COMPONENT
PP3C27_2790	Pp6c25_3810	(1 of 2) PTHR10938//PTHR10938:SF2 - TRANSLATION INITIATION FACTOR IF-3
PP3C7_450	Pp6c7_360	(1 of 1) PTHR21686:SF12 - DEOXYNUCLEOTIDYLTRANSFERASE TERMINAL-INTERACTING PROTEIN 2
PP3C4_30330	Pp6c4_15820	(1 of 1) PTHR23270:SF10 - PROTEIN RRP5 HOMOLOG
PP3C22_21010	Pp6c22_10120	(1 of 1) PTHR12686 - 3'-5' EXORIBONUCLEASE CSL4-RELATED
PP3C25_15020	Pp6c25_12010	(1 of 2) PTHR23237 - NUCLEOLAR PROTEIN FAMILY A MEMBER 1 SNORNP PROTEIN GAR1
PP3C11_26720	Pp6c11_14890	(1 of 3) PTHR24012:SF361 - SPLICING FACTOR, CC1-LIKE
PP3C18_13010	Pp6c18_5720	(1 of 3) PTHR15838:SF1 - NUCLEOLAR PROTEIN OF 40 KDA
PP3C23_18210	Pp6c23_9020	(1 of 3) PTHR11229 - 50S RIBOSOMAL PROTEIN L3
PP3C1_40060	Pp6c1_21000	(1 of 4) PTHR24031:SF155 - DEAD-BOX ATP-DEPENDENT RNA HELICASE 3, CHLOROPLASTIC
PP3C20_8320	Pp6c20_5600	(1 of 2) PTHR24078//PTHR24078:SF289 - DNAJ HOMOLOG SUBFAMILY C MEMBER
PP3C21_1500	Pp6c21_820	(1 of 3) PTHR23115//PTHR23115:SF181 - TRANSLATION FACTOR
PP3C4_22010	Pp6c4_11680	(1 of 1) PTHR12124:SF47 - EXOSOME COMPONENT 10
PP3C1_22860	Pp6c1_11920	(1 of 11) KOG1267 - Mitochondrial transcription termination factor, mTERF
PP3C4_4830	Pp6c4_2610	(1 of 2) KOG4382 - Uncharacterized conserved protein, contains DTW domain
PP3C15_4270	Pp6c15_2240	(1 of 17) PTHR11528 - HEAT SHOCK PROTEIN 90
PP3C20_16710	Pp6c20_9170	(1 of 1) PF00439//PF01695 - Bromodomain (Bromodomain) // IstB-like ATP binding protein (IstB_IS21)
PP3C1_27630	Pp6c1_14410	(1 of 7) PTHR31190:SF27 - ETHYLENE-RESPONSIVE TRANSCRIPTION FACTOR CRF1-RELATED
PP3C24_11670	Pp6c24_5640	(1 of 1) 2.1.1.257 - tRNA (pseudouridine(54)-N(1))-methyltransferase / M(1)-Psi methyltransferase
PP3C16_16950	Pp6c16_13540	(1 of 4) 6.1.1.5 - Isoleucine--tRNA ligase / Isoleucyl-tRNA synthetase
PP3C16_14950	Pp6c16_12300	(1 of 2) PTHR10938//PTHR10938:SF2 - TRANSLATION INITIATION FACTOR IF-3
PP3C19_11990	Pp6c19_6500	(1 of 1) PTHR22904:SF312 - CARBOXYLATE CLAMP-TETRATRICOPEPTIDE REPEAT PROTEIN
PP3C19_5220	Pp6c19_2950	(1 of 1) KOG2857 - Predicted MYND Zn-finger protein/hormone receptor interactor
PP3C9_17550	Pp6c9_8540	(1 of 3) PTHR10352 - EUKARYOTIC TRANSLATION INITIATION FACTOR 3 SUBUNIT G
PP3C13_16820	Pp6c13_8450	(1 of 4) 6.1.1.11 - Serine--tRNA ligase / Seryl-tRNA synthetase
PP3C17_19090	Pp6c17_9930	(1 of 6) PTHR19877 - WD40 REPEAT PROTEIN
PP3C20_9520	Pp6c20_6280	(1 of 4) PTHR33415:SF3 - EMB514
PP3C11_25500	Pp6c11_14150	(1 of 2) PTHR21141:SF37 - MRNA TURNOVER PROTEIN 4 HOMOLOG
PP3C15_12515	Pp6c15_6530	(1 of 17) PTHR11528 - HEAT SHOCK PROTEIN 90
PP3C5_11200	Pp6c5_5810	(1 of 6) PTHR10335 - RRNA 2-O-METHYLTRANSFERASE FIBRILLARIN
PP3C23_17430	Pp6c23_8630	(1 of 2) PTHR10784 - EUKARYOTIC TRANSLATION INITIATION FACTOR 6
PP3C3_26860	Pp6c3_14420	(1 of 3) PTHR24089:SF321 - GM03767P
PP3C3_32110	Pp6c3_16920	(1 of 2) PTHR10602 - EUKARYOTIC TRANSLATION INITIATION FACTOR 2 SUBUNIT 1
PP3C13_15330	Pp6c13_7360	(1 of 4) PTHR10746 - 50S RIBOSOMAL PROTEIN L4
PP3C2_6770	Pp6c2_4140	(1 of 11) PTHR23115//PTHR23115:SF157 - TRANSLATION FACTOR
PP3C21_2370	Pp6c21_1180	(1 of 1) PF15341 - Ribosome biogenesis protein SLX9 (SLX9)
PP3C14_5130	Pp6c14_2670	(1 of 4) PTHR24078//PTHR24078:SF310 - DNAJ HOMOLOG SUBFAMILY C MEMBER
PP3C15_22440	Pp6c15_11270	(1 of 2) 6.5.1.4 - RNA 3'-terminal-phosphate cyclase (ATP) / RNA-3'-phosphate cyclase
PP3C3_3440	Pp6c3_1970	(1 of 3) PTHR12399 - EUKARYOTIC TRANSLATION INITIATION FACTOR 3 SUBUNIT 7
PP3C17_11290	Pp6c17_5610	(1 of 1) KOG2923 - Uncharacterized conserved protein
PP3C1_20100	Pp6c1_9170	(1 of 1) PTHR21396 - 39S RIBOSOMAL PROTEIN L43
PP3C15_5220	Pp6c15_2940	(1 of 2) PTHR22808 - NCL1 YEAST -RELATED NOL1/NOP2/FMU SUN DOMAIN-CONTAINING
PP3C4_7510	Pp6c4_4010	(1 of 6) 6.1.1.6 - Lysine--tRNA ligase / Lysyl-tRNA synthetase
PP3C11_1240	Pp6c11_710	(1 of 3) PTHR23076//PTHR23076:SF69 - METALLOPROTEASE M41 FTSH
PP3C7_19740	Pp6c7_10550	(1 of 1) PTHR11702:SF20 - GTP-BINDING PROTEIN OBGC, CHLOROPLASTIC
PP3C26_10770	Pp6c26_6120	(1 of 5) PTHR13937 - EUKARYOTIC TRANSLATION INITATION FACTOR 3, SUBUNIT 8 EIF3S8 -RELATED
PP3C7_24640	Pp6c7_13260	(1 of 33) PTHR11353 - CHAPERONIN
PP3C16_8190	Pp6c16_5630	(1 of 2) PTHR21237:SF23 - GRPE PROTEIN HOMOLOG, MITOCHONDRIAL
PP3C15_3410	Pp6c15_1700	0
PP3C24_9070	Pp6c24_4360	(1 of 2) PTHR19853 - WD REPEAT CONTAINING PROTEIN 3 WDR3
PP3C20_19010	Pp6c20_10310	(1 of 2) PTHR21711 - KUB3-PROV PROTEIN
PP3C17_18740	Pp6c17_9700	(1 of 3) KOG0401 - Translation initiation factor 4F, ribosome/mRNA-bridging subunit (eIF-4G)
PP3C26_11300	Pp6c26_6480	(1 of 7) PF01348 - Type II intron maturase (Intron_maturas2)
PP3C2_9830	Pp6c2_5520	(1 of 1) PTHR11946:SF5 - VALYL-TRNA SYNTHETASE, ISOFORM A
PP3C10_12300	Pp6c10_6560	0
PP3C18_11980	Pp6c18_5220	0
PP3C3_21560	Pp6c3_11260	(1 of 1) PTHR24012:SF348 - CUGBP ELAV-LIKE FAMILY MEMBER 1-RELATED
PP3C11_1000	Pp6c11_560	(1 of 1) PTHR11956:SF5 - ARGININE--TRNA LIGASE, CYTOPLASMIC
PP3C19_19960	Pp6c19_10150	(1 of 3) PTHR24031:SF313 - PROTEIN Y65B4A.6, ISOFORM A
PP3C7_15240	Pp6c7_8450	(1 of 5) PTHR19375//PTHR19375:SF147 - HEAT SHOCK PROTEIN 70KDA
PP3C8_21770	Pp6c8_11230	(1 of 4) PTHR10188:SF24 - ISOASPARTYL PEPTIDASE/L-ASPARAGINASE 1
PP3C3_27620	Pp6c3_14720	(1 of 1) KOG3237 - Uncharacterized conserved protein
PP3C20_1830	Pp6c20_1840	(1 of 1) PTHR10986 - 39S RIBOSOMAL PROTEIN L20
PP3C3_34840	Pp6c3_18430	(1 of 3) PTHR11727 - DIMETHYLADENOSINE TRANSFERASE
PP3C6_17230	Pp6c6_9120	(1 of 3) PTHR10410:SF3 - EUKARYOTIC TRANSLATION INITIATION FACTOR 3 SUBUNIT H
PP3C8_8490	Pp6c8_4400	(1 of 6) PTHR11527:SF158 - 17.6 KDA CLASS I HEAT SHOCK PROTEIN 1-RELATED
PP3C12_2810	Pp6c12_840	(1 of 5) PTHR24078:SF266 - DNAJ HEAT SHOCK PROTEIN-RELATED
PP3C7_8530	Pp6c7_5300	(1 of 2) PTHR24031:SF255 - DEAD-BOX ATP-DEPENDENT RNA HELICASE 40
PP3C3_24080	Pp6c3_12620	(1 of 3) PTHR22767:SF2 - NAT1
PP3C1_39750	Pp6c1_20790	(1 of 3) PTHR10738 - PROTEIN ARGININE N-METHYLTRANSFERASE 5
PP3C8_13300	Pp6c8_6320	(1 of 4) PTHR12694 - TRANSCRIPTION INITIATION FACTOR IIA SUBUNIT 1
PP3C1_36430	Pp6c1_19190	(1 of 2) PTHR23405:SF4 - PROTEIN MAK16 HOMOLOG
PP3C17_460	Pp6c17_320	(1 of 2) PF08848 - Domain of unknown function (DUF1818) (DUF1818)
PP3C13_22280	Pp6c13_11080	(1 of 2) PTHR19865 - U3 SMALL NUCLEOLAR RNA INTERACTING PROTEIN 2
PP3C3_34250	Pp6c3_18130	(1 of 7) PTHR35133:SF1 - EFFECTOR OF TRANSCRIPTION2-RELATED
PP3C14_7080	Pp6c14_3820	(1 of 4) KOG3449 - 60S acidic ribosomal protein P2
PP3C19_15980	Pp6c19_8370	(1 of 2) PTHR23115:SF162 - ELONGATION FACTOR G, MITOCHONDRIAL
PP3C2_32310	Pp6c2_18030	(1 of 4) PTHR11960:SF12 - EUKARYOTIC TRANSLATION INITIATION FACTOR ISOFORM 4E
PP3C12_1320	Pp6c12_320	(1 of 4) PTHR24078//PTHR24078:SF310 - DNAJ HOMOLOG SUBFAMILY C MEMBER
PP3C25_1990	Pp6c25_6240	(1 of 3) PTHR19248 - ATP-BINDING TRANSPORT PROTEIN-RELATED
PP3C14_20630	Pp6c14_11250	(1 of 5) 6.1.1.3 - Threonine--tRNA ligase / Threonyl-tRNA synthetase
PP3C23_7100	Pp6c23_2810	(1 of 1) PF15375 - Domain of unknown function (DUF4602) (DUF4602)
PP3C20_9290	Pp6c20_6130	(1 of 1) PTHR12357:SF3 - FI21232P1
PP3C16_18820	Pp6c16_2680	(1 of 5) PTHR24078:SF315 - MOLECULAR CHAPERONE DNAJ
PP3C27_4160	Pp6c25_2650	(1 of 6) PTHR10335 - RRNA 2-O-METHYLTRANSFERASE FIBRILLARIN
PP3C3_21687	Pp6c3_11330	(1 of 2) PTHR18034:SF4 - NUCLEOLAR MIF4G DOMAIN-CONTAINING PROTEIN 1
PP3C11_1890	Pp6c11_1000	(1 of 1) PF00085//PF13899 - Thioredoxin (Thioredoxin) // Thioredoxin-like (Thioredoxin_7)
PP3C22_2530	Pp6c22_1390	(1 of 2) 3.6.4.9 - Chaperonin ATPase / Chaperonin
PP3C5_28870	Pp6c5_14580	(1 of 1) PTHR23115//PTHR23115:SF134 - TRANSLATION FACTOR
PP3C9_2790	Pp6c9_1460	(1 of 2) PTHR21043:SF1 - PROTEIN IOJAP, CHLOROPLASTIC
PP3C22_13580	Pp6c22_6920	(1 of 1) PTHR13348 - RIBONUCLEASE P SUBUNIT P29
PP3C13_11470	Pp6c13_5170	(1 of 13) 2.7.13.3//3.1.3.16 - Histidine kinase / Protein kinase (histidine) // Protein-serine/threonine phosphatase / Serine/threonine specific protein phosphatase
PP3C15_22340	Pp6c15_11230	(1 of 1) PTHR11265 - S-ADENOSYL-METHYLTRANSFERASE MRAW
PP3C2_30140	Pp6c2_16660	(1 of 1) PTHR13500 - NUCLEOLAR PRERIBOSOMAL-ASSOCIATED PROTEIN 1
PP3C22_7570	Pp6c22_3890	(1 of 5) PTHR10772:SF0 - 20 KDA CHAPERONIN, CHLOROPLASTIC
PP3C20_3440	Pp6c20_2850	0
PP3C24_9060	Pp6c24_4350	(1 of 3) PTHR11638:SF121 - CHAPERONE PROTEIN CLPB3, CHLOROPLASTIC
PP3C1_10210	Pp6c1_5880	(1 of 1) PTHR11246:SF5 - PRE-MRNA-SPLICING FACTOR SYF1
PP3C1_37110	Pp6c1_19520	(1 of 4) PTHR23105//PTHR23105:SF49 - RIBOSOMAL PROTEIN L7AE FAMILY MEMBER
PP3C12_7620	Pp6c12_3280	(1 of 1) PTHR12734 - METHYLTRANSFERASE-RELATED
PP3C12_15870	Pp6c12_7980	(1 of 3) PTHR31846:SF12 - RNA-BINDING PROTEIN YHBY
PP3C25_4340	Pp6c25_7270	(1 of 3) PTHR22734:SF2 - U3 SMALL NUCLEOLAR RIBONUCLEOPROTEIN PROTEIN IMP4
PP3C1_28760	Pp6c1_15050	(1 of 2) PTHR24015:SF364 - ATPASE EXPRESSION PROTEIN 3
PP3C12_24950	Pp6c12_12410	(1 of 2) PTHR21237:SF4 - GRPE PROTEIN HOMOLOG
PP3C18_8200	Pp6c18_3570	(1 of 1) KOG2609 - Cyclin D-interacting protein GCIP
PP3C5_2530	Pp6c5_1440	(1 of 24) PF01535//PF13041 - PPR repeat (PPR) // PPR repeat family (PPR_2)
PP3C1_27710	Pp6c1_14440	(1 of 7) PTHR31190:SF27 - ETHYLENE-RESPONSIVE TRANSCRIPTION FACTOR CRF1-RELATED
PP3C11_23660	Pp6c11_13060	(1 of 4) PTHR22848 - WD40 REPEAT PROTEIN
PP3C4_20470	Pp6c4_10770	(1 of 5) PTHR21681 - EUKARYOTIC TRANSLATION INITIATION FACTOR 3 SUBUNIT 1
PP3C11_14690	Pp6c11_7960	(1 of 150) PF00847 - AP2 domain (AP2)
PP3C11_25530	Pp6c11_14170	(1 of 6) PTHR23115//PTHR23115:SF136 - TRANSLATION FACTOR
PP3C10_15140	Pp6c10_8060	(1 of 4) PTHR11595 - ELONGATION FACTOR 1-BETA
PP3C19_4700	Pp6c19_2680	(1 of 1) PTHR13305 - RIBOSOME BIOGENESIS PROTEIN NOP10
PP3C18_5510	Pp6c18_2490	(1 of 1) PTHR22767:SF3 - N-ALPHA-ACETYLTRANSFERASE 25, NATB AUXILIARY SUBUNIT
PP3C22_8910	Pp6c22_4720	(1 of 1) PTHR23346:SF7 - TRANSLATIONAL ACTIVATOR GCN1
PP3C13_4900	Pp6c13_2620	(1 of 2) PTHR33642:SF3 - INTRON MATURASE, TYPE II FAMILY PROTEIN
PP3C19_5720	Pp6c19_3220	(1 of 1) PTHR22594:SF20 - LYSINE--TRNA LIGASE
PP3C20_1630	Pp6c20_1700	(1 of 3) PTHR10552 - U2 SMALL NUCLEAR RIBONUCLEOPROTEIN A
PP3C19_14820	Pp6c19_7870	(1 of 1) PTHR11097:SF9 - EXOSOME COMPLEX COMPONENT RRP43
PP3C19_2430	Pp6c19_1370	(1 of 3) K13153 - U11/U12 small nuclear ribonucleoprotein 25 kDa protein (SNRNP25)
PP3C12_7710	Pp6c12_3330	(1 of 4) 6.1.1.22 - Asparagine--tRNA ligase / Asparaginyl-tRNA synthetase
PP3C14_17110	Pp6c14_9420	(1 of 2) PTHR24012:SF376 - POLYPYRIMIDINE TRACT-BINDING PROTEIN 3
PP3C19_4680	Pp6c19_2660	(1 of 1) PTHR12765 - RED PROTEIN IK FACTOR CYTOKINE IK
PP3C9_3300	Pp6c9_1730	(1 of 101) PF00010 - Helix-loop-helix DNA-binding domain (HLH)
PP3C14_23520	Pp6c14_13000	(1 of 3) PTHR12565:SF3 - FI24210P1
PP3C3_10600	Pp6c3_5220	(1 of 3) PTHR14005 - EUKARYOTIC TRANSLATION INITIATION FACTOR 3, THETA SUBUNIT
PP3C11_26000	Pp6c11_14540	(1 of 2) PTHR11353:SF21 - T-COMPLEX PROTEIN 1 SUBUNIT ZETA
PP3C4_6690	Pp6c4_3530	(1 of 2) 2.8.1.4//2.8.1.7 - Cysteine desulfurase / Cysteine desulfurylase
PP3C23_1890	Pp6c23_990	(1 of 92) PTHR24078 - DNAJ HOMOLOG SUBFAMILY C MEMBER
PP3C1_60	Pp6c1_40	(1 of 1) 2.1.1.187 - 23S rRNA (guanine(745)-N(1))-methyltransferase / Ribosomal RNA(m(1)G)-methylase
PP3C11_20930	Pp6c11_11160	(1 of 2) KOG2975 - Translation initiation factor 3, subunit f (eIF-3f)
PP3C16_6460	Pp6c16_6630	(1 of 27) PF02701 - Dof domain, zinc finger (zf-Dof)
PP3C19_6370	Pp6c19_3660	(1 of 150) PF00847 - AP2 domain (AP2)
PP3C11_19380	Pp6c11_10540	(1 of 1) PTHR11649//PTHR11649:SF60 - MSS1/TRME-RELATED GTP-BINDING PROTEIN
PP3C7_24050	Pp6c7_12940	(1 of 3) 6.1.1.21 - Histidine--tRNA ligase / Histidyl-tRNA synthetase
PP3C9_6000	Pp6c9_3250	(1 of 1) PTHR22851 - U3 SMALL NUCLEOLAR RNA U3 SNORNA ASSOCIATED PROTEIN
PP3C23_18130	Pp6c23_8960	(1 of 1) PTHR13031 - RIBONUCLEASE P SUBUNIT P30
PP3C27_2160	Pp6c25_3240	(1 of 1) PTHR23115:SF36 - EF1ALPHA-LIKE FACTOR, ISOFORM A
PP3C14_3310	Pp6c14_1520	(1 of 7) PTHR31190:SF27 - ETHYLENE-RESPONSIVE TRANSCRIPTION FACTOR CRF1-RELATED
PP3C3_28000	Pp6c3_14910	(1 of 1) 2.7.11.8 - Fas-activated serine/threonine kinase / FASTK
PP3C12_11430	Pp6c12_5690	(1 of 2) PTHR23105:SF31 - RIBOSOMAL L1 DOMAIN-CONTAINING PROTEIN 1
PP3C2_7910	Pp6c2_4560	(1 of 1) PTHR21148:SF22 - QUEUINE TRNA-RIBOSYLTRANSFERASE
PP3C22_130	Pp6c22_90	(1 of 2) PTHR31079:SF6 - NAC DOMAIN CONTAINING PROTEIN 73
PP3C10_20000	Pp6c10_10570	(1 of 9) PTHR31190:SF30 - ETHYLENE-RESPONSIVE TRANSCRIPTION FACTOR 15-RELATED
PP3C22_17210	Pp6c22_8570	(1 of 1) PTHR24078//PTHR24078:SF237 - DNAJ HOMOLOG SUBFAMILY C MEMBER
PP3C11_17150	Pp6c11_9080	(1 of 1) PTHR13233 - MICROSPHERULE PROTEIN 1
PP3C2_38140	Pp6c2_20940	(1 of 4) PTHR12919 - 30S RIBOSOMAL PROTEIN S16
PP3C2_3850	Pp6c2_2360	(1 of 1) 6.1.1.15//6.1.1.17 - Proline--tRNA ligase / Prolyl-tRNA synthetase // Glutamate--tRNA ligase / Glutamyl-tRNA synthetase
PP3C8_16740	Pp6c8_8520	(1 of 2) KOG0123//KOG0145 - Polyadenylate-binding protein (RRM superfamily) // RNA-binding protein ELAV/HU (RRM superfamily)
PP3C3_26500	Pp6c3_14020	0
PP3C16_7040	Pp6c16_6290	(1 of 4) PTHR14413 - RIBOSOMAL PROTEIN L17
PP3C10_20900	Pp6c10_11180	(1 of 5) PTHR19375:SF78 - HSC70CB, ISOFORM G
PP3C14_9430	Pp6c14_5120	(1 of 5) PTHR23139//PTHR23139:SF61 - RNA-BINDING PROTEIN
PP3C12_22440	Pp6c12_10890	(1 of 3) PTHR11528:SF41 - HEAT SHOCK PROTEIN 89.1
PP3C16_8560	Pp6c16_5320	(1 of 2) PTHR19923 - WD40 REPEAT PROTEINPRL1/PRL2-RELATED
PP3C22_15340	Pp6c22_7840	(1 of 4) 6.1.1.20 - Phenylalanine--tRNA ligase / Phenylalanyl-tRNA synthetase
PP3C5_2800	Pp6c5_1590	(1 of 6) PTHR10871:SF6 - 40S RIBOSOMAL PROTEIN S18
PP3C14_22340	Pp6c14_12280	(1 of 6) PTHR19877 - WD40 REPEAT PROTEIN
PP3C13_17680	Pp6c13_8830	(1 of 1) PTHR15111 - RNA POLYMERASE II SUBUNIT 5-MEDIATING PROTEIN NNX3
PP3C1_4340	Pp6c1_2470	(1 of 1) PTHR23115:SF97 - TRANSLATION FACTOR GUF1, MITOCHONDRIAL
PP3C4_29560	Pp6c4_15460	(1 of 1) PTHR14503:SF0 - 39S RIBOSOMAL PROTEIN L34, MITOCHONDRIAL
PP3C15_11920	Pp6c15_6220	(1 of 1) PTHR22952:SF209 - BZIP TRANSCRIPTION FACTOR
PP3C17_18640	Pp6c17_9670	(1 of 7) PTHR23253 - EUKARYOTIC TRANSLATION INITIATION FACTOR 4 GAMMA
PP3C10_660	Pp6c10_240	(1 of 1) PTHR10067:SF4 - PHOSPHATIDYLSERINE DECARBOXYLASE PROENZYME
PP3C4_900	Pp6c4_460	0
PP3C4_16270	Pp6c4_8580	(1 of 3) PTHR23042:SF67 - TRANSCRIPTION FACTOR ILR3-RELATED
PP3C12_20520	Pp6c12_10020	(1 of 6) 6.1.1.6 - Lysine--tRNA ligase / Lysyl-tRNA synthetase
PP3C11_22280	Pp6c11_12030	(1 of 2) PTHR10791:SF60 - MEDIATOR OF RNA POLYMERASE II TRANSCRIPTION SUBUNIT 13
PP3C4_20560	Pp6c4_10830	(1 of 3) PTHR22767:SF2 - NAT1
PP3C24_20390	Pp6c24_10430	(1 of 2) PTHR23092:SF15 - LP06848P-RELATED
PP3C7_15560	Pp6c7_8620	(1 of 2) PTHR12416:SF2 - RRNA-PROCESSING PROTEIN FCF1 HOMOLOG
PP3C18_12930	Pp6c18_5670	(1 of 2) PTHR24056//PTHR24056:SF187 - CELL DIVISION PROTEIN KINASE
PP3C12_7550	Pp6c12_3220	(1 of 4) PTHR11353:SF63 - T-COMPLEX PROTEIN 1 SUBUNIT GAMMA
PP3C1_33120	Pp6c1_17370	(1 of 2) 2.1.1.221 - tRNA (guanine(9)-N(1))-methyltransferase / tRNA m(1)G(9)-methyltransferase
PP3C7_24490	Pp6c7_13180	(1 of 38) PF03106 - WRKY DNA -binding domain (WRKY)
PP3C7_26760	Pp6c7_14510	(1 of 7) PTHR19375:SF232 - MEDIATOR OF RNA POLYMERASE II TRANSCRIPTION SUBUNIT 37E-RELATED
PP3C14_20390	Pp6c14_11090	(1 of 1) PTHR10953//PTHR10953:SF135 - UBIQUITIN-ACTIVATING ENZYME E1
PP3C5_21100	Pp6c5_11040	(1 of 1) PTHR12786:SF2 - SPLICING FACTOR 3A SUBUNIT 3
PP3C25_5550	Pp6c25_7940	(1 of 2) PTHR12375//PTHR12375:SF32 - RNA-BINDING PROTEIN LUC7-RELATED
PP3C22_2990	Pp6c22_1590	(1 of 2) 2.4.1.83 - Dolichyl-phosphate beta-D-mannosyltransferase / Mannosylphosphoryldolichol synthase
PP3C1_23200	Pp6c1_12170	(1 of 4) PTHR19375:SF179 - HEAT SHOCK 70 KDA PROTEIN 10, MITOCHONDRIAL
PP3C16_17800	Pp6c16_3260	(1 of 3) PTHR10233:SF18 - TRANSLATION INITIATION FACTOR EIF-2B SUBUNIT ALPHA
PP3C13_18080	Pp6c13_9010	(1 of 1) PTHR13370 - RNA METHYLASE-RELATED
PP3C15_3440	Pp6c15_1730	(1 of 5) PTHR15598:SF5 - ENHANCER OF MRNA-DECAPPING PROTEIN 4
PP3C2_31540	Pp6c2_17540	(1 of 4) PTHR23410 - RIBOSOMAL PROTEIN L5-RELATED
PP3C8_9230	Pp6c8_4580	(1 of 6) PTHR11527:SF158 - 17.6 KDA CLASS I HEAT SHOCK PROTEIN 1-RELATED
PP3C12_8200	Pp6c12_3610	(1 of 1) PTHR10516:SF268 - PEPTIDYL-PROLYL CIS-TRANS ISOMERASE PASTICCINO1
PP3C4_24420	Pp6c4_12850	(1 of 15) PTHR31161:SF2 - SEC1/MUNC18-LIKE (SM) FAMILY PROTEIN
PP3C1_23900	Pp6c1_12530	(1 of 11) PTHR23115//PTHR23115:SF157 - TRANSLATION FACTOR
PP3C22_7700	Pp6c22_4010	(1 of 1) PTHR14211 - GLIOMA SUPPRESSOR CANDIDATE REGION GENE 2
PP3C12_6510	Pp6c12_2780	(1 of 1) PTHR12096 - NUCLEAR PROTEIN SKIP-RELATED
PP3C3_24910	Pp6c3_13140	(1 of 4) PTHR10701 - SMALL NUCLEAR RIBONUCLEOPROTEIN-ASSOCIATED PROTEIN B AND N
PP3C8_15010	Pp6c8_7390	(1 of 3) PTHR10317 - EUKARYOTIC TRANSLATION INITIATION FACTOR 3 SUBUNIT E
PP3C20_21780	Pp6c20_11310	(1 of 3) KOG1990 - Poly(A)-specific exoribonuclease PARN
PP3C3_11640	Pp6c3_5910	(1 of 1) PTHR11075:SF46 - PROTEIN HIGH CHLOROPHYLL FLUORESCENT 109
PP3C6_8560	Pp6c6_4640	(1 of 5) PTHR24078:SF315 - MOLECULAR CHAPERONE DNAJ
PP3C14_12200	Pp6c14_6930	(1 of 4) PTHR13068:SF24 - MITOCHONDRIAL TRANSCRIPTION TERMINATION FACTOR-LIKE PROTEIN BELAYA SMERT
PP3C10_13240	Pp6c10_7020	(1 of 4) PTHR11353:SF63 - T-COMPLEX PROTEIN 1 SUBUNIT GAMMA
PP3C10_22940	Pp6c10_12180	(1 of 4) PTHR10701 - SMALL NUCLEAR RIBONUCLEOPROTEIN-ASSOCIATED PROTEIN B AND N
PP3C10_12150	Pp6c10_6470	(1 of 7) PF01480 - PWI domain (PWI)
PP3C25_230	Pp6c25_5230	(1 of 1) KOG3505 - Mitochondrial/chloroplast ribosomal protein L33-like
PP3C5_1690	Pp6c5_920	(1 of 3) PTHR12626:SF0 - LD21074P
PP3C3_31460	Pp6c3_16550	(1 of 1) PTHR21250:SF0 - PRE-RRNA-PROCESSING PROTEIN TSR2 HOMOLOG
PP3C15_19260	Pp6c15_9460	(1 of 1) PTHR21738:SF0 - RIBOSOMAL RNA PROCESSING PROTEIN 36 HOMOLOG
PP3C12_11240	Pp6c12_5520	(1 of 3) PTHR10644:SF1 - SPLICING FACTOR 3B SUBUNIT 3
PP3C10_19430	Pp6c10_10290	(1 of 2) 2.1.1.189//2.1.1.190 - 23S rRNA (uracil(1939)-C(5))-methyltransferase / RNA uridine methyltransferase A
PP3C3_950	Pp6c3_520	(1 of 6) PTHR31089:SF4 - CYCLIC DOF FACTOR 2-RELATED
PP3C2_27540	Pp6c2_15020	(1 of 2) 6.1.1.2 - Tryptophan--tRNA ligase / Tryptophanyl-tRNA synthetase
PP3C15_21400	Pp6c15_10600	(1 of 2) PTHR13009:SF8 - AHSA1 PROTEIN
PP3C21_7210	Pp6c21_3690	(1 of 2) PTHR11075:SF9 - PEPTIDE CHAIN RELEASE FACTOR 1, MITOCHONDRIAL-RELATED
PP3C9_17380	Pp6c9_8440	(1 of 1) PTHR13296 - BCAS2 PROTEIN
PP3C14_19650	Pp6c14_10720	(1 of 3) KOG2358 - NifU-like domain-containing proteins
PP3C9_14600	Pp6c9_7140	(1 of 10) PTHR32002:SF7 - PROTEIN NLP8-RELATED
PP3C5_20400	Pp6c5_10610	(1 of 5) PTHR24078:SF315 - MOLECULAR CHAPERONE DNAJ
PP3C14_7320	Pp6c14_3950	(1 of 1) K17402 - small subunit ribosomal protein S23 (MRPS23)
PP3C18_11070	Pp6c18_4880	(1 of 1) PTHR20856:SF8 - DNA-DIRECTED RNA POLYMERASE III SUBUNIT RPC2
PP3C5_9900	Pp6c5_5100	(1 of 2) PF00400//PF08606 - WD domain, G-beta repeat (WD40) // Prp19/Pso4-like (Prp19)
PP3C13_3400	Pp6c13_1830	(1 of 15) PTHR31161:SF2 - SEC1/MUNC18-LIKE (SM) FAMILY PROTEIN
PP3C8_21700	Pp6c8_11170	(1 of 1) PTHR13271:SF23 - N-LYSINE METHYLTRANSFERASE EFM1
PP3C18_5230	Pp6c18_2310	(1 of 1) PTHR12794 - GEMIN2
PP3C1_4030	Pp6c1_2270	(1 of 6) PTHR10902 - 60S RIBOSOMAL PROTEIN L35A
PP3C19_16060	Pp6c19_8420	(1 of 7) PTHR31636:SF14 - SCARECROW-LIKE PROTEIN 9
PP3C1_23220	Pp6c1_12160	(1 of 4) PTHR19375:SF179 - HEAT SHOCK 70 KDA PROTEIN 10, MITOCHONDRIAL
PP3C8_16260	Pp6c8_8190	(1 of 1) PTHR13718//PTHR13718:SF63 - RIBOSOMAL S SUBUNIT
PP3C2_3010	Pp6c2_1890	(1 of 1) PTHR13421:SF16 - SNRNA-ACTIVATING PROTEIN COMPLEX SUBUNIT 3
PP3C1_21620	Pp6c1_11090	(1 of 1) PTHR23321 - RIBOSOMAL PROTEIN S15, BACTERIAL AND ORGANELLAR
PP3C24_11640	Pp6c24_5620	(1 of 2) PTHR11246:SF1 - PRE-MRNA-PROCESSING FACTOR 6
PP3C5_10680	Pp6c5_5530	(1 of 1) PTHR12899:SF5 - RIBOSOMAL L18P/L5E FAMILY PROTEIN
PP3C2_2470	Pp6c2_1430	(1 of 4) KOG0105 - Alternative splicing factor ASF/SF2 (RRM superfamily)
PP3C20_10980	Pp6c20_6940	(1 of 1) KOG2364 - Predicted pseudouridylate synthase
PP3C20_22090	Pp6c20_11480	(1 of 3) PTHR23326:SF3 - CCR4-NOT TRANSCRIPTION COMPLEX SUBUNIT 2
PP3C9_11970	Pp6c9_5790	(1 of 1) PTHR19846 - WD40 REPEAT PROTEIN
PP3C11_10350	Pp6c11_5910	(1 of 3) PTHR10641:SF459 - TRANSCRIPTION FACTOR TT2
PP3C17_22180	Pp6c17_11850	(1 of 6) PTHR11847 - RIBOSOMAL PROTEIN L15
PP3C24_15540	Pp6c24_8060	(1 of 1) PTHR33284:SF1 - RIBOSOMAL L25/TL5/CTC N-TERMINAL 5S RRNA BINDING DOMAIN-CONTAINING PROTEIN
PP3C2_2840	Pp6c2_1750	(1 of 4) PTHR24031:SF155 - DEAD-BOX ATP-DEPENDENT RNA HELICASE 3, CHLOROPLASTIC
PP3C21_20550	Pp6c21_10960	(1 of 2) PTHR20922:SF15 - A_TM021B04.14 PROTEIN
PP3C24_17150	Pp6c24_8850	(1 of 2) KOG0123//KOG0145 - Polyadenylate-binding protein (RRM superfamily) // RNA-binding protein ELAV/HU (RRM superfamily)
PP3C18_3220	Pp6c18_1500	(1 of 5) PTHR24078//PTHR24078:SF192 - DNAJ HOMOLOG SUBFAMILY C MEMBER
PP3C9_11100	Pp6c9_5540	(1 of 1) PTHR11203:SF5 - CLEAVAGE AND POLYADENYLATION SPECIFICITY FACTOR SUBUNIT 2
PP3C17_4860	Pp6c17_2100	(1 of 3) PTHR19376:SF32 - DNA-DIRECTED RNA POLYMERASE III SUBUNIT RPC1
PP3C6_4010	Pp6c6_2170	(1 of 2) 6.1.1.14 - Glycine--tRNA ligase / Glycyl-tRNA synthetase
PP3C7_17100	Pp6c7_9340	(1 of 3) PTHR13547:SF3 - PROTEINACEOUS RNASE P 1, CHLOROPLASTIC/MITOCHONDRIAL
PP3C16_12880	Pp6c16_11030	(1 of 2) 2.1.1.216 - tRNA (guanine(26)-N(2))-dimethyltransferase / tRNA (m(2)(2)G(26))dimethyltransferase
PP3C4_25130	Pp6c4_13250	(1 of 150) PF00847 - AP2 domain (AP2)
PP3C7_22170	Pp6c7_11790	(1 of 7) PTHR19375:SF232 - MEDIATOR OF RNA POLYMERASE II TRANSCRIPTION SUBUNIT 37E-RELATED
PP3C6_13890	Pp6c6_7270	(1 of 1) PTHR11274 - RAD25/XP-B DNA REPAIR HELICASE
PP3C16_12410	Pp6c16_10660	(1 of 6) PTHR10335 - RRNA 2-O-METHYLTRANSFERASE FIBRILLARIN
PP3C3_23160	Pp6c3_12040	(1 of 2) PTHR12383:SF5 - PEPTIDASE-S24/S26 DOMAIN-CONTAINING PROTEIN
PP3C4_24414	Pp6c4_12840	(1 of 5) PTHR13937 - EUKARYOTIC TRANSLATION INITATION FACTOR 3, SUBUNIT 8 EIF3S8 -RELATED
PP3C5_28430	Pp6c5_14340	(1 of 2) PTHR23237 - NUCLEOLAR PROTEIN FAMILY A MEMBER 1 SNORNP PROTEIN GAR1
PP3C25_6490	Pp6c25_8420	(1 of 1) PTHR12934:SF12 - 39S RIBOSOMAL PROTEIN L15, MITOCHONDRIAL
PP3C23_5290	Pp6c23_1570	(1 of 1) PTHR18934:SF91 - PRE-MRNA-SPLICING FACTOR ATP-DEPENDENT RNA HELICASE PRP16
PP3C1_41980	Pp6c1_22020	(1 of 1) PTHR23431:SF2 - DNA-DIRECTED RNA POLYMERASES II, IV AND V SUBUNIT 10
PP3C24_17350	Pp6c24_8930	(1 of 2) PTHR33317:SF1 - POLYNUCLEOTIDYL TRANSFERASE/ RIBONUCLEASE H-LIKE PROTEIN
PP3C19_22680	Pp6c19_11160	(1 of 43) PF00642 - Zinc finger C-x8-C-x5-C-x3-H type (and similar) (zf-CCCH)
PP3C16_8750	Pp6c16_5160	(1 of 1) PTHR22847:SF447 - ELONGATOR COMPLEX PROTEIN 2
PP3C7_24280	Pp6c7_13080	(1 of 5) 2.1.1.56 - mRNA (guanine-N(7)-)-methyltransferase / Messenger RNA guanine 7-methyltransferase
PP3C19_2600	Pp6c19_1490	(1 of 1) PTHR10516:SF324 - PEPTIDYL-PROLYL CIS-TRANS ISOMERASE FKBP62
PP3C7_11410	Pp6c7_6800	(1 of 2) PTHR10288:SF145 - P-ELEMENT SOMATIC INHIBITOR, ISOFORM C
PP3C17_20320	Pp6c17_10650	(1 of 1) PTHR21183:SF18 - 39S RIBOSOMAL PROTEIN L47, MITOCHONDRIAL
PP3C10_19890	Pp6c10_10530	(1 of 2) PTHR10233:SF9 - TRANSLATION INITIATION FACTOR EIF-2B SUBUNIT BETA
PP3C3_31500	Pp6c3_16580	(1 of 150) PF00847 - AP2 domain (AP2)
PP3C15_10030	Pp6c15_5260	(1 of 1) PTHR11097:SF14 - EXOSOME COMPLEX COMPONENT RRP45
PP3C11_1840	Pp6c11_980	(1 of 38) PF03106 - WRKY DNA -binding domain (WRKY)
PP3C16_12900	Pp6c16_11050	(1 of 2) 2.1.1.228 - tRNA (guanine(37)-N(1))-methyltransferase / tRNA-(N(1)G37) methyltransferase
PP3C27_6350	Pp6c25_1350	(1 of 3) PTHR12626:SF0 - LD21074P
PP3C11_23290	Pp6c11_12740	(1 of 9) PTHR31190:SF30 - ETHYLENE-RESPONSIVE TRANSCRIPTION FACTOR 15-RELATED
PP3C14_4820	Pp6c14_2540	(1 of 6) PTHR11741 - ELONGATION FACTOR TS
PP3C9_18330	Pp6c9_9010	(1 of 3) PTHR13068:SF9 - MITOCHONDRIAL TRANSCRIPTION TERMINATION FACTOR FAMILY PROTEIN
PP3C17_21330	Pp6c17_11310	(1 of 3) PTHR15350:SF2 - EUKARYOTIC TRANSLATION INITIATION FACTOR 3 SUBUNIT M
PP3C21_9820	Pp6c21_5430	(1 of 1) PTHR10887:SF5 - INTRON-BINDING PROTEIN AQUARIUS
PP3C6_27160	Pp6c6_14410	(1 of 1) KOG0865//KOG0879 - Cyclophilin type peptidyl-prolyl cis-trans isomerase // U-snRNP-associated cyclophilin type peptidyl-prolyl cis-trans isomerase
PP3C5_12940	Pp6c5_6720	(1 of 1) PTHR11661:SF1 - 39S RIBOSOMAL PROTEIN L11, MITOCHONDRIAL
PP3C9_1670	Pp6c9_830	(1 of 1) PTHR13479 - 30S RIBOSOMAL PROTEIN S18
PP3C14_10510	Pp6c14_5900	(1 of 2) KOG2330 - Splicing factor 3b, subunit 2
PP3C5_20240	Pp6c5_10480	(1 of 1) PTHR12214 - GC-RICH SEQUENCE DNA-BINDING FACTOR
PP3C8_8860	Pp6c8_4480	(1 of 6) PTHR11527:SF158 - 17.6 KDA CLASS I HEAT SHOCK PROTEIN 1-RELATED
PP3C21_15110	Pp6c21_8280	(1 of 1) PTHR10071:SF156 - GATA TRANSCRIPTION FACTOR 18-RELATED
PP3C5_13280	Pp6c5_6860	(1 of 3) KOG3591 - Alpha crystallins
PP3C9_15250	Pp6c9_7540	(1 of 3) PTHR32166:SF20 - HAT TRANSPOSON SUPERFAMILY PROTEIN
PP3C14_4070	Pp6c14_2010	(1 of 3) PTHR12821 - BYSTIN
PP3C15_13420	Pp6c15_6830	(1 of 2) PTHR11353:SF19 - CCT8 PROTEIN
PP3C24_18680	Pp6c24_9440	(1 of 2) PTHR20982 - RIBOSOME RECYCLING FACTOR
PP3C13_8880	Pp6c13_4380	(1 of 1) PTHR10641:SF538 - LD18233P
PP3C1_26700	Pp6c1_13940	(1 of 2) PF00098//PF06273 - Zinc knuckle (zf-CCHC) // Plant specific eukaryotic initiation factor 4B (eIF-4B)
PP3C5_11180	Pp6c5_5790	(1 of 1) 5.4.99.29 - 23S rRNA pseudouridine(746) synthase / 23S RNA Psi(746) synthase
PP3C24_19800	Pp6c24_10080	0
PP3C23_6290	Pp6c23_2470	(1 of 4) PTHR19431 - 60S RIBOSOMAL PROTEIN L4
PP3C20_5690	Pp6c20_4030	(1 of 3) PTHR10317 - EUKARYOTIC TRANSLATION INITIATION FACTOR 3 SUBUNIT E
PP3C3_36480	Pp6c3_19390	(1 of 2) PTHR23253:SF26 - EUKARYOTIC TRANSLATION INITIATION FACTOR 4G
PP3C2_15930	Pp6c2_8860	(1 of 2) PTHR13408 - DNA-DIRECTED RNA POLYMERASE III
PP3C1_13270	Pp6c1_7230	(1 of 1) PTHR12059 - RIBOSOMAL PROTEIN L23-RELATED
PP3C1_24120	Pp6c1_12680	(1 of 6) PTHR11489 - 40S RIBOSOMAL PROTEIN SA
PP3C5_14220	Pp6c5_7280	(1 of 2) PTHR11142:SF4 - TRNA PSEUDOURIDINE SYNTHASE A, MITOCHONDRIAL
PP3C17_13310	Pp6c17_6620	(1 of 2) PTHR12707 - PINN
PP3C15_12290	Pp6c15_6410	(1 of 3) PTHR13068:SF9 - MITOCHONDRIAL TRANSCRIPTION TERMINATION FACTOR FAMILY PROTEIN
PP3C1_38410	Pp6c1_20100	(1 of 2) PTHR11618:SF27 - CYCLIN FAMILY PROTEIN-RELATED
PP3C15_9680	Pp6c15_5160	(1 of 4) PTHR12375 - RNA-BINDING PROTEIN LUC7-RELATED
PP3C1_35880	Pp6c1_18810	(1 of 3) PF00270//PF00271//PF02889 - DEAD/DEAH box helicase (DEAD) // Helicase conserved C-terminal domain (Helicase_C) // Sec63 Brl domain (Sec63)
PP3C12_13810	Pp6c12_6810	(1 of 1) PTHR24012:SF449 - SPLICING FACTOR 3B SUBUNIT 4
PP3C1_20030	Pp6c1_9220	(1 of 2) PTHR22572:SF7 - TRANSLATION INITIATION FACTOR EIF-2B SUBUNIT EPSILON
PP3C20_10180	Pp6c20_6570	(1 of 4) PTHR24375:SF140 - ZINC FINGER WITH UFM1-SPECIFIC PEPTIDASE DOMAIN PROTEIN
PP3C19_13120	Pp6c19_6990	(1 of 4) 6.1.1.20 - Phenylalanine--tRNA ligase / Phenylalanyl-tRNA synthetase
PP3C4_25990	Pp6c4_13760	(1 of 2) KOG1105 - Transcription elongation factor TFIIS/Cofactor of enhancer-binding protein Sp1
PP3C4_6350	Pp6c4_3330	(1 of 1) PTHR21569:SF1 - 28S RIBOSOMAL PROTEIN S9, MITOCHONDRIAL
PP3C11_19990	Pp6c11_10830	(1 of 1) PTHR12839 - NONSENSE-MEDIATED MRNA DECAY PROTEIN 2 UP-FRAMESHIFT SUPPRESSOR 2
PP3C26_1110	Pp6c26_740	(1 of 2) PTHR10113:SF8 - EUKARYOTIC PEPTIDE CHAIN RELEASE FACTOR SUBUNIT 1-1-RELATED
PP3C1_40270	Pp6c1_21150	(1 of 10) PTHR31384:SF3 - AUXIN RESPONSE FACTOR 6
PP3C2_1940	Pp6c2_1140	(1 of 24) PF01535//PF13041 - PPR repeat (PPR) // PPR repeat family (PPR_2)
PP3C8_6770	Pp6c8_3650	(1 of 6) PTHR11527:SF158 - 17.6 KDA CLASS I HEAT SHOCK PROTEIN 1-RELATED
PP3C6_28730	Pp6c6_14980	(1 of 1) PTHR14387 - THADA/DEATH RECEPTOR INTERACTING PROTEIN
PP3C15_8160	Pp6c15_4590	(1 of 3) PTHR23205 - SPLICING FACTOR 3A SUBUNIT 2
PP3C10_17680	Pp6c10_9440	(1 of 3) PTHR11071:SF259 - PEPTIDYL-PROLYL CIS-TRANS ISOMERASE CYP40
PP3C17_23570	Pp6c17_12580	(1 of 2) PTHR11208//PTHR11208:SF42 - RNA-BINDING PROTEIN RELATED
PP3C11_11830	Pp6c11_6690	(1 of 2) PF13041//PF13812 - PPR repeat family (PPR_2) // Pentatricopeptide repeat domain (PPR_3)
PP3C22_840	Pp6c22_450	(1 of 4) PTHR13068:SF24 - MITOCHONDRIAL TRANSCRIPTION TERMINATION FACTOR-LIKE PROTEIN BELAYA SMERT
PP3C18_12540	Pp6c18_5530	(1 of 2) PTHR12553:SF49 - ZINC PHOSPHODIESTERASE ELAC PROTEIN 2
PP3C4_20180	Pp6c4_10570	(1 of 2) PTHR23067 - DOUBLE-STRANDED RNA-BINDING ZINC FINGER PROTEIN
PP3C22_9910	Pp6c22_5270	(1 of 3) PTHR23092:SF19 - NUCLEOTIDYLTRANSFERASE
PP3C3_21570	Pp6c3_11270	(1 of 1) PTHR21011:SF5 - GENOMIC DNA, CHROMOSOME 3, P1 CLONE: MVE11
PP3C1_39230	Pp6c1_20570	(1 of 2) KOG1740 - Predicted mitochondrial/chloroplast ribosomal protein S17
PP3C16_600	Pp6c16_7130	(1 of 1) PTHR22572:SF93 - TRANSLATION INITIATION FACTOR EIF-2B SUBUNIT GAMMA
PP3C24_19330	Pp6c24_9790	(1 of 8) PTHR12346 - SIN3B-RELATED
PP3C5_4660	Pp6c5_2680	(1 of 150) PF00847 - AP2 domain (AP2)
PP3C8_11960	Pp6c8_5590	(1 of 2) 2.1.1.207 - tRNA (cytidine(34)-2'-O)-methyltransferase / tRNA methyltransferase L
PP3C20_8620	Pp6c20_5770	(1 of 1) PTHR22904//PTHR22904:SF382 - TPR REPEAT CONTAINING PROTEIN
PP3C11_21930	Pp6c11_11770	(1 of 24) PF01535//PF13041 - PPR repeat (PPR) // PPR repeat family (PPR_2)
PP3C10_21990	Pp6c10_11770	(1 of 3) PF03871 - RNA polymerase Rpb5, N-terminal domain (RNA_pol_Rpb5_N)
PP3C16_2520	Pp6c16_8340	(1 of 1) PTHR15197//PTHR15197:SF1 - COILIN P80
PP3C23_18810	Pp6c23_9310	(1 of 1) PF00686//PF07498 - Starch binding domain (CBM_20) // Rho termination factor, N-terminal domain (Rho_N)
PP3C6_26890	Pp6c6_14210	(1 of 6) PF02362//PF06507 - B3 DNA binding domain (B3) // Auxin response factor (Auxin_resp)
PP3C3_13510	Pp6c3_6800	(1 of 150) PF00847 - AP2 domain (AP2)
PP3C14_11410	Pp6c14_6340	(1 of 2) PTHR21011//PTHR21011:SF4 - MITOCHONDRIAL 28S RIBOSOMAL PROTEIN S6
PP3C5_3840	Pp6c5_2160	(1 of 2) 6.3.4.19 - tRNA(Ile)-lysidine synthetase / Isoleucine-specific transfer ribonucleate lysidine synthetase
PP3C17_22920	Pp6c17_12220	(1 of 5) PTHR21109 - MITOCHONDRIAL 28S RIBOSOMAL PROTEIN S21
PP3C7_13640	Pp6c7_7720	(1 of 1) PTHR21600:SF11 - PSEUDOURIDINE SYNTHASE FAMILY PROTEIN
PP3C4_11930	Pp6c4_6120	(1 of 6) KOG0003 - Ubiquitin/60s ribosomal protein L40 fusion
PP3C11_4130	Pp6c11_2260	(1 of 5) PTHR11726 - 60S RIBOSOMAL PROTEIN L10
PP3C7_2300	Pp6c7_1420	(1 of 150) PF00847 - AP2 domain (AP2)
PP3C16_15780	Pp6c16_12730	(1 of 1) PTHR13582 - M-PHASE PHOSPHOPROTEIN 6
PP3C14_3280	Pp6c14_1490	(1 of 7) PTHR31190:SF27 - ETHYLENE-RESPONSIVE TRANSCRIPTION FACTOR CRF1-RELATED
PP3C17_13031	Pp6c17_6460	(1 of 3) PTHR10738 - PROTEIN ARGININE N-METHYLTRANSFERASE 5
PP3C15_10750	Pp6c15_5630	(1 of 1) PTHR11735:SF12 - TRNA N6-ADENOSINE THREONYLCARBAMOYLTRANSFERASE, MITOCHONDRIAL-RELATED
PP3C10_9620	Pp6c10_5160	(1 of 6) PTHR11741 - ELONGATION FACTOR TS
PP3C25_2290	Pp6c25_6370	(1 of 4) PTHR24375:SF140 - ZINC FINGER WITH UFM1-SPECIFIC PEPTIDASE DOMAIN PROTEIN
PP3C3_17580	Pp6c3_9000	(1 of 1) PTHR10641:SF559 - CELL DIVISION CYCLE 5-LIKE PROTEIN
PP3C1_21760	Pp6c1_11200	(1 of 3) PTHR22952:SF183 - TRANSCRIPTION FACTOR TGA5
PP3C7_13400	Pp6c7_7650	(1 of 2) KOG3214 - Uncharacterized Zn ribbon-containing protein
PP3C12_8390	Pp6c12_3760	(1 of 92) PTHR24078 - DNAJ HOMOLOG SUBFAMILY C MEMBER
PP3C5_13990	Pp6c5_7120	(1 of 2) PTHR12292 - RWD DOMAIN-CONTAINING PROTEIN
PP3C10_16370	Pp6c10_8790	(1 of 1) 2.1.1.35 - tRNA (uracil(54)-C(5))-methyltransferase / tRNA:m(5)U(54)-methyltransferase
PP3C26_9880	Pp6c26_5650	(1 of 150) PF00847 - AP2 domain (AP2)
PP3C17_13490	Pp6c17_6750	(1 of 2) KOG2330 - Splicing factor 3b, subunit 2
PP3C21_19080	Pp6c21_10230	(1 of 13) PTHR11527:SF172 - 17.6 KDA CLASS I HEAT SHOCK PROTEIN 2
PP3C3_24850	Pp6c3_13080	(1 of 4) PTHR10701 - SMALL NUCLEAR RIBONUCLEOPROTEIN-ASSOCIATED PROTEIN B AND N
PP3C12_18590	Pp6c12_9280	(1 of 9) PTHR11830 - 40S RIBOSOMAL PROTEIN S3A
PP3C22_1760	Pp6c22_870	(1 of 3) PTHR23329:SF1 - TUFTELIN-INTERACTING PROTEIN 11
PP3C11_2350	Pp6c11_1300	0
PP3C13_3880	Pp6c13_2010	(1 of 4) PTHR22932 - TELOMERASE-BINDING PROTEIN P23 HSP90 CO-CHAPERONE
PP3C9_5680	Pp6c9_3070	(1 of 1) KOG3429 - Predicted peptidyl-tRNA hydrolase
PP3C7_10880	Pp6c7_6520	(1 of 1) KOG4206 - Spliceosomal protein snRNP-U1A/U2B
PP3C1_34390	Pp6c1_18100	(1 of 5) PTHR10956 - 60S RIBOSOMAL PROTEIN L31
PP3C9_2771	Pp6c9_1440	(1 of 5) PF12498 - Basic leucine-zipper C terminal (bZIP_C)
PP3C15_13410	Pp6c15_6840	(1 of 2) PTHR11353:SF19 - CCT8 PROTEIN
PP3C6_18600	Pp6c6_10000	(1 of 2) PTHR12412 - CAP BINDING PROTEIN
PP3C16_18970	Pp6c16_2540	(1 of 3) PTHR24012:SF386 - PHRAGMOPLASTIN INTERACTING PROTEIN 1
PP3C12_18350	Pp6c12_9070	(1 of 2) PTHR23195 - YEATS DOMAIN
PP3C1_3170	Pp6c1_1740	(1 of 5) PTHR11726 - 60S RIBOSOMAL PROTEIN L10
PP3C8_21780	Pp6c8_11240	(1 of 3) PTHR10746:SF10 - 50S RIBOSOMAL PROTEIN L4, CHLOROPLASTIC
PP3C14_26820	Pp6c14_14750	(1 of 1) PTHR14212 - U4/U6-ASSOCIATED RNA SPLICING FACTOR-RELATED
PP3C8_16200	Pp6c8_8150	(1 of 1) PTHR13069:SF21 - PROTEIN C35D10.12
PP3C1_35390	Pp6c1_18610	(1 of 1) KOG2889 - Predicted PRP38-like splicing factor
PP3C11_25350	Pp6c11_14070	(1 of 6) PTHR23115//PTHR23115:SF136 - TRANSLATION FACTOR
PP3C25_13340	Pp6c25_11220	(1 of 3) PTHR19965//PTHR19965:SF29 - RNA AND EXPORT FACTOR BINDING PROTEIN
PP3C7_3000	Pp6c7_1860	(1 of 6) KOG0130 - RNA-binding protein RBM8/Tsunagi (RRM superfamily)
PP3C13_13620	Pp6c13_6160	(1 of 4) PTHR21668 - EIF-1A
PP3C17_10150	Pp6c17_5140	(1 of 5) PTHR10678 - 26S PROTEASOME NON-ATPASE REGULATORY SUBUNIT 11/COP9 SIGNALOSOME COMPLEX SUBUNIT 2
PP3C11_24910	Pp6c11_13880	(1 of 2) PTHR24031:SF255 - DEAD-BOX ATP-DEPENDENT RNA HELICASE 40
PP3C18_16260	Pp6c18_7560	(1 of 4) PTHR22952:SF123 - G-BOX-BINDING FACTOR 1
PP3C27_190	Pp6c25_4970	(1 of 3) KOG2768 - Translation initiation factor 2, beta subunit (eIF-2beta)
PP3C15_24310	Pp6c15_12490	(1 of 1) PTHR15348:SF0 - PROTEIN DEAD RINGER
PP3C13_15920	Pp6c13_7840	(1 of 4) PTHR11620 - 60S RIBOSOMAL PROTEIN L23A
PP3C9_14010	Pp6c9_6880	(1 of 2) PTHR11353:SF22 - T-COMPLEX PROTEIN 1 SUBUNIT ETA
PP3C5_5760	Pp6c5_3260	(1 of 2) PTHR21399 - CHLORIDE CONDUCTANCE REGULATORY PROTEIN ICLN
PP3C17_3630	Pp6c17_1700	(1 of 3) PTHR11843 - 40S RIBOSOMAL PROTEIN S12
PP3C6_15940	Pp6c6_8400	(1 of 2) PTHR11353:SF23 - T-COMPLEX PROTEIN 1 SUBUNIT BETA
PP3C24_13910	Pp6c24_7210	(1 of 2) PTHR10784 - EUKARYOTIC TRANSLATION INITIATION FACTOR 6
PP3C4_10340	Pp6c4_5230	(1 of 1) PTHR15138:SF14 - IP01149P-RELATED
PP3C4_10290	Pp6c4_5190	(1 of 1) PTHR11953:SF1 - EXOSOME COMPLEX COMPONENT RRP46
PP3C19_8070	Pp6c19_4670	(1 of 5) PTHR10772:SF0 - 20 KDA CHAPERONIN, CHLOROPLASTIC
PP3C14_5290	Pp6c14_2790	(1 of 7) KOG0884 - Similar to cyclophilin-type peptidyl-prolyl cis-trans isomerase
PP3C10_16850	Pp6c10_8970	(1 of 3) PTHR13547:SF3 - PROTEINACEOUS RNASE P 1, CHLOROPLASTIC/MITOCHONDRIAL
PP3C9_19290	Pp6c9_9600	(1 of 2) PTHR11702:SF26 - DEVELOPMENTALLY-REGULATED GTP-BINDING PROTEIN 2
PP3C24_1760	Pp6c24_810	(1 of 5) PTHR19375:SF78 - HSC70CB, ISOFORM G
PP3C23_15370	Pp6c23_7320	(1 of 2) PTHR24078//PTHR24078:SF289 - DNAJ HOMOLOG SUBFAMILY C MEMBER
PP3C10_21790	Pp6c10_11690	(1 of 2) PTHR10724 - S1 RNA-BINDING DOMAIN-CONTAINING PROTEIN 1
PP3C16_1450	Pp6c16_7680	(1 of 6) PTHR10335 - RRNA 2-O-METHYLTRANSFERASE FIBRILLARIN
PP3C12_22790	Pp6c12_11110	(1 of 3) PTHR15481 - RIBONUCLEIC ACID BINDING PROTEIN S1
PP3C25_10100	Pp6c25_9840	(1 of 1) PTHR10920:SF12 - TRNA (CYTIDINE(32)/GUANOSINE(34)-2'-O)-METHYLTRANSFERASE-RELATED
PP3C7_20170	Pp6c7_10780	(1 of 9) PTHR31190:SF30 - ETHYLENE-RESPONSIVE TRANSCRIPTION FACTOR 15-RELATED
PP3C11_680	Pp6c11_340	(1 of 8) PTHR10064 - 60S RIBOSOMAL PROTEIN L22
PP3C15_14250	Pp6c15_7240	(1 of 2) 2.7.7.23 - UDP-N-acetylglucosamine diphosphorylase / UDP-N-acetylglucosamine pyrophosphorylase
PP3C24_19950	Pp6c24_10170	(1 of 2) PTHR30265 - RHO-INTERACTING TRANSCRIPTION TERMINATION FACTOR NUSG
PP3C2_14410	Pp6c2_8180	(1 of 1) PTHR10917 - DNA-DIRECTED RNA POLYMERASES I, II, AND III SUBUNIT RPABC3
PP3C14_11180	Pp6c14_6160	(1 of 1) KOG3428//KOG3448//KOG3482 - Small nuclear ribonucleoprotein SMD1 and related snRNPs // Predicted snRNP core protein // Small nuclear ribonucleoprotein (snRNP) SMF
PP3C11_2110	Pp6c11_1150	(1 of 33) PTHR11353 - CHAPERONIN
PP3C24_18790	Pp6c24_9510	(1 of 6) PTHR10052//PTHR10052:SF10 - 60S RIBOSOMAL PROTEIN L18A
PP3C13_17270	Pp6c13_8640	(1 of 3) PTHR31846:SF12 - RNA-BINDING PROTEIN YHBY
PP3C22_11040	Pp6c22_5780	(1 of 15) PTHR10071 - TRANSCRIPTION FACTOR GATA GATA BINDING FACTOR
PP3C14_6250	Pp6c14_3350	(1 of 6) PTHR22952:SF208 - BZIP TRANSCRIPTION FACTOR-LIKE PROTEIN
PP3C22_210	Pp6c22_150	(1 of 4) 5.4.99.25 - tRNA pseudouridine(55) synthase / tRNA Psi(55) synthase
PP3C7_5780	Pp6c7_3750	(1 of 5) PTHR11502 - 40S RIBOSOMAL PROTEIN S6
PP3C2_6540	Pp6c2_3980	(1 of 1) PTHR22731:SF3 - RIBONUCLEASES P/MRP PROTEIN SUBUNIT POP1
PP3C15_1450	Pp6c15_810	(1 of 1) PTHR12689 - A1 CISTRON SPLICING FACTOR AAR2-RELATED
PP3C3_16820	Pp6c3_8530	(1 of 2) PTHR22952:SF139 - BASIC REGION/LEUCINE ZIPPER MOTIF PROTEIN 49
PP3C3_8880	Pp6c3_4260	(1 of 7) PTHR31719:SF3 - GRAB1-LIKE PROTEIN
PP3C24_4390	Pp6c24_1940	(1 of 13) PTHR11527:SF172 - 17.6 KDA CLASS I HEAT SHOCK PROTEIN 2
PP3C13_10420	Pp6c13_4730	(1 of 2) PTHR11246//PTHR11246:SF14 - PRE-MRNA SPLICING FACTOR
PP3C6_10400	Pp6c6_5790	(1 of 1) PTHR14732:SF0 - RNA POLYMERASE II SUBUNIT B1 CTD PHOSPHATASE RPAP2-RELATED
PP3C22_5440	Pp6c22_2820	(1 of 12) PTHR31874:SF1 - CCT MOTIF FAMILY PROTEIN-RELATED
PP3C9_4960	Pp6c9_2690	(1 of 1) PTHR21321:SF1 - EXOSOME COMPLEX COMPONENT RRP40
PP3C8_21040	Pp6c8_10930	(1 of 1) 2.1.1.181 - 23S rRNA (adenine(1618)-N(6))-methyltransferase / rRNA large subunit methyltransferase F
PP3C21_2460	Pp6c21_1220	(1 of 1) PTHR13322 - C1ORF73 PROTEIN
PP3C16_16800	Pp6c16_13440	(1 of 3) PTHR10644:SF1 - SPLICING FACTOR 3B SUBUNIT 3
PP3C9_3120	Pp6c9_1620	(1 of 1) PTHR35130:SF1 - MEDIATOR OF RNA POLYMERASE II TRANSCRIPTION SUBUNIT 16
PP3C13_19410	Pp6c13_9430	(1 of 1) PTHR12945 - TRANSLATION INITIATION FACTOR EIF3-RELATED
PP3C1_25760	Pp6c1_13540	(1 of 2) PTHR15832:SF1 - HETEROCHROMATIN PROTEIN 1-BINDING PROTEIN 3
PP3C3_34710	Pp6c3_18370	(1 of 2) PTHR10072:SF46 - IRON-SULFUR CLUSTER ASSEMBLY 2 HOMOLOG, MITOCHONDRIAL
PP3C11_480	Pp6c11_220	(1 of 1) PTHR24375:SF106 - TRANSCRIPTION FACTOR IIIA
PP3C6_21370	Pp6c6_11530	(1 of 2) PTHR31384:SF8 - AUXIN RESPONSE FACTOR 2
PP3C26_8550	Pp6c26_5260	(1 of 1) PTHR21373 - GLUCOSE REPRESSIBLE PROTEIN MAK10
PP3C1_23850	Pp6c1_12500	(1 of 11) PTHR23115//PTHR23115:SF157 - TRANSLATION FACTOR
PP3C22_5980	Pp6c22_3120	(1 of 1) PTHR22850:SF82 - HISTONE-BINDING PROTEIN RBBP7
PP3C9_5320	Pp6c9_2860	(1 of 2) KOG2249 - 3'-5' exonuclease
PP3C18_1800	Pp6c18_880	(1 of 150) PF00847 - AP2 domain (AP2)
PP3C1_32410	Pp6c1_16910	(1 of 1) PTHR21026 - 39S RIBOSOMAL PROTEIN L32, MITOCHONDRIAL
PP3C11_17570	Pp6c11_9360	(1 of 1) PTHR21597 - THO2 PROTEIN
PP3C24_7590	Pp6c24_3780	(1 of 157) PF00249 - Myb-like DNA-binding domain (Myb_DNA-binding)
PP3C2_4660	Pp6c2_2890	(1 of 1) PTHR13265 - THO COMPLEX SUBUNIT 1
PP3C27_2580	Pp6c25_3580	(1 of 1) PTHR23336:SF18 - ATP BINDING PROTEIN
PP3C2_6690	Pp6c2_4090	(1 of 11) PTHR23115//PTHR23115:SF157 - TRANSLATION FACTOR
PP3C20_23570	Pp6c20_12300	(1 of 33) PTHR11353 - CHAPERONIN
PP3C23_9370	Pp6c23_3990	(1 of 2) PTHR10887:SF378 - REGULATOR OF NONSENSE TRANSCRIPTS 1 HOMOLOG
PP3C1_7900	Pp6c1_4460	(1 of 3) PTHR12356:SF3 - NUCLEAR MIGRATION PROTEIN NUDC
PP3C11_17490	Pp6c11_9310	(1 of 1) 1.14.99.29 - Deoxyhypusine monooxygenase / DOHH
PP3C9_10830	Pp6c9_5370	(1 of 2) PTHR10966 - TRANSCRIPTION INITIATION FACTOR IIA SUBUNIT 2
PP3C1_38880	Pp6c1_20350	(1 of 101) PF00010 - Helix-loop-helix DNA-binding domain (HLH)
PP3C13_22410	Pp6c13_11150	(1 of 3) PTHR12565:SF153 - TRANSCRIPTION FACTOR BIM1
PP3C8_5640	Pp6c8_3020	(1 of 9) PTHR13718 - RIBOSOMAL S SUBUNIT
PP3C9_8500	Pp6c9_4350	(1 of 6) PTHR10768 - 60S RIBOSOMAL PROTEIN L37
PP3C8_12320	Pp6c8_5800	(1 of 3) PTHR11638:SF121 - CHAPERONE PROTEIN CLPB3, CHLOROPLASTIC
PP3C17_15270	Pp6c17_7840	(1 of 1) PTHR12315 - BICOID-INTERACTING PROTEIN RELATED
PP3C11_1040	Pp6c11_600	(1 of 1) PTHR12389 - ZINC FINGER PROTEIN 294
PP3C21_14860	Pp6c21_8140	(1 of 2) PTHR13022 - EUKARYOTIC TRANSLATION INITIATION FACTOR 3 SUBUNIT 11
PP3C19_10310	Pp6c19_5850	(1 of 9) PTHR11830 - 40S RIBOSOMAL PROTEIN S3A
PP3C24_1010	Pp6c24_430	(1 of 1) PTHR10253 - POLYCOMB PROTEIN
PP3C22_6800	Pp6c22_3390	(1 of 1) PTHR12780 - RNA POLYMERASE III DNA DIRECTED , 39KD SUBUNIT-RELATED
PP3C27_420	Pp6c25_4880	(1 of 1) PTHR21737:SF4 - CACTIN
PP3C4_23930	Pp6c4_12640	(1 of 150) PF00847 - AP2 domain (AP2)
PP3C7_6390	Pp6c7_4080	(1 of 1) KOG0113 - U1 small nuclear ribonucleoprotein (RRM superfamily)
PP3C13_15440	Pp6c13_7440	(1 of 1) PTHR24012:SF382 - FLOWERING TIME CONTROL PROTEIN FCA-RELATED
PP3C4_5190	Pp6c4_2880	(1 of 3) PTHR10644:SF1 - SPLICING FACTOR 3B SUBUNIT 3
PP3C5_20030	Pp6c5_10360	(1 of 4) PTHR23001:SF8 - EUKARYOTIC TRANSLATION INITIATION FACTOR 5-2-RELATED
PP3C27_2290	Pp6c25_3360	(1 of 1) PF01029//PF12847 - NusB family (NusB) // Methyltransferase domain (Methyltransf_18)
PP3C16_23880	Pp6c16_690	(1 of 2) PTHR18929:SF59 - PROTEIN DISULFIDE ISOMERASE-LIKE 1-5-RELATED
PP3C5_9420	Pp6c5_4850	(1 of 2) PTHR31384:SF8 - AUXIN RESPONSE FACTOR 2
PP3C1_12750	Pp6c1_6920	(1 of 1) PTHR22807:SF4 - NOL1/NOP2/SUN DOMAIN FAMILY MEMBER 5B-RELATED
PP3C2_9350	Pp6c2_5230	(1 of 15) KOG0131 - Splicing factor 3b, subunit 4
PP3C2_14120	Pp6c2_8010	(1 of 1) PTHR15341 - SUN-COR STEROID HORMONE RECEPTOR CO-REPRESSOR
PP3C3_3090	Pp6c3_1770	(1 of 1) PTHR11700:SF7 - 40S RIBOSOMAL PROTEIN S10, MITOCHONDRIAL
PP3C22_3530	Pp6c22_1840	(1 of 1) PTHR37257:SF1 - PLASTID TRANSCRIPTIONALLY ACTIVE7
PP3C7_9340	Pp6c7_5710	(1 of 34) PF03195 - Protein of unknown function DUF260 (DUF260)
PP3C12_7760	Pp6c12_3370	(1 of 4) 6.1.1.22 - Asparagine--tRNA ligase / Asparaginyl-tRNA synthetase
PP3C14_20340	Pp6c14_11060	(1 of 3) KOG0401 - Translation initiation factor 4F, ribosome/mRNA-bridging subunit (eIF-4G)
PP3C2_31290	Pp6c2_17360	(1 of 8) PTHR12321:SF55 - PHD FINGER PROTEIN ALFIN-LIKE 4
PP3C8_25050	Pp6c8_12910	(1 of 5) PTHR11127 - 60S RIBOSOMAL PROTEIN L14
PP3C4_3100	Pp6c4_1650	(1 of 11) PTHR10772 - 10 KDA HEAT SHOCK PROTEIN
PP3C10_16570	Pp6c10_8870	(1 of 1) PTHR11472:SF1 - TFIIH BASAL TRANSCRIPTION FACTOR COMPLEX HELICASE XPD SUBUNIT
PP3C7_22030	Pp6c7_11690	(1 of 5) PTHR10934 - 60S RIBOSOMAL PROTEIN L18
PP3C8_21390	Pp6c8_11050	(1 of 3) PTHR10552 - U2 SMALL NUCLEAR RIBONUCLEOPROTEIN A
PP3C3_11500	Pp6c3_5820	(1 of 1) 6.5.1.3 - RNA ligase (ATP) / Ribonucleic ligase
PP3C20_3960	Pp6c20_3090	(1 of 4) PTHR22691 - YEAST SPT2-RELATED
PP3C14_3490	Pp6c14_1620	(1 of 5) PTHR11722 - 60S RIBOSOMAL PROTEIN L13
PP3C8_14160	Pp6c8_6860	(1 of 1) PTHR13930 - RSAFD1-RELATED
PP3C11_6620	Pp6c11_3640	(1 of 7) PTHR19375:SF232 - MEDIATOR OF RNA POLYMERASE II TRANSCRIPTION SUBUNIT 37E-RELATED
PP3C1_39470	Pp6c1_20680	(1 of 6) PTHR11524 - 60S RIBOSOMAL PROTEIN L7
PP3C6_5800	Pp6c6_3120	(1 of 1) PTHR10625:SF124 - HISTONE DEACETYLASE 9
PP3C14_19870	Pp6c14_10790	(1 of 2) PF02033 - Ribosome-binding factor A (RBFA)
PP3C4_25420	Pp6c4_13420	(1 of 2) PTHR15197:SF0 - COILIN
PP3C2_30820	Pp6c2_17040	(1 of 3) PTHR23076//PTHR23076:SF69 - METALLOPROTEASE M41 FTSH
PP3C17_2626	Pp6c17_1420	0
PP3C5_27000	Pp6c5_13920	(1 of 4) PTHR11363 - 60S RIBOSOMAL PROTEIN L3-RELATED
PP3C14_20610	Pp6c14_11230	(1 of 1) PTHR23355//PTHR23355:SF5 - RIBONUCLEASE
PP3C1_2390	Pp6c1_1150	(1 of 3) PTHR23076//PTHR23076:SF69 - METALLOPROTEASE M41 FTSH
PP3C19_21200	Pp6c19_10790	(1 of 3) PTHR24089:SF321 - GM03767P
PP3C25_8110	Pp6c25_9160	(1 of 2) PTHR11125 - SUPPRESSOR OF TY 5
PP3C16_16460	Pp6c16_13170	(1 of 1) PTHR11089:SF36 - GTP-BINDING PROTEIN
PP3C1_630	Pp6c1_450	(1 of 1) PTHR15818 - G PATCH AND KOW-CONTAINING
PP3C4_29970	Pp6c4_15700	(1 of 6) PTHR10902 - 60S RIBOSOMAL PROTEIN L35A
PP3C14_23400	Pp6c14_12920	(1 of 11) PTHR23147 - SERINE/ARGININE RICH SPLICING FACTOR
PP3C7_5020	Pp6c7_3180	(1 of 1) PTHR23115:SF164 - EUKARYOTIC TRANSLATION INITIATION FACTOR 2 SUBUNIT 3
PP3C9_15020	Pp6c9_7440	(1 of 2) 2.1.1.282 - tRNA(Phe) 7-((3-amino-3-carboxypropyl)-4-demethylwyosine(37)-N(4))- methyltransferase / tRNA-yW synthesizing enzyme-3
PP3C10_23630	Pp6c10_12400	(1 of 3) 2.4.1.259 - Dolichyl-P-Man:Man(6)GlcNAc(2)-PP-dolichol alpha-1,2-mannosyltransferase / Dol-P-Man:Man(6)GlcNAc(2)-PP-Dol alpha-1,2-mannosyltransferase
PP3C3_26590	Pp6c3_14080	(1 of 7) PTHR19375:SF232 - MEDIATOR OF RNA POLYMERASE II TRANSCRIPTION SUBUNIT 37E-RELATED
PP3C13_21610	Pp6c13_10640	(1 of 1) PTHR11851//PTHR11851:SF145 - METALLOPROTEASE
PP3C6_2640	Pp6c6_1510	(1 of 1) PTHR12882 - SUPPRESSOR OF TY 4
PP3C24_15800	Pp6c24_8190	(1 of 5) 2.7.7.48 - RNA-directed RNA polymerase / RNA nucleotidyltransferase (RNA-directed)
PP3C16_16500	Pp6c16_13200	(1 of 1) PTHR22836 - WD40 REPEAT PROTEIN
PP3C10_17630	Pp6c10_9400	(1 of 7) PTHR31636:SF14 - SCARECROW-LIKE PROTEIN 9
PP3C23_15260	Pp6c23_7230	(1 of 2) PTHR15316 - SPLICEOSOME ASSOCIATED PROTEIN 114/SWAP SPLICING FACTOR-RELATED
PP3C15_1840	Pp6c15_980	(1 of 2) 2.8.1.4//2.8.1.7 - Cysteine desulfurase / Cysteine desulfurylase
PP3C24_13920	Pp6c24_7220	(1 of 1) PTHR12056 - DNA-DIRECTED RNA POLYMERASES I, II, AND III
PP3C17_10270	Pp6c17_5230	(1 of 4) 2.4.2.29 - tRNA-guanine(34) transglycosylase / tRNA transglycosylase
PP3C22_18520	Pp6c22_10740	(1 of 1) PTHR30603:SF4 - RNA POLYMERASE SIGMA FACTOR SIGE, CHLOROPLASTIC/MITOCHONDRIAL
PP3C4_15540	Pp6c4_8120	(1 of 3) PTHR13112 - UPF3 REGULATOR OF NONSENSE TRANSCRIPTS-LIKE PROTEIN
PP3C7_5970	Pp6c7_3850	(1 of 2) PTHR23091:SF4 - ARD1 HOMOLOG A, N-ACETYLTRANSFERASE
PP3C3_28550	Pp6c3_15120	(1 of 3) PTHR15481 - RIBONUCLEIC ACID BINDING PROTEIN S1
PP3C7_10780	Pp6c7_6450	(1 of 150) PF00847 - AP2 domain (AP2)
PP3C3_21060	Pp6c3_10980	(1 of 2) PTHR23107:SF0 - PROTEIN ZK973.9
PP3C2_15450	Pp6c2_8640	(1 of 1) PTHR12069 - DNA-DIRECTED RNA POLYMERASES III 80 KDA POLYPEPTIDE RNA POLYMERASE III SUBUNIT 5
PP3C17_18050	Pp6c17_9300	(1 of 4) PTHR23105//PTHR23105:SF49 - RIBOSOMAL PROTEIN L7AE FAMILY MEMBER
PP3C2_31660	Pp6c2_17620	(1 of 7) PF01348 - Type II intron maturase (Intron_maturas2)
PP3C26_14620	Pp6c26_8050	(1 of 2) PTHR10217//PTHR10217:SF519 - VOLTAGE AND LIGAND GATED POTASSIUM CHANNEL
PP3C18_1320	Pp6c18_640	(1 of 1) PTHR21314:SF0 - UPF0553 PROTEIN C9ORF64
PP3C3_9940	Pp6c3_4730	(1 of 2) PTHR13213 - DNA POLYMERASE V RELATED
PP3C7_21380	Pp6c7_11530	(1 of 6) PTHR10759//PTHR10759:SF13 - 60S RIBOSOMAL PROTEIN L34
PP3C24_20910	Pp6c24_10750	(1 of 2) PTHR11140 - PRE-MRNA SPLICING FACTOR PRP8
PP3C5_6600	Pp6c5_3670	(1 of 2) PTHR12412 - CAP BINDING PROTEIN
PP3C21_16200	Pp6c21_8880	(1 of 1) PTHR12998:SF0 - TRNA:M(4)X MODIFICATION ENZYME TRM13 HOMOLOG
PP3C18_1330	Pp6c18_650	(1 of 2) PTHR15970:SF2 - ELL-ASSOCIATED FACTOR EAF
PP3C18_11660	Pp6c18_5080	(1 of 2) PTHR15316 - SPLICEOSOME ASSOCIATED PROTEIN 114/SWAP SPLICING FACTOR-RELATED
PP3C16_8280	Pp6c16_5560	(1 of 1) PTHR21641 - TRANSLATION INITIATION FACTOR-RELATED
PP3C7_7470	Pp6c7_4800	(1 of 2) PTHR12632 - TRANSCRIPTION FACTOR NF-Y ALPHA-RELATED
PP3C19_14080	Pp6c19_7400	(1 of 1) KOG1882 - Transcriptional regulator SNIP1, contains FHA domain
PP3C6_12550	Pp6c6_6760	(1 of 2) PTHR12460 - CYCLIN-DEPENDENT KINASE INHIBITOR-RELATED PROTEIN
PP3C14_19420	Pp6c14_10570	(1 of 1) KOG2594 - Uncharacterized conserved protein
PP3C6_27010	Pp6c6_14300	(1 of 3) PTHR10378:SF9 - CHIP, ISOFORM B
PP3C2_32500	Pp6c2_18160	(1 of 3) PTHR10799:SF537 - PROTEIN PQN-41, ISOFORM B-RELATED
PP3C9_12190	Pp6c9_5900	(1 of 2) PTHR11079:SF72 - TRNA(ADENINE(34)) DEAMINASE, CHLOROPLASTIC
PP3C17_12580	Pp6c17_6160	(1 of 1) PF13920//PF13923 - Zinc finger, C3HC4 type (RING finger) (zf-C3HC4_3) // Zinc finger, C3HC4 type (RING finger) (zf-C3HC4_2)
PP3C8_22480	Pp6c8_11570	(1 of 4) PTHR11278 - 40S RIBOSOMAL PROTEIN S7
PP3C4_26450	Pp6c4_13960	(1 of 3) PTHR14005 - EUKARYOTIC TRANSLATION INITIATION FACTOR 3, THETA SUBUNIT
PP3C3_14130	Pp6c3_7040	(1 of 1) 2.8.4.3 - tRNA-2-methylthio-N(6)-dimethylallyladenosine synthase / tRNA-i6A37 methylthiotransferase
PP3C9_15400	Pp6c9_7660	(1 of 2) PTHR13009:SF8 - AHSA1 PROTEIN
PP3C7_12270	Pp6c7_7190	(1 of 5) PTHR11545:SF3 - 60S RIBOSOMAL PROTEIN L13A
PP3C4_28500	Pp6c4_15020	(1 of 2) PTHR23115:SF186 - EUKARYOTIC TRANSLATION INITIATION FACTOR 5B
PP3C13_15990	Pp6c13_7950	(1 of 1) PTHR13980 - CDC68 RELATED
PP3C13_24450	Pp6c13_12020	(1 of 6) PTHR23105//PTHR23105:SF41 - RIBOSOMAL PROTEIN L7AE FAMILY MEMBER
PP3C7_5560	Pp6c7_3590	(1 of 2) KOG2975 - Translation initiation factor 3, subunit f (eIF-3f)
PP3C17_16550	Pp6c17_8510	(1 of 3) PTHR22891//PTHR22891:SF25 - EUKARYOTIC TRANSLATION INITIATION FACTOR 2C
PP3C19_14610	Pp6c19_7700	(1 of 2) PTHR16301:SF0 - IMPACT FAMILY MEMBER YIGZ
PP3C6_24360	Pp6c6_12880	(1 of 8) PTHR12321:SF55 - PHD FINGER PROTEIN ALFIN-LIKE 4
PP3C5_770	Pp6c5_410	(1 of 3) PTHR19868 - RECEPTOR FOR ACTIVATED PROTEIN KINASE C RACK1
PP3C8_3890	Pp6c8_2240	(1 of 1) PTHR12747 - IKAPPAB KINASE COMPLEX-ASSOCIATED PROTEIN
PP3C24_12530	Pp6c24_6140	(1 of 1) PTHR15680:SF9 - 39S RIBOSOMAL PROTEIN L19, MITOCHONDRIAL
PP3C21_580	Pp6c21_360	(1 of 1) PTHR11451//PTHR11451:SF6 - TRNA SYNTHETASE-RELATED
PP3C19_14130	Pp6c19_7450	(1 of 12) PTHR14187//PTHR14187:SF5 - ALPHA KINASE/ELONGATION FACTOR 2 KINASE
PP3C1_32580	Pp6c1_17050	(1 of 2) 1.3.1.91 - tRNA-dihydrouridine(20) synthase (NAD(P)(+)) / tRNA-dihydrouridine synthase 2
PP3C19_19080	Pp6c19_9740	(1 of 1) PTHR15893:SF2 - 50S RIBOSOMAL PROTEIN L27
PP3C13_15520	Pp6c13_7540	(1 of 2) PTHR31429:SF1 - WRKY FAMILY TRANSCRIPTION FACTOR-RELATED
PP3C1_31280	Pp6c1_16290	(1 of 3) PTHR23147//PTHR23147:SF9 - SERINE/ARGININE RICH SPLICING FACTOR
PP3C15_12140	Pp6c15_6310	(1 of 13) PTHR10871 - 30S RIBOSOMAL PROTEIN S13/40S RIBOSOMAL PROTEIN S18
PP3C11_14450	Pp6c11_7860	(1 of 3) PTHR12097 - SPLICING FACTOR 3B, SUBUNIT 1-RELATED
PP3C25_520	Pp6c25_5420	(1 of 1) PTHR24031:SF266 - DEAD-BOX ATP-DEPENDENT RNA HELICASE 35-RELATED
PP3C10_17640	Pp6c10_9410	(1 of 3) PTHR12777 - SMALL NUCLEAR RIBONUCLEOPROTEIN SM D2
PP3C9_18320	Pp6c9_9000	(1 of 2) PTHR18934:SF143 - DEAD/DEAH BOX HELICASE
PP3C17_9310	Pp6c17_4590	(1 of 6) PF08148 - DSHCT (NUC185) domain (DSHCT)
PP3C7_20200	Pp6c7_10790	(1 of 9) PTHR31190:SF30 - ETHYLENE-RESPONSIVE TRANSCRIPTION FACTOR 15-RELATED
PP3C1_23160	Pp6c1_12120	(1 of 3) PTHR17204:SF5 - PRE-MRNA-PROCESSING FACTOR 39
PP3C11_24680	Pp6c11_13700	(1 of 1) PTHR12131 - ATP-DEPENDENT RNA AND DNA HELICASE
PP3C15_11080	Pp6c15_5860	(1 of 1) PTHR14986 - RURM1 PROTEIN
PP3C18_4430	Pp6c18_1910	(1 of 12) PTHR14187//PTHR14187:SF5 - ALPHA KINASE/ELONGATION FACTOR 2 KINASE
PP3C9_3740	Pp6c9_1990	(1 of 1) 4.2.1.70 - Pseudouridylate synthase / Uracil hydrolyase
PP3C22_20520	Pp6c22_10270	(1 of 150) PF00847 - AP2 domain (AP2)
PP3C6_20400	Pp6c6_11050	(1 of 3) PTHR11353:SF8 - CHAPERONIN 60 SUBUNIT BETA 1, CHLOROPLASTIC-RELATED
PP3C21_10100	Pp6c21_5600	(1 of 2) PTHR10694:SF8 - LYSINE-SPECIFIC DEMETHYLASE LID
PP3C8_3323	Pp6c8_1910	(1 of 9) PTHR12537:SF74 - PUMILIO HOMOLOG 5-RELATED
PP3C8_18130	Pp6c8_9430	(1 of 1) PTHR12409 - PREFOLDIN SUBUNIT 3
PP3C22_18300	Pp6c22_10660	(1 of 9) PTHR11830 - 40S RIBOSOMAL PROTEIN S3A
PP3C26_13720	Pp6c26_7620	(1 of 7) PTHR13872 - 60S RIBOSOMAL PROTEIN L35
PP3C27_7320	Pp6c25_790	(1 of 4) 6.1.1.7 - Alanine--tRNA ligase / Alanyl-tRNA synthetase
PP3C9_12060	Pp6c9_5830	(1 of 4) PF01632 - Ribosomal protein L35 (Ribosomal_L35p)
PP3C9_9180	Pp6c9_4730	(1 of 2) PTHR21011:SF1 - 28S RIBOSOMAL PROTEIN S6, MITOCHONDRIAL
PP3C17_20550	Pp6c17_10830	(1 of 11) PTHR23147 - SERINE/ARGININE RICH SPLICING FACTOR
PP3C2_8880	Pp6c2_4960	(1 of 101) PF00010 - Helix-loop-helix DNA-binding domain (HLH)
PP3C23_800	Pp6c23_340	(1 of 5) PTHR26374:SF180 - ZINC FINGER PROTEIN JAGGED-RELATED
PP3C21_6510	Pp6c21_3310	(1 of 4) PTHR11527:SF93 - 17.6 KDA CLASS II HEAT SHOCK PROTEIN-RELATED
PP3C1_27480	Pp6c1_14340	(1 of 4) PTHR15241 - TRANSFORMER-2-RELATED
PP3C23_15730	Pp6c23_7600	(1 of 2) 2.7.7.52 - RNA uridylyltransferase / TUT
PP3C15_25080	Pp6c15_12680	(1 of 2) PTHR23105//PTHR23105:SF61 - RIBOSOMAL PROTEIN L7AE FAMILY MEMBER
PP3C8_4480	Pp6c8_2580	(1 of 3) PTHR10553:SF5 - U6 SNRNA-ASSOCIATED SM-LIKE PROTEIN LSM7
PP3C8_7210	Pp6c8_3860	(1 of 11) PTHR10772 - 10 KDA HEAT SHOCK PROTEIN
PP3C10_16180	Pp6c10_8680	(1 of 10) PTHR12565//PTHR12565:SF126 - STEROL REGULATORY ELEMENT-BINDING PROTEIN
PP3C13_12516	Pp6c13_5760	(1 of 2) PTHR11649//PTHR11649:SF63 - MSS1/TRME-RELATED GTP-BINDING PROTEIN
PP3C26_13330	Pp6c26_7460	(1 of 13) 2.7.13.3//3.1.3.16 - Histidine kinase / Protein kinase (histidine) // Protein-serine/threonine phosphatase / Serine/threonine specific protein phosphatase
PP3C8_25090	Pp6c8_12950	(1 of 2) PTHR11140 - PRE-MRNA SPLICING FACTOR PRP8
PP3C11_4670	Pp6c11_2630	(1 of 3) PTHR23340 - ARGININE/SERINE RICH SPLICING FACTOR SF4/14
PP3C22_21090	Pp6c22_10040	(1 of 5) PTHR21569//PTHR21569:SF6 - RIBOSOMAL PROTEIN S9
PP3C16_16600	Pp6c16_13280	(1 of 1) PTHR11831//PTHR11831:SF11 - 30S 40S RIBOSOMAL PROTEIN
PP3C2_11670	Pp6c2_6640	(1 of 3) PTHR12903 - MITOCHONDRIAL RIBOSOMAL PROTEIN L24
PP3C1_32480	Pp6c1_16970	(1 of 4) PTHR10015:SF162 - HEAT STRESS TRANSCRIPTION FACTOR A-1A-RELATED
PP3C11_22990	Pp6c11_12450	(1 of 2) PTHR13068:SF13 - MITOCHONDRIAL TRANSCRIPTION TERMINATION FACTOR FAMILY PROTEIN
PP3C9_15270	Pp6c9_7580	0
PP3C7_9900	Pp6c7_5910	(1 of 11) PTHR34042:SF1 - OVATE FAMILY PROTEIN 17
PP3C11_22940	Pp6c11_12420	(1 of 7) PF01348 - Type II intron maturase (Intron_maturas2)
PP3C15_5230	Pp6c15_2950	(1 of 1) KOG4122 - Mitochondrial/chloroplast ribosomal protein L36
PP3C7_3950	Pp6c7_2470	(1 of 1) KOG0117//KOG0123//KOG0145//KOG1190 - Heterogeneous nuclear ribonucleoprotein R (RRM superfamily) // Polyadenylate-binding protein (RRM superfamily) // RNA-binding protein ELAV/HU (RRM superfamily) // Polypyrimidine tract-binding protein
PP3C5_15520	Pp6c5_8120	(1 of 2) PTHR19923 - WD40 REPEAT PROTEINPRL1/PRL2-RELATED
PP3C24_20890	Pp6c24_10740	(1 of 5) PTHR11127 - 60S RIBOSOMAL PROTEIN L14
PP3C8_17390	Pp6c8_8940	(1 of 15) KOG0880 - Peptidyl-prolyl cis-trans isomerase
PP3C11_22980	Pp6c11_12440	(1 of 5) PTHR24031//PTHR24031:SF322 - RNA HELICASE
PP3C9_6640	Pp6c9_3540	(1 of 17) PTHR11528 - HEAT SHOCK PROTEIN 90
PP3C26_5120	Pp6c26_3030	(1 of 2) KOG1105 - Transcription elongation factor TFIIS/Cofactor of enhancer-binding protein Sp1
PP3C23_20060	Pp6c23_9910	(1 of 3) PTHR10552 - U2 SMALL NUCLEAR RIBONUCLEOPROTEIN A
PP3C4_400	Pp6c4_230	(1 of 1) PTHR12755:SF3 - POLYNUCLEOTIDE 5'-HYDROXYL-KINASE NOL9
PP3C9_9110	Pp6c9_4670	(1 of 4) PF02127 - Aminopeptidase I zinc metalloprotease (M18) (Peptidase_M18)
PP3C21_16440	Pp6c21_9000	(1 of 2) PF05142 - Domain of unknown function (DUF702) (DUF702)
PP3C10_13060	Pp6c10_6950	(1 of 3) PTHR10245 - ENDOTHELIAL DIFFERENTIATION-RELATED FACTOR 1 MULTIPROTEIN BRIDGING FACTOR 1
PP3C7_26020	Pp6c7_14160	(1 of 8) PTHR12321:SF55 - PHD FINGER PROTEIN ALFIN-LIKE 4
PP3C2_14560	Pp6c2_8290	(1 of 3) PTHR17204:SF5 - PRE-MRNA-PROCESSING FACTOR 39
PP3C3_26950	Pp6c3_14370	0
PP3C1_9270	Pp6c1_5300	(1 of 2) PTHR18934//PTHR18934:SF120 - ATP-DEPENDENT RNA HELICASE
PP3C3_25450	Pp6c3_13430	(1 of 1) PTHR13114 - TRANSCRIPTIONAL CO-ACTIVATOR CRSP77-RELATED
PP3C1_32300	Pp6c1_16820	(1 of 2) PF04990 - RNA polymerase Rpb1, domain 7 (RNA_pol_Rpb1_7)
PP3C24_11620	Pp6c24_5600	(1 of 3) PTHR13992:SF25 - MEDIATOR OF RNA POLYMERASE II TRANSCRIPTION SUBUNIT 12
PP3C14_24090	Pp6c14_13330	(1 of 4) PTHR10071//PTHR10071:SF209 - TRANSCRIPTION FACTOR GATA GATA BINDING FACTOR
PP3C23_5480	Pp6c23_2100	(1 of 1) PF10419 - TFIIIC subunit (TFIIIC_sub6)
PP3C6_7730	Pp6c6_4230	(1 of 8) PTHR11581 - 30S/40S RIBOSOMAL PROTEIN S4
PP3C10_11700	Pp6c10_6250	(1 of 1) PTHR30060 - INNER MEMBRANE PROTEIN
PP3C16_18760	Pp6c16_2720	(1 of 7) PTHR24423:SF493 - PHYTOCHROME C
PP3C24_6740	Pp6c24_3360	(1 of 1) PF01399//PF09440//PF10602 - PCI domain (PCI) // eIF3 subunit 6 N terminal domain (eIF3_N) // 26S proteasome subunit RPN7 (RPN7)
PP3C2_21720	Pp6c2_12400	(1 of 3) KOG3392 - Exon-exon junction complex, Magoh component
PP3C4_17780	Pp6c4_9450	(1 of 8) PTHR11143 - 60S RIBOSOMAL PROTEIN L26 FAMILY MEMBER
PP3C9_950	Pp6c9_440	(1 of 4) PTHR10113 - PEPTIDE CHAIN RELEASE FACTOR SUBUNIT 1
PP3C19_20670	Pp6c19_10520	(1 of 4) PTHR22891:SF0 - PROTEIN ARGONAUTE-2
PP3C3_10370	Pp6c3_5020	(1 of 1) PTHR16288 - WD40 REPEAT PROTEIN 4
PP3C2_28870	Pp6c2_15780	(1 of 4) PTHR12650 - 40S RIBOSOMAL PROTEIN S30/UBIQUITIN-LIKE PROTEIN FUBI
PP3C2_2850	Pp6c2_1760	(1 of 1) PF00443//PF02148 - Ubiquitin carboxyl-terminal hydrolase (UCH) // Zn-finger in ubiquitin-hydrolases and other protein (zf-UBP)
PP3C26_4470	Pp6c26_2650	(1 of 3) PTHR24012:SF318 - RNA-BINDING (RRM/RBD/RNP MOTIFS) FAMILY PROTEIN
PP3C26_10900	Pp6c26_6210	(1 of 1) KOG1669 - Predicted mRNA cap-binding protein related to eIF-4E
PP3C4_3220	Pp6c4_1750	(1 of 5) PTHR10442 - 40S RIBOSOMAL PROTEIN S21
PP3C7_3770	Pp6c7_2340	(1 of 5) PTHR24031//PTHR24031:SF322 - RNA HELICASE
PP3C24_9020	Pp6c24_4340	(1 of 2) PTHR19853 - WD REPEAT CONTAINING PROTEIN 3 WDR3
PP3C14_6480	Pp6c14_3470	(1 of 5) PTHR12549 - JMJC DOMAIN-CONTAINING HISTONE DEMETHYLATION PROTEIN
PP3C20_17410	Pp6c20_9540	(1 of 3) PTHR23115//PTHR23115:SF181 - TRANSLATION FACTOR
PP3C23_22060	Pp6c23_10980	(1 of 5) PTHR11127 - 60S RIBOSOMAL PROTEIN L14
PP3C3_37250	Pp6c3_19830	(1 of 2) PTHR23253:SF26 - EUKARYOTIC TRANSLATION INITIATION FACTOR 4G
PP3C20_8830	Pp6c20_5890	(1 of 8) PTHR11700 - 30S RIBOSOMAL PROTEIN S10 FAMILY MEMBER
PP3C4_14910	Pp6c4_7740	(1 of 1) 3.1.26.12 - Ribonuclease E / RNase E
PP3C15_5550	Pp6c15_3120	(1 of 1) PTHR11239:SF12 - DNA-DIRECTED RNA POLYMERASE III SUBUNIT RPC10
PP3C3_26550	Pp6c3_14070	(1 of 2) PTHR10625//PTHR10625:SF127 - HISTONE DEACETYLASE
PP3C17_23070	Pp6c17_12300	(1 of 10) PTHR12565//PTHR12565:SF126 - STEROL REGULATORY ELEMENT-BINDING PROTEIN
PP3C2_4060	Pp6c2_2470	(1 of 3) PTHR22891//PTHR22891:SF25 - EUKARYOTIC TRANSLATION INITIATION FACTOR 2C
PP3C20_21160	Pp6c20_11140	(1 of 1) PTHR11801 - SIGNAL TRANSDUCER AND ACTIVATOR OF TRANSCRIPTION
PP3C4_17270	Pp6c4_9150	(1 of 4) 6.1.1.11 - Serine--tRNA ligase / Seryl-tRNA synthetase
PP3C13_6620	Pp6c13_3290	0
PP3C9_21250	Pp6c9_10690	(1 of 2) PTHR22847:SF424 - TOPLESS-RELATED PROTEIN 2-RELATED
PP3C3_27780	Pp6c3_14820	(1 of 3) PTHR10826 - COMPLEMENT COMPONENT 1
PP3C2_6730	Pp6c2_4110	(1 of 3) PTHR12010 - 40S RIBOSOMAL PROTEIN S29
PP3C6_17910	Pp6c6_9620	(1 of 2) PTHR13486:SF2 - NOVEL PROTEIN (ZGC:103692)
PP3C7_7980	Pp6c7_5160	(1 of 1) PF13894 - C2H2-type zinc finger (zf-C2H2_4)
PP3C1_23590	Pp6c1_12380	(1 of 4) K02980 - small subunit ribosomal protein S29e (RP-S29e, RPS29)
PP3C10_4760	Pp6c10_2510	(1 of 2) PTHR10288//PTHR10288:SF155 - KH DOMAIN CONTAINING RNA BINDING PROTEIN
PP3C22_21460	Pp6c22_9880	(1 of 2) PTHR24078:SF307 - MOLECULAR CHAPERONE HSP40/DNAJ-LIKE PROTEIN
PP3C3_18370	Pp6c3_9450	(1 of 4) PTHR21668 - EIF-1A
PP3C15_21620	Pp6c15_10740	(1 of 1) KOG3215 - Uncharacterized conserved protein
PP3C3_5690	Pp6c3_3050	(1 of 1) PTHR21349 - 50S RIBOSOMAL PROTEIN L21
PP3C20_16530	Pp6c20_9060	(1 of 20) PF00498 - FHA domain (FHA)
PP3C6_19920	Pp6c6_10730	(1 of 2) PF00400//PF08606 - WD domain, G-beta repeat (WD40) // Prp19/Pso4-like (Prp19)
PP3C21_16540	Pp6c21_9070	(1 of 150) PF00847 - AP2 domain (AP2)
PP3C16_23700	Pp6c16_770	(1 of 2) PF01535//PF03161//PF13041 - PPR repeat (PPR) // LAGLIDADG DNA endonuclease family (LAGLIDADG_2) // PPR repeat family (PPR_2)
PP3C1_23750	Pp6c1_12450	(1 of 11) PTHR23115//PTHR23115:SF157 - TRANSLATION FACTOR
PP3C6_3520	Pp6c6_1880	(1 of 2) PTHR11203:SF11 - CLEAVAGE AND POLYADENYLATION SPECIFICITY FACTOR SUBUNIT 3
PP3C27_3320	Pp6c25_4120	(1 of 1) PTHR11807:SF12 - CYTOPLASMIC TRNA 2-THIOLATION PROTEIN 1
PP3C1_40490	Pp6c1_21290	(1 of 1) PTHR11761:SF12 - PROTEIN HUELLENLOS
PP3C18_17490	Pp6c18_7920	(1 of 1) PTHR21454:SF4 - DPH4 HOMOLOG
PP3C21_14430	Pp6c21_7800	(1 of 1) PTHR13405:SF11 - NUCLEAR PORE COMPLEX PROTEIN NUP133
PP3C25_3310	Pp6c25_6960	(1 of 2) PTHR18806 - RBM25 PROTEIN
PP3C19_14100	Pp6c19_7410	(1 of 1) PTHR12942 - STEP II SPLICING FACTOR SLU7
PP3C3_2690	Pp6c3_1550	0
PP3C4_24130	Pp6c4_12710	(1 of 8) PF16320 - Ribosomal protein L7/L12 dimerisation domain (Ribosomal_L12_N)
PP3C12_4000	Pp6c12_1500	(1 of 1) 3.1.31.1 - Micrococcal nuclease / Micrococcal endonuclease
PP3C21_10900	Pp6c21_6020	(1 of 2) 6.1.1.12 - Aspartate--tRNA ligase / Aspartyl-tRNA synthetase
PP3C5_13580	Pp6c5_6960	(1 of 1) PTHR15641:SF1 - ELONGATOR COMPLEX PROTEIN 5
PP3C1_37340	Pp6c1_19660	(1 of 6) PTHR19877 - WD40 REPEAT PROTEIN
PP3C19_17160	Pp6c19_8970	(1 of 2) PTHR23215 - ZINC FINGER PROTEIN 207
PP3C5_23700	Pp6c5_12250	0
PP3C20_16700	Pp6c20_9160	(1 of 3) PTHR10943//PTHR10943:SF3 - 26S PROTEASOME NON-ATPASE REGULATORY SUBUNIT
PP3C14_20220	Pp6c14_11010	(1 of 3) KOG0401 - Translation initiation factor 4F, ribosome/mRNA-bridging subunit (eIF-4G)
PP3C9_21420	Pp6c9_10800	(1 of 1) PTHR12960 - GLE-1-RELATED
PP3C2_18610	Pp6c2_10620	(1 of 1) PTHR13288 - DNA-DAMAGE REPAIR PROTEIN DRT111
PP3C1_21950	Pp6c1_11350	(1 of 2) PTHR23073:SF12 - 26S PROTEASE REGULATORY SUBUNIT 8
PP3C2_30390	Pp6c2_16820	(1 of 3) PTHR13547:SF3 - PROTEINACEOUS RNASE P 1, CHLOROPLASTIC/MITOCHONDRIAL
PP3C13_10800	Pp6c13_4910	(1 of 7) PTHR31719:SF3 - GRAB1-LIKE PROTEIN
PP3C18_13210	Pp6c18_5870	(1 of 1) PTHR15496:SF2 - GENERAL TRANSCRIPTION FACTOR 3C POLYPEPTIDE 4
PP3C7_7530	Pp6c7_4820	(1 of 1) PTHR23076:SF44 - ATP-DEPENDENT ZINC METALLOPROTEASE FTSH 12, CHLOROPLASTIC
PP3C20_9240	Pp6c20_6100	(1 of 3) PTHR12383:SF15 - THYLAKOIDAL PROCESSING PEPTIDASE 1, CHLOROPLASTIC-RELATED
PP3C24_12870	Pp6c24_6400	(1 of 2) PTHR21551 - TOPOISOMERASE II-ASSOCIATED PROTEIN PAT1
PP3C19_6430	Pp6c19_3690	(1 of 3) PTHR23329:SF1 - TUFTELIN-INTERACTING PROTEIN 11
PP3C1_13020	Pp6c1_7100	(1 of 1) PTHR11142:SF1 - TRNA PSEUDOURIDINE SYNTHASE
PP3C5_15240	Pp6c5_7900	(1 of 2) KOG4285 - Mitotic phosphoprotein
PP3C1_35170	Pp6c1_18470	(1 of 1) PTHR22594:SF6 - ASPARAGINE--TRNA LIGASE, MITOCHONDRIAL
PP3C22_13410	Pp6c22_6820	(1 of 1) 2.1.1.191 - 23S rRNA (cytosine(1962)-C(5))-methyltransferase / rRNA large subunit methyltransferase I
PP3C26_14670	Pp6c26_8110	(1 of 2) PTHR33137:SF4 - F7H2.13 PROTEIN-RELATED
PP3C12_24560	Pp6c12_12110	(1 of 13) PTHR11527:SF172 - 17.6 KDA CLASS I HEAT SHOCK PROTEIN 2
PP3C19_17550	Pp6c19_9210	(1 of 4) PTHR11260//PTHR11260:SF194 - GLUTATHIONE S-TRANSFERASE, GST, SUPERFAMILY, GST DOMAIN CONTAINING
PP3C1_7510	Pp6c1_4150	(1 of 7) PTHR11661//PTHR11661:SF6 - 60S RIBOSOMAL PROTEIN L12
PP3C2_21310	Pp6c2_12160	(1 of 1) PTHR11142:SF9 - TRNA PSEUDOURIDINE SYNTHASE
PP3C2_10910	Pp6c2_6170	(1 of 2) PTHR20856:SF7 - DNA-DIRECTED RNA POLYMERASE II SUBUNIT RPB2
PP3C14_26520	Pp6c14_14590	(1 of 1) KOG3219 - Transcription initiation factor TFIID, subunit TAF11
PP3C21_6850	Pp6c21_3510	(1 of 1) PTHR28066:SF1 - 37S RIBOSOMAL PROTEIN MRP10, MITOCHONDRIAL
PP3C9_18800	Pp6c9_9300	(1 of 2) PTHR13844:SF4 - PROTEIN K03B8.4-RELATED
PP3C9_2020	Pp6c9_1040	(1 of 150) PF00847 - AP2 domain (AP2)
PP3C20_1700	Pp6c20_1740	(1 of 2) PF01900 - Rpp14/Pop5 family (RNase_P_Rpp14)
PP3C5_26190	Pp6c5_13480	(1 of 1) PTHR13904 - PRE-MRNA SPLICING FACTOR PRP31
PP3C25_5440	Pp6c25_7870	(1 of 2) 2.1.1.189//2.1.1.190 - 23S rRNA (uracil(1939)-C(5))-methyltransferase / RNA uridine methyltransferase A
PP3C2_34120	Pp6c2_18970	(1 of 4) PTHR21368:SF18 - 39S RIBOSOMAL PROTEIN L9, MITOCHONDRIAL
PP3C11_21360	Pp6c11_11430	(1 of 2) PTHR12632 - TRANSCRIPTION FACTOR NF-Y ALPHA-RELATED
PP3C1_950	Pp6c1_570	(1 of 12) PTHR31874:SF1 - CCT MOTIF FAMILY PROTEIN-RELATED
PP3C3_11130	Pp6c3_5540	(1 of 1) PTHR11618//PTHR11618:SF23 - TRANSCRIPTION INITIATION FACTOR IIB-RELATED
PP3C1_41986	Pp6c1_22030	(1 of 2) PTHR12228 - TRANSCRIPTION INITIATION FACTOR TFIID 55 KD SUBUNIT-RELATED
PP3C25_4970	Pp6c25_7610	(1 of 8) PTHR24098:SF5 - ACYL-COA N-ACYLTRANSFERASE WITH RING/FYVE/PHD-TYPE ZINC FINGER DOMAIN-CONTAINING PROTEIN
PP3C7_5120	Pp6c7_3250	(1 of 3) PTHR24012:SF361 - SPLICING FACTOR, CC1-LIKE
PP3C17_11470	Pp6c17_5710	(1 of 1) PTHR18847 - 20 KD NUCLEAR CAP BINDING PROTEIN
PP3C19_7240	Pp6c19_4090	(1 of 3) 2.1.1.33 - tRNA (guanine(46)-N(7))-methyltransferase / tRNA guanine 7-methyltransferase
PP3C19_7020	Pp6c19_4000	(1 of 1) KOG0107//KOG0114//KOG0533 - Alternative splicing factor SRp20/9G8 (RRM superfamily) // Predicted RNA-binding protein (RRM superfamily) // RRM motif-containing protein
PP3C23_18430	Pp6c23_9170	(1 of 1) PTHR30053:SF3 - ELONGATION FACTOR EF-P
PP3C20_16510	Pp6c20_9050	(1 of 2) PTHR10887:SF378 - REGULATOR OF NONSENSE TRANSCRIPTS 1 HOMOLOG
PP3C24_12610	Pp6c24_6190	(1 of 2) PTHR21711 - KUB3-PROV PROTEIN
PP3C14_15210	Pp6c14_8490	(1 of 3) PTHR11193 - SMALL NUCLEAR RIBONUCLEOPROTEIN E
PP3C14_14540	Pp6c14_8210	(1 of 2) PF04990 - RNA polymerase Rpb1, domain 7 (RNA_pol_Rpb1_7)
PP3C12_8550	Pp6c12_3820	(1 of 3) PTHR12399 - EUKARYOTIC TRANSLATION INITIATION FACTOR 3 SUBUNIT 7
PP3C2_10270	Pp6c2_5770	(1 of 3) PTHR11193 - SMALL NUCLEAR RIBONUCLEOPROTEIN E
PP3C2_35700	Pp6c2_19680	(1 of 3) PTHR13528 - 39S RIBOSOMAL PROTEIN L28, MITOCHONDRIAL
PP3C8_7310	Pp6c8_3880	(1 of 1) PTHR12184 - BASIC FGF-REPRESSED ZIC BINDING PROTEIN HOMOLOG ZIC3-BINDING PROTEIN
PP3C5_26940	Pp6c5_13880	(1 of 1) PTHR15588:SF9 - U6 SNRNA-ASSOCIATED SM-LIKE PROTEIN LSM8
PP3C2_20930	Pp6c2_11960	(1 of 43) PF03514 - GRAS domain family (GRAS)
PP3C27_5050	Pp6c25_2130	(1 of 1) PTHR23044 - 3'-5' EXONUCLEASE ERI1-RELATED
PP3C25_1058	Pp6c25_5730	(1 of 2) PTHR12360:SF0 - PROTEIN SHUTTLE CRAFT
PP3C23_11500	Pp6c23_5210	(1 of 2) KOG4766 - Uncharacterized conserved protein
PP3C16_4140	Pp6c16_9200	(1 of 19) PF01535//PF13041//PF13812 - PPR repeat (PPR) // PPR repeat family (PPR_2) // Pentatricopeptide repeat domain (PPR_3)
PP3C12_18480	Pp6c12_9200	(1 of 10) 6.1.1.17 - Glutamate--tRNA ligase / Glutamyl-tRNA synthetase
PP3C6_19070	Pp6c6_10230	(1 of 2) PTHR35108:SF1 - 30S RIBOSOMAL PROTEIN 3-1, CHLOROPLASTIC-RELATED
PP3C10_1896	Pp6c10_680	(1 of 2) PTHR21737:SF3 - POLYGLUTAMINE-BINDING PROTEIN 1
PP3C2_19170	Pp6c2_10990	(1 of 2) PTHR10772:SF13 - CHLOROPLAST CHAPERONIN 10
PP3C12_8530	Pp6c12_3800	(1 of 2) PTHR23073//PTHR23073:SF32 - 26S PROTEASE REGULATORY SUBUNIT
PP3C21_6760	Pp6c21_3430	(1 of 9) PF00542 - Ribosomal protein L7/L12 C-terminal domain (Ribosomal_L12)
PP3C22_3310	Pp6c22_1780	(1 of 1) PTHR23115:SF69 - PEPTIDE CHAIN RELEASE FACTOR 3
PP3C5_27650	Pp6c5_14150	(1 of 1) PTHR22847:SF474 - TRANSDUCIN/WD40 DOMAIN-CONTAINING PROTEIN
PP3C6_14410	Pp6c6_7460	(1 of 2) PTHR31717:SF8 - ZINC FINGER PROTEIN CONSTANS-LIKE 10-RELATED
PP3C1_35700	Pp6c1_18730	(1 of 4) KOG0105 - Alternative splicing factor ASF/SF2 (RRM superfamily)
PP3C22_1400	Pp6c22_670	(1 of 2) PTHR23215 - ZINC FINGER PROTEIN 207
PP3C13_22270	Pp6c13_11070	(1 of 4) KOG3428 - Small nuclear ribonucleoprotein SMD1 and related snRNPs
PP3C6_17260	Pp6c6_9150	(1 of 1) PTHR24031:SF228 - PROTEIN Y54G11A.3
PP3C3_17050	Pp6c3_8660	(1 of 1) 2.1.1.193 - 16S rRNA (uracil(1498)-N(3))-methyltransferase / M(3)U(1498) specific methyltransferase
PP3C17_2260	Pp6c17_1270	(1 of 5) PTHR24078:SF266 - DNAJ HEAT SHOCK PROTEIN-RELATED
PP3C7_5100	Pp6c7_3230	(1 of 7) KOG0107 - Alternative splicing factor SRp20/9G8 (RRM superfamily)
PP3C24_12260	Pp6c24_5960	(1 of 1) PTHR13110 - U6 SNRNA-ASSOCIATED SM-LIKE PROTEIN LSM3
PP3C3_8930	Pp6c3_4270	(1 of 6) PTHR10792//PTHR10792:SF11 - 60S RIBOSOMAL PROTEIN L24
PP3C21_14090	Pp6c21_7480	(1 of 2) PTHR10233:SF9 - TRANSLATION INITIATION FACTOR EIF-2B SUBUNIT BETA
PP3C19_2670	Pp6c19_1500	(1 of 10) PTHR32002:SF7 - PROTEIN NLP8-RELATED
PP3C1_15680	Pp6c1_8290	(1 of 43) PF03514 - GRAS domain family (GRAS)
PP3C5_26860	Pp6c5_13820	(1 of 7) PTHR11721 - 60S RIBOSOMAL PROTEIN L27A
PP3C13_5300	Pp6c13_2770	(1 of 6) PTHR11071:SF11 - PEPTIDYL-PROLYL CIS-TRANS ISOMERASE C
PP3C8_20970	Pp6c8_10880	(1 of 2) PTHR21551 - TOPOISOMERASE II-ASSOCIATED PROTEIN PAT1
PP3C7_1950	Pp6c7_1250	(1 of 6) PTHR23115//PTHR23115:SF136 - TRANSLATION FACTOR
PP3C25_4990	Pp6c25_7620	(1 of 3) PTHR13948 - RNA-BINDING PROTEIN
PP3C8_3780	Pp6c8_2140	(1 of 2) KOG0323 - TFIIF-interacting CTD phosphatases, including NLI-interacting factor
PP3C13_15620	Pp6c13_7590	(1 of 1) PTHR11673//PTHR11673:SF8 - TRANSLATION INITIATION FACTOR 5A-RELATED
PP3C26_13260	Pp6c26_7410	(1 of 9) PTHR31190:SF30 - ETHYLENE-RESPONSIVE TRANSCRIPTION FACTOR 15-RELATED
PP3C25_11910	Pp6c25_10730	(1 of 10) 6.1.1.17 - Glutamate--tRNA ligase / Glutamyl-tRNA synthetase
PP3C12_18980	Pp6c12_9500	(1 of 3) PTHR11071:SF259 - PEPTIDYL-PROLYL CIS-TRANS ISOMERASE CYP40
PP3C14_19430	Pp6c14_10580	(1 of 1) PTHR19375:SF90 - HYPOXIA UP-REGULATED PROTEIN 1
PP3C11_12900	Pp6c11_7260	(1 of 1) PTHR13793:SF96 - PHD FINGER-CONTAINING PROTEIN
PP3C14_26790	Pp6c14_14730	(1 of 1) PTHR13193 - CGI-140
PP3C8_20170	Pp6c8_10490	(1 of 9) PTHR18929:SF74 - PROTEIN DISULFIDE-ISOMERASE A3
PP3C9_24560	Pp6c9_12150	(1 of 2) PTHR12271:SF40 - POLY(A) RNA POLYMERASE GLD2
PP3C27_1440	Pp6c25_2740	(1 of 4) PTHR24031:SF155 - DEAD-BOX ATP-DEPENDENT RNA HELICASE 3, CHLOROPLASTIC
PP3C1_7160	Pp6c1_3930	(1 of 4) PTHR23410 - RIBOSOMAL PROTEIN L5-RELATED
PP3C12_21820	Pp6c12_10570	(1 of 11) 3.4.21.89 - Signal peptidase I / SPase I
PP3C21_18060	Pp6c21_9770	(1 of 2) PTHR10797 - CCR4-NOT TRANSCRIPTION COMPLEX SUBUNIT
PP3C11_26490	Pp6c11_14740	(1 of 2) PTHR13952:SF5 - U1 SMALL NUCLEAR RIBONUCLEOPROTEIN 70 KDA
PP3C2_20640	Pp6c2_11870	(1 of 1) PTHR21148:SF1 - PHOSDUCIN-LIKE PROTEIN 3
PP3C24_6530	Pp6c24_3240	(1 of 1) PTHR12695 - GENERAL TRANSCRIPTION FACTOR IIH SUBUNIT 2
PP3C19_13370	Pp6c19_7110	(1 of 1) PTHR22938 - ZINC FINGER PROTEIN 598
PP3C9_10940	Pp6c9_5420	(1 of 3) PTHR24055:SF228 - PROTEIN KINASE FAMILY PROTEIN-RELATED
PP3C16_24810	Pp6c16_490	(1 of 1) PTHR11806 - GLUCOSE INHIBITED DIVISION PROTEIN A
PP3C3_25920	Pp6c3_13710	(1 of 3) 1.3.1.88 - tRNA-dihydrouridine(16/17) synthase (NAD(P)(+)) / tRNA-dihydrouridine synthase 1
PP3C16_21780	Pp6c16_1560	(1 of 8) PF05162 - Ribosomal protein L41 (Ribosomal_L41)
PP3C3_25640	Pp6c3_13540	(1 of 5) PTHR10965 - 60S RIBOSOMAL PROTEIN L38
PP3C13_24020	Pp6c13_11750	(1 of 150) PF00847 - AP2 domain (AP2)
PP3C17_13550	Pp6c17_6790	(1 of 7) PTHR31636:SF14 - SCARECROW-LIKE PROTEIN 9
PP3C21_1350	Pp6c21_710	(1 of 3) PTHR33231:SF1 - 30S RIBOSOMAL PROTEIN-RELATED
PP3C25_10050	Pp6c25_9810	(1 of 2) PF01535//PF03161//PF13041 - PPR repeat (PPR) // LAGLIDADG DNA endonuclease family (LAGLIDADG_2) // PPR repeat family (PPR_2)
PP3C2_24110	Pp6c2_13370	(1 of 4) PTHR24031:SF318 - DEAD-BOX ATP-DEPENDENT RNA HELICASE 38
PP3C3_30640	Pp6c3_16110	(1 of 1) PTHR21321:SF4 - EXOSOME COMPLEX COMPONENT RRP4
PP3C15_18060	Pp6c15_8920	(1 of 1) PF00628//PF13771 - PHD-finger (PHD) // PHD-like zinc-binding domain (zf-HC5HC2H)
PP3C1_36580	Pp6c1_19290	(1 of 5) PTHR30603:SF0 - RNA POLYMERASE SIGMA FACTOR SIGB
PP3C14_8440	Pp6c14_4530	(1 of 6) 3.6.4.8 - Proteasome ATPase / RP triple-A protein
PP3C10_17810	Pp6c10_9510	(1 of 2) PTHR12357//PTHR12357:SF21 - YTH YT521-B HOMOLOGY DOMAIN-CONTAINING
PP3C1_3340	Pp6c1_1870	(1 of 3) PTHR10799:SF537 - PROTEIN PQN-41, ISOFORM B-RELATED
PP3C11_2020	Pp6c11_1090	(1 of 5) 2.1.1.56 - mRNA (guanine-N(7)-)-methyltransferase / Messenger RNA guanine 7-methyltransferase
PP3C26_2200	Pp6c26_1430	(1 of 1) PTHR15892 - MITOCHONDRIAL RIBOSOMAL PROTEIN L30
PP3C14_8140	Pp6c14_4380	(1 of 12) PTHR31874:SF1 - CCT MOTIF FAMILY PROTEIN-RELATED
PP3C19_15660	Pp6c19_8190	(1 of 1) KOG0126 - Predicted RNA-binding protein (RRM superfamily)
PP3C20_9200	Pp6c20_6070	(1 of 4) PTHR12934:SF11 - 50S RIBOSOMAL PROTEIN L15, CHLOROPLASTIC
PP3C7_2620	Pp6c7_1630	(1 of 7) PTHR11760//PTHR11760:SF22 - 30S/40S RIBOSOMAL PROTEIN S3
PP3C2_2740	Pp6c2_1660	(1 of 1) PTHR13946:SF16 - DNA-DIRECTED RNA POLYMERASE II SUBUNIT RPB11-A-RELATED
PP3C6_9210	Pp6c6_5060	(1 of 5) PTHR23139//PTHR23139:SF61 - RNA-BINDING PROTEIN
PP3C25_2690	Pp6c25_6630	(1 of 2) PTHR12681//PTHR12681:SF4 - ZINC FINGER-CONTAINING PROTEIN P48ZNF
PP3C10_12320	Pp6c10_6570	(1 of 3) PTHR12789 - DENSITY-REGULATED PROTEIN HOMOLOG
PP3C6_20180	Pp6c6_10890	(1 of 2) PTHR12537:SF13 - SUPPRESSOR PROTEIN MPT5
PP3C12_17990	Pp6c12_8860	(1 of 5) PTHR10965 - 60S RIBOSOMAL PROTEIN L38
PP3C17_11650	Pp6c17_5790	(1 of 6) PTHR22952:SF208 - BZIP TRANSCRIPTION FACTOR-LIKE PROTEIN
PP3C11_24710	Pp6c11_13720	(1 of 3) PTHR11208:SF45 - SPLICING FACTOR 1
PP3C25_5610	Pp6c25_7970	(1 of 5) PTHR23139//PTHR23139:SF61 - RNA-BINDING PROTEIN
PP3C12_25120	Pp6c12_12520	(1 of 5) PTHR11652 - 30S RIBOSOMAL PROTEIN S12 FAMILY MEMBER
PP3C20_22330	Pp6c20_11590	(1 of 1) PF11705 - DNA-directed RNA polymerase III subunit Rpc31 (RNA_pol_3_Rpc31)
PP3C10_10980	Pp6c10_5750	(1 of 9) PF02517 - CAAX protease self-immunity (Abi)
PP3C15_21950	Pp6c15_10960	(1 of 3) PTHR10352 - EUKARYOTIC TRANSLATION INITIATION FACTOR 3 SUBUNIT G
PP3C5_16280	Pp6c5_8570	(1 of 4) KOG3428 - Small nuclear ribonucleoprotein SMD1 and related snRNPs
PP3C6_3710	Pp6c6_1990	(1 of 13) PTHR11527:SF172 - 17.6 KDA CLASS I HEAT SHOCK PROTEIN 2
PP3C2_21290	Pp6c2_12130	(1 of 1) PTHR23355:SF9 - DIS3-LIKE EXONUCLEASE 2
PP3C18_14800	Pp6c18_6710	(1 of 15) PTHR10071 - TRANSCRIPTION FACTOR GATA GATA BINDING FACTOR
PP3C6_8320	Pp6c6_4550	0
PP3C24_3760	Pp6c24_1590	(1 of 4) PTHR19431 - 60S RIBOSOMAL PROTEIN L4
PP3C3_11830	Pp6c3_6020	(1 of 3) PTHR11741:SF3 - ELONGATION FACTOR TS
PP3C18_9830	Pp6c18_4320	(1 of 3) 2.1.1.33 - tRNA (guanine(46)-N(7))-methyltransferase / tRNA guanine 7-methyltransferase
PP3C22_18310	Pp6c22_10680	(1 of 6) PTHR11594 - 40S RIBOSOMAL PROTEIN S27
PP3C13_21470	Pp6c13_10530	(1 of 3) PTHR11741:SF3 - ELONGATION FACTOR TS
PP3C3_9350	Pp6c3_4470	(1 of 4) PTHR36079:SF1 - PROTEIN LEAFY
PP3C3_35640	Pp6c3_18960	(1 of 2) PTHR32091:SF0 - EUKARYOTIC INITIATION FACTOR 4B-RELATED
PP3C22_13770	Pp6c22_7010	(1 of 45) PF00170 - bZIP transcription factor (bZIP_1)
PP3C18_8710	Pp6c18_3860	(1 of 2) PTHR22929 - RNA POLYMERASE III TRANSCRIPTION INITIATION FACTOR B
PP3C17_7930	Pp6c17_3710	(1 of 6) PTHR31089:SF4 - CYCLIC DOF FACTOR 2-RELATED
PP3C20_19140	Pp6c20_10390	(1 of 4) PTHR19431 - 60S RIBOSOMAL PROTEIN L4
PP3C15_5270	Pp6c15_2990	(1 of 1) KOG0261 - RNA polymerase III, large subunit
PP3C1_19270	Pp6c1_9590	(1 of 1) PTHR31811:SF0 - TRNA A64-2'-O-RIBOSYLPHOSPHATE TRANSFERASE
PP3C2_31720	Pp6c2_17640	(1 of 1) KOG0277//KOG0315//KOG2445 - Peroxisomal targeting signal type 2 receptor // G-protein beta subunit-like protein (contains WD40 repeats) // Nuclear pore complex component (sc Seh1)
PP3C12_14030	Pp6c12_6940	(1 of 3) PTHR12789 - DENSITY-REGULATED PROTEIN HOMOLOG
PP3C1_7460	Pp6c1_4140	(1 of 1) PTHR23188:SF12 - RNA POLYMERASE II-ASSOCIATED FACTOR 1 HOMOLOG
PP3C25_690	Pp6c25_5580	(1 of 1) PTHR22798 - MCT-1 PROTEIN
PP3C1_13570	Pp6c1_7340	(1 of 4) PTHR24423//PTHR24423:SF421 - TWO-COMPONENT SENSOR HISTIDINE KINASE
PP3C26_6490	Pp6c26_3870	(1 of 2) PTHR12728 - BRIX DOMAIN CONTAINING PROTEIN
PP3C2_9850	Pp6c2_5540	(1 of 2) PTHR24075:SF0 - TRANSLOCATION PROTEIN SEC63 HOMOLOG
PP3C4_17440	Pp6c4_9250	(1 of 3) PTHR24012:SF318 - RNA-BINDING (RRM/RBD/RNP MOTIFS) FAMILY PROTEIN
PP3C6_16050	Pp6c6_8490	(1 of 1) PTHR11937:SF16 - ACTIN-RELATED PROTEIN 5
PP3C2_31740	Pp6c2_17660	(1 of 1) KOG4723 - Uncharacterized conserved protein
PP3C19_22410	Pp6c19_11120	(1 of 5) PTHR21569//PTHR21569:SF6 - RIBOSOMAL PROTEIN S9
PP3C12_11700	Pp6c12_5840	(1 of 3) PTHR23115:SF66 - RIBOSOME-RELEASING FACTOR 2, MITOCHONDRIAL
PP3C2_5530	Pp6c2_3460	(1 of 2) PTHR30111 - HEAT-SHOCK PROTEIN HSP33
PP3C5_14440	Pp6c5_7380	(1 of 27) PF02701 - Dof domain, zinc finger (zf-Dof)
PP3C23_7680	Pp6c23_3060	(1 of 4) PTHR12446//PTHR12446:SF31 - TESMIN/TSO1-RELATED
PP3C12_17630	Pp6c12_8690	(1 of 4) PTHR11021 - SMALL NUCLEAR RIBONUCLEOPROTEIN F SNRNP-F
PP3C16_14300	Pp6c16_11850	(1 of 1) PTHR12072:SF4 - CWF19-LIKE PROTEIN 1
PP3C15_8550	Pp6c15_4780	(1 of 1) PTHR22839 - THO COMPLEX SUBUNIT 3 THO3
PP3C17_18010	Pp6c17_9270	(1 of 4) PTHR23105//PTHR23105:SF49 - RIBOSOMAL PROTEIN L7AE FAMILY MEMBER
PP3C15_20330	Pp6c15_10120	(1 of 1) PTHR12209 - O-SIALOGLYCOPROTEIN ENDOPEPTIDASE
PP3C7_25670	Pp6c7_13900	(1 of 1) PTHR13375 - FMS INTERACTING PROTEIN
PP3C2_22040	Pp6c2_12580	(1 of 1) PTHR24012:SF358 - PROTEIN EMBRYO DEFECTIVE 140
PP3C14_5750	Pp6c14_3020	(1 of 2) PTHR10288//PTHR10288:SF155 - KH DOMAIN CONTAINING RNA BINDING PROTEIN
PP3C5_2700	Pp6c5_1520	(1 of 7) KOG1715 - Mitochondrial/chloroplast ribosomal protein L12
PP3C5_2150	Pp6c5_1230	(1 of 2) PTHR10641:SF524 - ATMYB1 PROTEIN
PP3C22_1770	Pp6c22_880	(1 of 1) PTHR21431 - PREFOLDIN SUBUNIT 6
PP3C27_2720	Pp6c25_3750	(1 of 1) 4.6.1.16 - tRNA-intron lyase / tRNA splicing endonuclease
PP3C4_15980	Pp6c4_8420	(1 of 2) PF00642//PF01805 - Zinc finger C-x8-C-x5-C-x3-H type (and similar) (zf-CCCH) // Surp module (Surp)
PP3C7_6890	Pp6c7_4440	(1 of 4) PTHR24326:SF140 - HOMEOBOX-LEUCINE ZIPPER PROTEIN HAT1-RELATED
PP3C2_1260	Pp6c2_1260	(1 of 4) PTHR24055:SF184 - SERINE/THREONINE-PROTEIN KINASE MHK
PP3C14_17710	Pp6c14_9700	(1 of 7) PTHR10795:SF157 - MEMBRANE-BOUND TRANSCRIPTION FACTOR PEPTIDASE, SITE 1
PP3C18_14720	Pp6c18_6640	(1 of 2) PTHR13022 - EUKARYOTIC TRANSLATION INITIATION FACTOR 3 SUBUNIT 11
PP3C27_8190	Pp6c25_330	(1 of 4) PTHR11655//PTHR11655:SF18 - 60S/50S RIBOSOMAL PROTEIN L6/L9
PP3C26_13480	Pp6c26_7540	(1 of 7) PF11523 - Protein of unknown function (DUF3223) (DUF3223)
PP3C20_23490	Pp6c20_12250	(1 of 3) PTHR10102 - DNA-DIRECTED RNA POLYMERASE, MITOCHONDRIAL
PP3C27_820	Pp6c25_4680	(1 of 7) PTHR11661//PTHR11661:SF6 - 60S RIBOSOMAL PROTEIN L12
PP3C3_15310	Pp6c3_7710	(1 of 1) PTHR13068:SF4 - TRANSCRIPTION TERMINATION FACTOR FAMILY PROTEIN
PP3C7_3290	Pp6c7_2000	(1 of 3) PTHR24078//PTHR24078:SF240 - DNAJ HOMOLOG SUBFAMILY C MEMBER
PP3C14_24540	Pp6c14_13550	(1 of 1) PTHR13082 - SAP18
PP3C15_4440	Pp6c15_2360	(1 of 1) PTHR23073:SF29 - P-LOOP CONTAINING NUCLEOSIDE TRIPHOSPHATE HYDROLASES SUPERFAMILY PROTEIN
PP3C24_80	Pp6c24_50	(1 of 2) KOG1705 - Uncharacterized conserved protein, contains CXXC motifs
PP3C24_9740	Pp6c24_4780	(1 of 3) PTHR23105:SF5 - 39S RIBOSOMAL PROTEIN L1, MITOCHONDRIAL
PP3C6_7710	Pp6c6_4210	(1 of 3) PTHR13793:SF100 - HISTONE-LYSINE N-METHYLTRANSFERASE ATX1-RELATED
PP3C1_13120	Pp6c1_7150	(1 of 1) KOG3381 - Uncharacterized conserved protein
PP3C6_14240	Pp6c6_7420	(1 of 1) PTHR13227 - NUCLEASE-RELATED
PP3C4_2530	Pp6c4_1380	(1 of 150) PF00847 - AP2 domain (AP2)
PP3C3_23790	Pp6c3_12460	(1 of 7) PTHR24423:SF493 - PHYTOCHROME C
PP3C17_5870	Pp6c17_2650	(1 of 3) KOG2888 - Putative RNA binding protein
PP3C11_21140	Pp6c11_11320	(1 of 2) PTHR31312:SF1 - TRANSCRIPTION ACTIVATOR GLK1-RELATED
PP3C20_19190	Pp6c20_10430	(1 of 2) PTHR23105:SF48 - 60S RIBOSOMAL PROTEIN L10A-1-RELATED
PP3C17_3860	Pp6c17_1720	(1 of 5) PTHR31089:SF1 - CYCLIC DOF FACTOR 4-RELATED
PP3C20_5000	Pp6c20_3570	(1 of 2) 6.1.1.12 - Aspartate--tRNA ligase / Aspartyl-tRNA synthetase
PP3C1_2540	Pp6c1_1210	(1 of 43) PF03514 - GRAS domain family (GRAS)
PP3C2_27580	Pp6c2_15040	(1 of 99) PF13041 - PPR repeat family (PPR_2)
PP3C15_3820	Pp6c15_1950	(1 of 5) PTHR24078:SF266 - DNAJ HEAT SHOCK PROTEIN-RELATED
PP3C14_12690	Pp6c14_7170	(1 of 2) PTHR12707 - PINN
PP3C3_1980	Pp6c3_1050	0
PP3C5_23930	Pp6c5_12370	(1 of 2) PTHR10145 - TRANSCRIPTION ELONGATION FACTOR SPT6
PP3C1_23620	Pp6c1_12410	(1 of 2) PTHR33317:SF2 - HOLLIDAY JUNCTION RESOLVASE-RELATED
PP3C1_38750	Pp6c1_20280	(1 of 2) PTHR15439:SF0 - SOMETHING THAT STICKS LIKE GLUE
PP3C27_1720	Pp6c25_2930	(1 of 2) PTHR13831 - MEMBER OF THE HIR1 FAMILY OF WD-REPEAT PROTEINS
PP3C10_5020	Pp6c10_2710	(1 of 1) PTHR12395 - DOM-3 RELATED
PP3C23_1100	Pp6c23_530	(1 of 4) PTHR24375:SF140 - ZINC FINGER WITH UFM1-SPECIFIC PEPTIDASE DOMAIN PROTEIN
PP3C22_5330	Pp6c22_2770	(1 of 1) PTHR11071:SF270 - PEPTIDYL-PROLYL CIS-TRANS ISOMERASE-LIKE 1
PP3C9_9200	Pp6c9_4750	(1 of 2) PTHR12903:SF1 - 50S RIBOSOMAL PROTEIN L24, CHLOROPLASTIC
PP3C14_13560	Pp6c14_7610	(1 of 1) PTHR10288//PTHR10288:SF130 - KH DOMAIN CONTAINING RNA BINDING PROTEIN
PP3C25_11980	Pp6c25_10750	(1 of 6) PTHR10759//PTHR10759:SF13 - 60S RIBOSOMAL PROTEIN L34
PP3C16_15410	Pp6c16_12580	(1 of 2) PTHR12620//PTHR12620:SF16 - U2 SNRNP AUXILIARY FACTOR, SMALL SUBUNIT
PP3C25_1640	Pp6c25_6080	(1 of 1) PTHR20978:SF0 - SPLICING FACTOR 3B SUBUNIT 5
PP3C16_6640	Pp6c16_6560	(1 of 1) PTHR21100:SF9 - PREFOLDIN SUBUNIT 4
PP3C18_21380	Pp6c18_9820	(1 of 2) PTHR24409:SF68 - SP1, ISOFORM F
PP3C10_8040	Pp6c10_4400	(1 of 1) KOG3504 - 60S ribosomal protein L29
PP3C12_13440	Pp6c12_6600	(1 of 3) 2.8.1.8 - Lipoyl synthase / Lipoate synthase
PP3C19_3000	Pp6c19_1660	(1 of 38) PF03106 - WRKY DNA -binding domain (WRKY)
PP3C12_19160	Pp6c12_9600	(1 of 3) 2.1.1.34 - tRNA (guanosine(18)-2'-O)-methyltransferase / tRNA (Gm18) methyltransferase
PP3C5_15120	Pp6c5_7830	(1 of 1) PTHR12718 - CELL CYCLE CONTROL PROTEIN CWF15
PP3C27_3010	Pp6c25_3940	(1 of 1) PTHR13097:SF7 - NOVEL PROTEIN SIMILAR TO VERTEBRATE GENERAL TRANSCRIPTION FACTOR IIE POLYPEPTIDE 1 ALPHA 56KDA (GTF2E1)
PP3C1_29390	Pp6c1_15400	(1 of 1) PTHR30053:SF1 - ELONGATION FACTOR P (EF-P) FAMILY PROTEIN
PP3C1_38600	Pp6c1_20190	(1 of 3) PTHR23115//PTHR23115:SF146 - TRANSLATION FACTOR
PP3C3_9980	Pp6c3_4770	(1 of 1) PTHR16196 - CELL CYCLE CONTROL PROTEIN CWF25
PP3C6_19740	Pp6c6_10630	(1 of 1) PTHR11225 - NUCLEAR PORE COMPLEX PROTEIN NUP93 NUCLEOPORIN NUP93 DEAD EYE PROTEIN
PP3C11_3090	Pp6c11_1760	(1 of 6) PTHR10759//PTHR10759:SF13 - 60S RIBOSOMAL PROTEIN L34
PP3C14_9240	Pp6c14_5060	(1 of 4) KOG3026 - Splicing factor SPF30
PP3C6_19940	Pp6c6_10750	(1 of 3) PF03871 - RNA polymerase Rpb5, N-terminal domain (RNA_pol_Rpb5_N)
PP3C8_3970	Pp6c8_2300	(1 of 3) PTHR15481 - RIBONUCLEIC ACID BINDING PROTEIN S1
PP3C10_9710	Pp6c10_5200	(1 of 5) PTHR23139//PTHR23139:SF61 - RNA-BINDING PROTEIN
PP3C24_20	Pp6c24_20	(1 of 1) PTHR10458:SF2 - PEPTIDE DEFORMYLASE 1B, CHLOROPLASTIC/MITOCHONDRIAL
PP3C8_5410	Pp6c8_2860	(1 of 1) PTHR23069//PTHR23069:SF3 - TAT-BINDING HOMOLOG 7
PP3C1_35410	Pp6c1_18630	(1 of 3) PTHR24413:SF116 - REGULATORY PROTEIN NPR5-RELATED
PP3C21_10940	Pp6c21_6040	(1 of 1) PTHR11075:SF6 - CLASS I PEPTIDE CHAIN RELEASE FACTOR
PP3C15_13540	Pp6c15_6920	(1 of 2) PTHR10966 - TRANSCRIPTION INITIATION FACTOR IIA SUBUNIT 2
PP3C18_10090	Pp6c18_4450	(1 of 1) PTHR13490 - MITOCHONDRIAL 28S RIBOSOMAL PROTEIN S28
PP3C6_17640	Pp6c6_9460	(1 of 2) PTHR16290:SF3 - MRNA-DECAPPING ENZYME-LIKE PROTEIN
PP3C4_16903	Pp6c4_8880	(1 of 6) PTHR10496 - 40S RIBOSOMAL PROTEIN S24
PP3C10_8500	Pp6c10_4640	(1 of 4) PTHR11655//PTHR11655:SF18 - 60S/50S RIBOSOMAL PROTEIN L6/L9
PP3C19_6480	Pp6c19_3710	(1 of 1) PTHR13091 - AMPLIFIED IN BREAST CANCER 2-RELATED
PP3C7_9270	Pp6c7_5670	(1 of 1) PTHR31606:SF1 - WBP2 ORTHOLOG, ISOFORM E
PP3C18_17910	Pp6c18_8070	(1 of 1) PTHR11239//PTHR11239:SF15 - DNA-DIRECTED RNA POLYMERASE
PP3C2_19520	Pp6c2_11140	(1 of 6) PF07887 - Calmodulin binding protein-like (Calmodulin_bind)
PP3C18_6100	Pp6c18_2660	(1 of 2) PTHR15137 - TRANSCRIPTION INITIATION FACTOR TFIID
PP3C12_22890	Pp6c12_11200	(1 of 12) PTHR11945:SF154 - F2E2.20-RELATED
PP3C24_8050	Pp6c24_3900	(1 of 4) PTHR24078//PTHR24078:SF310 - DNAJ HOMOLOG SUBFAMILY C MEMBER
PP3C5_9520	Pp6c5_4890	(1 of 11) KOG1267 - Mitochondrial transcription termination factor, mTERF
PP3C3_28590	Pp6c3_15160	(1 of 3) PTHR13844:SF7 - BRAHMA-ASSOCIATED PROTEIN OF 60 KDA
PP3C11_10950	Pp6c11_6210	(1 of 2) PTHR30560:SF3 - TRIGGER FACTOR-LIKE PROTEIN TIG
PP3C22_17340	Pp6c22_8680	(1 of 1) PTHR36054:SF1 - HYDROXYPROLINE-RICH GLYCOPROTEIN FAMILY PROTEIN
PP3C1_21140	Pp6c1_10820	(1 of 18) PF00013 - KH domain (KH_1)
PP3C3_38060	Pp6c3_20350	(1 of 1) KOG2997 - F-box protein FBX9
PP3C23_8130	Pp6c23_3300	(1 of 2) 2.1.1.207 - tRNA (cytidine(34)-2'-O)-methyltransferase / tRNA methyltransferase L
PP3C10_8220	Pp6c10_4480	(1 of 1) PTHR12773 - UPF0315 PROTEIN-RELATED
PP3C21_5420	Pp6c21_2750	(1 of 1) PTHR11142:SF0 - TRNA PSEUDOURIDINE SYNTHASE-LIKE 1
PP3C3_23650	Pp6c3_12390	(1 of 2) PTHR23073//PTHR23073:SF32 - 26S PROTEASE REGULATORY SUBUNIT
PP3C3_10720	Pp6c3_5260	(1 of 2) PTHR11246//PTHR11246:SF14 - PRE-MRNA SPLICING FACTOR
PP3C1_11070	Pp6c1_6230	(1 of 2) PTHR19411 - G10 PROTEIN HOMOLOG
PP3C3_17140	Pp6c3_8730	(1 of 1) PTHR14027 - TPR REPEAT NUCLEAR PHOSPHOPROTEIN/CTR9
PP3C18_19580	Pp6c18_8880	(1 of 1) PTHR10072//PTHR10072:SF51 - IRON-SULFUR CLUSTER ASSEMBLY PROTEIN
PP3C19_21450	Pp6c19_10890	0
PP3C4_22500	Pp6c4_11880	(1 of 4) PTHR11353//PTHR11353:SF80 - CHAPERONIN
PP3C1_22730	Pp6c1_11830	(1 of 3) PTHR12821 - BYSTIN
PP3C5_3160	Pp6c5_1810	(1 of 1) PTHR11851:SF68 - PRESEQUENCE PROTEASE 1, CHLOROPLASTIC/MITOCHONDRIAL-RELATED
PP3C27_3490	Pp6c25_4240	(1 of 71) PTHR11439//PTHR11439:SF185 - GAG-POL-RELATED RETROTRANSPOSON
PP3C23_18100	Pp6c23_8930	(1 of 6) KOG1762 - 60s acidic ribosomal protein P1
PP3C8_1870	Pp6c8_980	(1 of 12) PTHR31874:SF1 - CCT MOTIF FAMILY PROTEIN-RELATED
PP3C1_10010	Pp6c1_5740	(1 of 1) PTHR11451:SF41 - GLUTAMATE--TRNA LIGASE, MITOCHONDRIAL-RELATED
PP3C7_8630	Pp6c7_5350	(1 of 8) PTHR24098:SF5 - ACYL-COA N-ACYLTRANSFERASE WITH RING/FYVE/PHD-TYPE ZINC FINGER DOMAIN-CONTAINING PROTEIN
PP3C7_3230	Pp6c7_1970	0
PP3C5_21920	Pp6c5_11480	(1 of 2) PTHR23073:SF7 - 26S PROTEASE REGULATORY SUBUNIT 6A
PP3C3_11990	Pp6c3_6110	(1 of 4) 1.10.2.2//3.4.24.64 - Quinol--cytochrome-c reductase / Ubiquinone--cytochrome-c oxidoreductase // Mitochondrial processing peptidase / Processing enhancing peptidase
PP3C15_6750	Pp6c15_3790	(1 of 4) PTHR12446:SF21 - CRC DOMAIN-CONTAINING PROTEIN TSO1-RELATED
PP3C22_3990	Pp6c22_2130	(1 of 1) PTHR15840 - CGI-121 FAMILY MEMBER
PP3C8_18990	Pp6c8_9830	(1 of 8) PTHR11700 - 30S RIBOSOMAL PROTEIN S10 FAMILY MEMBER
PP3C9_14170	Pp6c9_6980	(1 of 4) PTHR31442:SF1 - MYB FAMILY TRANSCRIPTION FACTOR
PP3C2_3980	Pp6c2_2410	(1 of 13) PF03479 - Domain of unknown function (DUF296) (DUF296)
PP3C2_25440	Pp6c2_14000	(1 of 3) PTHR24056:SF107 - CYCLIN-DEPENDENT KINASE 11A-RELATED
PP3C14_14100	Pp6c14_7960	(1 of 2) PTHR24012:SF376 - POLYPYRIMIDINE TRACT-BINDING PROTEIN 3
PP3C2_24130	Pp6c2_13390	(1 of 5) PTHR11652 - 30S RIBOSOMAL PROTEIN S12 FAMILY MEMBER
PP3C20_4210	Pp6c20_3280	(1 of 2) PTHR34449:SF1 - RHO TERMINATION FACTOR
PP3C5_6210	Pp6c5_3460	(1 of 2) 2.1.1.230 - 23S rRNA (adenosine(1067)-2'-O)-methyltransferase / Thiostrepton-resistance methylase
PP3C23_7670	Pp6c23_3050	(1 of 4) PTHR12934:SF11 - 50S RIBOSOMAL PROTEIN L15, CHLOROPLASTIC
PP3C9_4280	Pp6c9_2360	(1 of 2) PTHR12809 - MEDIATOR COMPLEX SUBUNIT
PP3C9_4950	Pp6c9_2680	(1 of 1) PTHR12891 - DNA REPAIR/TRANSCRIPTION PROTEIN MET18/MMS19
PP3C16_13640	Pp6c16_11520	(1 of 7) PTHR11761//PTHR11761:SF10 - 50S/60S RIBOSOMAL PROTEIN L14/L23
PP3C9_22950	Pp6c9_11530	(1 of 2) PTHR11477:SF0 - TRANSCRIPTION ELONGATION FACTOR S-II
PP3C6_15830	Pp6c6_8300	(1 of 2) PTHR24031:SF25 - PROTEIN F53H1.1, ISOFORM A
PP3C3_10000	Pp6c3_4790	(1 of 1) PTHR32093:SF13 - SERINE/ARGININE REPETITIVE MATRIX PROTEIN 2
PP3C1_20880	Pp6c1_10680	(1 of 2) PTHR10772:SF13 - CHLOROPLAST CHAPERONIN 10
PP3C4_25160	Pp6c4_13270	(1 of 6) PTHR10792//PTHR10792:SF11 - 60S RIBOSOMAL PROTEIN L24
PP3C9_18780	Pp6c9_9280	(1 of 3) PTHR19970 - RIBOSOMAL PROTEIN L39E
PP3C3_21440	Pp6c3_11190	(1 of 38) PF03106 - WRKY DNA -binding domain (WRKY)
PP3C1_36020	Pp6c1_18910	(1 of 1) PTHR20971 - U6 SNRNA-ASSOCIATED PROTEIN
PP3C3_5910	Pp6c3_3160	(1 of 7) PTHR14379 - LIMKAIN B LKAP
PP3C1_5050	Pp6c1_2770	(1 of 9) PTHR13718 - RIBOSOMAL S SUBUNIT
PP3C21_10290	Pp6c21_5680	(1 of 27) PF00643 - B-box zinc finger (zf-B_box)
PP3C10_17310	Pp6c10_9240	(1 of 1) PTHR19375//PTHR19375:SF228 - HEAT SHOCK PROTEIN 70KDA
PP3C24_6610	Pp6c24_3290	(1 of 2) PTHR31734:SF5 - AUXIN-RESPONSIVE PROTEIN IAA27
PP3C16_20280	Pp6c16_13900	(1 of 1) PF00360//PF00512//PF00989//PF01590//PF02518 - Phytochrome region (PHY) // His Kinase A (phospho-acceptor) domain (HisKA) // PAS fold (PAS) // GAF domain (GAF) // Histidine kinase-, DNA gyrase B-, and HSP90-like ATPase (HATPase_c)
PP3C3_29290	Pp6c3_15410	(1 of 2) PTHR12628 - POLYCOMB-LIKE TRANSCRIPTION FACTOR
PP3C12_4860	Pp6c12_2080	(1 of 2) PTHR12323 - SR-RELATED CTD ASSOCIATED FACTOR 6
PP3C18_19220	Pp6c18_8710	(1 of 2) PTHR14503:SF3 - 50S RIBOSOMAL PROTEIN L34, CHLOROPLASTIC
PP3C14_10320	Pp6c14_5700	(1 of 27) PF00643 - B-box zinc finger (zf-B_box)
PP3C7_590	Pp6c7_470	0
PP3C12_7700	Pp6c12_3320	(1 of 2) PTHR23067 - DOUBLE-STRANDED RNA-BINDING ZINC FINGER PROTEIN
PP3C2_27600	Pp6c2_15060	0
PP3C10_16170	Pp6c10_8670	(1 of 2) PTHR10625:SF120 - HISTONE DEACETYLASE 15
PP3C2_620	Pp6c2_380	(1 of 10) PTHR12565//PTHR12565:SF126 - STEROL REGULATORY ELEMENT-BINDING PROTEIN
PP3C2_21370	Pp6c2_12210	(1 of 1) PTHR13767 - TRNA-PSEUDOURIDINE SYNTHASE
PP3C24_11830	Pp6c24_5740	(1 of 13) PTHR10871 - 30S RIBOSOMAL PROTEIN S13/40S RIBOSOMAL PROTEIN S18
PP3C6_3190	Pp6c6_1710	(1 of 9) PTHR11514:SF28 - TRANSCRIPTION FACTOR TT8
PP3C14_20430	Pp6c14_11120	(1 of 2) PTHR13954 - IRE1-RELATED
PP3C20_18130	Pp6c20_9930	(1 of 33) PF02365 - No apical meristem (NAM) protein (NAM)
PP3C3_35650	Pp6c3_18950	(1 of 2) PTHR32091:SF0 - EUKARYOTIC INITIATION FACTOR 4B-RELATED
PP3C18_8920	Pp6c18_3980	(1 of 2) PF05142 - Domain of unknown function (DUF702) (DUF702)
PP3C12_16410	Pp6c12_8190	(1 of 2) PF02033 - Ribosome-binding factor A (RBFA)
PP3C10_21700	Pp6c10_11640	(1 of 1) KOG0131//KOG0148 - Splicing factor 3b, subunit 4 // Apoptosis-promoting RNA-binding protein TIA-1/TIAR (RRM superfamily)
PP3C2_11130	Pp6c2_6310	(1 of 5) 6.1.1.3 - Threonine--tRNA ligase / Threonyl-tRNA synthetase
PP3C12_17600	Pp6c12_8670	(1 of 2) PTHR15588//PTHR15588:SF10 - LSM1
PP3C18_22260	Pp6c18_10410	(1 of 3) PTHR33231:SF1 - 30S RIBOSOMAL PROTEIN-RELATED
PP3C12_24030	Pp6c12_11970	(1 of 5) PF05162 - Ribosomal protein L41 (Ribosomal_L41)
PP3C11_20840	Pp6c11_11110	(1 of 2) PTHR23081:SF1 - RNA POLYMERASE II C-TERMINAL DOMAIN PHOSPHATASE-LIKE 2
PP3C2_24721	Pp6c2_13680	(1 of 7) PTHR10026//PTHR10026:SF75 - CYCLIN
PP3C23_21930	Pp6c23_10870	(1 of 2) PTHR31506:SF2 - BES1/BZR1 HOMOLOG PROTEIN 4
PP3C8_8020	Pp6c8_4210	(1 of 1) PTHR18898 - NUCLEOPROTEIN TPR-RELATED
PP3C3_24000	Pp6c3_12570	(1 of 5) KOG2443 - Uncharacterized conserved protein
PP3C5_15610	Pp6c5_8210	(1 of 11) PTHR23147 - SERINE/ARGININE RICH SPLICING FACTOR
PP3C7_5420	Pp6c7_3470	(1 of 3) PTHR15696 - SMG-7 SUPPRESSOR WITH MORPHOLOGICAL EFFECT ON GENITALIA PROTEIN 7
PP3C15_22240	Pp6c15_11200	(1 of 1) PTHR11759//PTHR11759:SF11 - 40S RIBOSOMAL PROTEIN S14/30S RIBOSOMAL PROTEIN S11
PP3C20_1430	Pp6c20_1520	(1 of 19) PTHR23073 - 26S PROTEASE REGULATORY SUBUNIT
PP3C7_24660	Pp6c7_13280	(1 of 2) PTHR13215 - RNA POLYMERASE II TRANSCRIPTIONAL COACTIVATOR
PP3C7_20520	Pp6c7_10940	(1 of 4) 4.1.99.3 - Deoxyribodipyrimidine photo-lyase / Photoreactivating enzyme
PP3C11_21650	Pp6c11_11590	(1 of 4) PTHR24326:SF140 - HOMEOBOX-LEUCINE ZIPPER PROTEIN HAT1-RELATED
PP3C18_16140	Pp6c18_7520	(1 of 1) KOG0114//KOG0130 - Predicted RNA-binding protein (RRM superfamily) // RNA-binding protein RBM8/Tsunagi (RRM superfamily)
PP3C8_22490	Pp6c8_11580	(1 of 3) PTHR11545:SF7 - 50S RIBOSOMAL PROTEIN L13, CHLOROPLASTIC
PP3C3_2280	Pp6c3_1250	(1 of 1) PTHR13011 - TFIIF-ALPHA
PP3C12_17690	Pp6c12_8740	(1 of 3) PTHR12777 - SMALL NUCLEAR RIBONUCLEOPROTEIN SM D2
PP3C23_20110	Pp6c23_9950	(1 of 1) KOG1975 - mRNA cap methyltransferase
PP3C20_9510	Pp6c20_6270	(1 of 1) PTHR15608 - SPLICING FACTOR U2AF-ASSOCIATED PROTEIN 2
PP3C6_28790	Pp6c6_15020	(1 of 1) PTHR12072:SF5 - CWF19-LIKE PROTEIN 2
PP3C4_10880	Pp6c4_5510	(1 of 2) PTHR14304 - P30 DBC PROTEIN
PP3C1_38630	Pp6c1_20210	(1 of 3) PTHR23115//PTHR23115:SF146 - TRANSLATION FACTOR
PP3C7_23340	Pp6c7_12460	(1 of 4) PTHR13301:SF69 - BASIC HELIX-LOOP-HELIX DOMAIN-CONTAINING PROTEIN
PP3C27_2260	Pp6c25_3330	(1 of 8) PTHR11994//PTHR11994:SF14 - 60S RIBOSOMAL PROTEIN L11-RELATED
PP3C4_23740	Pp6c4_12530	(1 of 5) PF07001 - BAT2 N-terminus (BAT2_N)
PP3C14_680	Pp6c14_270	(1 of 2) PTHR17408 - HISTONE RNA HAIRPIN-BINDING PROTEIN
PP3C12_26130	Pp6c12_13000	(1 of 1) PTHR12716 - TRANSCRIPTION INITIATION FACTOR IIE, BETA SUBUNIT
PP3C6_19770	Pp6c6_10670	(1 of 1) PTHR12466 - CDC73 DOMAIN PROTEIN
PP3C23_2940	Pp6c23_1370	(1 of 1) KOG0738 - AAA+-type ATPase
PP3C14_1870	Pp6c14_790	(1 of 2) PTHR13900 - TRANSCRIPTION INITIATION FACTOR TFIID
PP3C21_6910	Pp6c21_3550	(1 of 2) PTHR12755 - CLEAVAGE/POLYADENYLATION FACTOR IA SUBUNIT CLP1P
PP3C14_9440	Pp6c14_5130	(1 of 3) PTHR11800 - DNA-DIRECTED RNA POLYMERASE
PP3C11_21410	Pp6c11_11480	(1 of 3) PTHR23272 - BED FINGER-RELATED
PP3C27_1990	Pp6c25_3130	(1 of 1) PTHR10221 - TRANSCRIPTION INITIATION FACTOR TFIID SUBUNIT 6
PP3C11_3700	Pp6c11_2040	(1 of 2) PTHR21141:SF3 - 60S ACIDIC RIBOSOMAL PROTEIN P0
PP3C15_10170	Pp6c15_5340	(1 of 1) PTHR14152 - SQUAMOUS CELL CARCINOMA ANTIGEN RECOGNISED BY CYTOTOXIC T LYMPHOCYTES
PP3C17_20740	Pp6c17_10950	0
PP3C11_24630	Pp6c11_13670	(1 of 1) KOG0958 - DNA damage-responsive repressor GIS1/RPH1, jumonji superfamily
PP3C2_35950	Pp6c2_19900	(1 of 7) PF00466 - Ribosomal protein L10 (Ribosomal_L10)
PP3C15_9260	Pp6c15_5060	(1 of 2) PTHR24056:SF45 - SERINE/THREONINE-PROTEIN KINASE PRP4 HOMOLOG
PP3C12_9300	Pp6c12_4310	(1 of 2) PTHR19375:SF229 - HEAT SHOCK 70 KDA PROTEIN 5
PP3C17_17600	Pp6c17_9070	(1 of 6) PTHR11489 - 40S RIBOSOMAL PROTEIN SA
PP3C3_1620	Pp6c3_800	(1 of 7) KOG0402 - 60S ribosomal protein L37
PP3C19_6040	Pp6c19_3410	(1 of 1) PF03847 - Transcription initiation factor TFIID subunit A (TFIID_20kDa)
PP3C6_21830	Pp6c6_11770	(1 of 6) PTHR10871:SF6 - 40S RIBOSOMAL PROTEIN S18
PP3C15_5130	Pp6c15_2880	(1 of 8) PTHR10722 - 60S RIBOSOMAL PROTEIN L19
PP3C4_17390	Pp6c4_9230	(1 of 1) 2.7.7.72 - CCA tRNA nucleotidyltransferase / tRNA-nucleotidyltransferase
PP3C22_17560	Pp6c22_8790	(1 of 1) 2.1.1.166 - 23S rRNA (uridine(2552)-2'-O)-methyltransferase / Um2552 methyltransferase
PP3C14_19640	Pp6c14_10710	(1 of 5) PTHR11710 - 40S RIBOSOMAL PROTEIN S19
PP3C17_2460	Pp6c17_1350	(1 of 4) PTHR13808 - CBP/P300-RELATED
PP3C5_28210	Pp6c5_14260	(1 of 5) PTHR24031//PTHR24031:SF322 - RNA HELICASE
PP3C24_19520	Pp6c24_9910	(1 of 1) PTHR10644:SF6 - CLEAVAGE AND POLYADENYLATION SPECIFICITY FACTOR (CPSF) A SUBUNIT PROTEIN
PP3C6_3120	Pp6c6_1680	(1 of 1) PTHR18929:SF104 - PROTEIN DISULFIDE-ISOMERASE 5-1
PP3C3_29590	Pp6c3_15550	(1 of 1) PTHR12436:SF17 - SAC3/GANP/NIN1/MTS3/EIF-3 P25 FAMILY PROTEIN
PP3C16_8390	Pp6c16_5470	(1 of 2) PTHR14898 - ENHANCER OF POLYCOMB
PP3C17_16910	Pp6c17_8700	(1 of 3) PTHR24326:SF294 - HOMEOBOX-LEUCINE ZIPPER PROTEIN MERISTEM L1-RELATED
PP3C20_18970	Pp6c20_10300	(1 of 5) PTHR11205 - RIBOSOMAL PROTEIN S7
PP3C3_5550	Pp6c3_2950	(1 of 4) PTHR20981 - 60S RIBOSOMAL PROTEIN L21
PP3C3_9650	Pp6c3_4570	(1 of 1) PTHR10217:SF478 - POTASSIUM CHANNEL GORK-RELATED
PP3C14_23580	Pp6c14_13050	(1 of 1) PTHR23238 - RNA BINDING PROTEIN
PP3C6_11070	Pp6c6_6010	(1 of 3) PTHR33873:SF1 - TRANSCRIPTION FACTOR VOZ1
PP3C6_29680	Pp6c6_15520	(1 of 1) PTHR15239:SF6 - NUCLEAR EXPORT MEDIATOR FACTOR NEMF
PP3C17_19900	Pp6c17_10420	(1 of 10) PTHR31384:SF3 - AUXIN RESPONSE FACTOR 6
PP3C2_9700	Pp6c2_5420	(1 of 7) PTHR31282:SF1 - WRKY TRANSCRIPTION FACTOR 38-RELATED
PP3C11_4980	Pp6c11_2810	(1 of 1) PTHR11071:SF58 - PEPTIDYL-PROLYL CIS-TRANS ISOMERASE H
PP3C9_26010	Pp6c9_12930	(1 of 1) PTHR12383//PTHR12383:SF22 - PROTEASE FAMILY S26 MITOCHONDRIAL INNER MEMBRANE PROTEASE-RELATED
PP3C18_4670	Pp6c18_2040	(1 of 2) PTHR10797 - CCR4-NOT TRANSCRIPTION COMPLEX SUBUNIT
PP3C1_5850	Pp6c1_3100	(1 of 4) PTHR11960:SF12 - EUKARYOTIC TRANSLATION INITIATION FACTOR ISOFORM 4E
PP3C9_4170	Pp6c9_2290	(1 of 1) PF04564//PF08783 - U-box domain (U-box) // DWNN domain (DWNN)
PP3C7_13020	Pp6c7_7520	(1 of 3) PTHR12550 - HEPATOMA-DERIVED GROWTH FACTOR-RELATED
PP3C3_31660	Pp6c3_16670	(1 of 1) PTHR13151 - CBF1 INTERACTING COREPRESSOR CIR
PP3C14_21860	Pp6c14_11970	(1 of 4) PTHR23105//PTHR23105:SF49 - RIBOSOMAL PROTEIN L7AE FAMILY MEMBER
PP3C4_26880	Pp6c4_14050	(1 of 38) PF03106 - WRKY DNA -binding domain (WRKY)
PP3C4_21970	Pp6c4_11660	(1 of 5) PTHR12549 - JMJC DOMAIN-CONTAINING HISTONE DEMETHYLATION PROTEIN
PP3C14_5800	Pp6c14_3050	(1 of 2) PTHR10938:SF0 - TRANSLATION INITIATION FACTOR IF-3, MITOCHONDRIAL
PP3C9_5080	Pp6c9_2740	(1 of 2) PTHR12809 - MEDIATOR COMPLEX SUBUNIT
PP3C3_10840	Pp6c3_5360	(1 of 6) PTHR10792//PTHR10792:SF11 - 60S RIBOSOMAL PROTEIN L24
PP3C2_2520	Pp6c2_1460	(1 of 4) PTHR24031:SF155 - DEAD-BOX ATP-DEPENDENT RNA HELICASE 3, CHLOROPLASTIC
PP3C2_930	Pp6c2_550	(1 of 1) PTHR21224:SF1 - INTEGRATOR COMPLEX SUBUNIT 1
PP3C17_19120	Pp6c17_9960	(1 of 5) PTHR12183:SF11 - C3HC4 TYPE RING-FINGER PROTEIN-RELATED
PP3C1_900	Pp6c1_560	(1 of 33) PTHR11353 - CHAPERONIN
PP3C3_26020	Pp6c3_13730	(1 of 3) PTHR12777 - SMALL NUCLEAR RIBONUCLEOPROTEIN SM D2
PP3C9_10480	Pp6c9_5210	(1 of 2) PTHR33791:SF4 - CHAPERONIN-LIKE RBCX PROTEIN
PP3C23_15390	Pp6c23_7350	(1 of 10) 6.1.1.17 - Glutamate--tRNA ligase / Glutamyl-tRNA synthetase
PP3C27_8140	Pp6c25_360	(1 of 2) 1.7.1.6 - Azobenzene reductase / p-dimethylaminoazobenzene azoreductase
PP3C12_18260	Pp6c12_9010	(1 of 6) PTHR10394 - 40S RIBOSOMAL PROTEIN S8
PP3C20_13390	Pp6c20_7770	(1 of 3) PTHR33398:SF2 - 30S RIBOSOMAL PROTEIN S20, CHLOROPLASTIC
PP3C25_14630	Pp6c25_11780	(1 of 1) PTHR11527:SF110 - 17.4 KDA CLASS I HEAT SHOCK PROTEIN-RELATED
PP3C6_610	Pp6c6_480	(1 of 3) PTHR19970 - RIBOSOMAL PROTEIN L39E
PP3C14_4440	Pp6c14_2250	(1 of 1) PTHR30603:SF14 - RNA POLYMERASE SIGMA FACTOR SIGA
PP3C4_15290	Pp6c4_7970	(1 of 7) PTHR11831//PTHR11831:SF13 - 30S 40S RIBOSOMAL PROTEIN
PP3C16_10250	Pp6c16_4490	(1 of 1) PTHR11804:SF5 - MITOCHONDRIAL INTERMEDIATE PEPTIDASE
PP3C14_21120	Pp6c14_11560	(1 of 16) PF13912 - C2H2-type zinc finger (zf-C2H2_6)
PP3C20_15150	Pp6c20_8350	(1 of 6) PTHR10052//PTHR10052:SF10 - 60S RIBOSOMAL PROTEIN L18A
PP3C20_16950	Pp6c20_9260	(1 of 2) PTHR15680:SF10 - 50S RIBOSOMAL PROTEIN L19-1, CHLOROPLASTIC-RELATED
PP3C6_280	Pp6c6_310	(1 of 1) PTHR13384:SF19 - G PATCH DOMAIN-CONTAINING PROTEIN 1
PP3C1_420	Pp6c1_300	(1 of 4) PTHR12650 - 40S RIBOSOMAL PROTEIN S30/UBIQUITIN-LIKE PROTEIN FUBI
PP3C7_1240	Pp6c7_760	(1 of 150) PF00847 - AP2 domain (AP2)
PP3C16_4400	Pp6c16_9310	(1 of 1) PTHR19424 - HEAT SHOCK FACTOR BINDING PROTEIN 1
PP3C1_32320	Pp6c1_16840	(1 of 1) PTHR12674 - PREFOLDIN SUBUNIT 5
PP3C14_16620	Pp6c14_9190	(1 of 3) PTHR12565:SF127 - TRANSCRIPTION FACTOR HEC2
PP3C24_13550	Pp6c24_7050	(1 of 3) PTHR10071:SF159 - GATA TRANSCRIPTION FACTOR 26-RELATED
PP3C6_24520	Pp6c6_12960	(1 of 1) PTHR13257 - NUCLEOPORIN NUP84-RELATED
PP3C9_23940	Pp6c9_11740	(1 of 1) PTHR12896 - PAX6 NEIGHBOR PROTEIN PAXNEB
PP3C10_23650	Pp6c10_12410	(1 of 2) PTHR11380 - TRANSCRIPTION INITIATION FACTOR TFIID/SUPT3-RELATED
PP3C3_27450	Pp6c3_14470	(1 of 1) KOG3493 - Ubiquitin-like protein
PP3C7_10050	Pp6c7_6000	(1 of 1) KOG3263 - Nucleic acid binding protein
PP3C2_34920	Pp6c2_19410	(1 of 24) PF00270//PF00271 - DEAD/DEAH box helicase (DEAD) // Helicase conserved C-terminal domain (Helicase_C)
PP3C3_25300	Pp6c3_13340	(1 of 4) PTHR11595 - ELONGATION FACTOR 1-BETA
PP3C17_22190	Pp6c17_11860	(1 of 6) KOG1762 - 60s acidic ribosomal protein P1
PP3C16_15110	Pp6c16_12390	(1 of 2) PF05066 - HB1, ASXL, restriction endonuclease HTH domain (HARE-HTH)
PP3C3_24240	Pp6c3_12770	(1 of 1) PTHR11085:SF21 - NAD-DEPENDENT PROTEIN DEACETYLASE SIRTUIN-7
PP3C6_9110	Pp6c6_4980	(1 of 1) KOG0107//KOG0114 - Alternative splicing factor SRp20/9G8 (RRM superfamily) // Predicted RNA-binding protein (RRM superfamily)
PP3C16_15220	Pp6c16_12460	(1 of 4) PTHR11885 - RIBOSOMAL PROTEIN S15P/S13E
PP3C2_28510	Pp6c2_15570	(1 of 8) PTHR10064 - 60S RIBOSOMAL PROTEIN L22
PP3C17_22750	Pp6c17_12140	(1 of 1) PTHR12250 - PHOSPHATIDYLINOSITOL GLYCAN, CLASS N
PP3C7_17850	Pp6c7_9650	(1 of 1) PTHR12709:SF1 - DNA-DIRECTED RNA POLYMERASE III SUBUNIT RPC8
PP3C16_188	Pp6c16_6950	(1 of 2) PTHR12963 - THYROID RECEPTOR INTERACTING PROTEIN RELATED
PP3C16_13180	Pp6c16_11250	(1 of 3) PTHR19868 - RECEPTOR FOR ACTIVATED PROTEIN KINASE C RACK1
PP3C15_21670	Pp6c15_10770	(1 of 2) PF09341 - Transcription factor Pcc1 (Pcc1)
PP3C16_16670	Pp6c16_13320	(1 of 2) PTHR11895:SF101 - GLUTAMYL-TRNA(GLN) AMIDOTRANSFERASE SUBUNIT A, CHLOROPLASTIC/MITOCHONDRIAL
PP3C26_1890	Pp6c26_1250	(1 of 150) PF00847 - AP2 domain (AP2)
PP3C17_17000	Pp6c17_8720	(1 of 2) PTHR16223:SF28 - TRANSCRIPTION FACTOR BHLH66-RELATED
PP3C23_7150	Pp6c23_2850	(1 of 4) PTHR33415:SF3 - EMB514
PP3C13_10770	Pp6c13_4890	(1 of 6) PTHR10792//PTHR10792:SF11 - 60S RIBOSOMAL PROTEIN L24
PP3C24_8070	Pp6c24_3920	(1 of 20) PF00498 - FHA domain (FHA)
PP3C24_20180	Pp6c24_10330	(1 of 3) 3.2.2.23 - DNA-formamidopyrimidine glycosylase / Formamidopyrimidine-DNA glycosylase
PP3C10_13370	Pp6c10_7090	0
PP3C7_13060	Pp6c7_7540	(1 of 3) PTHR12550 - HEPATOMA-DERIVED GROWTH FACTOR-RELATED
PP3C22_2380	Pp6c22_1280	(1 of 1) PTHR11097:SF8 - EXOSOME COMPLEX COMPONENT RRP42
PP3C1_38670	Pp6c1_20220	(1 of 1) PF03143//PF03144 - Elongation factor Tu C-terminal domain (GTP_EFTU_D3) // Elongation factor Tu domain 2 (GTP_EFTU_D2)
PP3C23_14790	Pp6c23_6960	(1 of 3) PTHR12383:SF15 - THYLAKOIDAL PROCESSING PEPTIDASE 1, CHLOROPLASTIC-RELATED
PP3C16_14150	Pp6c16_11750	(1 of 2) PTHR12613:SF0 - ERO1-LIKE PROTEIN
PP3C5_20190	Pp6c5_10440	(1 of 1) KOG1084 - Transcription factor TCF20
PP3C14_7190	Pp6c14_3880	(1 of 8) 3.1.26.11 - Ribonuclease Z / tRNase Z
PP3C16_21370	Pp6c16_1820	(1 of 3) PTHR19965//PTHR19965:SF29 - RNA AND EXPORT FACTOR BINDING PROTEIN
PP3C19_7680	Pp6c19_4380	(1 of 2) 3.6.4.9 - Chaperonin ATPase / Chaperonin
PP3C15_13310	Pp6c15_6800	(1 of 2) PTHR24326:SF290 - GB
PP3C6_19380	Pp6c6_10460	(1 of 1) PTHR15327 - MICROFIBRIL-ASSOCIATED PROTEIN
PP3C15_5820	Pp6c15_3280	(1 of 3) PTHR22952:SF110 - BZIP PROTEIN (ATBZIP48)-RELATED
PP3C21_5880	Pp6c21_3050	(1 of 1) PTHR11079:SF73 - RNA PSEUDOURIDINE SYNTHASE 2, CHLOROPLASTIC
PP3C6_1480	Pp6c6_930	(1 of 2) PTHR18929:SF59 - PROTEIN DISULFIDE ISOMERASE-LIKE 1-5-RELATED
PP3C4_2680	Pp6c4_1470	(1 of 150) PF00847 - AP2 domain (AP2)
PP3C16_13060	Pp6c16_11140	(1 of 10) PTHR31194//PTHR31194:SF1 - SHN SHINE , DNA BINDING / TRANSCRIPTION FACTOR
PP3C14_26270	Pp6c14_14430	(1 of 22) PF00249//PF14379 - Myb-like DNA-binding domain (Myb_DNA-binding) // MYB-CC type transfactor, LHEQLE motif (Myb_CC_LHEQLE)
PP3C21_19350	Pp6c21_10410	(1 of 1) PTHR12959 - GPI TRANSAMIDASE COMPONENT PIG-T-RELATED
PP3C14_21510	Pp6c14_11800	(1 of 6) KOG1762 - 60s acidic ribosomal protein P1
PP3C16_6360	Pp6c16_6720	(1 of 2) PTHR15921 - PRE-MRNA CLEAVAGE COMPLEX II
PP3C12_4230	Pp6c12_1670	(1 of 1) KOG1295 - Nonsense-mediated decay protein Upf3
PP3C2_5820	Pp6c2_3620	(1 of 6) PTHR11524 - 60S RIBOSOMAL PROTEIN L7
PP3C14_4100	Pp6c14_2030	(1 of 4) PTHR10715 - 60S RIBOSOMAL PROTEIN L6
PP3C18_9840	Pp6c18_4330	(1 of 3) PTHR15893 - RIBOSOMAL PROTEIN L27
mitochondrion organization GO:0007005
PP3C5_16820	Pp6c5_8900	(1 of 2) PTHR23075 - PUTATIVE ATP-ASE
PP3C5_8750	Pp6c5_4620	(1 of 3) PTHR10302:SF3 - SINGLE-STRANDED DNA-BINDING PROTEIN
PP3C13_13900	Pp6c13_6350	(1 of 1) PTHR10046:SF50 - LON PROTEASE HOMOLOG, MITOCHONDRIAL
PP3C25_1160	Pp6c25_5760	(1 of 3) KOG3090 - Prohibitin-like protein
PP3C14_1640	Pp6c14_730	(1 of 3) PTHR24072:SF73 - MITOCHONDRIAL RHO GTPASE
PP3C8_22090	Pp6c8_11340	(1 of 2) PTHR11361:SF82 - DNA MISMATCH REPAIR PROTEIN MSH1, MITOCHONDRIAL
PP3C9_7930	Pp6c9_4030	(1 of 1) PTHR13166:SF2 - COMPLEX III ASSEMBLY FACTOR LYRM7
PP3C16_5830	Pp6c16_10090	(1 of 2) PTHR12601:SF6 - CLUSTERED MITOCHONDRIA PROTEIN HOMOLOG
PP3C14_5440	Pp6c14_2860	(1 of 1) PTHR10264:SF27 - STOMATIN-LIKE PROTEIN 2, MITOCHONDRIAL
PP3C11_26830	Pp6c11_14950	(1 of 1) PTHR12428:SF14 - MITOCHONDRIAL INNER MEMBRANE PROTEIN OXA1L
PP3C11_1240	Pp6c11_710	(1 of 3) PTHR23076//PTHR23076:SF69 - METALLOPROTEASE M41 FTSH
PP3C20_19010	Pp6c20_10310	(1 of 2) PTHR21711 - KUB3-PROV PROTEIN
PP3C16_13590	Pp6c16_11490	(1 of 3) PTHR10302:SF3 - SINGLE-STRANDED DNA-BINDING PROTEIN
PP3C22_5080	Pp6c22_2640	(1 of 1) PTHR10566:SF58 - PROTEIN D2023.6
PP3C5_23090	Pp6c5_12050	(1 of 4) PTHR12815:SF18 - PROTEIN TOC75-3, CHLOROPLASTIC-RELATED
PP3C12_17590	Pp6c12_8660	(1 of 5) KOG3225 - Mitochondrial import inner membrane translocase, subunit TIM22
PP3C8_25300	Pp6c8_13060	(1 of 2) KOG3083 - Prohibitin
PP3C23_22260	Pp6c23_11090	(1 of 8) PTHR23222 - PROHIBITIN
PP3C25_10700	Pp6c25_10100	(1 of 1) PTHR19338 - TRANSLOCASE OF INNER MITOCHONDRIAL MEMBRANE 13 HOMOLOG
PP3C3_21840	Pp6c3_11440	(1 of 2) PTHR13194 - COMPLEX I INTERMEDIATE-ASSOCIATED PROTEIN 30
PP3C8_8060	Pp6c8_4230	(1 of 4) PF04588 - Hypoxia induced protein conserved region (HIG_1_N)
PP3C16_10340	Pp6c16_4400	(1 of 2) PTHR23075 - PUTATIVE ATP-ASE
PP3C23_17640	Pp6c23_8700	(1 of 2) PTHR11361:SF82 - DNA MISMATCH REPAIR PROTEIN MSH1, MITOCHONDRIAL
PP3C15_4330	Pp6c15_2270	(1 of 2) PTHR10849 - NADH DEHYDROGENASE UBIQUINONE IRON-SULFUR PROTEIN 8, MITOCHONDRIAL
PP3C11_21930	Pp6c11_11770	(1 of 24) PF01535//PF13041 - PPR repeat (PPR) // PPR repeat family (PPR_2)
PP3C7_23430	Pp6c7_12540	(1 of 4) PTHR12815:SF18 - PROTEIN TOC75-3, CHLOROPLASTIC-RELATED
PP3C2_19250	Pp6c2_10960	(1 of 1) PTHR21013 - ATP SYNTHASE MITOCHONDRIAL F1 COMPLEX ASSEMBLY FACTOR 2/ATP12 PROTEIN, MITOCHONDRIAL PRECURSOR
PP3C9_12820	Pp6c9_6300	(1 of 1) KOG4096 - Uncharacterized conserved protein
PP3C24_2700	Pp6c24_1250	(1 of 2) PTHR12815//PTHR12815:SF15 - SORTING AND ASSEMBLY MACHINERY SAM50 PROTEIN
PP3C16_12940	Pp6c16_11070	(1 of 2) PTHR32409:SF3 - MITOCHONDRIAL IMPORT RECEPTOR SUBUNIT TOM20-1-RELATED
PP3C2_30820	Pp6c2_17040	(1 of 3) PTHR23076//PTHR23076:SF69 - METALLOPROTEASE M41 FTSH
PP3C1_2390	Pp6c1_1150	(1 of 3) PTHR23076//PTHR23076:SF69 - METALLOPROTEASE M41 FTSH
PP3C8_14790	Pp6c8_7220	(1 of 1) PTHR12428:SF22 - ALBINO3-LIKE PROTEIN 2, CHLOROPLASTIC-RELATED
PP3C18_10900	Pp6c18_4750	(1 of 1) PTHR23264:SF31 - IRON-SULFUR PROTEIN NUBPL
PP3C21_1470	Pp6c21_800	(1 of 1) PTHR10302:SF0 - SINGLE-STRANDED DNA-BINDING PROTEIN, MITOCHONDRIAL
PP3C22_8560	Pp6c22_4520	(1 of 2) PTHR22936:SF4 - RHOMBOID FAMILY PROTEIN
PP3C16_16290	Pp6c16_13080	(1 of 1) PTHR24072//PTHR24072:SF166 - RHO FAMILY GTPASE
PP3C22_13870	Pp6c22_7090	(1 of 1) PTHR14110//PTHR14110:SF10 - MITOCHONDRIAL IMPORT INNER MEMBRANE TRANSLOCASE SUBUNIT TIM22
PP3C24_12690	Pp6c24_6250	(1 of 2) PTHR14110:SF1 - MITOCHONDRIAL IMPORT INNER MEMBRANE TRANSLOCASE SUBUNIT TIM22-2-RELATED
PP3C23_18740	Pp6c23_9280	(1 of 5) PTHR11566:SF75 - DYNAMIN-RELATED PROTEIN 3A-RELATED
PP3C15_6032	Pp6c15_3410	(1 of 2) PTHR28525:SF1 - REACTIVE OXYGEN SPECIES MODULATOR 1
PP3C10_15170	Pp6c10_8090	(1 of 1) PTHR13281:SF0 - TRANSMEMBRANE PROTEIN 70, MITOCHONDRIAL
PP3C6_10010	Pp6c6_5490	(1 of 4) PTHR12815:SF18 - PROTEIN TOC75-3, CHLOROPLASTIC-RELATED
PP3C3_27510	Pp6c3_14500	(1 of 1) PTHR15415 - MITOFILIN
PP3C18_20600	Pp6c18_9380	(1 of 4) PTHR11566:SF57 - DYNAMIN-2A-RELATED
PP3C4_6780	Pp6c21_7340	(1 of 2) KOG4620 - Uncharacterized conserved protein
PP3C14_3830	Pp6c14_1820	(1 of 1) PTHR21181:SF13 - NADH DEHYDROGENASE (UBIQUINONE) COMPLEX I, ASSEMBLY FACTOR 6
PP3C1_2010	Pp6c1_1040	(1 of 3) PTHR13523 - COILED-COIL-HELIX-COILED-COIL-HELIX DOMAIN CONTAINING 2/NUR77
PP3C7_7530	Pp6c7_4820	(1 of 1) PTHR23076:SF44 - ATP-DEPENDENT ZINC METALLOPROTEASE FTSH 12, CHLOROPLASTIC
PP3C24_12610	Pp6c24_6190	(1 of 2) PTHR21711 - KUB3-PROV PROTEIN
PP3C8_7310	Pp6c8_3880	(1 of 1) PTHR12184 - BASIC FGF-REPRESSED ZIC BINDING PROTEIN HOMOLOG ZIC3-BINDING PROTEIN
PP3C15_3960	Pp6c15_2040	0
PP3C23_8640	Pp6c23_3630	(1 of 4) PF04588 - Hypoxia induced protein conserved region (HIG_1_N)
PP3C2_30940	Pp6c2_17120	(1 of 3) PTHR13523 - COILED-COIL-HELIX-COILED-COIL-HELIX DOMAIN CONTAINING 2/NUR77
PP3C11_13470	Pp6c11_7440	(1 of 2) PF10200 - NADH:ubiquinone oxidoreductase, NDUFS5-15kDa (Ndufs5)
PP3C25_1520	Pp6c25_6020	(1 of 3) PTHR12022 - UBIQUINOL-CYTOCHROME C REDUCTASE COMPLEX 14 KD PROTEIN
PP3C16_5910	Pp6c16_10140	(1 of 1) PTHR12910:SF2 - NADH DEHYDROGENASE [UBIQUINONE] 1 ALPHA SUBCOMPLEX SUBUNIT 12
PP3C9_5250	Pp6c9_2810	0
PP3C14_18180	Pp6c14_9900	(1 of 2) PTHR13247 - TETRATRICOPEPTIDE REPEAT PROTEIN 11 TPR REPEAT PROTEIN 11
PP3C5_17200	Pp6c5_9150	(1 of 1) PTHR12151:SF5 - AT19154P
PP3C9_8460	Pp6c9_4320	(1 of 2) PTHR10849 - NADH DEHYDROGENASE UBIQUINONE IRON-SULFUR PROTEIN 8, MITOCHONDRIAL
PP3C7_2560	Pp6c7_1590	(1 of 3) PTHR12980 - UBIQUINOL-CYTOCHROME C REDUCTASE COMPLEX, SUBUNIT X
PP3C5_6150	Pp6c21_5560	(1 of 3) KOG3090 - Prohibitin-like protein
PP3C10_17250	Pp6c10_9190	(1 of 1) KOG4114 - Cytochrome c oxidase assembly protein PET191
PP3C11_23610	Pp6c11_13010	(1 of 3) PTHR12980 - UBIQUINOL-CYTOCHROME C REDUCTASE COMPLEX, SUBUNIT X
PP3C3_3200	Pp6c3_1860	(1 of 2) PTHR12815:SF7 - OUTER ENVELOPE PROTEIN 80, CHLOROPLASTIC
PP3C9_26010	Pp6c9_12930	(1 of 1) PTHR12383//PTHR12383:SF22 - PROTEASE FAMILY S26 MITOCHONDRIAL INNER MEMBRANE PROTEASE-RELATED
PP3C17_23630	Pp6c17_12620	(1 of 2) PTHR13247 - TETRATRICOPEPTIDE REPEAT PROTEIN 11 TPR REPEAT PROTEIN 11
PP3C6_9862	Pp6c6_5410	(1 of 2) PTHR14110:SF4 - OUTER ENVELOPE PORE PROTEIN 16-3, CHLOROPLASTIC/MITOCHONDRIAL
ribose phosphate biosynthetic process GO:0046390
PP3C3_30900	Pp6c3_16260	(1 of 3) 2.4.2.14 - Amidophosphoribosyltransferase / Phosphoribosyldiphosphate 5-amidotransferase
PP3C3_13060	Pp6c3_6630	(1 of 3) 6.3.4.2 - CTP synthase (glutamine hydrolyzing) / UTP--ammonia ligase
PP3C8_7320	Pp6c8_3890	(1 of 2) 6.3.5.2 - GMP synthase (glutamine-hydrolyzing) / GMP synthetase (glutamine-hydrolyzing)
PP3C14_26610	Pp6c14_14670	(1 of 5) 1.1.1.205 - IMP dehydrogenase / Inosinic acid dehydrogenase
PP3C12_20560	Pp6c12_10050	(1 of 3) 6.3.4.2 - CTP synthase (glutamine hydrolyzing) / UTP--ammonia ligase
PP3C12_24590	Pp6c12_12130	(1 of 3) 2.1.2.3 - Phosphoribosylaminoimidazolecarboxamide formyltransferase / Aminoimidazolecarboxamide ribonucleotide transformylase
PP3C9_12870	Pp6c9_6330	(1 of 2) 1.3.5.2 - Dihydroorotate dehydrogenase (quinone) / DHODH
PP3C23_9790	Pp6c23_4200	(1 of 1) 6.3.2.6 - Phosphoribosylaminoimidazolesuccinocarboxamide synthase / SAICARs
PP3C4_1350	Pp6c4_710	(1 of 3) 2.1.2.3 - Phosphoribosylaminoimidazolecarboxamide formyltransferase / Aminoimidazolecarboxamide ribonucleotide transformylase
PP3C19_9430	Pp6c19_5320	(1 of 3) 6.3.4.13 - Phosphoribosylamine--glycine ligase / Phosphoribosylglycinamide synthetase
PP3C3_30850	Pp6c3_16200	(1 of 3) 2.4.2.14 - Amidophosphoribosyltransferase / Phosphoribosyldiphosphate 5-amidotransferase
PP3C6_25750	Pp6c6_13590	(1 of 2) 6.3.3.1 - Phosphoribosylformylglycinamidine cyclo-ligase / Phosphoribosylaminoimidazole synthetase
PP3C9_17690	Pp6c9_8640	(1 of 1) 4.3.2.2 - Adenylosuccinate lyase / Succino AMP-lyase
PP3C6_8600	Pp6c6_4680	(1 of 1) 6.3.5.3 - Phosphoribosylformylglycinamidine synthase / Phosphoribosylformylglycinamidine synthetase
PP3C20_2460	Pp6c20_2220	(1 of 7) 2.7.6.1 - Ribose-phosphate diphosphokinase / Ribose-phosphate pyrophosphokinase
PP3C11_17900	Pp6c11_9520	(1 of 2) PTHR10210:SF45 - RIBOSE-PHOSPHATE PYROPHOSPHOKINASE 3, CHLOROPLASTIC
PP3C3_16990	Pp6c3_8610	(1 of 2) 2.4.2.10//4.1.1.23 - Orotate phosphoribosyltransferase / Orotidylic acid phosphorylase // Orotidine-5'-phosphate decarboxylase / Uridine 5'-monophosphate synthase
PP3C2_19430	Pp6c2_10850	(1 of 2) PTHR11405:SF47 - CARBAMOYL-PHOSPHATE SYNTHASE LARGE CHAIN, CHLOROPLASTIC
PP3C13_14970	Pp6c13_7120	(1 of 2) 2.1.2.2 - Phosphoribosylglycinamide formyltransferase / Glycinamide ribonucleotide transformylase
PP3C8_17920	Pp6c8_9290	(1 of 7) 2.7.6.1 - Ribose-phosphate diphosphokinase / Ribose-phosphate pyrophosphokinase
PP3C8_9030	Pp6c8_4530	(1 of 3) 2.4.2.14 - Amidophosphoribosyltransferase / Phosphoribosyldiphosphate 5-amidotransferase
PP3C2_20190	Pp6c2_11620	(1 of 1) PF05680 - ATP synthase E chain (ATP-synt_E)
PP3C13_8930	Pp6c13_4410	(1 of 2) 3.5.2.3 - Dihydroorotase / DHOase
PP3C1_34170	Pp6c1_17920	(1 of 5) 1.1.1.205 - IMP dehydrogenase / Inosinic acid dehydrogenase
PP3C1_18250	Pp6c1_10100	(1 of 2) PTHR11405:SF47 - CARBAMOYL-PHOSPHATE SYNTHASE LARGE CHAIN, CHLOROPLASTIC
PP3C11_8230	Pp6c11_4590	(1 of 2) 2.1.3.2 - Aspartate carbamoyltransferase / Carbamylaspartotranskinase
PP3C22_7830	Pp6c22_4090	(1 of 3) 6.3.4.13 - Phosphoribosylamine--glycine ligase / Phosphoribosylglycinamide synthetase
PP3C1_34070	Pp6c1_17970	(1 of 5) 1.1.1.205 - IMP dehydrogenase / Inosinic acid dehydrogenase
PP3C23_10070	Pp6c23_4410	(1 of 4) 2.7.4.22 - UMP kinase / Uridylate kinase
PP3C24_14200	Pp6c24_7360	(1 of 7) 2.7.6.1 - Ribose-phosphate diphosphokinase / Ribose-phosphate pyrophosphokinase
PP3C1_7810	Pp6c1_4370	(1 of 2) 2.1.3.2 - Aspartate carbamoyltransferase / Carbamylaspartotranskinase
PP3C2_20330	Pp6c2_11670	(1 of 12) 2.7.4.6 - Nucleoside-diphosphate kinase / Nucleoside diphosphokinase
PP3C8_3520	Pp6c8_1990	(1 of 3) PTHR11693:SF21 - ATP SYNTHASE GAMMA CHAIN 1, CHLOROPLASTIC-RELATED
PP3C27_5820	Pp6c25_1660	(1 of 2) PTHR11349:SF53 - NUCLEOSIDE DIPHOSPHATE KINASE-RELATED
PP3C14_9170	Pp6c14_5000	(1 of 3) 2.7.1.26 - Riboflavin kinase / RFK
PP3C15_23980	Pp6c15_12290	(1 of 2) 6.3.4.4 - Adenylosuccinate synthase / Succinoadenylic kinosynthetase
PP3C7_16670	Pp6c7_9100	(1 of 4) PTHR10266 - CYTOCHROME C1
PP3C1_12120	Pp6c1_6560	(1 of 2) PTHR12448:SF0 - ATP SYNTHASE SUBUNIT EPSILON, MITOCHONDRIAL
PP3C13_16830	Pp6c13_8460	(1 of 2) 2.4.2.10//4.1.1.23 - Orotate phosphoribosyltransferase / Orotidylic acid phosphorylase // Orotidine-5'-phosphate decarboxylase / Uridine 5'-monophosphate synthase
PP3C11_19160	Pp6c11_10410	(1 of 7) 2.7.6.1 - Ribose-phosphate diphosphokinase / Ribose-phosphate pyrophosphokinase
PP3C7_10	Pp6c7_10	(1 of 1) KOG4103 - Mitochondrial F1F0-ATP synthase, subunit g/ATP20
PP3C9_24250	Pp6c9_11920	(1 of 2) 6.3.4.4 - Adenylosuccinate synthase / Succinoadenylic kinosynthetase
PP3C6_4230	Pp6c6_2280	(1 of 3) PTHR15184:SF45 - ATP SYNTHASE SUBUNIT BETA-1, MITOCHONDRIAL-RELATED
PP3C22_17400	Pp6c22_8710	(1 of 1) PTHR10122//PTHR10122:SF3 - CYTOCHROME C OXIDASE SUBUNIT 5B, MITOCHONDRIAL
PP3C2_20320	Pp6c2_11660	(1 of 12) 2.7.4.6 - Nucleoside-diphosphate kinase / Nucleoside diphosphokinase
PP3C4_31840	Pp6c21_7340	(1 of 3) PTHR13822 - ATP SYNTHASE DELTA/EPSILON CHAIN
PP3C26_13290	Pp6c26_7430	(1 of 3) PTHR13822 - ATP SYNTHASE DELTA/EPSILON CHAIN
PP3C2_24870	Pp6c2_13780	(1 of 2) PTHR12448:SF0 - ATP SYNTHASE SUBUNIT EPSILON, MITOCHONDRIAL
PP3C5_3030	Pp6c5_1700	(1 of 2) 6.3.3.1 - Phosphoribosylformylglycinamidine cyclo-ligase / Phosphoribosylaminoimidazole synthetase
PP3C11_10550	Pp6c11_6040	(1 of 4) PTHR10266 - CYTOCHROME C1
PP3C16_14020	Pp6c16_11650	(1 of 2) PTHR11349:SF53 - NUCLEOSIDE DIPHOSPHATE KINASE-RELATED
PP3C15_20540	Pp6c15_10230	(1 of 2) PTHR10210:SF45 - RIBOSE-PHOSPHATE PYROPHOSPHOKINASE 3, CHLOROPLASTIC
PP3C2_15080	Pp6c2_8530	(1 of 13) PF12847 - Methyltransferase domain (Methyltransf_18)
PP3C13_11630	Pp6c13_5290	(1 of 3) PTHR13822 - ATP SYNTHASE DELTA/EPSILON CHAIN
PP3C11_10650	Pp6c11_6080	(1 of 4) PTHR10266 - CYTOCHROME C1
PP3C6_1780	Pp6c6_1140	(1 of 3) 3.5.4.6 - AMP deaminase / Myoadenylate deaminase
PP3C5_26350	Pp6c5_13570	(1 of 3) PTHR15184:SF45 - ATP SYNTHASE SUBUNIT BETA-1, MITOCHONDRIAL-RELATED
PP3C20_16000	Pp6c20_8790	(1 of 3) PTHR15184:SF7 - V-TYPE PROTON ATPASE CATALYTIC SUBUNIT A
alpha-amino acid biosynthetic process GO:1901607
PP3C10_21800	Pp6c10_11700	(1 of 4) 2.2.1.6 - Acetolactate synthase / Alpha-acetolactate synthetase
PP3C7_10960	Pp6c7_6550	(1 of 7) 1.1.1.95 - Phosphoglycerate dehydrogenase / Phosphoglyceric acid dehydrogenase
PP3C22_2520	Pp6c22_1380	(1 of 4) 2.2.1.6 - Acetolactate synthase / Alpha-acetolactate synthetase
PP3C10_8200	Pp6c10_4470	(1 of 9) 1.4.1.14 - Glutamate synthase (NADH) / NADH-glutamate synthase
PP3C2_30250	Pp6c2_16750	(1 of 1) 1.2.1.41 - Glutamate-5-semialdehyde dehydrogenase / Glutamyl-gamma-semialdehyde dehydrogenase
PP3C21_20900	Pp6c21_11160	(1 of 3) 1.1.1.86 - Ketol-acid reductoisomerase (NADP(+)) / Dihydroxyisovalerate dehydrogenase (isomerizing)
PP3C24_14040	Pp6c24_7260	(1 of 3) PTHR23416:SF2 - SERINE ACETYLTRANSFERASE 5
PP3C8_18470	Pp6c8_9610	(1 of 3) PTHR23416:SF2 - SERINE ACETYLTRANSFERASE 5
PP3C5_24750	Pp6c5_12740	(1 of 2) 4.3.3.7 - 4-hydroxy-tetrahydrodipicolinate synthase / Dihydrodipicolinate synthetase
PP3C13_1100	Pp6c13_470	(1 of 13) 2.1.2.1 - Glycine hydroxymethyltransferase / Threonine aldolase
PP3C7_8810	Pp6c7_5410	(1 of 2) PTHR11405:SF37 - CARBAMOYL-PHOSPHATE SYNTHASE SMALL CHAIN, CHLOROPLASTIC
PP3C22_2050	Pp6c22_1100	(1 of 1) PTHR21499//PTHR21499:SF34 - ASPARTATE KINASE
PP3C11_15420	Pp6c11_8400	(1 of 7) 1.1.1.95 - Phosphoglycerate dehydrogenase / Phosphoglyceric acid dehydrogenase
PP3C11_18700	Pp6c11_10170	(1 of 1) PTHR21000 - DIHYDROXY-ACID DEHYDRATASE DAD
PP3C13_1080	Pp6c13_450	(1 of 13) 2.1.2.1 - Glycine hydroxymethyltransferase / Threonine aldolase
PP3C24_8340	Pp6c24_4100	(1 of 3) PTHR21091:SF6 - HOMOCYSTEINE S-METHYLTRANSFERASE 2
PP3C14_8740	Pp6c14_4690	(1 of 9) 1.4.1.14 - Glutamate synthase (NADH) / NADH-glutamate synthase
PP3C25_5870	Pp6c25_8100	(1 of 4) 1.1.1.3//2.7.2.4 - Aspartate kinase / Aspartokinase
PP3C22_160	Pp6c22_100	(1 of 2) 2.4.2.17 - ATP phosphoribosyltransferase / Phosphoribosyl-ATP pyrophosphorylase
PP3C7_23100	Pp6c7_12250	(1 of 4) 4.4.1.11 - Methionine gamma-lyase / Methionine lyase
PP3C24_13160	Pp6c24_6850	(1 of 4) 6.3.5.4 - Asparagine synthase (glutamine-hydrolyzing) / Glutamine-dependent asparagine synthetase
PP3C10_15650	Pp6c10_8270	(1 of 1) 1.5.1.2 - Pyrroline-5-carboxylate reductase / P5CR
PP3C10_3520	Pp6c10_1840	(1 of 1) PTHR31689:SF0 - DIAMINOPIMELATE EPIMERASE, CHLOROPLASTIC
PP3C9_2745	Pp6c9_1420	(1 of 3) 2.1.3.3 - Ornithine carbamoyltransferase / OTCase
PP3C8_16970	Pp6c8_8630	(1 of 4) PTHR10314:SF125 - THREONINE SYNTHASE 2, CHLOROPLASTIC
PP3C11_11760	Pp6c11_6660	(1 of 2) PTHR11405:SF37 - CARBAMOYL-PHOSPHATE SYNTHASE SMALL CHAIN, CHLOROPLASTIC
PP3C13_6640	Pp6c13_3300	(1 of 3) PTHR18968//PTHR18968:SF129 - THIAMINE PYROPHOSPHATE ENZYMES
PP3C9_5670	Pp6c9_3060	(1 of 1) 4.3.1.19 - Threonine ammonia-lyase / Threonine dehydratase
PP3C13_21930	Pp6c13_10880	(1 of 1) PTHR23133 - IMIDAZOLEGLYCEROL-PHOSPHATE DEHYDRATASE HIS7
PP3C18_13130	Pp6c18_5810	(1 of 6) 4.2.1.20 - Tryptophan synthase / Tryptophan synthetase
PP3C5_10760	Pp6c5_5610	(1 of 1) 1.2.1.11 - Aspartate-semialdehyde dehydrogenase / L-aspartate-beta-semialdehyde dehydrogenase
PP3C23_16600	Pp6c23_8050	(1 of 3) 4.1.1.20 - Diaminopimelate decarboxylase / Meso-2,6-diaminoheptanedioate carboxy-lyase
PP3C4_11270	Pp6c4_5700	(1 of 3) 4.2.1.33 - 3-isopropylmalate dehydratase / Isopropylmalate isomerase
PP3C4_4420	Pp6c4_2420	(1 of 4) 2.3.3.13 - 2-isopropylmalate synthase / Isopropylmalate synthetase
PP3C18_13220	Pp6c18_5880	(1 of 2) 4.3.2.1 - Argininosuccinate lyase / Omega-N-(L-arginino)succinate arginine-lyase
PP3C1_20280	Pp6c1_9080	(1 of 1) PTHR21235:SF2 - IMIDAZOLE GLYCEROL PHOSPHATE SYNTHASE HISHF
PP3C18_4760	Pp6c18_2080	(1 of 3) PTHR10314:SF110 - CYSTEINE SYNTHASE
PP3C5_26980	Pp6c5_13910	(1 of 3) 2.1.1.148//4.1.3.27 - Thymidylate synthase (FAD) / Flavin dependent thymidylate synthase
PP3C5_26400	Pp6c5_13590	(1 of 3) 2.1.1.148//4.1.3.27 - Thymidylate synthase (FAD) / Flavin dependent thymidylate synthase
PP3C16_19110	Pp6c16_2470	(1 of 9) 1.4.1.14 - Glutamate synthase (NADH) / NADH-glutamate synthase
PP3C9_15390	Pp6c9_7650	(1 of 1) 2.6.1.52 - Phosphoserine transaminase / PSAT
PP3C20_22440	Pp6c20_11630	(1 of 4) 2.2.1.6 - Acetolactate synthase / Alpha-acetolactate synthetase
PP3C14_23430	Pp6c14_12940	(1 of 9) 1.13.11.54 - Acireductone dioxygenase (Fe(2+)-requiring) / E-2'
PP3C25_2460	Pp6c25_6510	(1 of 2) PTHR21256:SF2 - HISTIDINE BIOSYNTHESIS TRIFUNCTIONAL PROTEIN
PP3C3_21830	Pp6c3_11430	(1 of 4) 2.3.3.13 - 2-isopropylmalate synthase / Isopropylmalate synthetase
PP3C10_25830	Pp6c21_7340	(1 of 2) 4.1.1.48 - Indole-3-glycerol-phosphate synthase / Indoleglycerol phosphate synthetase
PP3C20_17620	Pp6c20_9640	(1 of 4) 6.3.5.4 - Asparagine synthase (glutamine-hydrolyzing) / Glutamine-dependent asparagine synthetase
PP3C1_33150	Pp6c1_17390	(1 of 2) 6.3.4.5 - Argininosuccinate synthase / Citrulline--aspartate ligase
PP3C1_20870	Pp6c1_10670	(1 of 3) 3.2.2.16 - Methylthioadenosine nucleosidase / MTA nucleosidase
PP3C23_9570	Pp6c23_4100	(1 of 3) PTHR21091:SF6 - HOMOCYSTEINE S-METHYLTRANSFERASE 2
PP3C22_9260	Pp6c22_4980	(1 of 2) 1.1.1.85 - 3-isopropylmalate dehydrogenase / IMDH
PP3C3_31560	Pp6c3_16610	(1 of 4) 1.3.1.78 - Arogenate dehydrogenase (NADP(+)) / TyrAAT2
PP3C5_13310	Pp6c5_6880	(1 of 4) 6.3.5.4 - Asparagine synthase (glutamine-hydrolyzing) / Glutamine-dependent asparagine synthetase
PP3C26_7220	Pp6c26_4630	(1 of 5) 2.1.1.14 - 5-methyltetrahydropteroyltriglutamate--homocysteine S-methyltransferase / Tetrahydropteroylglutamate-homocysteine transmethylase
PP3C20_22820	Pp6c20_11820	(1 of 2) PTHR20852:SF57 - GLUTAMINE SYNTHETASE 2 CYTOPLASMIC
PP3C21_11930	Pp6c21_6680	(1 of 2) 2.6.1.11 - Acetylornithine transaminase / Succinylornithine aminotransferase
PP3C5_18920	Pp6c5_9880	(1 of 2) 2.7.8.7 - Holo-[acyl-carrier-protein] synthase / PPTase
PP3C4_20570	Pp6c4_10840	(1 of 3) PTHR11680:SF7 - SERINE HYDROXYMETHYLTRANSFERASE 6-RELATED
PP3C23_18410	Pp6c23_9150	(1 of 2) 2.5.1.48 - Cystathionine gamma-synthase / O-succinylhomoserine synthetase
PP3C8_17940	Pp6c8_9300	(1 of 2) 1.4.7.1 - Glutamate synthase (ferredoxin) / Ferredoxin-dependent glutamate synthase
PP3C9_2270	Pp6c9_1240	(1 of 1) 2.3.1.35 - Glutamate N-acetyltransferase / Ornithine transacetylase
PP3C6_3950	Pp6c6_2140	(1 of 2) 4.3.3.7 - 4-hydroxy-tetrahydrodipicolinate synthase / Dihydrodipicolinate synthetase
PP3C4_8600	Pp6c21_5560	(1 of 1) PTHR23342 - N-ACETYLGLUTAMATE SYNTHASE
PP3C22_15210	Pp6c22_7790	(1 of 3) PTHR10314:SF110 - CYSTEINE SYNTHASE
PP3C2_9380	Pp6c2_5240	(1 of 2) 4.2.1.51//4.2.1.91 - Arogenate dehydratase / Carboxycyclohexadienyl dehydratase
PP3C8_7360	Pp6c8_3910	(1 of 2) KOG2380 - Prephenate dehydrogenase (NADP+)
PP3C21_5560	Pp6c21_2830	(1 of 6) 4.2.1.20 - Tryptophan synthase / Tryptophan synthetase
PP3C14_5280	Pp6c14_2780	(1 of 3) 3.1.3.15//3.1.3.25//3.1.3.93 - Inositol-phosphate phosphatase / Myo-inositol-1-phosphatase
PP3C5_7330	Pp6c5_4010	(1 of 2) 4.2.1.22 - Cystathionine beta-synthase / Serine sulfhydrase
PP3C19_11880	Pp6c19_6250	(1 of 1) 3.6.1.31 - Phosphoribosyl-ATP diphosphatase / Phosphoribosyladenosine triphosphate pyrophosphatase
PP3C15_7380	Pp6c15_4080	(1 of 2) 1.17.1.8 - 4-hydroxy-tetrahydrodipicolinate reductase / Dihydrodipicolinate reductase
PP3C20_10250	Pp6c20_6600	(1 of 2) 4.1.1.48 - Indole-3-glycerol-phosphate synthase / Indoleglycerol phosphate synthetase
PP3C19_22360	Pp6c19_11090	(1 of 3) 1.1.1.86 - Ketol-acid reductoisomerase (NADP(+)) / Dihydroxyisovalerate dehydrogenase (isomerizing)
PP3C18_10780	Pp6c18_4700	(1 of 2) PTHR20852//PTHR20852:SF61 - GLUTAMINE SYNTHETASE
PP3C21_360	Pp6c21_260	(1 of 1) PTHR21499:SF3 - ASPARTOKINASE
PP3C25_5840	Pp6c25_8080	(1 of 1) PTHR21499:SF1 - HOMOSERINE DEHYDROGENASE
PP3C10_17060	Pp6c10_9110	(1 of 2) PTHR11922//PTHR11922:SF37 - GMP SYNTHASE-RELATED
PP3C24_17380	Pp6c24_8940	(1 of 4) PTHR10314:SF125 - THREONINE SYNTHASE 2, CHLOROPLASTIC
response to heat GO:0009408
PP3C12_16950	Pp6c12_8350	(1 of 1) PTHR22850:SF6 - GLUTAMATE-RICH WD REPEAT-CONTAINING PROTEIN 1
PP3C11_14810	Pp6c11_8030	(1 of 2) PTHR11527//PTHR11527:SF149 - SMALL HEAT-SHOCK PROTEIN HSP20 FAMILY
PP3C4_810	Pp6c4_370	(1 of 3) PTHR11528:SF41 - HEAT SHOCK PROTEIN 89.1
PP3C21_19850	Pp6c21_10710	(1 of 5) PTHR24078//PTHR24078:SF192 - DNAJ HOMOLOG SUBFAMILY C MEMBER
PP3C9_6690	Pp6c9_3580	(1 of 17) PTHR11528 - HEAT SHOCK PROTEIN 90
PP3C20_8320	Pp6c20_5600	(1 of 2) PTHR24078//PTHR24078:SF289 - DNAJ HOMOLOG SUBFAMILY C MEMBER
PP3C15_4270	Pp6c15_2240	(1 of 17) PTHR11528 - HEAT SHOCK PROTEIN 90
PP3C15_12515	Pp6c15_6530	(1 of 17) PTHR11528 - HEAT SHOCK PROTEIN 90
PP3C8_8490	Pp6c8_4400	(1 of 6) PTHR11527:SF158 - 17.6 KDA CLASS I HEAT SHOCK PROTEIN 1-RELATED
PP3C16_18820	Pp6c16_2680	(1 of 5) PTHR24078:SF315 - MOLECULAR CHAPERONE DNAJ
PP3C24_9060	Pp6c24_4350	(1 of 3) PTHR11638:SF121 - CHAPERONE PROTEIN CLPB3, CHLOROPLASTIC
PP3C1_7030	Pp6c1_3860	(1 of 2) PTHR11527:SF95 - 23.5 KDA HEAT SHOCK PROTEIN, MITOCHONDRIAL-RELATED
PP3C22_17210	Pp6c22_8570	(1 of 1) PTHR24078//PTHR24078:SF237 - DNAJ HOMOLOG SUBFAMILY C MEMBER
PP3C12_22440	Pp6c12_10890	(1 of 3) PTHR11528:SF41 - HEAT SHOCK PROTEIN 89.1
PP3C15_14660	Pp6c15_7510	0
PP3C8_9230	Pp6c8_4580	(1 of 6) PTHR11527:SF158 - 17.6 KDA CLASS I HEAT SHOCK PROTEIN 1-RELATED
PP3C6_8560	Pp6c6_4640	(1 of 5) PTHR24078:SF315 - MOLECULAR CHAPERONE DNAJ
PP3C5_20400	Pp6c5_10610	(1 of 5) PTHR24078:SF315 - MOLECULAR CHAPERONE DNAJ
PP3C18_3220	Pp6c18_1500	(1 of 5) PTHR24078//PTHR24078:SF192 - DNAJ HOMOLOG SUBFAMILY C MEMBER
PP3C8_8860	Pp6c8_4480	(1 of 6) PTHR11527:SF158 - 17.6 KDA CLASS I HEAT SHOCK PROTEIN 1-RELATED
PP3C5_13280	Pp6c5_6860	(1 of 3) KOG3591 - Alpha crystallins
PP3C8_6770	Pp6c8_3650	(1 of 6) PTHR11527:SF158 - 17.6 KDA CLASS I HEAT SHOCK PROTEIN 1-RELATED
PP3C21_19080	Pp6c21_10230	(1 of 13) PTHR11527:SF172 - 17.6 KDA CLASS I HEAT SHOCK PROTEIN 2
PP3C23_15370	Pp6c23_7320	(1 of 2) PTHR24078//PTHR24078:SF289 - DNAJ HOMOLOG SUBFAMILY C MEMBER
PP3C24_4390	Pp6c24_1940	(1 of 13) PTHR11527:SF172 - 17.6 KDA CLASS I HEAT SHOCK PROTEIN 2
PP3C19_4790	Pp6c19_2740	(1 of 1) PTHR11638//PTHR11638:SF116 - ATP-DEPENDENT CLP PROTEASE
PP3C8_12320	Pp6c8_5800	(1 of 3) PTHR11638:SF121 - CHAPERONE PROTEIN CLPB3, CHLOROPLASTIC
PP3C10_16570	Pp6c10_8870	(1 of 1) PTHR11472:SF1 - TFIIH BASAL TRANSCRIPTION FACTOR COMPLEX HELICASE XPD SUBUNIT
PP3C18_22450	Pp6c18_10520	(1 of 1) PTHR10612//PTHR10612:SF19 - APOLIPOPROTEIN D
PP3C21_6510	Pp6c21_3310	(1 of 4) PTHR11527:SF93 - 17.6 KDA CLASS II HEAT SHOCK PROTEIN-RELATED
PP3C1_32480	Pp6c1_16970	(1 of 4) PTHR10015:SF162 - HEAT STRESS TRANSCRIPTION FACTOR A-1A-RELATED
PP3C9_6640	Pp6c9_3540	(1 of 17) PTHR11528 - HEAT SHOCK PROTEIN 90
PP3C10_13060	Pp6c10_6950	(1 of 3) PTHR10245 - ENDOTHELIAL DIFFERENTIATION-RELATED FACTOR 1 MULTIPROTEIN BRIDGING FACTOR 1
PP3C20_7080	Pp6c20_4860	(1 of 1) PTHR23076:SF40 - ATP-DEPENDENT ZINC METALLOPROTEASE FTSH 11, CHLOROPLASTIC/MITOCHONDRIAL
PP3C22_21460	Pp6c22_9880	(1 of 2) PTHR24078:SF307 - MOLECULAR CHAPERONE HSP40/DNAJ-LIKE PROTEIN
PP3C12_24560	Pp6c12_12110	(1 of 13) PTHR11527:SF172 - 17.6 KDA CLASS I HEAT SHOCK PROTEIN 2
PP3C6_3710	Pp6c6_1990	(1 of 13) PTHR11527:SF172 - 17.6 KDA CLASS I HEAT SHOCK PROTEIN 2
PP3C7_3290	Pp6c7_2000	(1 of 3) PTHR24078//PTHR24078:SF240 - DNAJ HOMOLOG SUBFAMILY C MEMBER
PP3C3_38060	Pp6c3_20350	(1 of 1) KOG2997 - F-box protein FBX9
PP3C6_20680	Pp6c6_11190	(1 of 1) PTHR10223 - 26S PROTEASOME NON-ATPASE REGULATORY SUBUNIT 4
PP3C25_14630	Pp6c25_11780	(1 of 1) PTHR11527:SF110 - 17.4 KDA CLASS I HEAT SHOCK PROTEIN-RELATED
PP3C16_4400	Pp6c16_9310	(1 of 1) PTHR19424 - HEAT SHOCK FACTOR BINDING PROTEIN 1
PP3C17_19890	Pp6c17_10410	(1 of 2) PTHR11695:SF269 - ALCOHOL DEHYDROGENASE CLASS-3
protoporphyrinogen IX biosynthetic process GO:0006782
PP3C16_12390	Pp6c16_10650	(1 of 2) 5.4.3.8 - Glutamate-1-semialdehyde 2,1-aminomutase / Glutamate-1-semialdehyde aminotransferase
PP3C10_16860	Pp6c10_8980	(1 of 3) PTHR13812//PTHR13812:SF20 - ORNITHINE CYCLODEAMINASE-RELATED
PP3C12_10600	Pp6c12_5100	(1 of 2) 4.2.1.24 - Porphobilinogen synthase / Delta-aminolevulinic acid dehydratase
PP3C4_13690	Pp6c4_7110	(1 of 2) 4.2.1.24 - Porphobilinogen synthase / Delta-aminolevulinic acid dehydratase
PP3C10_8730	Pp6c10_4780	(1 of 1) PTHR21091:SF16 - SIROHEME SYNTHASE
PP3C4_19350	Pp6c4_10140	(1 of 3) PTHR13812//PTHR13812:SF20 - ORNITHINE CYCLODEAMINASE-RELATED
PP3C5_16770	Pp6c5_8860	(1 of 3) 2.5.1.61 - Hydroxymethylbilane synthase / Uroporphyrinogen synthetase
PP3C21_600	Pp6c21_370	(1 of 3) 1.3.3.3 - Coproporphyrinogen oxidase / Coproporphyrinogenase
PP3C26_6470	Pp6c26_3840	(1 of 3) PTHR13812//PTHR13812:SF20 - ORNITHINE CYCLODEAMINASE-RELATED
PP3C6_15990	Pp6c6_8440	(1 of 3) 2.5.1.61 - Hydroxymethylbilane synthase / Uroporphyrinogen synthetase
PP3C27_4150	Pp6c25_2640	(1 of 2) 5.4.3.8 - Glutamate-1-semialdehyde 2,1-aminomutase / Glutamate-1-semialdehyde aminotransferase
PP3C1_34400	Pp6c1_18110	(1 of 2) 1.3.3.4 - Protoporphyrinogen oxidase / Protoporphyrinogenase
PP3C13_10750	Pp6c13_4870	(1 of 1) PTHR21091//PTHR21091:SF100 - METHYLTETRAHYDROFOLATE:HOMOCYSTEINE METHYLTRANSFERASE RELATED
PP3C8_16580	Pp6c8_8400	(1 of 1) PTHR21091//PTHR21091:SF91 - METHYLTETRAHYDROFOLATE:HOMOCYSTEINE METHYLTRANSFERASE RELATED
PP3C22_5800	Pp6c22_3010	(1 of 3) 1.3.3.3 - Coproporphyrinogen oxidase / Coproporphyrinogenase
mitochondrial protein processing GO:0034982
PP3C11_1240	Pp6c11_710	(1 of 3) PTHR23076//PTHR23076:SF69 - METALLOPROTEASE M41 FTSH
PP3C20_19010	Pp6c20_10310	(1 of 2) PTHR21711 - KUB3-PROV PROTEIN
PP3C2_30820	Pp6c2_17040	(1 of 3) PTHR23076//PTHR23076:SF69 - METALLOPROTEASE M41 FTSH
PP3C1_2390	Pp6c1_1150	(1 of 3) PTHR23076//PTHR23076:SF69 - METALLOPROTEASE M41 FTSH
PP3C13_21610	Pp6c13_10640	(1 of 1) PTHR11851//PTHR11851:SF145 - METALLOPROTEASE
PP3C7_7530	Pp6c7_4820	(1 of 1) PTHR23076:SF44 - ATP-DEPENDENT ZINC METALLOPROTEASE FTSH 12, CHLOROPLASTIC
PP3C24_12610	Pp6c24_6190	(1 of 2) PTHR21711 - KUB3-PROV PROTEIN
PP3C12_21820	Pp6c12_10570	(1 of 11) 3.4.21.89 - Signal peptidase I / SPase I
PP3C3_11990	Pp6c3_6110	(1 of 4) 1.10.2.2//3.4.24.64 - Quinol--cytochrome-c reductase / Ubiquinone--cytochrome-c oxidoreductase // Mitochondrial processing peptidase / Processing enhancing peptidase
PP3C9_26010	Pp6c9_12930	(1 of 1) PTHR12383//PTHR12383:SF22 - PROTEASE FAMILY S26 MITOCHONDRIAL INNER MEMBRANE PROTEASE-RELATED
PP3C16_10250	Pp6c16_4490	(1 of 1) PTHR11804:SF5 - MITOCHONDRIAL INTERMEDIATE PEPTIDASE
embryo sac development GO:0009553
PP3C18_60	Pp6c18_310	(1 of 1) PTHR14927:SF0 - NUCLEOLAR PROTEIN 10
PP3C7_9990	Pp6c7_5940	(1 of 1) PTHR19858 - WD40 REPEAT PROTEIN
PP3C6_5360	Pp6c6_2800	(1 of 1) PTHR10887:SF369 - DNA2/NAM7 HELICASE FAMILY PROTEIN
PP3C1_35350	Pp6c1_18580	(1 of 1) PTHR19848 - WD40 REPEAT PROTEIN
PP3C16_16520	Pp6c16_13210	(1 of 1) PTHR24031:SF302 - DEAD-BOX ATP-DEPENDENT RNA HELICASE 36
PP3C11_18700	Pp6c11_10170	(1 of 1) PTHR21000 - DIHYDROXY-ACID DEHYDRATASE DAD
PP3C8_7540	Pp6c8_4010	(1 of 1) PTHR12048 - CCAAT-BINDING FACTOR-RELATED
PP3C9_4400	Pp6c9_2400	(1 of 1) PTHR13711//PTHR13711:SF199 - SWI/SNF-RELATED CHROMATIN BINDING PROTEIN
PP3C5_21100	Pp6c5_11040	(1 of 1) PTHR12786:SF2 - SPLICING FACTOR 3A SUBUNIT 3
PP3C20_22950	Pp6c20_11920	(1 of 1) PTHR15323 - D123 PROTEIN
PP3C4_6350	Pp6c4_3330	(1 of 1) PTHR21569:SF1 - 28S RIBOSOMAL PROTEIN S9, MITOCHONDRIAL
plastid transcription GO:0042793
PP3C1_1000	Pp6c1_580	0
PP3C13_6840	Pp6c13_3350	(1 of 1) PTHR10584:SF175 - FRUCTOKINASE-LIKE 1
PP3C10_12300	Pp6c10_6560	0
PP3C11_19380	Pp6c11_10540	(1 of 1) PTHR11649//PTHR11649:SF60 - MSS1/TRME-RELATED GTP-BINDING PROTEIN
PP3C8_21700	Pp6c8_11170	(1 of 1) PTHR13271:SF23 - N-LYSINE METHYLTRANSFERASE EFM1
PP3C11_11830	Pp6c11_6690	(1 of 2) PF13041//PF13812 - PPR repeat family (PPR_2) // Pentatricopeptide repeat domain (PPR_3)
PP3C22_3530	Pp6c22_1840	(1 of 1) PTHR37257:SF1 - PLASTID TRANSCRIPTIONALLY ACTIVE7
PP3C3_26950	Pp6c3_14370	0
protein transmembrane transport GO:0071806
PP3C22_1060	Pp6c22_540	(1 of 2) PTHR21237:SF23 - GRPE PROTEIN HOMOLOG, MITOCHONDRIAL
PP3C14_10270	Pp6c14_5670	(1 of 2) PF16940 - Chloroplast envelope transporter (Tic110)
PP3C11_5340	Pp6c11_3000	(1 of 2) PTHR15371//PTHR15371:SF7 - TIM23
PP3C16_8190	Pp6c16_5630	(1 of 2) PTHR21237:SF23 - GRPE PROTEIN HOMOLOG, MITOCHONDRIAL
PP3C5_23090	Pp6c5_12050	(1 of 4) PTHR12815:SF18 - PROTEIN TOC75-3, CHLOROPLASTIC-RELATED
PP3C12_17590	Pp6c12_8660	(1 of 5) KOG3225 - Mitochondrial import inner membrane translocase, subunit TIM22
PP3C12_24950	Pp6c12_12410	(1 of 2) PTHR21237:SF4 - GRPE PROTEIN HOMOLOG
PP3C20_10110	Pp6c20_6530	(1 of 2) PTHR12210//PTHR12210:SF55 - NUCLEAR LIM INTERACTOR-INTERACTING FACTOR-RELATED
PP3C12_7570	Pp6c12_3240	(1 of 2) PTHR10721 - MITOCHONDRIAL IMPORT INNER MEMBRANE TRANSLOCASE SUBUNIT TIM44
PP3C4_19960	Pp6c4_10420	(1 of 2) PTHR10721 - MITOCHONDRIAL IMPORT INNER MEMBRANE TRANSLOCASE SUBUNIT TIM44
PP3C19_6080	Pp6c19_3440	(1 of 1) PTHR10485 - MITOCHONDRIAL IMPORT INNER MEMBRANE TRANSLOCASE SUBUNIT TIM-17
PP3C13_19650	Pp6c13_9570	(1 of 1) PTHR23350 - PEROXISOME ASSEMBLY PROTEIN 10
PP3C21_20550	Pp6c21_10960	(1 of 2) PTHR20922:SF15 - A_TM021B04.14 PROTEIN
PP3C26_4000	Pp6c26_2470	(1 of 2) PTHR22904:SF373 - PROTEIN TIC 40, CHLOROPLASTIC
PP3C7_23430	Pp6c7_12540	(1 of 4) PTHR12815:SF18 - PROTEIN TOC75-3, CHLOROPLASTIC-RELATED
PP3C27_7170	Pp6c25_900	(1 of 1) PTHR30612:SF5 - PROTEIN TRANSLOCASE SUBUNIT SECA2, CHLOROPLASTIC
PP3C15_8820	Pp6c15_4880	(1 of 1) PTHR10906:SF2 - PREPROTEIN TRANSLOCASE SUBUNIT SCY2, CHLOROPLASTIC
PP3C9_12820	Pp6c9_6300	(1 of 1) KOG4096 - Uncharacterized conserved protein
PP3C24_16480	Pp6c24_8600	(1 of 4) PTHR10906 - SECY/SEC61-ALPHA FAMILY MEMBER
PP3C7_3450	Pp6c7_2140	(1 of 6) PTHR10903:SF47 - TRANSLOCASE OF CHLOROPLAST 120, CHLOROPLASTIC-RELATED
PP3C2_16760	Pp6c2_9390	(1 of 1) KOG4836 - Uncharacterized conserved protein
PP3C22_13870	Pp6c22_7090	(1 of 1) PTHR14110//PTHR14110:SF10 - MITOCHONDRIAL IMPORT INNER MEMBRANE TRANSLOCASE SUBUNIT TIM22
PP3C1_41280	Pp6c1_21670	(1 of 3) PF14237 - Domain of unknown function (DUF4339) (DUF4339)
PP3C24_12690	Pp6c24_6250	(1 of 2) PTHR14110:SF1 - MITOCHONDRIAL IMPORT INNER MEMBRANE TRANSLOCASE SUBUNIT TIM22-2-RELATED
PP3C15_6032	Pp6c15_3410	(1 of 2) PTHR28525:SF1 - REACTIVE OXYGEN SPECIES MODULATOR 1
PP3C6_10010	Pp6c6_5490	(1 of 4) PTHR12815:SF18 - PROTEIN TOC75-3, CHLOROPLASTIC-RELATED
PP3C11_5350	Pp6c11_3010	(1 of 2) PTHR15371//PTHR15371:SF7 - TIM23
PP3C7_7530	Pp6c7_4820	(1 of 1) PTHR23076:SF44 - ATP-DEPENDENT ZINC METALLOPROTEASE FTSH 12, CHLOROPLASTIC
PP3C17_18760	Pp6c17_9720	(1 of 2) KOG4449 - Translocase of outer mitochondrial membrane complex, subunit TOM7
PP3C17_21090	Pp6c17_11140	(1 of 1) PTHR23077:SF9 - PEROXISOME ASSEMBLY FACTOR 2
PP3C14_20040	Pp6c14_10920	(1 of 2) KOG4449 - Translocase of outer mitochondrial membrane complex, subunit TOM7
PP3C8_3800	Pp6c8_2160	(1 of 2) PTHR30371 - SEC-INDEPENDENT PROTEIN TRANSLOCASE PROTEIN TATC
PP3C4_25740	Pp6c4_13590	(1 of 2) PTHR22904:SF373 - PROTEIN TIC 40, CHLOROPLASTIC
PP3C17_23180	Pp6c17_12330	(1 of 5) PTHR15371:SF2 - OUTER ENVELOPE PORE PROTEIN 16-1, CHLOROPLASTIC
PP3C19_3570	Pp6c19_1950	(1 of 4) PTHR12309 - SEC61 GAMMA SUBUNIT
PP3C8_21800	Pp6c8_11260	(1 of 2) PTHR12210//PTHR12210:SF55 - NUCLEAR LIM INTERACTOR-INTERACTING FACTOR-RELATED
PP3C14_5170	Pp6c14_2690	(1 of 1) PTHR10130 - PEROXISOMAL TARGETING SIGNAL 1 RECEPTOR PEX5
PP3C17_5890	Pp6c17_2660	(1 of 3) PTHR11564:SF5 - SIGNAL RECOGNITION PARTICLE 54 KDA PROTEIN
PP3C8_20390	Pp6c8_10600	(1 of 1) PTHR23077:SF12 - PEROXISOME BIOGENESIS FACTOR 1
PP3C20_22800	Pp6c20_11800	(1 of 1) KOG0721 - Molecular chaperone (DnaJ superfamily)
PP3C6_9862	Pp6c6_5410	(1 of 2) PTHR14110:SF4 - OUTER ENVELOPE PORE PROTEIN 16-3, CHLOROPLASTIC/MITOCHONDRIAL
PP3C17_6540	Pp6c17_3080	(1 of 2) PF16940 - Chloroplast envelope transporter (Tic110)
PP3C21_14540	Pp6c21_7880	(1 of 2) PTHR34793:SF1 - PROTEIN THYLAKOID FORMATION 1, CHLOROPLASTIC
chloroplast organization GO:0009658
PP3C1_1000	Pp6c1_580	0
PP3C13_6840	Pp6c13_3350	(1 of 1) PTHR10584:SF175 - FRUCTOKINASE-LIKE 1
PP3C1_35130	Pp6c1_18440	0
PP3C14_5410	Pp6c14_2850	(1 of 5) PF02325 - YGGT family (YGGT)
PP3C1_22860	Pp6c1_11920	(1 of 11) KOG1267 - Mitochondrial transcription termination factor, mTERF
PP3C20_9520	Pp6c20_6280	(1 of 4) PTHR33415:SF3 - EMB514
PP3C7_19740	Pp6c7_10550	(1 of 1) PTHR11702:SF20 - GTP-BINDING PROTEIN OBGC, CHLOROPLASTIC
PP3C5_23090	Pp6c5_12050	(1 of 4) PTHR12815:SF18 - PROTEIN TOC75-3, CHLOROPLASTIC-RELATED
PP3C20_5010	Pp6c20_3580	(1 of 3) PTHR33404:SF2 - CELL DIVISION TOPOLOGICAL SPECIFICITY FACTOR HOMOLOG, CHLOROPLASTIC
PP3C3_26500	Pp6c3_14020	0
PP3C8_21700	Pp6c8_11170	(1 of 1) PTHR13271:SF23 - N-LYSINE METHYLTRANSFERASE EFM1
PP3C26_4000	Pp6c26_2470	(1 of 2) PTHR22904:SF373 - PROTEIN TIC 40, CHLOROPLASTIC
PP3C9_6030	Pp6c9_3270	(1 of 2) PTHR36317:SF1 - MULTIPLE CHLOROPLAST DIVISION SITE 1
PP3C20_9790	Pp6c20_6430	(1 of 1) PTHR11203//PTHR11203:SF22 - CLEAVAGE AND POLYADENYLATION SPECIFICITY FACTOR
PP3C7_23430	Pp6c7_12540	(1 of 4) PTHR12815:SF18 - PROTEIN TOC75-3, CHLOROPLASTIC-RELATED
PP3C22_12970	Pp6c22_6620	(1 of 2) PTHR33925:SF3 - PROTEIN ACCUMULATION AND REPLICATION OF CHLOROPLASTS 6, CHLOROPLASTIC
PP3C15_8820	Pp6c15_4880	(1 of 1) PTHR10906:SF2 - PREPROTEIN TRANSLOCASE SUBUNIT SCY2, CHLOROPLASTIC
PP3C10_6170	Pp6c10_3270	(1 of 5) PF02325 - YGGT family (YGGT)
PP3C14_20610	Pp6c14_11230	(1 of 1) PTHR23355//PTHR23355:SF5 - RIBONUCLEASE
PP3C6_10010	Pp6c6_5490	(1 of 4) PTHR12815:SF18 - PROTEIN TOC75-3, CHLOROPLASTIC-RELATED
PP3C23_13490	Pp6c23_6220	(1 of 19) PF01535//PF13041//PF13812 - PPR repeat (PPR) // PPR repeat family (PPR_2) // Pentatricopeptide repeat domain (PPR_3)
PP3C5_16520	Pp6c5_8680	(1 of 18) PF13857 - Ankyrin repeats (many copies) (Ank_5)
PP3C10_24680	Pp6c10_12850	(1 of 5) PF01535//PF13812 - PPR repeat (PPR) // Pentatricopeptide repeat domain (PPR_3)
PP3C17_18860	Pp6c17_9780	(1 of 6) PTHR33600:SF3 - PLASTID DIVISION PROTEIN PDV2
PP3C27_1440	Pp6c25_2740	(1 of 4) PTHR24031:SF155 - DEAD-BOX ATP-DEPENDENT RNA HELICASE 3, CHLOROPLASTIC
PP3C4_25740	Pp6c4_13590	(1 of 2) PTHR22904:SF373 - PROTEIN TIC 40, CHLOROPLASTIC
PP3C12_11700	Pp6c12_5840	(1 of 3) PTHR23115:SF66 - RIBOSOME-RELEASING FACTOR 2, MITOCHONDRIAL
PP3C26_13480	Pp6c26_7540	(1 of 7) PF11523 - Protein of unknown function (DUF3223) (DUF3223)
PP3C5_9520	Pp6c5_4890	(1 of 11) KOG1267 - Mitochondrial transcription termination factor, mTERF
PP3C11_17860	Pp6c11_9490	(1 of 2) PTHR30314:SF3 - MITOCHONDRIAL DIVISION PROTEIN FSZA
PP3C3_11140	Pp6c3_5550	(1 of 3) PTHR30314:SF12 - CELL DIVISION PROTEIN FTSZ HOMOLOG 1, CHLOROPLASTIC
PP3C13_19830	Pp6c13_9680	(1 of 1) PF01476//PF10358 - LysM domain (LysM) // N-terminal C2 in EEIG1 and EHBP1 proteins (NT-C2)
PP3C19_2490	Pp6c19_1410	(1 of 3) PTHR30314:SF12 - CELL DIVISION PROTEIN FTSZ HOMOLOG 1, CHLOROPLASTIC
PP3C3_25680	Pp6c3_13550	(1 of 1) PTHR24220:SF511 - ABC TRANSPORTER I FAMILY MEMBER 11, CHLOROPLASTIC
PP3C23_7150	Pp6c23_2850	(1 of 4) PTHR33415:SF3 - EMB514
PP3C7_5770	Pp6c7_3740	(1 of 9) PF10358 - N-terminal C2 in EEIG1 and EHBP1 proteins (NT-C2)
nucleobase biosynthetic process GO:0046112
PP3C3_30900	Pp6c3_16260	(1 of 3) 2.4.2.14 - Amidophosphoribosyltransferase / Phosphoribosyldiphosphate 5-amidotransferase
PP3C3_13060	Pp6c3_6630	(1 of 3) 6.3.4.2 - CTP synthase (glutamine hydrolyzing) / UTP--ammonia ligase
PP3C12_20560	Pp6c12_10050	(1 of 3) 6.3.4.2 - CTP synthase (glutamine hydrolyzing) / UTP--ammonia ligase
PP3C9_12870	Pp6c9_6330	(1 of 2) 1.3.5.2 - Dihydroorotate dehydrogenase (quinone) / DHODH
PP3C19_9430	Pp6c19_5320	(1 of 3) 6.3.4.13 - Phosphoribosylamine--glycine ligase / Phosphoribosylglycinamide synthetase
PP3C7_8810	Pp6c7_5410	(1 of 2) PTHR11405:SF37 - CARBAMOYL-PHOSPHATE SYNTHASE SMALL CHAIN, CHLOROPLASTIC
PP3C3_30850	Pp6c3_16200	(1 of 3) 2.4.2.14 - Amidophosphoribosyltransferase / Phosphoribosyldiphosphate 5-amidotransferase
PP3C6_25750	Pp6c6_13590	(1 of 2) 6.3.3.1 - Phosphoribosylformylglycinamidine cyclo-ligase / Phosphoribosylaminoimidazole synthetase
PP3C3_16990	Pp6c3_8610	(1 of 2) 2.4.2.10//4.1.1.23 - Orotate phosphoribosyltransferase / Orotidylic acid phosphorylase // Orotidine-5'-phosphate decarboxylase / Uridine 5'-monophosphate synthase
PP3C8_9030	Pp6c8_4530	(1 of 3) 2.4.2.14 - Amidophosphoribosyltransferase / Phosphoribosyldiphosphate 5-amidotransferase
PP3C11_11760	Pp6c11_6660	(1 of 2) PTHR11405:SF37 - CARBAMOYL-PHOSPHATE SYNTHASE SMALL CHAIN, CHLOROPLASTIC
PP3C13_8930	Pp6c13_4410	(1 of 2) 3.5.2.3 - Dihydroorotase / DHOase
PP3C11_8230	Pp6c11_4590	(1 of 2) 2.1.3.2 - Aspartate carbamoyltransferase / Carbamylaspartotranskinase
PP3C22_7830	Pp6c22_4090	(1 of 3) 6.3.4.13 - Phosphoribosylamine--glycine ligase / Phosphoribosylglycinamide synthetase
PP3C1_7810	Pp6c1_4370	(1 of 2) 2.1.3.2 - Aspartate carbamoyltransferase / Carbamylaspartotranskinase
PP3C13_16830	Pp6c13_8460	(1 of 2) 2.4.2.10//4.1.1.23 - Orotate phosphoribosyltransferase / Orotidylic acid phosphorylase // Orotidine-5'-phosphate decarboxylase / Uridine 5'-monophosphate synthase
PP3C5_3030	Pp6c5_1700	(1 of 2) 6.3.3.1 - Phosphoribosylformylglycinamidine cyclo-ligase / Phosphoribosylaminoimidazole synthetase
aerobic respiration GO:0009060
PP3C16_6580	Pp6c16_6590	(1 of 3) PTHR30523//PTHR30523:SF8 - PHOSPHOENOLPYRUVATE CARBOXYLASE
PP3C6_24710	Pp6c6_13100	(1 of 2) PTHR11632//PTHR11632:SF54 - SUCCINATE DEHYDROGENASE 2 FLAVOPROTEIN SUBUNIT
PP3C12_8120	Pp6c12_3580	(1 of 9) 1.1.1.37 - Malate dehydrogenase / Malic dehydrogenase
PP3C12_10250	Pp6c12_4900	(1 of 8) 4.1.1.31 - Phosphoenolpyruvate carboxylase / Phosphoenolpyruvic carboxylase
PP3C14_9020	Pp6c14_4850	(1 of 3) PTHR11540:SF14 - MALATE DEHYDROGENASE, CHLOROPLASTIC
PP3C3_21840	Pp6c3_11440	(1 of 2) PTHR13194 - COMPLEX I INTERMEDIATE-ASSOCIATED PROTEIN 30
PP3C2_12680	Pp6c2_7190	(1 of 1) PTHR31803:SF4 - UBIQUINOL OXIDASE 1A, MITOCHONDRIAL-RELATED
PP3C10_6330	Pp6c10_3350	(1 of 4) PTHR11406//PTHR11406:SF11 - PHOSPHOGLYCERATE KINASE
PP3C24_2620	Pp6c24_1200	(1 of 2) PTHR13156 - NADH-UBIQUINONE OXIDOREDUCTASE 13 KD-A SUBUNIT
PP3C15_4330	Pp6c15_2270	(1 of 2) PTHR10849 - NADH DEHYDROGENASE UBIQUINONE IRON-SULFUR PROTEIN 8, MITOCHONDRIAL
PP3C19_2800	Pp6c19_1580	(1 of 4) PTHR11961 - CYTOCHROME C
PP3C8_18310	Pp6c8_9540	(1 of 6) 1.1.1.41 - Isocitrate dehydrogenase (NAD(+)) / Nicotinamide adenine dinucleotide isocitrate dehydrogenase
PP3C10_2540	Pp6c10_1110	(1 of 3) 1.1.1.42 - Isocitrate dehydrogenase (NADP(+)) / oxalosuccinate carboxylase
PP3C22_8430	Pp6c22_4420	(1 of 1) PTHR11961//PTHR11961:SF8 - CYTOCHROME C
PP3C12_4050	Pp6c12_1540	(1 of 2) PF10531 - SLBB domain (SLBB)
PP3C15_4920	Pp6c15_2680	(1 of 3) PTHR30523//PTHR30523:SF8 - PHOSPHOENOLPYRUVATE CARBOXYLASE
PP3C15_25560	Pp6c15_12800	(1 of 4) 4.2.1.3 - Aconitate hydratase / Citrate(isocitrate) hydro-lyase
PP3C5_25640	Pp6c5_13150	(1 of 2) 2.3.1.61 - Dihydrolipoyllysine-residue succinyltransferase / Succinyl-CoA:dihydrolipoate S-succinyltransferase
PP3C23_8620	Pp6c23_3610	(1 of 8) 1.10.2.2 - Quinol--cytochrome-c reductase / Ubiquinone--cytochrome-c oxidoreductase
PP3C14_11220	Pp6c14_6190	(1 of 3) PTHR10371 - NADH DEHYDROGENASE UBIQUINONE FLAVOPROTEIN 2, MITOCHONDRIAL
PP3C9_25990	Pp6c9_12920	(1 of 4) 4.2.1.3 - Aconitate hydratase / Citrate(isocitrate) hydro-lyase
PP3C15_25170	Pp6c15_12710	(1 of 4) 4.2.1.3 - Aconitate hydratase / Citrate(isocitrate) hydro-lyase
PP3C26_10390	Pp6c26_5900	(1 of 3) PTHR15336 - UBIQUINOL-CYTOCHROME C REDUCTASE COMPLEX 7.8 KDA PROTEIN
PP3C7_16670	Pp6c7_9100	(1 of 4) PTHR10266 - CYTOCHROME C1
PP3C19_19270	Pp6c19_9860	(1 of 4) PTHR11615:SF115 - NADH-UBIQUINONE OXIDOREDUCTASE 75 KDA SUBUNIT, MITOCHONDRIAL
PP3C1_12120	Pp6c1_6560	(1 of 2) PTHR12448:SF0 - ATP SYNTHASE SUBUNIT EPSILON, MITOCHONDRIAL
PP3C17_6520	Pp6c17_3060	(1 of 3) PTHR11540:SF14 - MALATE DEHYDROGENASE, CHLOROPLASTIC
PP3C6_19130	Pp6c6_10310	(1 of 1) PTHR12868 - NADH-UBIQUINONE OXIDOREDUCTASE B22 SUBUNIT
PP3C3_33480	Pp6c3_17800	(1 of 3) PTHR13344 - NADH-UBIQUINONE OXIDOREDUCTASE
PP3C14_8260	Pp6c14_4470	(1 of 2) PTHR11117//PTHR11117:SF9 - SUCCINYL-COA SYNTHETASE-RELATED
PP3C20_2020	Pp6c20_1950	(1 of 6) 1.1.1.41 - Isocitrate dehydrogenase (NAD(+)) / Nicotinamide adenine dinucleotide isocitrate dehydrogenase
PP3C13_21410	Pp6c13_10480	(1 of 3) 2.3.3.1 - Citrate (Si)-synthase / Citrate oxaloacetate-lyase ((pro-3S)-CH(2)COO->acetyl-CoA)
PP3C25_1520	Pp6c25_6020	(1 of 3) PTHR12022 - UBIQUINOL-CYTOCHROME C REDUCTASE COMPLEX 14 KD PROTEIN
PP3C9_4370	Pp6c9_2380	(1 of 6) 1.1.1.41 - Isocitrate dehydrogenase (NAD(+)) / Nicotinamide adenine dinucleotide isocitrate dehydrogenase
PP3C6_4230	Pp6c6_2280	(1 of 3) PTHR15184:SF45 - ATP SYNTHASE SUBUNIT BETA-1, MITOCHONDRIAL-RELATED
PP3C9_8460	Pp6c9_4320	(1 of 2) PTHR10849 - NADH DEHYDROGENASE UBIQUINONE IRON-SULFUR PROTEIN 8, MITOCHONDRIAL
PP3C22_17400	Pp6c22_8710	(1 of 1) PTHR10122//PTHR10122:SF3 - CYTOCHROME C OXIDASE SUBUNIT 5B, MITOCHONDRIAL
PP3C7_2560	Pp6c7_1590	(1 of 3) PTHR12980 - UBIQUINOL-CYTOCHROME C REDUCTASE COMPLEX, SUBUNIT X
PP3C27_6780	Pp6c25_1230	(1 of 4) 1.10.3.11 - Ubiquinol oxidase (non-electrogenic) / Ubiquinol oxidase
PP3C21_10840	Pp6c21_5970	(1 of 1) PTHR23382//PTHR23382:SF7 - MALATE DEHYDROGENASE
PP3C2_24870	Pp6c2_13780	(1 of 2) PTHR12448:SF0 - ATP SYNTHASE SUBUNIT EPSILON, MITOCHONDRIAL
PP3C9_16040	Pp6c9_7850	(1 of 6) 1.1.1.41 - Isocitrate dehydrogenase (NAD(+)) / Nicotinamide adenine dinucleotide isocitrate dehydrogenase
PP3C10_17050	Pp6c10_9100	(1 of 3) PTHR13344 - NADH-UBIQUINONE OXIDOREDUCTASE
PP3C11_23610	Pp6c11_13010	(1 of 3) PTHR12980 - UBIQUINOL-CYTOCHROME C REDUCTASE COMPLEX, SUBUNIT X
PP3C11_10550	Pp6c11_6040	(1 of 4) PTHR10266 - CYTOCHROME C1
PP3C2_15080	Pp6c21_7340	(1 of 13) PF12847 - Methyltransferase domain (Methyltransf_18)
PP3C5_3360	Pp6c5_1960	(1 of 3) PTHR11504 - CYTOCHROME C OXIDASE POLYPEPTIDE VIA
PP3C1_1570	Pp6c1_890	(1 of 4) PF02939 - UcrQ family (UcrQ)
PP3C7_2470	Pp6c7_1530	(1 of 2) 4.1.3.1 - Isocitrate lyase / Isocitritase
PP3C11_10650	Pp6c11_6080	(1 of 4) PTHR10266 - CYTOCHROME C1
PP3C23_19500	Pp6c23_9670	(1 of 2) 4.2.1.2 - Fumarate hydratase / Fumarase
PP3C4_20940	Pp6c4_11070	(1 of 9) 1.1.1.37 - Malate dehydrogenase / Malic dehydrogenase
PP3C5_26350	Pp6c5_13570	(1 of 3) PTHR15184:SF45 - ATP SYNTHASE SUBUNIT BETA-1, MITOCHONDRIAL-RELATED
PP3C12_11350	Pp6c12_5610	(1 of 1) 1.3.5.1//1.3.99.1 - Succinate dehydrogenase (quinone) / Succinic dehydrogenase
PP3C7_21160	Pp6c7_11400	(1 of 4) PF02939 - UcrQ family (UcrQ)
PP3C26_10210	Pp6c26_5790	(1 of 3) PTHR15336 - UBIQUINOL-CYTOCHROME C REDUCTASE COMPLEX 7.8 KDA PROTEIN
developmental process involved in reproduction GO:0003006
PP3C13_2300	Pp6c13_1070	(1 of 2) PTHR11946:SF86 - METHIONINE--TRNA LIGASE, CYTOPLASMIC
PP3C1_10040	Pp6c1_5750	(1 of 1) PTHR22734:SF3 - RIBOSOME PRODUCTION FACTOR 1
PP3C6_5360	Pp6c6_2800	(1 of 1) PTHR10887:SF369 - DNA2/NAM7 HELICASE FAMILY PROTEIN
PP3C1_19680	Pp6c1_9400	(1 of 1) 6.1.1.18 - Glutamine--tRNA ligase / Glutaminyl-tRNA synthetase
PP3C16_16950	Pp6c16_13540	(1 of 4) 6.1.1.5 - Isoleucine--tRNA ligase / Isoleucyl-tRNA synthetase
PP3C7_13780	Pp6c7_7810	(1 of 27) PF05678 - VQ motif (VQ)
PP3C7_19740	Pp6c7_10550	(1 of 1) PTHR11702:SF20 - GTP-BINDING PROTEIN OBGC, CHLOROPLASTIC
PP3C8_16870	Pp6c8_8600	(1 of 1) PTHR21231:SF8 - GPN-LOOP GTPASE 1
PP3C2_9830	Pp6c2_5520	(1 of 1) PTHR11946:SF5 - VALYL-TRNA SYNTHETASE, ISOFORM A
PP3C11_1000	Pp6c11_560	(1 of 1) PTHR11956:SF5 - ARGININE--TRNA LIGASE, CYTOPLASMIC
PP3C19_17130	Pp6c19_8950	(1 of 2) PTHR24006:SF449 - PROTEIN C48D1.1, ISOFORM A-RELATED
PP3C12_17590	Pp6c12_8660	(1 of 5) KOG3225 - Mitochondrial import inner membrane translocase, subunit TIM22
PP3C9_4400	Pp6c9_2400	(1 of 1) PTHR13711//PTHR13711:SF199 - SWI/SNF-RELATED CHROMATIN BINDING PROTEIN
PP3C19_5720	Pp6c19_3220	(1 of 1) PTHR22594:SF20 - LYSINE--TRNA LIGASE
PP3C11_19380	Pp6c11_10540	(1 of 1) PTHR11649//PTHR11649:SF60 - MSS1/TRME-RELATED GTP-BINDING PROTEIN
PP3C5_21100	Pp6c5_11040	(1 of 1) PTHR12786:SF2 - SPLICING FACTOR 3A SUBUNIT 3
PP3C17_22310	Pp6c17_11940	(1 of 1) PTHR11089:SF29 - P-LOOP CONTAINING NUCLEOSIDE TRIPHOSPHATE HYDROLASES SUPERFAMILY PROTEIN
PP3C12_6510	Pp6c12_2780	(1 of 1) PTHR12096 - NUCLEAR PROTEIN SKIP-RELATED
PP3C2_27540	Pp6c2_15020	(1 of 2) 6.1.1.2 - Tryptophan--tRNA ligase / Tryptophanyl-tRNA synthetase
PP3C13_19650	Pp6c13_9570	(1 of 1) PTHR23350 - PEROXISOME ASSEMBLY PROTEIN 10
PP3C2_1940	Pp6c2_1140	(1 of 24) PF01535//PF13041 - PPR repeat (PPR) // PPR repeat family (PPR_2)
PP3C20_9790	Pp6c20_6430	(1 of 1) PTHR11203//PTHR11203:SF22 - CLEAVAGE AND POLYADENYLATION SPECIFICITY FACTOR
PP3C15_10750	Pp6c15_5630	(1 of 1) PTHR11735:SF12 - TRNA N6-ADENOSINE THREONYLCARBAMOYLTRANSFERASE, MITOCHONDRIAL-RELATED
PP3C17_13460	Pp6c17_6720	(1 of 1) 2.5.1.39 - 4-hydroxybenzoate polyprenyltransferase / 4-hydroxybenzoate nonaprenyltransferase
PP3C8_21040	Pp6c8_10930	(1 of 1) 2.1.1.181 - 23S rRNA (adenine(1618)-N(6))-methyltransferase / rRNA large subunit methyltransferase F
PP3C24_1010	Pp6c24_430	(1 of 1) PTHR10253 - POLYCOMB PROTEIN
PP3C27_420	Pp6c25_4880	(1 of 1) PTHR21737:SF4 - CACTIN
PP3C18_22450	Pp6c18_10520	(1 of 1) PTHR10612//PTHR10612:SF19 - APOLIPOPROTEIN D
PP3C22_470	Pp6c22_250	(1 of 1) PTHR11214:SF129 - BETA-1,3-GALACTOSYLTRANSFERASE 15
PP3C23_21630	Pp6c23_10660	(1 of 1) PTHR13128:SF12 - VACUOLAR PROTEIN-SORTING-ASSOCIATED PROTEIN 36
PP3C11_14750	Pp6c11_8000	0
PP3C12_18480	Pp6c12_9200	(1 of 10) 6.1.1.17 - Glutamate--tRNA ligase / Glutamyl-tRNA synthetase
PP3C1_32590	Pp6c1_17060	(1 of 1) PTHR12829:SF2 - N6-ADENOSINE-METHYLTRANSFERASE 70 KDA SUBUNIT
PP3C4_18980	Pp6c4_9970	(1 of 1) PTHR13093 - ZINC FINGER HIT DOMAIN CONTAINING PROTEIN 1
PP3C25_11910	Pp6c25_10730	(1 of 10) 6.1.1.17 - Glutamate--tRNA ligase / Glutamyl-tRNA synthetase
PP3C25_14850	Pp6c25_11920	0
PP3C5_17200	Pp6c5_9150	(1 of 1) PTHR12151:SF5 - AT19154P
PP3C1_10010	Pp6c1_5740	(1 of 1) PTHR11451:SF41 - GLUTAMATE--TRNA LIGASE, MITOCHONDRIAL-RELATED
PP3C14_10930	Pp6c14_6040	(1 of 1) PTHR12775 - PROTEIN C20ORF43 HOMOLOG
PP3C7_5520	Pp6c7_3540	(1 of 2) PTHR13161 - SPLICING FACTOR SUPPRESSOR OF WHITE APRICOT
PP3C20_9510	Pp6c20_6270	(1 of 1) PTHR15608 - SPLICING FACTOR U2AF-ASSOCIATED PROTEIN 2
PP3C6_20680	Pp6c6_11190	(1 of 1) PTHR10223 - 26S PROTEASOME NON-ATPASE REGULATORY SUBUNIT 4
PP3C17_7560	Pp6c17_3560	(1 of 1) PTHR31356:SF4 - L-ASCORBATE PEROXIDASE 6-RELATED
PP3C3_23920	Pp6c3_12530	(1 of 1) 1.1.1.25 - Shikimate dehydrogenase / Shikimate:NADP(+) oxidoreductase
PP3C6_11070	Pp6c6_6010	(1 of 3) PTHR33873:SF1 - TRANSCRIPTION FACTOR VOZ1
PP3C23_15390	Pp6c21_7340	(1 of 10) 6.1.1.17 - Glutamate--tRNA ligase / Glutamyl-tRNA synthetase
PP3C17_19890	Pp6c17_10410	(1 of 2) PTHR11695:SF269 - ALCOHOL DEHYDROGENASE CLASS-3
tRNA wobble uridine modification GO:0002098
PP3C17_11290	Pp6c17_5610	(1 of 1) KOG2923 - Uncharacterized conserved protein
PP3C4_6690	Pp6c4_3530	(1 of 2) 2.8.1.4//2.8.1.7 - Cysteine desulfurase / Cysteine desulfurylase
PP3C16_8750	Pp6c16_5160	(1 of 1) PTHR22847:SF447 - ELONGATOR COMPLEX PROTEIN 2
PP3C8_16200	Pp6c8_8150	(1 of 1) PTHR13069:SF21 - PROTEIN C35D10.12
PP3C14_19420	Pp6c14_10570	(1 of 1) KOG2594 - Uncharacterized conserved protein
PP3C8_3890	Pp6c8_2240	(1 of 1) PTHR12747 - IKAPPAB KINASE COMPLEX-ASSOCIATED PROTEIN
PP3C15_11080	Pp6c15_5860	(1 of 1) PTHR14986 - RURM1 PROTEIN
PP3C13_12516	Pp6c13_5760	(1 of 2) PTHR11649//PTHR11649:SF63 - MSS1/TRME-RELATED GTP-BINDING PROTEIN
PP3C27_3320	Pp6c25_4120	(1 of 1) PTHR11807:SF12 - CYTOPLASMIC TRNA 2-THIOLATION PROTEIN 1
PP3C18_17490	Pp6c18_7920	(1 of 1) PTHR21454:SF4 - DPH4 HOMOLOG
PP3C5_13580	Pp6c5_6960	(1 of 1) PTHR15641:SF1 - ELONGATOR COMPLEX PROTEIN 5
PP3C16_24810	Pp6c16_490	(1 of 1) PTHR11806 - GLUCOSE INHIBITED DIVISION PROTEIN A
PP3C2_31740	Pp6c2_17660	(1 of 1) KOG4723 - Uncharacterized conserved protein
PP3C9_23940	Pp6c9_11740	(1 of 1) PTHR12896 - PAX6 NEIGHBOR PROTEIN PAXNEB
de novo' UMP biosynthetic process GO:0044205
PP3C9_12870	Pp6c9_6330	(1 of 2) 1.3.5.2 - Dihydroorotate dehydrogenase (quinone) / DHODH
PP3C3_16990	Pp6c3_8610	(1 of 2) 2.4.2.10//4.1.1.23 - Orotate phosphoribosyltransferase / Orotidylic acid phosphorylase // Orotidine-5'-phosphate decarboxylase / Uridine 5'-monophosphate synthase
PP3C2_19430	Pp6c2_10850	(1 of 2) PTHR11405:SF47 - CARBAMOYL-PHOSPHATE SYNTHASE LARGE CHAIN, CHLOROPLASTIC
PP3C13_8930	Pp6c13_4410	(1 of 2) 3.5.2.3 - Dihydroorotase / DHOase
PP3C1_18250	Pp6c1_10100	(1 of 2) PTHR11405:SF47 - CARBAMOYL-PHOSPHATE SYNTHASE LARGE CHAIN, CHLOROPLASTIC
PP3C11_8230	Pp6c11_4590	(1 of 2) 2.1.3.2 - Aspartate carbamoyltransferase / Carbamylaspartotranskinase
PP3C1_7810	Pp6c1_4370	(1 of 2) 2.1.3.2 - Aspartate carbamoyltransferase / Carbamylaspartotranskinase
PP3C13_16830	Pp6c13_8460	(1 of 2) 2.4.2.10//4.1.1.23 - Orotate phosphoribosyltransferase / Orotidylic acid phosphorylase // Orotidine-5'-phosphate decarboxylase / Uridine 5'-monophosphate synthase
organelle disassembly GO:1903008
PP3C27_2790	Pp6c25_3810	(1 of 2) PTHR10938//PTHR10938:SF2 - TRANSLATION INITIATION FACTOR IF-3
PP3C16_14950	Pp6c16_12300	(1 of 2) PTHR10938//PTHR10938:SF2 - TRANSLATION INITIATION FACTOR IF-3
PP3C15_10770	Pp6c15_5640	(1 of 6) PTHR23077:SF82 - CELL DIVISION CONTROL PROTEIN 48 HOMOLOG D
PP3C3_6980	Pp6c3_3620	(1 of 6) PTHR23077:SF82 - CELL DIVISION CONTROL PROTEIN 48 HOMOLOG D
PP3C11_1040	Pp6c11_600	(1 of 1) PTHR12389 - ZINC FINGER PROTEIN 294
PP3C5_770	Pp6c5_410	(1 of 3) PTHR19868 - RECEPTOR FOR ACTIVATED PROTEIN KINASE C RACK1
PP3C9_3020	Pp6c9_1610	(1 of 6) PTHR23077:SF82 - CELL DIVISION CONTROL PROTEIN 48 HOMOLOG D
PP3C19_13370	Pp6c19_7110	(1 of 1) PTHR22938 - ZINC FINGER PROTEIN 598
PP3C12_11700	Pp6c12_5840	(1 of 3) PTHR23115:SF66 - RIBOSOME-RELEASING FACTOR 2, MITOCHONDRIAL
PP3C26_8300	Pp6c26_5160	(1 of 6) PTHR23077:SF82 - CELL DIVISION CONTROL PROTEIN 48 HOMOLOG D
PP3C6_29680	Pp6c6_15520	(1 of 1) PTHR15239:SF6 - NUCLEAR EXPORT MEDIATOR FACTOR NEMF
PP3C14_5800	Pp6c14_3050	(1 of 2) PTHR10938:SF0 - TRANSLATION INITIATION FACTOR IF-3, MITOCHONDRIAL
PP3C16_13180	Pp6c16_11250	(1 of 3) PTHR19868 - RECEPTOR FOR ACTIVATED PROTEIN KINASE C RACK1

## Sheet: (D)
source	term_name	term_id	highlighted	adjusted_p_value	negative_log10_of_adjusted_p_value	term_size	query_size	intersection_size	effective_domain_size	intersections
GO:BP	carbohydrate metabolic process	GO:0005975	TRUE	3.90367e-11	10.4085	937	2831	279	14217	PP3C6_14770,PP3C25_6990,PP3C13_21430,PP3C4_21250,PP3C20_20350,PP3C13_5280,PP3C16_1070,PP3C24_13530,PP3C3_14330,PP3C4_24030,PP3C3_34520,PP3C7_8510,PP3C22_16360,PP3C11_6560,PP3C18_430,PP3C17_7290,PP3C5_8810,PP3C3_5810,PP3C20_7860,PP3C18_1170,PP3C9_3820,PP3C13_8600,PP3C18_10920,PP3C10_18650,PP3C8_940,PP3C8_8080,PP3C25_15080,PP3C20_6430,PP3C13_20160,PP3C1_35100,PP3C2_34270,PP3C5_5170,PP3C6_21010,PP3C…
GO:BP	mitotic cell cycle	GO:0000278	TRUE	2.57678e-06	5.58892	257	2831	91	14217	PP3C20_4780,PP3C3_34520,PP3C27_6070,PP3C14_11680,PP3C14_12680,PP3C2_13330,PP3C1_25950,PP3C19_14180,PP3C11_22430,PP3C2_1280,PP3C22_17580,PP3C5_20100,PP3C3_11450,PP3C19_3610,PP3C1_38770,PP3C1_5080,PP3C15_17470,PP3C8_24740,PP3C23_20510,PP3C1_39040,PP3C6_7400,PP3C13_14170,PP3C6_320,PP3C24_1350,PP3C6_7500,PP3C2_11870,PP3C8_24650,PP3C26_14490,PP3C15_7150,PP3C1_39350,PP3C7_18430,PP3C18_20260,PP3C2_1330,…
GO:BP	localization	GO:0051179	TRUE	1.47178e-05	4.83216	2470	2831	593	14217	PP3C16_22550,PP3C11_19940,PP3C3_22020,PP3C6_20020,PP3C4_12350,PP3C25_15120,PP3C1_9680,PP3C5_13670,PP3C24_3580,PP3C12_15420,PP3C8_18670,PP3C9_16680,PP3C20_15490,PP3C7_7450,PP3C20_6850,PP3C19_21550,PP3C7_10280,PP3C1_20430,PP3C6_21250,PP3C8_8340,PP3C9_20170,PP3C14_11190,PP3C20_6440,PP3C21_15870,PP3C17_17090,PP3C3_8280,PP3C12_23050,PP3C6_18710,PP3C13_10930,PP3C13_12390,PP3C14_9870,PP3C7_8510,PP3C7_39…
GO:BP	microtubule-based process	GO:0007017	TRUE	2.4194e-05	4.61629	337	2831	109	14217	PP3C6_20020,PP3C25_6260,PP3C13_15600,PP3C16_4640,PP3C23_8650,PP3C11_12850,PP3C5_1180,PP3C17_5100,PP3C1_25950,PP3C17_18420,PP3C4_17450,PP3C5_9840,PP3C14_25480,PP3C5_20100,PP3C14_1560,PP3C17_13440,PP3C3_21360,PP3C11_17850,PP3C4_8720,PP3C14_9830,PP3C2_23900,PP3C1_18150,PP3C20_6180,PP3C6_7400,PP3C13_14170,PP3C17_21780,PP3C24_1350,PP3C6_7500,PP3C2_11870,PP3C1_39350,PP3C24_16930,PP3C3_26490,PP3C9_810,P…
GO:BP	phosphorus metabolic process	GO:0006793	TRUE	4.61831e-05	4.33552	2042	2831	497	14217	PP3C6_14770,PP3C18_12780,PP3C8_2060,PP3C3_10140,PP3C22_22890,PP3C5_4350,PP3C2_30510,PP3C17_19710,PP3C23_1130,PP3C8_19420,PP3C1_33500,PP3C7_8920,PP3C3_25390,PP3C15_2850,PP3C5_5230,PP3C15_5700,PP3C3_20310,PP3C4_2690,PP3C6_14960,PP3C3_19490,PP3C18_9180,PP3C21_5760,PP3C16_13660,PP3C20_4670,PP3C3_18290,PP3C11_24020,PP3C2_29720,PP3C21_6740,PP3C11_13350,PP3C6_12040,PP3C16_11940,PP3C4_24470,PP3C25_1650,P…
GO:BP	lipid metabolic process	GO:0006629	TRUE	0.00026784	3.57212	848	2831	227	14217	PP3C8_21760,PP3C8_2060,PP3C23_4600,PP3C8_1920,PP3C22_13120,PP3C5_28340,PP3C7_8920,PP3C18_6270,PP3C15_2850,PP3C15_13040,PP3C21_5760,PP3C22_7980,PP3C21_6740,PP3C6_12040,PP3C4_24470,PP3C7_7930,PP3C12_14130,PP3C10_13540,PP3C4_21070,PP3C25_14890,PP3C11_14460,PP3C5_23820,PP3C22_8620,PP3C7_7910,PP3C8_19970,PP3C5_20840,PP3C15_13470,PP3C22_4630,PP3C22_5940,PP3C16_12420,PP3C9_17190,PP3C11_19410,PP3C7_2230,…
GO:BP	phosphatidylinositol dephosphorylation	GO:0046856	TRUE	0.026687	1.5737	24	2831	14	14217	PP3C15_2850,PP3C21_6740,PP3C22_8620,PP3C21_20640,PP3C5_9070,PP3C15_20440,PP3C18_13030,PP3C8_5490,PP3C3_31010,PP3C19_21170,PP3C18_20050,PP3C4_950,PP3C18_1400,PP3C17_16770
GO:BP	cell wall organization or biogenesis	GO:0071554	TRUE	0.0289525	1.53831	286	2831	85	14217	PP3C6_14770,PP3C4_21250,PP3C3_34520,PP3C22_16360,PP3C18_430,PP3C18_1170,PP3C13_8600,PP3C10_18650,PP3C3_3640,PP3C25_15080,PP3C6_21010,PP3C18_18940,PP3C2_18020,PP3C3_11340,PP3C5_12660,PP3C4_22420,PP3C18_170,PP3C2_13330,PP3C13_11920,PP3C2_1280,PP3C3_9750,PP3C2_9820,PP3C14_18030,PP3C4_26380,PP3C9_16190,PP3C17_14850,PP3C14_17100,PP3C18_19660,PP3C14_12030,PP3C13_8950,PP3C17_6920,PP3C25_1920,PP3C17_2240…
Physcomitrium Gene Identifier (genome version 3)	Physcomitrium Gene Identifier (genome version 6)	Description
carbohydrate metabolic process GO:0005975
PP3C6_14770	Pp6c6_7610	(1 of 2) 5.3.1.8 - Mannose-6-phosphate isomerase / Phosphomannose isomerase
PP3C25_6990	Pp6c25_8620	(1 of 3) 2.4.1.15//3.1.3.12 - Alpha,alpha-trehalose-phosphate synthase (UDP-forming) / UDP-glucose--glucose-phosphate glucosyltransferase // Trehalose-phosphatase / Trehalose 6-phosphate phosphatase
PP3C13_21430	Pp6c13_10490	(1 of 2) PTHR10353:SF33 - BETA-GLUCOSIDASE-LIKE SFR2, CHLOROPLASTIC
PP3C4_21250	Pp6c4_11250	(1 of 12) PTHR31311:SF5 - XYLOGLUCAN 6-XYLOSYLTRANSFERASE-RELATED
PP3C20_20350	Pp6c20_10780	(1 of 4) PTHR32227:SF78 - CARBOHYDRATE-BINDING X8 DOMAIN-CONTAINING PROTEIN
PP3C13_5280	Pp6c13_2740	(1 of 7) 5.1.3.2 - UDP-glucose 4-epimerase / Uridine diphospho-galactose-4-epimerase
PP3C16_1070	Pp6c16_7430	(1 of 2) PTHR11177:SF219 - CHITINASE-LIKE PROTEIN-RELATED
PP3C24_13530	Pp6c24_7040	(1 of 3) PTHR22925 - GLYCOSYL HYDROLASE 43 FAMILY MEMBER
PP3C3_14330	Pp6c3_7150	(1 of 11) 3.2.1.177//3.2.1.20 - Alpha-D-xyloside xylohydrolase / Alpha-xylosidase // Alpha-glucosidase / Maltase-glucoamylase
PP3C4_24030	Pp6c4_12690	(1 of 6) PTHR22762:SF7 - ALPHA GLUCOSIDASE-LIKE PROTEIN
PP3C3_34520	Pp6c3_18260	(1 of 2) PF00535//PF13632//PF14570 - Glycosyl transferase family 2 (Glycos_transf_2) // Glycosyl transferase family group 2 (Glyco_trans_2_3) // RING/Ubox like zinc-binding domain (zf-RING_4)
PP3C7_8510	Pp6c7_5280	(1 of 1) PTHR11227:SF17 - AUTOPHAGY-SPECIFIC GENE 18, ISOFORM E
PP3C22_16360	Pp6c22_8150	(1 of 8) PTHR31889:SF2 - FUCOSYLTRANSFERASE 2-RELATED
PP3C11_6560	Pp6c11_3590	(1 of 2) PTHR10357:SF118 - ALPHA-AMYLASE 2-RELATED
PP3C18_430	Pp6c18_420	(1 of 12) PTHR31311:SF5 - XYLOGLUCAN 6-XYLOSYLTRANSFERASE-RELATED
PP3C17_7290	Pp6c17_3400	(1 of 4) PTHR10366//PTHR10366:SF326 - NAD DEPENDENT EPIMERASE/DEHYDRATASE
PP3C5_8810	Pp6c5_4650	(1 of 4) 2.4.1.18 - 1,4-alpha-glucan branching enzyme / Glycogen branching enzyme
PP3C3_5810	Pp6c3_3120	(1 of 1) PTHR30031:SF0 - PHOSPHOENOLPYRUVATE CARBOXYKINASE [ATP]
PP3C20_7860	Pp6c20_5360	(1 of 10) 3.2.1.2 - Beta-amylase / Saccharogen amylase
PP3C18_1170	Pp6c18_530	(1 of 12) PTHR31311:SF5 - XYLOGLUCAN 6-XYLOSYLTRANSFERASE-RELATED
PP3C9_3820	Pp6c9_2050	(1 of 3) PTHR12736 - LANC-LIKE PROTEIN
PP3C13_8600	Pp6c13_4170	(1 of 12) PTHR31311:SF5 - XYLOGLUCAN 6-XYLOSYLTRANSFERASE-RELATED
PP3C18_10920	Pp6c18_4760	(1 of 2) 3.2.1.22 - Alpha-galactosidase / Melibiase
PP3C10_18650	Pp6c10_9930	(1 of 15) PTHR31321:SF8 - PECTINESTERASE 8-RELATED
PP3C8_940	Pp6c8_390	(1 of 43) 3.2.1.39 - Glucan endo-1,3-beta-D-glucosidase / Laminarinase
PP3C8_8080	Pp6c8_4250	(1 of 6) PTHR31288:SF10 - O-FUCOSYLTRANSFERASE FAMILY PROTEIN
PP3C25_15080	Pp6c25_12040	(1 of 2) PTHR31321:SF12 - PECTINESTERASE 31
PP3C20_6430	Pp6c20_4410	(1 of 3) KOG2720 - Predicted hydrolase (HIT family)
PP3C13_20160	Pp6c13_9870	(1 of 3) PTHR10357//PTHR10357:SF153 - ALPHA-AMYLASE
PP3C1_35100	Pp6c1_18410	(1 of 36) 4.2.2.2 - Pectate lyase / PPase-N
PP3C2_34270	Pp6c2_19060	(1 of 14) 3.2.1.21 - Beta-glucosidase / Gentobiase
PP3C5_5170	Pp6c5_2930	(1 of 9) 3.2.1.78 - Mannan endo-1,4-beta-mannosidase / Endo-1,4-mannanase
PP3C6_21010	Pp6c6_11380	(1 of 2) PTHR31321:SF12 - PECTINESTERASE 31
PP3C12_20050	Pp6c12_9920	(1 of 12) 3.1.3.12 - Trehalose-phosphatase / Trehalose 6-phosphate phosphatase
PP3C13_11140	Pp6c13_5070	(1 of 1) KOG1065 - Maltase glucoamylase and related hydrolases, glycosyl hydrolase family 31
PP3C19_19100	Pp6c19_9760	(1 of 3) PTHR33921:SF2 - CALVIN CYCLE PROTEIN CP12-1, CHLOROPLASTIC-RELATED
PP3C27_5950	Pp6c25_1580	0
PP3C6_6020	Pp6c6_3310	(1 of 1) 5.3.1.5 - Xylose isomerase / D-xylose ketoisomerase
PP3C3_11340	Pp6c3_5750	(1 of 12) PTHR31311:SF5 - XYLOGLUCAN 6-XYLOSYLTRANSFERASE-RELATED
PP3C5_12660	Pp6c5_6570	(1 of 50) 3.1.1.11 - Pectinesterase / Pectin methylesterase
PP3C4_22420	Pp6c4_11830	(1 of 7) PTHR31707:SF33 - INVERTASE/PECTIN METHYLESTERASE INHIBITOR FAMILY PROTEIN
PP3C5_4460	Pp6c5_2540	(1 of 6) PTHR22762:SF7 - ALPHA GLUCOSIDASE-LIKE PROTEIN
PP3C22_9450	Pp6c22_5050	(1 of 15) 2.7.1.1 - Hexokinase / Hexokinase type IV (glucokinase)
PP3C24_16040	Pp6c24_8270	(1 of 2) PTHR20884:SF8 - GDP-D-GLUCOSE PHOSPHORYLASE 1
PP3C12_14920	Pp6c12_7540	(1 of 1) PTHR22600:SF16 - BETA-HEXOSAMINIDASE 1
PP3C23_9010	Pp6c21_7340	(1 of 2) PTHR23421:SF69 - BETA-GALACTOSIDASE 9
PP3C1_20930	Pp6c1_10720	(1 of 2) PTHR11817:SF28 - PLASTIDIAL PYRUVATE KINASE 4, CHLOROPLASTIC
PP3C4_4370	Pp6c4_2370	(1 of 1) 1.1.1.103 - L-threonine 3-dehydrogenase / TDH
PP3C18_170	Pp6c18_350	(1 of 50) 3.1.1.11 - Pectinesterase / Pectin methylesterase
PP3C14_23320	Pp6c14_12870	(1 of 5) PTHR13697:SF7 - 6-PHOSPHOFRUCTOKINASE 1-RELATED
PP3C2_13330	Pp6c2_7500	(1 of 1) PF00535//PF13632//PF14569 - Glycosyl transferase family 2 (Glycos_transf_2) // Glycosyl transferase family group 2 (Glyco_trans_2_3) // Zinc-binding RING-finger (zf-UDP)
PP3C8_6000	Pp6c8_3250	(1 of 4) 2.4.1.25 - 4-alpha-glucanotransferase / Oligo-1,4-1,4-glucantransferase
PP3C13_11920	Pp6c13_5440	(1 of 4) PTHR13533:SF1 - O-ACETYLTRANSFERASE FAMILY PROTEIN
PP3C20_7870	Pp6c20_5370	(1 of 7) 5.4.2.11 - Phosphoglycerate mutase (2,3-diphosphoglycerate-dependent) / Phosphoglyceromutase
PP3C6_23170	Pp6c6_12260	(1 of 3) PTHR27000:SF97 - LEUCINE-RICH RECEPTOR-LIKE PROTEIN KINASE
PP3C6_7990	Pp6c6_4330	(1 of 5) PTHR13697:SF7 - 6-PHOSPHOFRUCTOKINASE 1-RELATED
PP3C22_7170	Pp6c22_3620	(1 of 10) 2.7.1.4 - Fructokinase / D-fructokinase
PP3C11_18080	Pp6c11_9600	(1 of 2) 3.2.1.22 - Alpha-galactosidase / Melibiase
PP3C2_1280	Pp6c2_740	(1 of 6) PTHR13301:SF35 - CELLULOSE SYNTHASE-LIKE PROTEIN D1-RELATED
PP3C22_12920	Pp6c22_6580	(1 of 3) 1.1.1.27 - L-lactate dehydrogenase / L-lactic dehydrogenase
PP3C25_2760	Pp6c25_6700	(1 of 10) 3.2.1.2 - Beta-amylase / Saccharogen amylase
PP3C3_9750	Pp6c3_4610	(1 of 4) PTHR13533:SF1 - O-ACETYLTRANSFERASE FAMILY PROTEIN
PP3C2_29290	Pp6c21_5560	(1 of 14) 2.4.1.21 - Starch synthase / Starch (bacterial glycogen) synthase
PP3C2_9820	Pp6c2_5510	(1 of 2) PTHR31673:SF3 - COBRA-LIKE EXTRACELLULAR GLYCOSYL-PHOSPHATIDYL INOSITOL-ANCHORED FAMILY PROTEIN-RELATED
PP3C16_4920	Pp6c16_9530	(1 of 2) PTHR10457:SF6 - GALACTOKINASE
PP3C22_5470	Pp6c22_2840	(1 of 1) PTHR11260:SF171 - GLUTATHIONE S-TRANSFERASE DHAR3, CHLOROPLASTIC
PP3C5_19770	Pp6c5_10260	(1 of 4) 2.4.1.13 - Sucrose synthase / Uridine diphosphoglucose-fructose glucosyltransferase
PP3C23_11670	Pp6c23_5380	(1 of 2) 5.4.2.8 - Phosphomannomutase / Phosphomannose mutase
PP3C13_17460	Pp6c13_8700	(1 of 1) 3.2.1.142 - Limit dextrinase / R-enzyme
PP3C15_8540	Pp6c15_4770	(1 of 3) PTHR11817:SF2 - PLASTIDIAL PYRUVATE KINASE 2
PP3C9_16190	Pp6c9_7900	(1 of 3) PTHR10896:SF17 - BETA-1,4-XYLOSYLTRANSFERASE IRX14-RELATED
PP3C2_20820	Pp6c2_11920	(1 of 4) PTHR10366//PTHR10366:SF326 - NAD DEPENDENT EPIMERASE/DEHYDRATASE
PP3C16_19150	Pp6c16_2450	(1 of 3) 2.4.1.15//3.1.3.12 - Alpha,alpha-trehalose-phosphate synthase (UDP-forming) / UDP-glucose--glucose-phosphate glucosyltransferase // Trehalose-phosphatase / Trehalose 6-phosphate phosphatase
PP3C26_4700	Pp6c26_2760	(1 of 4) PTHR11926:SF308 - STEROL 3-BETA-GLUCOSYLTRANSFERASE UGT80A2
PP3C19_7710	Pp6c19_4400	(1 of 14) 2.4.1.21 - Starch synthase / Starch (bacterial glycogen) synthase
PP3C23_3890	Pp6c23_1930	(1 of 8) 3.2.1.15 - Polygalacturonase / Pectinase
PP3C23_18990	Pp6c23_9400	(1 of 1) PTHR30620//PTHR30620:SF25 - PERIPLASMIC BETA-GLUCOSIDASE-RELATED
PP3C10_19150	Pp6c10_10140	(1 of 3) 2.7.1.28 - Triokinase / Triose kinase
PP3C3_28310	Pp6c3_15040	(1 of 11) 3.2.1.177//3.2.1.20 - Alpha-D-xyloside xylohydrolase / Alpha-xylosidase // Alpha-glucosidase / Maltase-glucoamylase
PP3C14_17100	Pp6c14_9410	(1 of 35) 2.4.1.207 - Xyloglucan:xyloglucosyl transferase / Xyloglucan endotransglycosylase
PP3C11_1350	Pp6c11_790	(1 of 14) 3.2.1.21 - Beta-glucosidase / Gentobiase
PP3C13_5060	Pp6c13_2650	(1 of 1) KOG2670 - Enolase
PP3C6_4500	Pp6c6_2400	(1 of 1) PTHR30345 - RIBOSE-5-PHOSPHATE ISOMERASE B
PP3C3_25080	Pp6c3_13240	(1 of 12) 3.1.3.12 - Trehalose-phosphatase / Trehalose 6-phosphate phosphatase
PP3C20_3450	Pp6c20_2860	(1 of 2) 1.1.3.41 - Alditol oxidase / Xylitol oxidase
PP3C15_23450	Pp6c15_11920	(1 of 5) PTHR31741:SF4 - O-FUCOSYLTRANSFERASE FAMILY PROTEIN
PP3C19_3900	Pp6c19_2150	(1 of 2) 3.1.1.17 - Gluconolactonase / Lactonase
PP3C20_12850	Pp6c20_7580	(1 of 1) 1.13.99.1 - Inositol oxygenase / Myo-inositol oxygenase
PP3C24_20380	Pp6c24_10420	(1 of 7) 5.1.3.2 - UDP-glucose 4-epimerase / Uridine diphospho-galactose-4-epimerase
PP3C13_8950	Pp6c13_4420	(1 of 9) 2.4.1.69 - Galactoside 2-alpha-L-fucosyltransferase / Secretor-type beta-galactoside alpha-1->2 fucosyltransferase
PP3C4_28130	Pp6c4_14770	(1 of 9) 3.2.1.78 - Mannan endo-1,4-beta-mannosidase / Endo-1,4-mannanase
PP3C5_10000	Pp6c5_5160	(1 of 2) 2.7.1.30 - Glycerol kinase / Glycerokinase
PP3C15_4870	Pp6c15_2650	(1 of 9) 3.2.1.78 - Mannan endo-1,4-beta-mannosidase / Endo-1,4-mannanase
PP3C2_26540	Pp6c2_14500	(1 of 3) PTHR23344:SF5 - GLYCEROPHOSPHODIESTER PHOSPHODIESTERASE LIKE 6-RELATED
PP3C15_20600	Pp6c15_10300	(1 of 6) PTHR19432 - SUGAR TRANSPORTER
PP3C17_2240	Pp6c17_1250	(1 of 5) PTHR32116:SF4 - POLYGALACTURONATE 4-ALPHA-GALACTURONOSYLTRANSFERASE-RELATED
PP3C22_10270	Pp6c22_5410	(1 of 2) PTHR31490:SF1 - F19C14.2 PROTEIN-RELATED
PP3C16_11260	Pp6c16_3950	(1 of 10) 3.2.1.2 - Beta-amylase / Saccharogen amylase
PP3C24_12550	Pp6c24_6160	(1 of 3) PTHR32116:SF2 - GALACTURONOSYLTRANSFERASE 13-RELATED
PP3C6_19150	Pp6c6_10330	(1 of 1) PTHR10343:SF45 - ALICORN
PP3C16_260	Pp6c16_7010	(1 of 1) PTHR10343:SF58 - PHOSPHOGLUCAN PHOSPHATASE DSP4, CHLOROPLASTIC
PP3C16_20760	Pp6c16_2050	(1 of 2) PTHR22573:SF47 - PHOSPHOGLUCOMUTASE, CYTOPLASMIC 1-RELATED
PP3C15_7150	Pp6c15_4020	(1 of 3) PTHR13301:SF63 - CELLULOSE SYNTHASE A CATALYTIC SUBUNIT 4 [UDP-FORMING]
PP3C23_10010	Pp6c23_4350	(1 of 1) 3.2.1.114 - Mannosyl-oligosaccharide 1,3-1,6-alpha-mannosidase / Mannosidase II
PP3C17_4970	Pp6c17_2190	(1 of 3) PTHR11227:SF18 - WD REPEAT DOMAIN PHOSPHOINOSITIDE-INTERACTING PROTEIN 3
PP3C22_540	Pp6c22_310	(1 of 33) 4.1.1.39 - Ribulose-bisphosphate carboxylase / RuBP carboxylase
PP3C12_24060	Pp6c12_11980	(1 of 4) PTHR11406//PTHR11406:SF11 - PHOSPHOGLYCERATE KINASE
PP3C18_12510	Pp6c18_5520	(1 of 15) 2.7.1.1 - Hexokinase / Hexokinase type IV (glucokinase)
PP3C6_5330	Pp6c6_2770	(1 of 2) PTHR11468:SF3 - GLYCOGEN PHOSPHORYLASE
PP3C14_20870	Pp6c14_11410	(1 of 1) 1.3.2.3 - L-galactonolactone dehydrogenase / L-galactono-gamma-lactone dehydrogenase
PP3C2_20130	Pp6c2_11570	(1 of 2) PTHR12736:SF7 - LANC-LIKE PROTEIN 3 HOMOLOG
PP3C20_16270	Pp6c20_8930	(1 of 11) PF04833 - COBRA-like protein (COBRA)
PP3C2_1330	Pp6c2_760	(1 of 6) PTHR13301:SF35 - CELLULOSE SYNTHASE-LIKE PROTEIN D1-RELATED
PP3C16_11320	Pp6c16_3910	(1 of 4) 3.2.1.55 - Non-reducing end alpha-L-arabinofuranosidase / Arabinosidase
PP3C16_3900	Pp6c16_9070	(1 of 1) KOG2446 - Glucose-6-phosphate isomerase
PP3C16_15860	Pp6c16_12760	(1 of 8) PTHR32227:SF49 - BETA-1,3-GLUCANASE 1-RELATED
PP3C11_9120	Pp6c11_5130	(1 of 12) 5.3.1.1 - Triose-phosphate isomerase / Triosephosphate mutase
PP3C24_8780	Pp6c24_4280	(1 of 3) PTHR23429//PTHR23429:SF6 - GLUCOSE-6-PHOSPHATE 1-DEHYDROGENASE G6PD
PP3C9_18770	Pp6c9_9270	(1 of 2) PTHR10457:SF7 - N-ACETYLGALACTOSAMINE KINASE
PP3C24_15670	Pp6c24_8120	(1 of 14) 1.2.1.12 - Glyceraldehyde-3-phosphate dehydrogenase (phosphorylating) / Triosephosphate dehydrogenase
PP3C23_11630	Pp6c23_5350	(1 of 1) PTHR22981:SF27 - KETOSE-BISPHOSPHATE ALDOLASE CLASS-II FAMILY PROTEIN
PP3C9_4140	Pp6c9_2270	(1 of 2) PTHR12741:SF21 - CALLOSE SYNTHASE 3
PP3C6_29380	Pp6c6_15370	(1 of 2) 4.2.2.23 - Rhamnogalacturonan endolyase / Rhamnogalacturonase B
PP3C19_13990	Pp6c19_7340	(1 of 1) 2.7.1.6//5.1.3.2 - UDP-glucose 4-epimerase / Uridine diphospho-galactose-4-epimerase
PP3C24_12160	Pp6c24_5910	(1 of 2) PTHR31352:SF2 - BETA-AMYLASE 7
PP3C16_20260	Pp6c16_13890	(1 of 5) PTHR13697:SF7 - 6-PHOSPHOFRUCTOKINASE 1-RELATED
PP3C22_6120	Pp6c22_3170	(1 of 14) 2.4.1.21 - Starch synthase / Starch (bacterial glycogen) synthase
PP3C27_1960	Pp6c25_3100	(1 of 7) PTHR32227:SF20 - GLUCAN ENDO-1,3-BETA-GLUCOSIDASE 5
PP3C23_380	Pp6c23_190	(1 of 12) PTHR31311:SF5 - XYLOGLUCAN 6-XYLOSYLTRANSFERASE-RELATED
PP3C19_19220	Pp6c19_9840	(1 of 14) 3.2.1.21 - Beta-glucosidase / Gentobiase
PP3C20_10830	Pp6c20_6900	(1 of 5) PF07470 - Glycosyl Hydrolase Family 88 (Glyco_hydro_88)
PP3C4_19720	Pp6c4_10310	(1 of 3) PTHR27000:SF202 - INACTIVE LEUCINE-RICH REPEAT RECEPTOR-LIKE PROTEIN KINASE CORYNE-RELATED
PP3C3_36450	Pp6c3_19380	(1 of 7) PTHR31707:SF33 - INVERTASE/PECTIN METHYLESTERASE INHIBITOR FAMILY PROTEIN
PP3C18_10930	Pp6c18_4770	(1 of 1) PTHR10994:SF60 - UDP-D-XYLOSE:L-FUCOSE ALPHA-1,3-D-XYLOSYLTRANSFERASE 1-RELATED
PP3C13_4250	Pp6c13_2200	(1 of 4) 4.1.1.32 - Phosphoenolpyruvate carboxykinase (GTP) / Phosphopyruvate carboxylase
PP3C19_8410	Pp6c19_4810	(1 of 1) PTHR22572:SF110 - GLUCOSE-1-PHOSPHATE ADENYLYLTRANSFERASE LARGE SUBUNIT 2, CHLOROPLASTIC
PP3C22_9700	Pp6c22_5140	(1 of 2) PTHR31352:SF2 - BETA-AMYLASE 7
PP3C4_25120	Pp6c4_13240	(1 of 1) PF07944 - Beta-L-arabinofuranosidase, GH127 (Glyco_hydro_127)
PP3C18_10000	Pp6c18_4420	(1 of 3) PTHR10896:SF17 - BETA-1,4-XYLOSYLTRANSFERASE IRX14-RELATED
PP3C1_8270	Pp6c1_4760	(1 of 5) 5.1.3.1 - Ribulose-phosphate 3-epimerase / Xylulose phosphate 3-epimerase
PP3C3_30260	Pp6c3_15860	(1 of 1) PTHR10030 - ALPHA-L-FUCOSIDASE
PP3C22_2040	Pp6c22_1090	(1 of 2) KOG2091 - Predicted member of glycosyl hydrolase family 18
PP3C6_2440	Pp6c6_1370	(1 of 2) PTHR11607:SF3 - LYSOSOMAL ALPHA-MANNOSIDASE
PP3C20_20533	Pp6c20_10850	(1 of 20) 2.4.1.34 - 1,3-beta-glucan synthase / UDP-glucose-1,3-beta-D-glucan glucosyltransferase
PP3C10_13640	Pp6c10_7210	(1 of 3) PTHR31818:SF0 - PROTEIN ROOT HAIR SPECIFIC 17
PP3C24_13310	Pp6c24_6940	(1 of 35) 2.4.1.207 - Xyloglucan:xyloglucosyl transferase / Xyloglucan endotransglycosylase
PP3C25_850	Pp6c25_5650	(1 of 2) PTHR31933:SF3 - O-FUCOSYLTRANSFERASE FAMILY PROTEIN
PP3C18_7680	Pp6c18_3370	(1 of 2) PTHR31490:SF1 - F19C14.2 PROTEIN-RELATED
PP3C8_17070	Pp6c8_8720	(1 of 6) PTHR31288:SF10 - O-FUCOSYLTRANSFERASE FAMILY PROTEIN
PP3C24_16880	Pp6c24_8790	(1 of 2) PTHR11728:SF11 - GLYCEROL-3-PHOSPHATE DEHYDROGENASE [NAD(+)] GPDHC1, CYTOSOLIC
PP3C19_3190	Pp6c19_1750	(1 of 33) 4.1.1.39 - Ribulose-bisphosphate carboxylase / RuBP carboxylase
PP3C16_5490	Pp6c16_9900	(1 of 2) 5.3.1.8 - Mannose-6-phosphate isomerase / Phosphomannose isomerase
PP3C13_15890	Pp6c13_7810	(1 of 4) 2.7.1.17 - Xylulokinase / Xylulose kinase
PP3C8_20500	Pp6c8_10630	(1 of 2) PTHR12170:SF2 - MACROPHAGE ERYTHROBLAST ATTACHER
PP3C10_20860	Pp6c10_11150	(1 of 20) 2.4.1.34 - 1,3-beta-glucan synthase / UDP-glucose-1,3-beta-D-glucan glucosyltransferase
PP3C17_13940	Pp6c17_7070	(1 of 12) 2.7.7.27 - Glucose-1-phosphate adenylyltransferase / ADP-glucose synthase
PP3C26_8580	Pp6c26_5290	(1 of 7) 3.2.1.58 - Glucan 1,3-beta-glucosidase / Exo-1,3-beta-glucosidase
PP3C8_11900	Pp6c8_5570	(1 of 1) PTHR12866:SF2 - UBIQUITIN-LIKE-CONJUGATING ENZYME ATG3
PP3C24_590	Pp6c24_280	(1 of 4) PTHR32227:SF78 - CARBOHYDRATE-BINDING X8 DOMAIN-CONTAINING PROTEIN
PP3C12_19890	Pp6c12_9890	(1 of 33) 4.1.1.39 - Ribulose-bisphosphate carboxylase / RuBP carboxylase
PP3C16_16440	Pp6c16_13160	(1 of 3) PTHR27000:SF202 - INACTIVE LEUCINE-RICH REPEAT RECEPTOR-LIKE PROTEIN KINASE CORYNE-RELATED
PP3C5_9540	Pp6c5_4920	(1 of 5) PTHR22298:SF39 - ENDOGLUCANASE 7
PP3C21_22300	Pp6c21_11510	(1 of 12) PTHR31311:SF5 - XYLOGLUCAN 6-XYLOSYLTRANSFERASE-RELATED
PP3C1_7380	Pp6c1_4060	(1 of 2) PTHR11540:SF27 - MALATE DEHYDROGENASE, GLYOXYSOMAL-RELATED
PP3C24_16190	Pp6c24_8380	(1 of 1) PTHR10683//PTHR10683:SF2 - TRANSALDOLASE
PP3C17_22380	Pp6c17_11970	(1 of 6) PTHR13301:SF35 - CELLULOSE SYNTHASE-LIKE PROTEIN D1-RELATED
PP3C5_17730	Pp6c5_9460	(1 of 2) PTHR10788:SF6 - BCDNA.GH08860
PP3C6_24570	Pp6c6_13010	(1 of 2) PTHR32116:SF20 - GALACTURONOSYLTRANSFERASE 11-RELATED
PP3C1_34020	Pp6c1_17900	(1 of 9) 2.4.1.69 - Galactoside 2-alpha-L-fucosyltransferase / Secretor-type beta-galactoside alpha-1->2 fucosyltransferase
PP3C6_26220	Pp6c6_13770	(1 of 3) PTHR11227:SF18 - WD REPEAT DOMAIN PHOSPHOINOSITIDE-INTERACTING PROTEIN 3
PP3C26_2880	Pp6c26_1760	(1 of 21) 3.2.1.14 - Chitinase / Poly-beta-glucosaminidase
PP3C19_14070	Pp6c19_7390	(1 of 3) 2.7.1.19 - Phosphoribulokinase / Phosphopentokinase
PP3C18_20850	Pp6c18_9520	(1 of 2) 2.4.1.242 - NDP-glucose--starch glucosyltransferase / Waxy protein
PP3C2_27510	Pp6c2_14990	(1 of 14) 3.2.1.21 - Beta-glucosidase / Gentobiase
PP3C5_27410	Pp6c5_14110	(1 of 2) PTHR11177:SF219 - CHITINASE-LIKE PROTEIN-RELATED
PP3C4_10940	Pp6c4_5540	(1 of 5) PTHR31916:SF3 - ALKALINE/NEUTRAL INVERTASE CINV1-RELATED
PP3C22_22380	Pp6c22_9460	(1 of 2) PTHR10357//PTHR10357:SF157 - ALPHA-AMYLASE
PP3C18_21950	Pp6c18_10210	(1 of 5) PTHR13398 - GDP-FUCOSE PROTEIN O-FUCOSYLTRANSFERASE 2
PP3C13_1900	Pp6c13_880	(1 of 2) PTHR11556//PTHR11556:SF17 - FRUCTOSE-1,6-BISPHOSPHATASE-RELATED
PP3C8_21600	Pp6c8_11120	(1 of 14) 1.2.1.12 - Glyceraldehyde-3-phosphate dehydrogenase (phosphorylating) / Triosephosphate dehydrogenase
PP3C9_6840	Pp6c9_3650	(1 of 2) 6.2.1.2 - Butyrate--CoA ligase / Fatty acid thiokinase (medium chain)
PP3C26_5440	Pp6c26_3160	(1 of 3) PTHR33921:SF2 - CALVIN CYCLE PROTEIN CP12-1, CHLOROPLASTIC-RELATED
PP3C3_20980	Pp6c3_10940	(1 of 32) PF10250 - GDP-fucose protein O-fucosyltransferase (O-FucT)
PP3C21_10950	Pp6c21_6050	(1 of 6) 2.7.1.105 - 6-phosphofructo-2-kinase / Phosphofructokinase 2
PP3C18_5160	Pp6c18_2290	(1 of 9) PTHR31311:SF4 - GLYCOSYLTRANSFERASE 3-RELATED
PP3C3_27280	Pp6c3_14260	(1 of 5) PTHR13398 - GDP-FUCOSE PROTEIN O-FUCOSYLTRANSFERASE 2
PP3C19_8330	Pp6c19_4790	(1 of 15) PTHR31321:SF8 - PECTINESTERASE 8-RELATED
PP3C21_16990	Pp6c21_9280	(1 of 36) 4.2.2.2 - Pectate lyase / PPase-N
PP3C3_1090	Pp6c3_570	(1 of 2) PTHR11556//PTHR11556:SF17 - FRUCTOSE-1,6-BISPHOSPHATASE-RELATED
PP3C3_7980	Pp6c3_3860	(1 of 2) PTHR22298:SF57 - ENDOGLUCANASE 10-RELATED
PP3C18_6550	Pp6c18_2880	(1 of 9) PTHR31311:SF4 - GLYCOSYLTRANSFERASE 3-RELATED
PP3C10_12280	Pp6c10_6540	(1 of 1) 5.1.3.3 - Aldose 1-epimerase / Mutarotase
PP3C22_2330	Pp6c22_1250	(1 of 5) PTHR13398 - GDP-FUCOSE PROTEIN O-FUCOSYLTRANSFERASE 2
PP3C27_2570	Pp6c25_3570	(1 of 4) 2.4.1.18 - 1,4-alpha-glucan branching enzyme / Glycogen branching enzyme
PP3C6_240	Pp6c6_270	(1 of 7) 3.2.1.58 - Glucan 1,3-beta-glucosidase / Exo-1,3-beta-glucosidase
PP3C11_23190	Pp6c11_12640	(1 of 2) PTHR23429:SF4 - GLUCOSE-6-PHOSPHATE 1-DEHYDROGENASE 4, CHLOROPLASTIC
PP3C4_10480	Pp6c4_5260	(1 of 4) 2.7.1.17 - Xylulokinase / Xylulose kinase
PP3C4_26740	Pp6c4_14000	(1 of 4) PTHR11926:SF308 - STEROL 3-BETA-GLUCOSYLTRANSFERASE UGT80A2
PP3C20_20340	Pp6c20_10770	(1 of 2) 3.2.1.45 - Glucosylceramidase / D-glucosyl-N-acylsphingosine glucohydrolase
PP3C19_20120	Pp6c19_10240	(1 of 15) 2.7.1.1 - Hexokinase / Hexokinase type IV (glucokinase)
PP3C7_22920	Pp6c7_12160	(1 of 2) 3.1.1.17 - Gluconolactonase / Lactonase
PP3C15_12840	Pp6c15_6640	(1 of 5) PTHR19443:SF16 - HEXOKINASE A, ISOFORM A-RELATED
PP3C21_15710	Pp6c21_8630	(1 of 9) PTHR31311:SF4 - GLYCOSYLTRANSFERASE 3-RELATED
PP3C14_21270	Pp6c14_11640	(1 of 1) PTHR12526//PTHR12526:SF382 - GLYCOSYLTRANSFERASE
PP3C18_8890	Pp6c18_3960	(1 of 6) PTHR22298//PTHR22298:SF32 - ENDO-1,4-BETA-GLUCANASE
PP3C16_16280	Pp6c16_13070	(1 of 1) 2.7.1.3 - Ketohexokinase / Hepatic fructokinase
PP3C11_24300	Pp6c11_13500	(1 of 2) PTHR10159:SF316 - PHOSPHATIDYLGLYCEROPHOSPHATASE AND PROTEIN-TYROSINE PHOSPHATASE 1
PP3C8_24460	Pp6c8_12650	(1 of 2) 5.1.3.2//5.1.3.5 - UDP-glucose 4-epimerase / Uridine diphospho-galactose-4-epimerase
PP3C6_10280	Pp6c6_5690	(1 of 12) 5.3.1.1 - Triose-phosphate isomerase / Triosephosphate mutase
PP3C11_16400	Pp6c11_8880	(1 of 2) PTHR31933:SF3 - O-FUCOSYLTRANSFERASE FAMILY PROTEIN
PP3C1_2420	Pp6c1_1170	(1 of 35) 2.4.1.207 - Xyloglucan:xyloglucosyl transferase / Xyloglucan endotransglycosylase
PP3C1_31540	Pp6c1_16440	(1 of 12) 2.7.7.27 - Glucose-1-phosphate adenylyltransferase / ADP-glucose synthase
PP3C24_9140	Pp6c24_4400	(1 of 2) 3.2.1.37//3.2.1.55 - Xylan 1,4-beta-xylosidase / Xylobiase // Non-reducing end alpha-L-arabinofuranosidase / Arabinosidase
PP3C2_14470	Pp6c2_8220	(1 of 2) PTHR11468:SF3 - GLYCOGEN PHOSPHORYLASE
PP3C14_16940	Pp6c14_9340	(1 of 4) 1.1.1.82 - Malate dehydrogenase (NADP(+)) / NADP-linked malate dehydrogenase
PP3C2_18500	Pp6c2_10520	(1 of 4) PTHR11926:SF308 - STEROL 3-BETA-GLUCOSYLTRANSFERASE UGT80A2
PP3C22_14660	Pp6c22_7530	(1 of 9) PTHR31311:SF4 - GLYCOSYLTRANSFERASE 3-RELATED
PP3C5_5150	Pp6c5_2920	(1 of 4) 3.1.3.37 - Sedoheptulose-bisphosphatase / Sedoheptulose-1,7-bisphosphatase
PP3C26_2050	Pp6c26_1320	(1 of 1) PTHR12866:SF5 - UBIQUITIN-LIKE-CONJUGATING ENZYME ATG10
PP3C10_15340	Pp6c10_8120	(1 of 1) 5.4.2.11//5.4.2.12 - Phosphoglycerate mutase (2,3-diphosphoglycerate-dependent) / Phosphoglyceromutase // Phosphoglycerate mutase (2,3-diphosphoglycerate-independent) / Phosphoglyceromutase
PP3C16_20960	Pp6c16_1940	(1 of 35) 2.4.1.207 - Xyloglucan:xyloglucosyl transferase / Xyloglucan endotransglycosylase
PP3C8_17260	Pp6c8_8870	(1 of 2) PTHR11728:SF11 - GLYCEROL-3-PHOSPHATE DEHYDROGENASE [NAD(+)] GPDHC1, CYTOSOLIC
PP3C25_760	Pp6c25_5620	(1 of 50) 3.1.1.11 - Pectinesterase / Pectin methylesterase
PP3C23_14232	Pp6c23_6630	(1 of 4) PTHR12741:SF14 - CALLOSE SYNTHASE 12
PP3C4_23550	Pp6c4_12400	(1 of 1) PTHR23257:SF382 - PROTEIN KINASE AND PP2C-LIKE DOMAIN-CONTAINING PROTEIN
PP3C1_9660	Pp6c1_5560	(1 of 2) 1.1.1.316 - L-galactose 1-dehydrogenase / L-galDH
PP3C2_3670	Pp6c2_2260	(1 of 2) PTHR10357:SF118 - ALPHA-AMYLASE 2-RELATED
PP3C22_7400	Pp6c22_3780	(1 of 33) 4.1.1.39 - Ribulose-bisphosphate carboxylase / RuBP carboxylase
PP3C6_27130	Pp6c6_14400	(1 of 8) PF12899 - Alkaline and neutral invertase (Glyco_hydro_100)
PP3C6_1830	Pp6c6_1200	(1 of 32) PF10250 - GDP-fucose protein O-fucosyltransferase (O-FucT)
PP3C4_12430	Pp6c4_6380	(1 of 5) PTHR31741:SF4 - O-FUCOSYLTRANSFERASE FAMILY PROTEIN
PP3C21_17800	Pp6c21_9710	(1 of 3) PTHR32227:SF47 - GLYCOSYL HYDROLASES FAMILY PROTEIN
PP3C1_29840	Pp6c1_15620	(1 of 1) PTHR12886 - PIG-M MANNOSYLTRANSFERASE
PP3C16_21040	Pp6c16_1920	(1 of 35) 2.4.1.207 - Xyloglucan:xyloglucosyl transferase / Xyloglucan endotransglycosylase
PP3C5_12750	Pp6c5_6640	(1 of 15) PTHR31321:SF8 - PECTINESTERASE 8-RELATED
PP3C4_11830	Pp6c4_6060	(1 of 43) 3.2.1.39 - Glucan endo-1,3-beta-D-glucosidase / Laminarinase
PP3C6_8620	Pp6c6_4710	(1 of 2) PTHR10457:SF6 - GALACTOKINASE
PP3C15_7520	Pp6c15_4170	(1 of 2) PTHR23421:SF63 - BETA-GALACTOSIDASE 2-RELATED
PP3C11_5330	Pp6c11_2990	(1 of 2) PTHR32227:SF118 - CARBOHYDRATE-BINDING X8 DOMAIN-CONTAINING PROTEIN
PP3C16_2470	Pp6c16_8330	(1 of 6) PTHR22762:SF7 - ALPHA GLUCOSIDASE-LIKE PROTEIN
PP3C10_23130	Pp6c10_12260	(1 of 12) 3.1.3.12 - Trehalose-phosphatase / Trehalose 6-phosphate phosphatase
PP3C6_17670	Pp6c6_9470	(1 of 7) PTHR32227:SF20 - GLUCAN ENDO-1,3-BETA-GLUCOSIDASE 5
PP3C13_15910	Pp6c13_7830	(1 of 33) 4.1.1.39 - Ribulose-bisphosphate carboxylase / RuBP carboxylase
PP3C22_23000	Pp6c22_9220	(1 of 6) PTHR22298//PTHR22298:SF32 - ENDO-1,4-BETA-GLUCANASE
PP3C19_10350	Pp6c19_5880	(1 of 1) PTHR31084:SF0 - ALPHA-L-FUCOSIDASE 2
PP3C11_9800	Pp6c11_5580	(1 of 1) PTHR10551//PTHR10551:SF13 - FASCIN
PP3C25_10350	Pp6c25_9980	(1 of 2) PTHR22573:SF47 - PHOSPHOGLUCOMUTASE, CYTOPLASMIC 1-RELATED
PP3C19_12750	Pp6c19_6810	(1 of 9) PTHR31311:SF4 - GLYCOSYLTRANSFERASE 3-RELATED
PP3C10_19330	Pp6c10_10230	(1 of 20) 2.4.1.34 - 1,3-beta-glucan synthase / UDP-glucose-1,3-beta-D-glucan glucosyltransferase
PP3C4_26640	Pp6c4_13990	(1 of 14) 3.2.1.21 - Beta-glucosidase / Gentobiase
PP3C9_18850	Pp6c9_9330	(1 of 6) PTHR19432 - SUGAR TRANSPORTER
PP3C16_19530	Pp6c16_2220	(1 of 35) 2.4.1.207 - Xyloglucan:xyloglucosyl transferase / Xyloglucan endotransglycosylase
PP3C8_4390	Pp6c8_2520	(1 of 5) PTHR22298:SF39 - ENDOGLUCANASE 7
PP3C8_19540	Pp6c8_10150	(1 of 35) 2.4.1.207 - Xyloglucan:xyloglucosyl transferase / Xyloglucan endotransglycosylase
PP3C11_10560	Pp6c11_6050	(1 of 36) 4.2.2.2 - Pectate lyase / PPase-N
PP3C4_13260	Pp6c4_6800	(1 of 33) 4.1.1.39 - Ribulose-bisphosphate carboxylase / RuBP carboxylase
PP3C3_35190	Pp6c3_18660	(1 of 36) 4.2.2.2 - Pectate lyase / PPase-N
PP3C9_2670	Pp6c9_1400	(1 of 3) PTHR13301:SF63 - CELLULOSE SYNTHASE A CATALYTIC SUBUNIT 4 [UDP-FORMING]
PP3C9_2880	Pp6c9_1500	(1 of 2) 2.7.11.2 - [Pyruvate dehydrogenase (acetyl-transferring)] kinase / Pyruvate dehydrogenase kinase (phosphorylating)
PP3C6_10310	Pp6c6_5700	(1 of 4) 3.2.1.55 - Non-reducing end alpha-L-arabinofuranosidase / Arabinosidase
PP3C4_23720	Pp6c4_12510	(1 of 7) 4.1.1.35 - UDP-glucuronate decarboxylase / UDP-glucuronic acid decarboxylase
PP3C6_24560	Pp6c6_12990	(1 of 10) 2.7.1.4 - Fructokinase / D-fructokinase
PP3C23_13240	Pp6c23_6120	(1 of 9) PF12708 - Pectate lyase superfamily protein (Pectate_lyase_3)
PP3C8_7420	Pp6c8_3950	(1 of 2) PF00535//PF13632//PF14570 - Glycosyl transferase family 2 (Glycos_transf_2) // Glycosyl transferase family group 2 (Glyco_trans_2_3) // RING/Ubox like zinc-binding domain (zf-RING_4)
PP3C17_3060	Pp6c17_1580	(1 of 35) 2.4.1.207 - Xyloglucan:xyloglucosyl transferase / Xyloglucan endotransglycosylase
PP3C23_15560	Pp6c23_7490	(1 of 2) 2.7.1.16 - Ribulokinase / L-ribulokinase
PP3C22_2470	Pp6c22_1310	(1 of 7) PTHR32227:SF20 - GLUCAN ENDO-1,3-BETA-GLUCOSIDASE 5
PP3C3_26090	Pp6c3_13770	(1 of 5) PTHR22958 - RELATED TO MULTIFUNCTIONAL CYCLIN-DEPENDENT KINASE-RELATED
PP3C1_32570	Pp6c1_17040	(1 of 10) 2.7.1.4 - Fructokinase / D-fructokinase
PP3C6_18070	Pp6c6_9770	(1 of 6) 5.3.1.9 - Glucose-6-phosphate isomerase / Phosphosaccharomutase
PP3C7_10090	Pp6c7_6030	(1 of 1) PTHR23344:SF28 - GLYCEROPHOSPHODIESTER PHOSPHODIESTERASE 1
PP3C9_20950	Pp6c9_10560	(1 of 1) PTHR31741:SF3 - O-FUCOSYLTRANSFERASE-LIKE PROTEIN
PP3C9_23650	Pp6c9_11620	(1 of 1) 2.4.1.99 - Sucrose:sucrose fructosyltransferase / Sucrose:sucrose 1-fructosyltransferase
PP3C19_4120	Pp6c19_2270	(1 of 1) 3.2.1.84 - Glucan 1,3-alpha-glucosidase / Exo-1,3-alpha-glucanase
PP3C14_11550	Pp6c14_6500	(1 of 4) PTHR10366//PTHR10366:SF326 - NAD DEPENDENT EPIMERASE/DEHYDRATASE
PP3C26_14520	Pp6c26_8010	(1 of 4) PTHR13533:SF1 - O-ACETYLTRANSFERASE FAMILY PROTEIN
PP3C22_90	Pp6c22_60	(1 of 5) PTHR32116:SF4 - POLYGALACTURONATE 4-ALPHA-GALACTURONOSYLTRANSFERASE-RELATED
PP3C6_7160	Pp6c6_3900	(1 of 9) PF12708 - Pectate lyase superfamily protein (Pectate_lyase_3)
PP3C22_19760	Pp6c22_10550	(1 of 36) 4.2.2.2 - Pectate lyase / PPase-N
mitotic cell cycle GO:0000278
PP3C20_4780	Pp6c20_3460	(1 of 37) PF00134 - Cyclin, N-terminal domain (Cyclin_N)
PP3C3_34520	Pp6c3_18260	(1 of 2) PF00535//PF13632//PF14570 - Glycosyl transferase family 2 (Glycos_transf_2) // Glycosyl transferase family group 2 (Glyco_trans_2_3) // RING/Ubox like zinc-binding domain (zf-RING_4)
PP3C27_6070	Pp6c25_1510	(1 of 7) PTHR24056:SF178 - CYCLIN-DEPENDENT KINASE B2-1-RELATED
PP3C14_11680	Pp6c14_6570	(1 of 3) PTHR23415 - CYCLIN-DEPENDENT KINASES REGULATORY SUBUNIT/60S RIBOSOME SUBUNIT BIOGENESIS PROTEIN NIP7
PP3C14_12680	Pp6c14_7150	(1 of 7) PTHR24056:SF178 - CYCLIN-DEPENDENT KINASE B2-1-RELATED
PP3C2_13330	Pp6c2_7500	(1 of 1) PF00535//PF13632//PF14569 - Glycosyl transferase family 2 (Glycos_transf_2) // Glycosyl transferase family group 2 (Glyco_trans_2_3) // Zinc-binding RING-finger (zf-UDP)
PP3C1_25950	Pp6c1_13650	(1 of 4) PTHR14326:SF17 - PROTEIN TPX2-RELATED
PP3C19_14180	Pp6c19_7500	(1 of 4) PTHR28637:SF1 - DNA REPLICATION FACTOR CDT1
PP3C11_22430	Pp6c11_12160	(1 of 2) KOG2328 - Chromosome condensation complex Condensin, subunit H
PP3C2_1280	Pp6c2_740	(1 of 6) PTHR13301:SF35 - CELLULOSE SYNTHASE-LIKE PROTEIN D1-RELATED
PP3C22_17580	Pp6c22_8810	(1 of 1) KOG4762 - DNA replication factor
PP3C5_20100	Pp6c5_10400	(1 of 14) 2.4.2.1 - Purine-nucleoside phosphorylase / PNPase
PP3C3_11450	Pp6c3_5810	(1 of 3) PTHR16220 - WD REPEAT PROTEIN 8-RELATED
PP3C19_3610	Pp6c19_1980	(1 of 3) PTHR10169:SF38 - DNA TOPOISOMERASE 2
PP3C1_38770	Pp6c1_20290	(1 of 10) PTHR10177:SF212 - CYCLIN-A2-1-RELATED
PP3C1_5080	Pp6c1_2790	(1 of 7) PTHR24056:SF178 - CYCLIN-DEPENDENT KINASE B2-1-RELATED
PP3C15_17470	Pp6c15_8720	(1 of 2) PTHR10177:SF206 - CYCLIN-D1-1
PP3C8_24740	Pp6c8_12750	0
PP3C23_20510	Pp6c23_10120	(1 of 37) PF00134 - Cyclin, N-terminal domain (Cyclin_N)
PP3C1_39040	Pp6c1_20490	(1 of 10) PTHR10177:SF212 - CYCLIN-A2-1-RELATED
PP3C6_7400	Pp6c6_4030	(1 of 14) 2.4.2.1 - Purine-nucleoside phosphorylase / PNPase
PP3C13_14170	Pp6c13_6510	(1 of 4) PTHR24115:SF515 - KINESIN MOTOR PROTEIN-RELATED PROTEIN-RELATED
PP3C6_320	Pp6c6_330	(1 of 1) KOG0596 - Dual specificity; serine/threonine and tyrosine kinase
PP3C24_1350	Pp6c24_560	(1 of 1) PTHR11915 - SPECTRIN/FILAMIN RELATED CYTOSKELETAL PROTEIN
PP3C6_7500	Pp6c6_4090	(1 of 14) 2.4.2.1 - Purine-nucleoside phosphorylase / PNPase
PP3C2_11870	Pp6c2_6730	(1 of 2) PTHR24350 - SERINE/THREONINE-PROTEIN KINASE IAL-RELATED
PP3C8_24650	Pp6c8_12700	0
PP3C26_14490	Pp6c26_7990	(1 of 1) PTHR19932 - WD REPEAT AND HMG-BOX DNA BINDING PROTEIN
PP3C15_7150	Pp6c15_4020	(1 of 3) PTHR13301:SF63 - CELLULOSE SYNTHASE A CATALYTIC SUBUNIT 4 [UDP-FORMING]
PP3C1_39350	Pp6c1_20610	(1 of 2) PTHR24350 - SERINE/THREONINE-PROTEIN KINASE IAL-RELATED
PP3C7_18430	Pp6c7_10000	(1 of 7) PTHR24056:SF178 - CYCLIN-DEPENDENT KINASE B2-1-RELATED
PP3C18_20260	Pp6c18_9240	(1 of 3) PTHR10169:SF38 - DNA TOPOISOMERASE 2
PP3C2_1330	Pp6c2_760	(1 of 6) PTHR13301:SF35 - CELLULOSE SYNTHASE-LIKE PROTEIN D1-RELATED
PP3C2_8770	Pp6c2_4910	(1 of 10) PTHR10177:SF212 - CYCLIN-A2-1-RELATED
PP3C13_8720	Pp6c13_4260	(1 of 3) PTHR16220 - WD REPEAT PROTEIN 8-RELATED
PP3C24_11460	Pp6c24_5550	(1 of 4) PTHR21567:SF9 - CLIP-ASSOCIATING PROTEIN
PP3C9_18910	Pp6c9_9380	(1 of 2) PTHR10177:SF196 - CYCLIN-B2-1-RELATED
PP3C7_8870	Pp6c7_5450	(1 of 1) PTHR10643 - KINETOCHORE PROTEIN NDC80
PP3C15_21520	Pp6c15_10680	(1 of 2) PTHR10177:SF196 - CYCLIN-B2-1-RELATED
PP3C3_15290	Pp6c3_7680	(1 of 2) PTHR24056//PTHR24056:SF230 - CELL DIVISION PROTEIN KINASE
PP3C11_10380	Pp6c11_5940	(1 of 7) PTHR24056:SF178 - CYCLIN-DEPENDENT KINASE B2-1-RELATED
PP3C5_10270	Pp6c5_5350	(1 of 1) PF06886//PF07839 - Targeting protein for Xklp2 (TPX2) (TPX2) // Plant calmodulin-binding domain (CaM_binding)
PP3C8_6860	Pp6c8_3700	(1 of 4) PTHR21567:SF9 - CLIP-ASSOCIATING PROTEIN
PP3C24_5040	Pp6c24_2400	(1 of 2) PTHR14030 - MITOTIC CHECKPOINT SERINE/THREONINE-PROTEIN KINASE BUB1
PP3C5_11060	Pp6c5_5690	0
PP3C11_24620	Pp6c21_7340	(1 of 1) PTHR19302:SF37 - GAMMA-TUBULIN COMPLEX COMPONENT 6
PP3C16_3910	Pp6c16_9080	(1 of 7) PTHR24056:SF178 - CYCLIN-DEPENDENT KINASE B2-1-RELATED
PP3C6_19990	Pp6c6_10790	(1 of 1) PF15003 - HAUS augmin-like complex subunit 2 (HAUS2)
PP3C9_2440	Pp6c9_1320	(1 of 4) PTHR13742:SF17 - RE32990P-RELATED
PP3C6_12520	Pp6c6_6740	(1 of 1) PTHR24067//PTHR24067:SF121 - UBIQUITIN-CONJUGATING ENZYME E2
PP3C12_6220	Pp6c12_2660	(1 of 1) PTHR21650:SF2 - KINETOCHORE PROTEIN NUF2
PP3C23_1190	Pp6c23_570	(1 of 4) PTHR19302:SF13 - GAMMA-TUBULIN COMPLEX COMPONENT 2
PP3C1_24880	Pp6c1_13020	(1 of 1) PTHR12900 - MITOTIC AND DNA DAMAGE CHECKPOINT PROTEIN HUS1
PP3C2_3070	Pp6c2_1920	(1 of 2) PTHR24115:SF478 - KINESIN-LIKE PROTEIN
PP3C5_20690	Pp6c5_10770	(1 of 14) 2.4.2.1 - Purine-nucleoside phosphorylase / PNPase
PP3C15_13500	Pp6c15_6890	0
PP3C17_22380	Pp6c17_11970	(1 of 6) PTHR13301:SF35 - CELLULOSE SYNTHASE-LIKE PROTEIN D1-RELATED
PP3C4_14090	Pp6c4_7310	(1 of 1) PTHR12162 - NIBRIN-RELATED
PP3C7_8690	Pp6c7_5380	(1 of 2) PTHR24115:SF463 - KINESIN-LIKE PROTEIN-RELATED
PP3C3_17710	Pp6c3_9060	(1 of 4) PTHR24115:SF515 - KINESIN MOTOR PROTEIN-RELATED PROTEIN-RELATED
PP3C1_39120	Pp6c1_20540	(1 of 10) PTHR10177:SF212 - CYCLIN-A2-1-RELATED
PP3C7_570	Pp6c7_450	(1 of 3) 3.1.11.2 - Exodeoxyribonuclease III / Exonuclease III
PP3C5_21110	Pp6c21_5560	(1 of 1) PTHR24419 - INTERLEUKIN-1 RECEPTOR-ASSOCIATED KINASE
PP3C3_3110	Pp6c3_1780	(1 of 4) KOG4378 - Nuclear protein COP1
PP3C2_16690	Pp6c2_9340	(1 of 2) PTHR22983:SF15 - SERINE/THREONINE-PROTEIN KINASE ULK4
PP3C3_32300	Pp6c3_17050	(1 of 2) PTHR14222 - CONDENSIN
PP3C13_8840	Pp6c13_4350	(1 of 1) PTHR18937:SF9 - STRUCTURAL MAINTENANCE OF CHROMOSOMES PROTEIN 2
PP3C26_10570	Pp6c26_6000	(1 of 4) PTHR24115:SF515 - KINESIN MOTOR PROTEIN-RELATED PROTEIN-RELATED
PP3C17_11160	Pp6c17_5570	(1 of 4) PTHR14326:SF17 - PROTEIN TPX2-RELATED
PP3C22_14670	Pp6c22_7540	(1 of 1) PTHR14418 - CONDENSIN COMPLEX SUBUNIT 3-RELATED
PP3C2_8700	Pp6c2_4880	(1 of 10) PTHR10177:SF212 - CYCLIN-A2-1-RELATED
PP3C23_21870	Pp6c23_10840	(1 of 6) PTHR11588:SF101 - TUBULIN ALPHA-2 CHAIN-RELATED
PP3C2_26580	Pp6c2_14520	(1 of 14) 2.4.2.1 - Purine-nucleoside phosphorylase / PNPase
PP3C4_13910	Pp6c4_7190	(1 of 1) PTHR11842:SF11 - MITOTIC SPINDLE ASSEMBLY CHECKPOINT PROTEIN MAD2A
PP3C13_20560	Pp6c13_10120	(1 of 2) KOG2001 - Gamma-tubulin complex, DGRIP84/SPC97 component
PP3C14_9080	Pp6c14_4900	(1 of 2) PF16740 - Spindle and kinetochore-associated protein 2 (SKA2)
PP3C23_4540	Pp6c23_1740	(1 of 4) PTHR14326:SF17 - PROTEIN TPX2-RELATED
PP3C17_22710	Pp6c17_12130	(1 of 10) PTHR10177:SF212 - CYCLIN-A2-1-RELATED
PP3C11_18240	Pp6c11_9710	(1 of 2) PTHR24115:SF463 - KINESIN-LIKE PROTEIN-RELATED
PP3C16_20900	Pp6c16_1980	(1 of 4) PTHR22974 - MIXED LINEAGE PROTEIN KINASE
PP3C8_20000	Pp6c8_10450	(1 of 4) PTHR19302:SF13 - GAMMA-TUBULIN COMPLEX COMPONENT 2
PP3C2_9020	Pp6c2_5010	(1 of 10) PTHR10177:SF212 - CYCLIN-A2-1-RELATED
PP3C1_39100	Pp6c1_20520	(1 of 10) PTHR10177:SF212 - CYCLIN-A2-1-RELATED
PP3C15_2800	Pp6c15_1440	(1 of 4) PTHR13742:SF17 - RE32990P-RELATED
PP3C16_6240	Pp6c16_6790	(1 of 7) PTHR11588:SF48 - TUBULIN ALPHA-1 CHAIN-RELATED
PP3C2_13760	Pp6c2_7800	(1 of 1) PF05859 - Mis12 protein (Mis12)
PP3C9_2670	Pp6c9_1400	(1 of 3) PTHR13301:SF63 - CELLULOSE SYNTHASE A CATALYTIC SUBUNIT 4 [UDP-FORMING]
PP3C12_14250	Pp6c12_7110	(1 of 6) PTHR11588:SF101 - TUBULIN ALPHA-2 CHAIN-RELATED
PP3C8_7420	Pp6c8_3950	(1 of 2) PF00535//PF13632//PF14570 - Glycosyl transferase family 2 (Glycos_transf_2) // Glycosyl transferase family group 2 (Glyco_trans_2_3) // RING/Ubox like zinc-binding domain (zf-RING_4)
PP3C1_31370	Pp6c1_16330	(1 of 7) PTHR24056:SF178 - CYCLIN-DEPENDENT KINASE B2-1-RELATED
PP3C2_32580	Pp6c2_18240	(1 of 1) PTHR16684 - CENTROMERE PROTEIN C
localization GO:0051179
PP3C16_22550	Pp6c16_1290	(1 of 11) PTHR11730:SF38 - AMMONIUM TRANSPORTER 2
PP3C11_19940	Pp6c11_10800	(1 of 1) PTHR22950//PTHR22950:SF279 - AMINO ACID TRANSPORTER
PP3C3_22020	Pp6c3_11510	(1 of 2) PTHR11119//PTHR11119:SF36 - XANTHINE-URACIL / VITAMIN C PERMEASE FAMILY MEMBER
PP3C6_20020	Pp6c6_10810	(1 of 4) PTHR15751 - HUNTINGTIN ASSOCIATED PROTEIN 1/LATERAL SCLEROSIS-RELATED
PP3C4_12350	Pp6c4_6330	(1 of 23) PF00892 - EamA-like transporter family (EamA)
PP3C25_15120	Pp6c25_12060	(1 of 2) PTHR10332:SF30 - EQUILIBRATIVE NUCLEOTIDE TRANSPORTER 2
PP3C1_9680	Pp6c1_5570	(1 of 5) PF03169 - OPT oligopeptide transporter protein (OPT)
PP3C5_13670	Pp6c5_7000	(1 of 11) PTHR11730:SF38 - AMMONIUM TRANSPORTER 2
PP3C24_3580	Pp6c24_1480	(1 of 3) PTHR11958 - SODIUM/DICARBOXYLATE SYMPORTER-RELATED
PP3C12_15420	Pp6c12_7800	(1 of 3) PTHR14146 - EXOCYST COMPLEX COMPONENT 4
PP3C8_18670	Pp6c8_9710	(1 of 3) PTHR24223:SF246 - ABC TRANSPORTER C FAMILY MEMBER 14-RELATED
PP3C9_16680	Pp6c9_8120	(1 of 2) PTHR13018:SF30 - EARLY-RESPONSIVE TO DEHYDRATION STRESS PROTEIN (ERD4)
PP3C20_15490	Pp6c20_8480	(1 of 1) PTHR11360 - MONOCARBOXYLATE TRANSPORTER
PP3C7_7450	Pp6c7_4780	(1 of 2) PTHR12875:SF0 - GOLGI TO ER TRAFFIC PROTEIN 4 HOMOLOG
PP3C20_6850	Pp6c20_4690	(1 of 3) PTHR11654:SF96 - PEPTIDE TRANSPORTER FAMILY 1
PP3C19_21550	Pp6c19_10930	(1 of 1) KOG0252 - Inorganic phosphate transporter
PP3C7_10280	Pp6c7_6170	(1 of 7) PTHR11562:SF33 - METAL TOLERANCE PROTEIN 11
PP3C1_20430	Pp6c1_8980	(1 of 2) PTHR23180//PTHR23180:SF275 - CENTAURIN/ARF
PP3C6_21250	Pp6c6_11480	(1 of 4) PTHR22883:SF15 - PROTEIN S-ACYLTRANSFERASE 19-RELATED
PP3C8_8340	Pp6c8_4320	(1 of 6) PF03222 - Tryptophan/tyrosine permease family (Trp_Tyr_perm)
PP3C9_20170	Pp6c9_10120	(1 of 2) PTHR22950:SF240 - TRANSMEMBRANE AMINO ACID TRANSPORTER-RELATED
PP3C14_11190	Pp6c14_6170	(1 of 3) PTHR24413:SF116 - REGULATORY PROTEIN NPR5-RELATED
PP3C20_6440	Pp6c20_4420	(1 of 3) PTHR11003:SF126 - POTASSIUM INWARD RECTIFIER (KIR)-LIKE CHANNEL 3-RELATED
PP3C21_15870	Pp6c21_8700	(1 of 1) PTHR24089:SF212 - MITOCHONDRIAL SUBSTRATE CARRIER FAMILY PROTEIN UCPB
PP3C17_17090	Pp6c17_8790	(1 of 14) PTHR11654:SF76 - PROTEIN NRT1/ PTR FAMILY 8.1-RELATED
PP3C3_8280	Pp6c3_4030	(1 of 59) PTHR22814:SF105 - HEAVY METAL TRANSPORT/DETOXIFICATION DOMAIN-CONTAINING PROTEIN
PP3C12_23050	Pp6c12_11320	(1 of 1) PTHR11153 - SIDEROFLEXIN
PP3C6_18710	Pp6c6_10040	0
PP3C13_10930	Pp6c13_5020	(1 of 4) PTHR11119:SF28 - NUCLEOBASE-ASCORBATE TRANSPORTER 12
PP3C13_12390	Pp6c13_5680	(1 of 3) PTHR22950:SF235 - LYSINE HISTIDINE TRANSPORTER 1-RELATED
PP3C14_9870	Pp6c14_5490	(1 of 2) PTHR13302 - CONSERVED OLIGOMERIC GOLGI COMPLEX COMPONENT 3
PP3C7_8510	Pp6c7_5280	(1 of 1) PTHR11227:SF17 - AUTOPHAGY-SPECIFIC GENE 18, ISOFORM E
PP3C7_3910	Pp6c7_2440	(1 of 2) PTHR10774//PTHR10774:SF92 - EXTENDED SYNAPTOTAGMIN-RELATED
PP3C18_22220	Pp6c18_10390	(1 of 7) PTHR11730:SF39 - AMMONIUM TRANSPORTER 1 MEMBER 2
PP3C5_25220	Pp6c5_12960	(1 of 59) PTHR22814:SF105 - HEAVY METAL TRANSPORT/DETOXIFICATION DOMAIN-CONTAINING PROTEIN
PP3C13_15460	Pp6c13_7460	(1 of 4) PTHR23500:SF8 - MONOSACCHARIDE-SENSING PROTEIN 1
PP3C19_2790	Pp6c19_1570	(1 of 1) PTHR11206//PTHR11206:SF60 - MULTIDRUG RESISTANCE PROTEIN
PP3C2_6560	Pp6c2_3990	(1 of 2) PTHR24064:SF245 - ORGANIC CATION/CARNITINE TRANSPORTER 7
PP3C20_18320	Pp6c20_10040	(1 of 59) PTHR22814:SF105 - HEAVY METAL TRANSPORT/DETOXIFICATION DOMAIN-CONTAINING PROTEIN
PP3C12_5540	Pp6c12_2390	(1 of 2) PTHR18966 - IONOTROPIC GLUTAMATE RECEPTOR
PP3C2_8660	Pp6c2_4850	(1 of 2) 3.6.3.5 - Zinc-exporting ATPase / Zn(2+)-exporting ATPase
PP3C9_15010	Pp6c9_7430	(1 of 3) PTHR22951//PTHR22951:SF13 - CLATHRIN ASSEMBLY PROTEIN
PP3C8_9720	Pp6c8_4760	(1 of 92) PF07690 - Major Facilitator Superfamily (MFS_1)
PP3C25_11340	Pp6c25_10520	(1 of 59) PTHR22814:SF105 - HEAVY METAL TRANSPORT/DETOXIFICATION DOMAIN-CONTAINING PROTEIN
PP3C3_22090	Pp6c3_11560	(1 of 2) PTHR11785:SF367 - AMINO-ACID PERMEASE BAT1
PP3C20_8650	Pp6c21_7340	(1 of 4) PTHR10774:SF50 - SYNAPTOTAGMIN-1-RELATED
PP3C1_1390	Pp6c1_840	(1 of 8) PTHR22765:SF56 - VACUOLAR-SORTING RECEPTOR 5-RELATED
PP3C7_14170	Pp6c7_7970	(1 of 3) PF00169//PF01237 - PH domain (PH) // Oxysterol-binding protein (Oxysterol_BP)
PP3C10_22510	Pp6c10_12030	(1 of 3) PTHR31563:SF1 - ION CHANNEL POLLUX-RELATED
PP3C14_8610	Pp6c14_4620	(1 of 4) PTHR30566:SF13 - MECHANOSENSITIVE ION CHANNEL PROTEIN 2, CHLOROPLASTIC
PP3C22_2400	Pp6c22_1290	(1 of 5) PTHR32468:SF0 - K(+)/H(+) ANTIPORTER 1
PP3C2_27650	Pp6c2_15100	(1 of 3) PTHR11689:SF92 - H(+)/CL(-) EXCHANGE TRANSPORTER 7
PP3C3_10750	Pp6c3_5280	(1 of 3) PF01094 - Receptor family ligand binding region (ANF_receptor)
PP3C25_6140	Pp6c25_8230	(1 of 6) KOG2615 - Permease of the major facilitator superfamily
PP3C24_19310	Pp6c24_9770	(1 of 6) PTHR11767 - INWARD RECTIFIER POTASSIUM CHANNEL
PP3C25_12520	Pp6c25_10910	(1 of 11) PTHR11730:SF38 - AMMONIUM TRANSPORTER 2
PP3C1_21890	Pp6c1_11290	(1 of 2) PTHR11819 - SODIUM/SOLUTE SYMPORTER
PP3C12_18380	Pp6c12_9100	(1 of 8) PTHR13018:SF22 - EARLY-RESPONSIVE TO DEHYDRATION STRESS PROTEIN (ERD4)
PP3C22_8120	Pp6c22_4290	(1 of 4) PTHR23500:SF8 - MONOSACCHARIDE-SENSING PROTEIN 1
PP3C10_3200	Pp6c10_1650	(1 of 8) PTHR10166 - VOLTAGE-DEPENDENT CALCIUM CHANNEL SUBUNIT ALPHA-2/DELTA-RELATED
PP3C16_14280	Pp6c16_11830	(1 of 2) PTHR10110:SF86 - SODIUM/HYDROGEN EXCHANGER 7-RELATED
PP3C12_5490	Pp6c12_2370	(1 of 9) PTHR22950//PTHR22950:SF230 - AMINO ACID TRANSPORTER
PP3C1_37590	Pp6c21_5560	(1 of 3) PTHR11206//PTHR11206:SF137 - MULTIDRUG RESISTANCE PROTEIN
PP3C1_23940	Pp6c1_12560	(1 of 10) PTHR19957:SF80 - SYNTAXIN-123-RELATED
PP3C3_11320	Pp6c3_5720	(1 of 2) PTHR22950:SF319 - GABA TRANSPORTER 1
PP3C22_19910	Pp6c22_10480	(1 of 3) PTHR11958 - SODIUM/DICARBOXYLATE SYMPORTER-RELATED
PP3C1_7170	Pp6c1_3940	(1 of 11) KOG0092 - GTPase Rab5/YPT51 and related small G protein superfamily GTPases
PP3C27_5950	Pp6c25_1580	0
PP3C20_17480	Pp6c20_9580	(1 of 2) PTHR31851:SF16 - MEMBRANE PROTEIN OF ER BODY 2
PP3C21_17980	Pp6c21_9740	(1 of 2) PTHR24089:SF270 - SOLUTE CARRIER FAMILY 25 MEMBER 48
PP3C15_13470	Pp6c15_6870	0
PP3C27_6710	Pp6c25_1250	(1 of 5) PTHR10774:SF91 - SYNAPTOTAGMIN-5
PP3C23_12700	Pp6c23_5810	(1 of 2) PTHR22950:SF319 - GABA TRANSPORTER 1
PP3C22_7010	Pp6c22_3490	(1 of 7) KOG0094 - GTPase Rab6/YPT6/Ryh1, small G protein superfamily
PP3C19_3540	Pp6c19_1920	(1 of 1) PTHR11119:SF9 - ADENINE/GUANINE PERMEASE AZG1
PP3C9_17190	Pp6c9_8320	(1 of 3) 3.1.1.4 - Phospholipase A(2) / Phospholipase A2
PP3C19_4840	Pp6c19_2760	(1 of 4) PTHR22950:SF237 - AMINO ACID TRANSPORTER-RELATED
PP3C24_6290	Pp6c24_3080	(1 of 6) PTHR11767 - INWARD RECTIFIER POTASSIUM CHANNEL
PP3C16_12080	Pp6c16_10460	(1 of 11) PTHR11730:SF38 - AMMONIUM TRANSPORTER 2
PP3C1_15530	Pp6c1_8250	(1 of 1) KOG2148 - Exocyst protein Sec3
PP3C10_14060	Pp6c10_7420	(1 of 3) PTHR11689//PTHR11689:SF94 - CHLORIDE CHANNEL
PP3C15_19690	Pp6c15_9740	(1 of 3) PTHR31419:SF1 - AUXIN EFFLUX CARRIER FAMILY PROTEIN
PP3C9_8630	Pp6c9_4440	(1 of 3) PTHR10766:SF37 - ENDOMEMBRANE PROTEIN 70 FAMILY PROTEIN
PP3C7_12140	Pp6c7_7090	(1 of 3) KOG0208 - Cation transport ATPase
PP3C10_9020	Pp6c10_4910	(1 of 3) PTHR10046:SF24 - LON PROTEASE HOMOLOG 2, PEROXISOMAL
PP3C16_830	Pp6c16_7310	(1 of 7) PTHR11119:SF48 - NUCLEOBASE-ASCORBATE TRANSPORTER 5-RELATED
PP3C12_26150	Pp6c12_13030	(1 of 3) PTHR11689//PTHR11689:SF94 - CHLORIDE CHANNEL
PP3C7_9820	Pp6c7_5880	(1 of 8) PTHR13018:SF22 - EARLY-RESPONSIVE TO DEHYDRATION STRESS PROTEIN (ERD4)
PP3C11_7740	Pp6c11_4410	(1 of 2) PTHR24073:SF485 - RAS-RELATED PROTEIN RABJ
PP3C1_14670	Pp6c1_7770	(1 of 2) PTHR11785:SF411 - CATIONIC AMINO ACID TRANSPORTER 2, VACUOLAR-RELATED
PP3C20_2350	Pp6c20_2140	(1 of 2) PTHR11216//PTHR11216:SF73 - EH DOMAIN
PP3C2_23290	Pp6c2_12940	(1 of 3) PF00169//PF01237 - PH domain (PH) // Oxysterol-binding protein (Oxysterol_BP)
PP3C1_32943	Pp6c1_17260	(1 of 5) PTHR10997:SF29 - ARM REPEAT SUPERFAMILY PROTEIN
PP3C21_11410	Pp6c21_6350	(1 of 11) PTHR10037 - VOLTAGE-GATED CATION CHANNEL CALCIUM AND SODIUM
PP3C3_24540	Pp6c3_12910	(1 of 1) PF00643//PF02121//PF04784 - B-box zinc finger (zf-B_box) // Phosphatidylinositol transfer protein (IP_trans) // Protein of unknown function, DUF547 (DUF547)
PP3C18_6190	Pp6c18_2700	(1 of 2) PTHR24089:SF270 - SOLUTE CARRIER FAMILY 25 MEMBER 48
PP3C4_30220	Pp6c4_15770	(1 of 3) PTHR19139:SF90 - AQUAPORIN PIP1-5-RELATED
PP3C17_23510	Pp6c17_12520	(1 of 2) PTHR12952 - SYS1
PP3C22_9570	Pp6c22_5070	(1 of 2) PTHR10110:SF86 - SODIUM/HYDROGEN EXCHANGER 7-RELATED
PP3C3_20660	Pp6c3_10760	(1 of 2) PTHR12859:SF0 - PROTEIN PRAF-3, ISOFORM A
PP3C12_10860	Pp6c12_5230	(1 of 11) 3.1.4.11 - Phosphoinositide phospholipase C / Triphosphoinositide phosphodiesterase
PP3C11_22820	Pp6c11_12350	(1 of 2) PTHR22624 - APG4 AUTOPHAGY 4-RELATED
PP3C22_5920	Pp6c22_3080	(1 of 4) PTHR13768:SF8 - SOLUBLE NSF ATTACHMENT PROTEIN
PP3C22_240	Pp6c22_170	(1 of 10) PTHR30540:SF9 - POTASSIUM TRANSPORTER 4
PP3C4_5730	Pp6c4_3070	(1 of 1) PF00041//PF07647 - Fibronectin type III domain (fn3) // SAM domain (Sterile alpha motif) (SAM_2)
PP3C15_15840	Pp6c15_8020	(1 of 3) PTHR31419:SF1 - AUXIN EFFLUX CARRIER FAMILY PROTEIN
PP3C11_3940	Pp6c11_2170	(1 of 8) PTHR22765:SF56 - VACUOLAR-SORTING RECEPTOR 5-RELATED
PP3C5_13780	Pp6c5_7020	(1 of 2) PTHR11785//PTHR11785:SF355 - AMINO ACID TRANSPORTER
PP3C24_4180	Pp6c24_1790	(1 of 2) PTHR16201:SF34 - LYSOSOMAL AMINO ACID TRANSPORTER 1
PP3C24_18690	Pp6c24_9450	(1 of 27) PTHR19139 - AQUAPORIN TRANSPORTER
PP3C2_28940	Pp6c2_15830	(1 of 4) PTHR10217:SF504 - POTASSIUM CHANNEL AKT1-RELATED
PP3C13_2450	Pp6c13_1200	(1 of 2) PF06813//PF07690 - Nodulin-like (Nodulin-like) // Major Facilitator Superfamily (MFS_1)
PP3C22_21270	Pp6c22_9960	(1 of 3) PTHR31419:SF2 - AUXIN EFFLUX CARRIER FAMILY PROTEIN
PP3C9_2580	Pp6c9_1380	(1 of 4) PTHR10217:SF501 - CYCLIC NUCLEOTIDE-GATED ION CHANNEL 2
PP3C21_13610	Pp6c21_7230	(1 of 1) PTHR14233 - DUF914-RELATED
PP3C2_20160	Pp6c2_11600	(1 of 2) PTHR31970:SF0 - MOLYBDATE TRANSPORTER 2
PP3C18_5320	Pp6c18_2370	(1 of 1) PTHR11785:SF261 - PROTEIN C50D2.2
PP3C4_17870	Pp6c4_9520	(1 of 3) PF13458 - Periplasmic binding protein (Peripla_BP_6)
PP3C1_10530	Pp6c1_6000	(1 of 1) PF00324//PF03522 - Amino acid permease (AA_permease) // Solute carrier family 12 (SLC12)
PP3C20_22540	Pp6c20_11690	(1 of 2) PTHR10332:SF35 - EQUILIBRATIVE NUCLEOTIDE TRANSPORTER 8
PP3C22_5710	Pp6c22_2970	(1 of 9) PTHR23515:SF3 - HIGH AFFINITY NITRATE TRANSPORTER 2.5
PP3C18_17510	Pp6c18_7930	(1 of 4) PTHR23500:SF118 - PLASTIDIC GLUCOSE TRANSPORTER 4
PP3C19_18700	Pp6c19_9660	(1 of 15) PTHR19241:SF307 - ABC TRANSPORTER G FAMILY MEMBER 34-RELATED
PP3C5_14240	Pp6c5_7300	(1 of 5) PTHR10687 - SECRETORY CARRIER-ASSOCIATED MEMBRANE PROTEIN SCAMP
PP3C24_16070	Pp6c24_8290	(1 of 3) PTHR11003:SF126 - POTASSIUM INWARD RECTIFIER (KIR)-LIKE CHANNEL 3-RELATED
PP3C3_12760	Pp6c3_6560	(1 of 6) PTHR30566:SF5 - MECHANOSENSITIVE ION CHANNEL PROTEIN 1, MITOCHONDRIAL
PP3C14_5240	Pp6c14_2750	(1 of 2) PTHR23180:SF293 - ADP-RIBOSYLATION FACTOR GTPASE-ACTIVATING PROTEIN AGD7
PP3C5_10240	Pp6c5_5320	(1 of 5) PTHR24073:SF545 - RAS-RELATED PROTEIN RABB1C
PP3C5_9840	Pp6c5_5060	(1 of 4) PTHR15751 - HUNTINGTIN ASSOCIATED PROTEIN 1/LATERAL SCLEROSIS-RELATED
PP3C16_17470	Pp6c16_3480	(1 of 4) PTHR24073:SF541 - RAS-RELATED PROTEIN RABE1A
PP3C10_20450	Pp6c10_10820	(1 of 2) PTHR22883:SF92 - PROTEIN S-ACYLTRANSFERASE 16-RELATED
PP3C23_9170	Pp6c23_3850	(1 of 2) PTHR16201:SF34 - LYSOSOMAL AMINO ACID TRANSPORTER 1
PP3C14_25480	Pp6c14_13950	(1 of 4) PTHR15751 - HUNTINGTIN ASSOCIATED PROTEIN 1/LATERAL SCLEROSIS-RELATED
PP3C7_2130	Pp6c7_1340	(1 of 3) PF01094 - Receptor family ligand binding region (ANF_receptor)
PP3C18_8540	Pp6c18_3770	(1 of 10) PTHR30540:SF9 - POTASSIUM TRANSPORTER 4
PP3C23_5440	Pp6c23_2080	(1 of 2) PTHR11132:SF93 - GDP-MANNOSE TRANSPORTER GONST4
PP3C17_11410	Pp6c17_5660	(1 of 1) PTHR11328 - MAJOR FACILITATOR SUPERFAMILY DOMAIN-CONTAINING PROTEIN
PP3C25_90	Pp6c25_5330	(1 of 2) PTHR13890:SF0 - MAGNESIUM TRANSPORTER MRS2 HOMOLOG, MITOCHONDRIAL
PP3C7_22590	Pp6c7_12010	(1 of 2) PTHR19957:SF119 - SYNTAXIN-8
PP3C26_11540	Pp6c26_6650	0
PP3C14_15320	Pp6c14_8580	(1 of 76) PTHR22814 - COPPER TRANSPORT PROTEIN ATOX1-RELATED
PP3C12_18930	Pp6c12_9460	(1 of 2) PTHR23054:SF21 - PROTEIN AU019823
PP3C23_11670	Pp6c23_5380	(1 of 2) 5.4.2.8 - Phosphomannomutase / Phosphomannose mutase
PP3C3_11450	Pp6c3_5810	(1 of 3) PTHR16220 - WD REPEAT PROTEIN 8-RELATED
PP3C1_23300	Pp6c1_12200	(1 of 1) PTHR12542:SF7 - EXOCYST COMPLEX COMPONENT 7
PP3C24_10990	Pp6c24_5340	(1 of 3) PTHR10774:SF51 - C2 CALCIUM/LIPID-BINDING ENDONUCLEASE/EXONUCLEASE/PHOSPHATASE-RELATED
PP3C16_20040	Pp6c16_13770	(1 of 9) KOG0759 - Mitochondrial oxoglutarate/malate carrier proteins
PP3C18_12600	Pp6c18_5560	(1 of 59) PTHR22814:SF105 - HEAVY METAL TRANSPORT/DETOXIFICATION DOMAIN-CONTAINING PROTEIN
PP3C17_13440	Pp6c17_6690	(1 of 4) PTHR15751 - HUNTINGTIN ASSOCIATED PROTEIN 1/LATERAL SCLEROSIS-RELATED
PP3C3_6760	Pp6c3_3530	(1 of 59) PTHR22814:SF105 - HEAVY METAL TRANSPORT/DETOXIFICATION DOMAIN-CONTAINING PROTEIN
PP3C9_15090	Pp6c9_7460	(1 of 1) PTHR24064:SF297 - INORGANIC PHOSPHATE TRANSPORTER 1-1-RELATED
PP3C17_14700	Pp6c17_7530	(1 of 1) PTHR31563:SF2 - ION CHANNEL POLLUX-LIKE 1-RELATED
PP3C9_19280	Pp6c9_9590	(1 of 8) PTHR22814:SF101 - GENOMIC DNA, CHROMOSOME 3, P1 CLONE: MXP5
PP3C24_4700	Pp6c24_2150	(1 of 1) 4.2.1.107 - 3-alpha,7-alpha,12-alpha-trihydroxy-5-beta-cholest-24-enoyl-CoA hydratase / D-3-hydroxyacyl-CoA dehydratase
PP3C8_8470	Pp6c8_4380	(1 of 2) KOG1420 - Ca2+-activated K+ channel Slowpoke, alpha subunit
PP3C23_16670	Pp6c23_8080	(1 of 3) PTHR24356//PTHR24356:SF215 - SERINE/THREONINE-PROTEIN KINASE
PP3C3_33028	Pp6c3_17450	(1 of 2) PTHR13890:SF3 - MAGNESIUM TRANSPORTER MRS2-2-RELATED
PP3C16_5840	Pp6c16_10100	(1 of 3) PTHR11132//PTHR11132:SF73 - SOLUTE CARRIER FAMILY 35
PP3C26_120	Pp6c26_120	(1 of 3) PF06369 - Sea anemone cytotoxic protein (Anemone_cytotox)
PP3C15_22830	Pp6c15_11570	(1 of 3) PTHR10658 - PHOSPHATIDYLINOSITOL TRANSFER PROTEIN
PP3C22_21970	Pp6c22_9610	(1 of 9) PTHR23515:SF3 - HIGH AFFINITY NITRATE TRANSPORTER 2.5
PP3C5_19490	Pp6c5_10090	0
PP3C22_12740	Pp6c22_6460	(1 of 10) PTHR30540:SF9 - POTASSIUM TRANSPORTER 4
PP3C4_8130	Pp6c4_4410	(1 of 6) PTHR11132//PTHR11132:SF59 - SOLUTE CARRIER FAMILY 35
PP3C20_12070	Pp6c20_7260	(1 of 2) PTHR30540//PTHR30540:SF5 - OSMOTIC STRESS POTASSIUM TRANSPORTER
PP3C21_9020	Pp6c21_4920	(1 of 5) PTHR10783:SF53 - PHOSPHATE TRANSPORTER PHO1
PP3C3_7930	Pp6c3_3850	(1 of 6) PTHR24089:SF395 - MITOCHONDRIAL PHOSPHATE CARRIER PROTEIN 2, MITOCHONDRIAL
PP3C10_2770	Pp6c10_1290	(1 of 7) PTHR24073:SF579 - RAS-RELATED PROTEIN RABC2B
PP3C24_19290	Pp6c24_9750	(1 of 3) PTHR10336:SF92 - PHOSPHOINOSITIDE PHOSPHOLIPASE C 2-RELATED
PP3C11_17220	Pp6c11_9140	(1 of 4) PTHR22883:SF33 - PALMITOYLTRANSFERASE ZDHHC12-RELATED
PP3C6_11710	Pp6c6_6320	(1 of 4) PTHR24073:SF541 - RAS-RELATED PROTEIN RABE1A
PP3C1_8580	Pp6c1_4970	(1 of 2) PTHR11453:SF44 - BORON TRANSPORTER 1-RELATED
PP3C18_14610	Pp6c18_6580	(1 of 3) PTHR10802 - MITOCHONDRIAL IMPORT RECEPTOR SUBUNIT TOM40
PP3C9_9100	Pp6c9_4650	(1 of 59) PTHR22814:SF105 - HEAVY METAL TRANSPORT/DETOXIFICATION DOMAIN-CONTAINING PROTEIN
PP3C13_20730	Pp6c13_10180	(1 of 6) PTHR30566:SF5 - MECHANOSENSITIVE ION CHANNEL PROTEIN 1, MITOCHONDRIAL
PP3C9_2210	Pp6c9_1190	(1 of 4) PTHR12266 - NA+/CA2+ K+ INDEPENDENT EXCHANGER
PP3C9_17060	Pp6c9_8280	(1 of 1) PTHR23500:SF89 - PROTON MYO-INOSITOL COTRANSPORTER
PP3C6_9130	Pp6c6_4990	(1 of 5) PTHR10292 - CLATHRIN HEAVY CHAIN
PP3C10_7340	Pp6c10_3910	(1 of 4) PTHR11206:SF116 - ENHANCED DISEASE SUSCEPTIBILITY 5-RELATED
PP3C4_9910	Pp6c4_5050	(1 of 1) PF07857 - Transmembrane family, TMEM144 of transporters (TMEM144)
PP3C22_21110	Pp6c22_10030	(1 of 1) PF06101//PF06398//PF06650//PF12624//PF16908//PF16909//PF16910 - Plant protein of unknown function (DUF946) (DUF946) // Integral peroxisomal membrane peroxin (Pex24p) // SHR-binding domain of vacuolar-sorting associated protein 13 (SHR-BD) // N-terminal region of Chorein or VPS13 (Chorein_N) // Vacuolar sorting-associated protein 13, N-terminal (VPS13) // Vacuolar-sorting-associated 13 pr…
PP3C2_37310	Pp6c2_20570	(1 of 4) PTHR11706:SF8 - METAL TRANSPORTER NRAMP1 HOMOLOG
PP3C16_19750	Pp6c16_2120	(1 of 59) PTHR22814:SF105 - HEAVY METAL TRANSPORT/DETOXIFICATION DOMAIN-CONTAINING PROTEIN
PP3C1_40570	Pp6c1_21340	(1 of 5) PTHR15371:SF2 - OUTER ENVELOPE PORE PROTEIN 16-1, CHLOROPLASTIC
PP3C5_2860	Pp6c5_1630	(1 of 2) PTHR22950:SF305 - TRANSMEMBRANE AMINO ACID TRANSPORTER FAMILY PROTEIN
PP3C15_20600	Pp6c15_10300	(1 of 6) PTHR19432 - SUGAR TRANSPORTER
PP3C3_31260	Pp6c3_16420	(1 of 1) PTHR23505:SF12 - MAJOR FACILITATOR PROTEIN
PP3C21_9770	Pp6c21_5390	(1 of 2) PTHR19139:SF75 - AQUAPORIN SIP1-1-RELATED
PP3C14_20770	Pp6c14_11340	(1 of 11) PTHR10037 - VOLTAGE-GATED CATION CHANNEL CALCIUM AND SODIUM
PP3C8_13980	Pp6c8_6720	(1 of 27) PTHR19139 - AQUAPORIN TRANSPORTER
PP3C2_34820	Pp6c2_19380	(1 of 8) PTHR22765:SF56 - VACUOLAR-SORTING RECEPTOR 5-RELATED
PP3C1_33380	Pp6c1_17540	(1 of 7) PTHR13018:SF47 - ERD (EARLY-RESPONSIVE TO DEHYDRATION STRESS) FAMILY PROTEIN-RELATED
PP3C16_18040	Pp6c16_3100	(1 of 2) PTHR16254:SF30 - K(+) EFFLUX ANTIPORTER 4
PP3C20_6180	Pp6c20_4250	(1 of 4) PTHR10623 - MICROTUBULE-ASSOCIATED PROTEIN RP/EB FAMILY MEMBER
PP3C8_2660	Pp6c8_1500	(1 of 3) PTHR12514 - ENHANCER OF YELLOW 2 TRANSCRIPTION FACTOR
PP3C3_31640	Pp6c3_16660	(1 of 3) PTHR15136:SF5 - STROMAL INTERACTION MOLECULE HOMOLOG
PP3C24_11156	Pp6c24_5400	(1 of 4) PTHR10774:SF50 - SYNAPTOTAGMIN-1-RELATED
PP3C24_14620	Pp6c24_7560	(1 of 2) PTHR13890:SF5 - MAGNESIUM TRANSPORTER MRS2-1-RELATED
PP3C22_17080	Pp6c22_8470	(1 of 4) PTHR11787//PTHR11787:SF10 - RAB GDP-DISSOCIATION INHIBITOR
PP3C14_22750	Pp6c14_12580	(1 of 3) PTHR11711:SF142 - ADP-RIBOSYLATION FACTOR 5-RELATED
PP3C7_280	Pp6c7_250	(1 of 2) PTHR22624 - APG4 AUTOPHAGY 4-RELATED
PP3C24_4810	Pp6c24_2210	(1 of 92) PF07690 - Major Facilitator Superfamily (MFS_1)
PP3C21_6200	Pp6c21_3140	(1 of 4) PTHR24089:SF164 - MITOCHONDRIAL SUBSTRATE CARRIER FAMILY PROTEIN
PP3C17_5900	Pp6c17_2680	(1 of 3) PTHR22883:SF80 - PROTEIN S-ACYLTRANSFERASE 5-RELATED
PP3C17_22430	Pp6c17_11990	(1 of 2) PTHR13018:SF30 - EARLY-RESPONSIVE TO DEHYDRATION STRESS PROTEIN (ERD4)
PP3C13_22640	Pp6c13_11220	(1 of 3) PTHR24356//PTHR24356:SF215 - SERINE/THREONINE-PROTEIN KINASE
PP3C11_2170	Pp6c11_1200	0
PP3C15_24420	Pp6c15_12530	(1 of 1) PTHR11132//PTHR11132:SF81 - SOLUTE CARRIER FAMILY 35
PP3C6_320	Pp6c6_330	(1 of 1) KOG0596 - Dual specificity; serine/threonine and tyrosine kinase
PP3C24_1350	Pp6c24_560	(1 of 1) PTHR11915 - SPECTRIN/FILAMIN RELATED CYTOSKELETAL PROTEIN
PP3C23_15870	Pp6c23_7700	(1 of 27) PTHR19139 - AQUAPORIN TRANSPORTER
PP3C12_11660	Pp6c12_5800	(1 of 2) PTHR11119//PTHR11119:SF36 - XANTHINE-URACIL / VITAMIN C PERMEASE FAMILY MEMBER
PP3C22_17920	Pp6c22_9070	(1 of 2) PTHR11024:SF2 - SEC13 HOMOLOG (S. CEREVISIAE)
PP3C21_10850	Pp6c21_5980	0
PP3C4_3170	Pp6c4_1710	(1 of 3) PTHR24089:SF266 - MITOCHONDRIAL DICARBOXYLATE/TRICARBOXYLATE TRANSPORTER DTC
PP3C23_11120	Pp6c23_4960	(1 of 3) PTHR11689:SF92 - H(+)/CL(-) EXCHANGE TRANSPORTER 7
PP3C27_460	Pp6c25_4860	(1 of 3) PTHR19241:SF262 - ABC TRANSPORTER G FAMILY MEMBER 7
PP3C6_11120	Pp6c6_6030	(1 of 2) PTHR24089:SF57 - CALCIUM-BINDING MITOCHONDRIAL CARRIER F17E5.2-RELATED
PP3C5_21220	Pp6c5_11150	(1 of 2) PTHR19229:SF36 - PROTEIN ABT-4
PP3C17_4970	Pp6c17_2190	(1 of 3) PTHR11227:SF18 - WD REPEAT DOMAIN PHOSPHOINOSITIDE-INTERACTING PROTEIN 3
PP3C23_10950	Pp6c23_4880	(1 of 2) PTHR10766:SF46 - ENDOMEMBRANE FAMILY PROTEIN 70
PP3C6_7350	Pp6c6_3990	(1 of 1) PTHR24089:SF377 - MITOCHONDRIAL SUBSTRATE CARRIER FAMILY PROTEIN Q
PP3C22_5530	Pp6c22_2870	(1 of 11) PTHR11730:SF38 - AMMONIUM TRANSPORTER 2
PP3C10_19240	Pp6c10_10170	(1 of 8) PTHR22814:SF101 - GENOMIC DNA, CHROMOSOME 3, P1 CLONE: MXP5
PP3C23_8750	Pp6c23_3700	(1 of 4) PTHR10121 - COATOMER SUBUNIT DELTA
PP3C4_26240	Pp6c4_13880	(1 of 2) 3.6.3.27 - Phosphate-transporting ATPase / ABC phosphate transporter
PP3C24_11910	Pp6c24_5790	(1 of 10) PTHR30540:SF9 - POTASSIUM TRANSPORTER 4
PP3C23_19140	Pp6c23_9500	(1 of 4) KOG2922 - Uncharacterized conserved protein
PP3C6_9690	Pp6c6_5300	(1 of 5) PTHR32468:SF0 - K(+)/H(+) ANTIPORTER 1
PP3C18_4870	Pp6c18_2160	(1 of 25) KOG1303 - Amino acid transporters
PP3C17_16450	Pp6c17_8440	(1 of 3) PTHR24221:SF235 - ABC TRANSPORTER B FAMILY MEMBER 13-RELATED
PP3C5_16710	Pp6c5_8820	(1 of 37) PTHR11132 - SOLUTE CARRIER FAMILY 35
PP3C27_5800	Pp6c25_1690	(1 of 2) PTHR32409:SF3 - MITOCHONDRIAL IMPORT RECEPTOR SUBUNIT TOM20-1-RELATED
PP3C10_5130	Pp6c10_2740	(1 of 4) PTHR19317:SF9 - PRA1 FAMILY PROTEIN B1-RELATED
PP3C10_6880	Pp6c10_3640	(1 of 1) PTHR24089:SF92 - MITOCHONDRIAL SUBSTRATE CARRIER FAMILY PROTEIN B
PP3C22_3240	Pp6c22_1730	(1 of 6) KOG0758 - Mitochondrial carnitine-acylcarnitine carrier protein
PP3C13_8720	Pp6c13_4260	(1 of 3) PTHR16220 - WD REPEAT PROTEIN 8-RELATED
PP3C9_23740	Pp6c9_11660	(1 of 1) KOG2552 - Major facilitator superfamily permease - Cdc91p
PP3C9_14930	Pp6c9_7390	(1 of 2) PTHR15837:SF0 - RAN GUANINE NUCLEOTIDE RELEASE FACTOR
PP3C23_19350	Pp6c23_9590	(1 of 2) PTHR11785:SF230 - CATIONIC AMINO ACID TRANSPORTER 1
PP3C3_5600	Pp6c3_3000	(1 of 2) PTHR14043 - CCAAT DISPLACEMENT PROTEIN-RELATED
PP3C6_14220	Pp6c6_7410	(1 of 5) PTHR13466 - TEX2 PROTEIN-RELATED
PP3C16_810	Pp6c16_7290	(1 of 2) PTHR12050 - LEPTIN RECEPTOR-RELATED
PP3C5_9870	Pp6c5_5080	(1 of 1) PTHR13131 - CYSTINOSIN
PP3C22_7390	Pp6c22_3770	(1 of 2) PTHR15601 - STRESS ASSOCIATED ENDOPLASMIC RETICULUM PROTEIN SERP1/RAMP4
PP3C5_5240	Pp6c5_2990	(1 of 4) PTHR10261 - COATOMER SUBUNIT GAMMA
PP3C13_17240	Pp6c13_8610	(1 of 2) PTHR19957:SF116 - SYNTAXIN-32
PP3C7_8870	Pp6c7_5450	(1 of 1) PTHR10643 - KINETOCHORE PROTEIN NDC80
PP3C5_4060	Pp6c5_2250	(1 of 4) PTHR13043 - EXOCYST COMPLEX COMPONENT SEC5
PP3C11_8840	Pp6c11_4980	(1 of 2) PTHR23505:SF21 - SPHINGOLIPID TRANSPORTER SPINSTER HOMOLOG 1-RELATED
PP3C4_27680	Pp6c4_14450	(1 of 3) PTHR21136:SF101 - VESICLE-ASSOCIATED MEMBRANE PROTEIN 714
PP3C24_20780	Pp6c24_10700	(1 of 26) KOG0254 - Predicted transporter (major facilitator superfamily)
PP3C12_23650	Pp6c12_11720	(1 of 5) PTHR30540:SF11 - POTASSIUM TRANSPORTER 10-RELATED
PP3C1_6272	Pp6c1_3380	(1 of 11) PTHR10037 - VOLTAGE-GATED CATION CHANNEL CALCIUM AND SODIUM
PP3C24_5790	Pp6c24_2790	(1 of 4) PTHR24073:SF430 - RAS-RELATED PROTEIN RABA5A
PP3C4_20930	Pp6c4_11060	(1 of 1) KOG0090 - Signal recognition particle receptor, beta subunit (small G protein superfamily)
PP3C16_11060	Pp6c16_4050	(1 of 2) PTHR11562:SF45 - METAL TOLERANCE PROTEIN C3-RELATED
PP3C12_5580	Pp6c12_2400	(1 of 5) K09533 - DnaJ homolog subfamily C member 13 (DNAJC13)
PP3C25_5770	Pp6c25_8040	(1 of 3) PTHR22811:SF50 - TRANSMEMBRANE EMP24 DOMAIN-CONTAINING PROTEIN P24BETA2
PP3C10_25760	Pp6c10_13350	(1 of 4) PTHR19241//PTHR19241:SF301 - ATP-BINDING CASSETTE TRANSPORTER
PP3C13_7330	Pp6c13_3550	(1 of 1) PTHR13390 - LIPASE
PP3C18_18460	Pp6c18_8260	(1 of 7) PTHR11730:SF39 - AMMONIUM TRANSPORTER 1 MEMBER 2
PP3C24_1990	Pp6c24_970	(1 of 2) PTHR12385:SF44 - PLASMA-MEMBRANE CHOLINE TRANSPORTER FAMILY PROTEIN
PP3C5_10620	Pp6c5_5490	(1 of 2) PTHR22957:SF212 - [PROTEIN ADP-RIBOSYLARGININE] HYDROLASE
PP3C26_13820	Pp6c26_7680	(1 of 5) PTHR12542:SF16 - EXO70-G1 PROTEIN
PP3C26_310	Pp6c26_240	(1 of 2) PTHR31081:SF2 - UREIDE PERMEASE 1-RELATED
PP3C27_2170	Pp6c25_3250	(1 of 3) PTHR10805 - COATOMER SUBUNIT EPSILON
PP3C11_7800	Pp6c11_4430	(1 of 76) PTHR22814 - COPPER TRANSPORT PROTEIN ATOX1-RELATED
PP3C12_22590	Pp6c12_10980	(1 of 5) PTHR19139:SF158 - AQUAPORIN PIP2-4-RELATED
PP3C3_33380	Pp6c3_17740	(1 of 3) PTHR19241//PTHR19241:SF271 - ATP-BINDING CASSETTE TRANSPORTER
PP3C11_25650	Pp6c11_14270	(1 of 6) PF03222 - Tryptophan/tyrosine permease family (Trp_Tyr_perm)
PP3C20_21860	Pp6c20_11370	(1 of 3) PTHR12276:SF45 - CLATHRIN INTERACTOR 1
PP3C19_13830	Pp6c19_7310	(1 of 5) PTHR10891//PTHR10891:SF386 - EF-HAND CALCIUM-BINDING DOMAIN CONTAINING PROTEIN
PP3C23_9990	Pp6c23_4340	(1 of 3) PTHR11206:SF128 - MATE EFFLUX FAMILY PROTEIN 1
PP3C25_3920	Pp6c25_7110	(1 of 59) PTHR22814:SF105 - HEAVY METAL TRANSPORT/DETOXIFICATION DOMAIN-CONTAINING PROTEIN
PP3C1_9690	Pp6c1_5580	(1 of 2) PTHR16189:SF0 - TRANSMEMBRANE PROTEIN 104
PP3C3_2860	Pp6c3_1640	(1 of 4) KOG1315 - Predicted DHHC-type Zn-finger protein
PP3C6_25510	Pp6c6_13490	(1 of 8) PTHR13018:SF22 - EARLY-RESPONSIVE TO DEHYDRATION STRESS PROTEIN (ERD4)
PP3C19_15950	Pp6c19_8350	(1 of 6) KOG2209 - Oxysterol-binding protein
microtubule-based process GO:0007017
PP3C6_20020	Pp6c6_10810	(1 of 4) PTHR15751 - HUNTINGTIN ASSOCIATED PROTEIN 1/LATERAL SCLEROSIS-RELATED
PP3C25_6260	Pp6c25_8300	(1 of 4) PTHR10891//PTHR10891:SF533 - EF-HAND CALCIUM-BINDING DOMAIN CONTAINING PROTEIN
PP3C13_15600	Pp6c13_7570	(1 of 3) PTHR24115:SF136 - KLP31E, ISOFORM A
PP3C16_4640	Pp6c16_9380	(1 of 7) KOG0240 - Kinesin (SMY1 subfamily)
PP3C23_8650	Pp6c23_3640	(1 of 18) PF06886 - Targeting protein for Xklp2 (TPX2) (TPX2)
PP3C11_12850	Pp6c11_7230	(1 of 6) PTHR19321 - PROTEIN REGULATOR OF CYTOKINESIS 1 PRC1-RELATED
PP3C5_1180	Pp6c5_630	(1 of 17) PTHR24115:SF417 - PHRAGMOPLAST ORIENTING KINESIN-1
PP3C17_5100	Pp6c17_2230	(1 of 6) PTHR24115:SF413 - KINESIN-LIKE PROTEIN KIN12A-RELATED
PP3C1_25950	Pp6c1_13650	(1 of 4) PTHR14326:SF17 - PROTEIN TPX2-RELATED
PP3C17_18420	Pp6c17_9560	(1 of 2) PTHR24115:SF416 - PHRAGMOPLAST-ASSOCIATED KINESIN-RELATED PROTEIN 2
PP3C4_17450	Pp6c4_9260	(1 of 4) PTHR24115:SF515 - KINESIN MOTOR PROTEIN-RELATED PROTEIN-RELATED
PP3C5_9840	Pp6c5_5060	(1 of 4) PTHR15751 - HUNTINGTIN ASSOCIATED PROTEIN 1/LATERAL SCLEROSIS-RELATED
PP3C14_25480	Pp6c14_13950	(1 of 4) PTHR15751 - HUNTINGTIN ASSOCIATED PROTEIN 1/LATERAL SCLEROSIS-RELATED
PP3C5_20100	Pp6c5_10400	(1 of 14) 2.4.2.1 - Purine-nucleoside phosphorylase / PNPase
PP3C14_1560	Pp6c14_680	(1 of 2) PTHR24115:SF509 - KINESIN-LIKE PROTEIN NACK2
PP3C17_13440	Pp6c17_6690	(1 of 4) PTHR15751 - HUNTINGTIN ASSOCIATED PROTEIN 1/LATERAL SCLEROSIS-RELATED
PP3C3_21360	Pp6c3_11150	0
PP3C11_17850	Pp6c11_9480	(1 of 2) PTHR24115:SF464 - KINESIN-1-RELATED
PP3C4_8720	Pp6c4_4790	(1 of 3) PTHR24115:SF136 - KLP31E, ISOFORM A
PP3C14_9830	Pp6c14_5470	(1 of 67) 3.6.4.4 - Plus-end-directed kinesin ATPase / Kinesin
PP3C2_23900	Pp6c2_13280	(1 of 5) PTHR19321:SF7 - 65-KDA MICROTUBULE-ASSOCIATED PROTEIN 3-RELATED
PP3C1_18150	Pp6c1_10140	(1 of 1) PTHR24115:SF522 - KINESIN-LIKE PROTEIN NACK1
PP3C20_6180	Pp6c20_4250	(1 of 4) PTHR10623 - MICROTUBULE-ASSOCIATED PROTEIN RP/EB FAMILY MEMBER
PP3C6_7400	Pp6c6_4030	(1 of 14) 2.4.2.1 - Purine-nucleoside phosphorylase / PNPase
PP3C13_14170	Pp6c13_6510	(1 of 4) PTHR24115:SF515 - KINESIN MOTOR PROTEIN-RELATED PROTEIN-RELATED
PP3C17_21780	Pp6c17_11570	(1 of 4) PF00225//PF00307 - Kinesin motor domain (Kinesin) // Calponin homology (CH) domain (CH)
PP3C24_1350	Pp6c24_560	(1 of 1) PTHR11915 - SPECTRIN/FILAMIN RELATED CYTOSKELETAL PROTEIN
PP3C6_7500	Pp6c6_4090	(1 of 14) 2.4.2.1 - Purine-nucleoside phosphorylase / PNPase
PP3C2_11870	Pp6c2_6730	(1 of 2) PTHR24350 - SERINE/THREONINE-PROTEIN KINASE IAL-RELATED
PP3C1_39350	Pp6c1_20610	(1 of 2) PTHR24350 - SERINE/THREONINE-PROTEIN KINASE IAL-RELATED
PP3C24_16930	Pp6c24_8810	(1 of 18) PF06886 - Targeting protein for Xklp2 (TPX2) (TPX2)
PP3C3_26490	Pp6c3_14010	(1 of 2) PTHR24115:SF191 - KINESIN-LIKE PROTEIN KIF9
PP3C9_810	Pp6c9_360	(1 of 6) PTHR24115:SF413 - KINESIN-LIKE PROTEIN KIN12A-RELATED
PP3C11_24870	Pp6c11_13850	(1 of 2) KOG2933 - Uncharacterized conserved protein
PP3C24_11460	Pp6c24_5550	(1 of 4) PTHR21567:SF9 - CLIP-ASSOCIATING PROTEIN
PP3C17_732	Pp6c17_420	(1 of 2) PTHR13159 - RADIAL SPOKEHEAD-RELATED
PP3C23_8670	Pp6c23_3650	(1 of 18) PF06886 - Targeting protein for Xklp2 (TPX2) (TPX2)
PP3C5_10270	Pp6c5_5350	(1 of 1) PF06886//PF07839 - Targeting protein for Xklp2 (TPX2) (TPX2) // Plant calmodulin-binding domain (CaM_binding)
PP3C8_6860	Pp6c8_3700	(1 of 4) PTHR21567:SF9 - CLIP-ASSOCIATING PROTEIN
PP3C20_5990	Pp6c20_4160	(1 of 2) PTHR24115:SF339 - DI-GLUCOSE BINDING PROTEIN WITH KINESIN MOTOR DOMAIN
PP3C1_10680	Pp6c1_6100	(1 of 17) PTHR24115:SF417 - PHRAGMOPLAST ORIENTING KINESIN-1
PP3C22_20430	Pp6c22_10280	(1 of 3) PTHR24115:SF535 - KINESIN-RELATED PROTEIN 4
PP3C6_21870	Pp6c6_11820	(1 of 3) PTHR24115:SF535 - KINESIN-RELATED PROTEIN 4
PP3C11_24620	Pp6c11_13660	(1 of 1) PTHR19302:SF37 - GAMMA-TUBULIN COMPLEX COMPONENT 6
PP3C4_13610	Pp6c4_7070	0
PP3C10_9750	Pp6c21_7340	(1 of 13) PTHR23050 - CALCIUM BINDING PROTEIN
PP3C6_19990	Pp6c6_10790	(1 of 1) PF15003 - HAUS augmin-like complex subunit 2 (HAUS2)
PP3C9_1920	Pp6c9_1000	(1 of 17) PTHR24115:SF417 - PHRAGMOPLAST ORIENTING KINESIN-1
PP3C2_37840	Pp6c2_20780	(1 of 3) PTHR21625:SF0 - COILED-COIL DOMAIN-CONTAINING PROTEIN 65
PP3C12_6220	Pp6c12_2660	(1 of 1) PTHR21650:SF2 - KINETOCHORE PROTEIN NUF2
PP3C23_1190	Pp6c23_570	(1 of 4) PTHR19302:SF13 - GAMMA-TUBULIN COMPLEX COMPONENT 2
PP3C7_19570	Pp6c7_10450	(1 of 6) PTHR24115:SF413 - KINESIN-LIKE PROTEIN KIN12A-RELATED
PP3C2_3070	Pp6c2_1920	(1 of 2) PTHR24115:SF478 - KINESIN-LIKE PROTEIN
PP3C10_23760	Pp6c10_12470	(1 of 2) PF13868 - Trichohyalin-plectin-homology domain (TPH)
PP3C5_20690	Pp6c5_10770	(1 of 14) 2.4.2.1 - Purine-nucleoside phosphorylase / PNPase
PP3C15_12390	Pp6c15_6450	0
PP3C7_8690	Pp6c7_5380	(1 of 2) PTHR24115:SF463 - KINESIN-LIKE PROTEIN-RELATED
PP3C12_14710	Pp6c12_7430	(1 of 2) PTHR24115:SF487 - KINESIN MOTOR FAMILY PROTEIN
PP3C2_19380	Pp6c2_10890	(1 of 2) PTHR24115:SF509 - KINESIN-LIKE PROTEIN NACK2
PP3C3_17710	Pp6c3_9060	(1 of 4) PTHR24115:SF515 - KINESIN MOTOR PROTEIN-RELATED PROTEIN-RELATED
PP3C21_9290	Pp6c21_5070	(1 of 1) PTHR24115:SF372 - KIF19A
PP3C7_11530	Pp6c7_6900	(1 of 2) PTHR24115:SF464 - KINESIN-1-RELATED
PP3C9_8040	Pp6c21_5560	0
PP3C8_8040	Pp6c8_4220	(1 of 18) PF06886 - Targeting protein for Xklp2 (TPX2) (TPX2)
PP3C11_6950	Pp6c11_3800	(1 of 17) PTHR24115:SF417 - PHRAGMOPLAST ORIENTING KINESIN-1
PP3C3_3110	Pp6c3_1780	(1 of 4) KOG4378 - Nuclear protein COP1
PP3C9_1160	Pp6c9_550	(1 of 2) PTHR10159//PTHR10159:SF318 - DUAL SPECIFICITY PROTEIN PHOSPHATASE
PP3C15_10930	Pp6c15_5750	(1 of 2) PTHR23074:SF19 - KATANIN P60 ATPASE-CONTAINING SUBUNIT A1
PP3C10_3590	Pp6c10_1880	(1 of 1) PTHR23074//PTHR23074:SF92 - AAA ATPASE
PP3C5_4080	Pp6c5_2270	(1 of 14) PF00225//PF12711 - Kinesin motor domain (Kinesin) // Kinesin motor (Kinesin-relat_1)
PP3C20_6890	Pp6c20_4730	(1 of 4) PTHR10623 - MICROTUBULE-ASSOCIATED PROTEIN RP/EB FAMILY MEMBER
PP3C27_4630	Pp6c25_2420	(1 of 17) PTHR24115:SF417 - PHRAGMOPLAST ORIENTING KINESIN-1
PP3C5_1290	Pp6c5_690	(1 of 17) PTHR24115:SF417 - PHRAGMOPLAST ORIENTING KINESIN-1
PP3C13_8460	Pp6c13_4080	(1 of 3) PTHR11886:SF22 - DYNEIN LIGHT CHAIN TYPE 1 FAMILY PROTEIN
PP3C26_10570	Pp6c26_6000	(1 of 4) PTHR24115:SF515 - KINESIN MOTOR PROTEIN-RELATED PROTEIN-RELATED
PP3C17_11160	Pp6c17_5570	(1 of 4) PTHR14326:SF17 - PROTEIN TPX2-RELATED
PP3C16_25571	Pp6c16_220	(1 of 2) PTHR12442:SF12 - WD REPEAT-CONTAINING PROTEIN 78
PP3C11_13620	Pp6c11_7500	(1 of 1) PTHR23074:SF86 - SPASTIN
PP3C13_14720	Pp6c13_6940	(1 of 4) PF14661 - HAUS augmin-like complex subunit 6 N-terminus (HAUS6_N)
PP3C20_6940	Pp6c20_4740	0
PP3C23_21870	Pp6c23_10840	(1 of 6) PTHR11588:SF101 - TUBULIN ALPHA-2 CHAIN-RELATED
PP3C19_15920	Pp6c19_8330	(1 of 18) PF06886 - Targeting protein for Xklp2 (TPX2) (TPX2)
PP3C2_26580	Pp6c2_14520	(1 of 14) 2.4.2.1 - Purine-nucleoside phosphorylase / PNPase
PP3C3_10820	Pp6c3_5340	(1 of 3) PTHR24115:SF535 - KINESIN-RELATED PROTEIN 4
PP3C13_20560	Pp6c13_10120	(1 of 2) KOG2001 - Gamma-tubulin complex, DGRIP84/SPC97 component
PP3C12_5950	Pp6c12_2590	(1 of 1) PTHR15722:SF7 - INTRAFLAGELLAR TRANSPORT PROTEIN 140 HOMOLOG
PP3C23_4540	Pp6c23_1740	(1 of 4) PTHR14326:SF17 - PROTEIN TPX2-RELATED
PP3C24_18590	Pp6c24_9410	(1 of 2) PTHR21083 - TWISTER
PP3C11_18240	Pp6c11_9710	(1 of 2) PTHR24115:SF463 - KINESIN-LIKE PROTEIN-RELATED
PP3C8_10920	Pp6c8_5090	(1 of 1) PTHR21625:SF1 - DYNEIN REGULATORY COMPLEX PROTEIN 1
PP3C19_4100	Pp6c19_2240	(1 of 7) PTHR33403:SF5 - PROTEIN SPIRAL1-LIKE 2-RELATED
PP3C8_20000	Pp6c8_10450	(1 of 4) PTHR19302:SF13 - GAMMA-TUBULIN COMPLEX COMPONENT 2
PP3C7_15590	Pp6c7_8640	(1 of 5) PTHR19321:SF7 - 65-KDA MICROTUBULE-ASSOCIATED PROTEIN 3-RELATED
PP3C22_7610	Pp6c22_3950	(1 of 7) PTHR33403:SF5 - PROTEIN SPIRAL1-LIKE 2-RELATED
PP3C15_3730	Pp6c15_1870	(1 of 4) PF09379 - FERM N-terminal domain (FERM_N)
PP3C27_6210	Pp6c25_1430	(1 of 2) PTHR10676:SF137 - DYNEIN HEAVY CHAIN 1, AXONEMAL
PP3C24_19380	Pp6c24_9810	(1 of 3) PTHR24115:SF477 - KINESIN-LIKE PROTEIN-RELATED
PP3C2_23910	Pp6c2_13290	(1 of 5) PTHR19321:SF7 - 65-KDA MICROTUBULE-ASSOCIATED PROTEIN 3-RELATED
PP3C24_13720	Pp6c24_7120	(1 of 2) PTHR24115:SF339 - DI-GLUCOSE BINDING PROTEIN WITH KINESIN MOTOR DOMAIN
PP3C10_6980	Pp6c10_3720	(1 of 67) 3.6.4.4 - Plus-end-directed kinesin ATPase / Kinesin
PP3C16_6240	Pp6c16_6790	(1 of 7) PTHR11588:SF48 - TUBULIN ALPHA-1 CHAIN-RELATED
PP3C1_6090	Pp6c1_3240	(1 of 17) PTHR24115:SF417 - PHRAGMOPLAST ORIENTING KINESIN-1
PP3C7_19554	Pp6c7_10470	(1 of 6) PTHR24115:SF413 - KINESIN-LIKE PROTEIN KIN12A-RELATED
PP3C5_5310	Pp6c5_3020	(1 of 17) PTHR24115:SF417 - PHRAGMOPLAST ORIENTING KINESIN-1
PP3C7_8540	Pp6c7_5310	(1 of 2) KOG2933 - Uncharacterized conserved protein
PP3C12_14250	Pp6c12_7110	(1 of 6) PTHR11588:SF101 - TUBULIN ALPHA-2 CHAIN-RELATED
PP3C17_10190	Pp6c17_5170	(1 of 17) PTHR24115:SF417 - PHRAGMOPLAST ORIENTING KINESIN-1
PP3C14_5580	Pp6c14_2930	(1 of 2) PTHR15431 - FGFR1 ONCOGENE PARTNER/LISH DOMAIN-CONTAINING PROTEIN
PP3C1_32120	Pp6c1_16700	(1 of 2) PTHR24115:SF478 - KINESIN-LIKE PROTEIN
phosphorus metabolic process GO:0006793
PP3C6_14770	Pp6c6_7610	(1 of 2) 5.3.1.8 - Mannose-6-phosphate isomerase / Phosphomannose isomerase
PP3C18_12780	Pp6c18_5630	(1 of 3) PTHR24343:SF15 - 5'-AMP-ACTIVATED PROTEIN KINASE CATALYTIC SUBUNIT ALPHA-2
PP3C8_2060	Pp6c8_1120	(1 of 2) PTHR11063:SF6 - AMINO ACID KINASE
PP3C3_10140	Pp6c3_4870	(1 of 1) PTHR11255:SF29 - DIACYLGLYCEROL KINASE 5-RELATED
PP3C22_22890	Pp6c22_9300	(1 of 32) 2.7.11.25 - Mitogen-activated protein kinase kinase kinase / MLTK
PP3C5_4350	Pp6c5_2470	(1 of 1) PTHR27001:SF62 - PROTEIN KINASE FAMILY PROTEIN-RELATED
PP3C2_30510	Pp6c2_16870	(1 of 10) PF07714//PF08263 - Protein tyrosine kinase (Pkinase_Tyr) // Leucine rich repeat N-terminal domain (LRRNT_2)
PP3C17_19710	Pp6c17_10280	(1 of 2) PTHR22912:SF180 - 3-PHENYLPROPIONATE/CINNAMIC ACID DIOXYGENASE FERREDOXIN--NAD(+) REDUCTASE COMPONENT
PP3C23_1130	Pp6c23_540	(1 of 3) PTHR10159:SF293 - DUAL SPECIFICITY PROTEIN PHOSPHATASE 12
PP3C8_19420	Pp6c8_10140	(1 of 4) PF07714//PF13414 - Protein tyrosine kinase (Pkinase_Tyr) // TPR repeat (TPR_11)
PP3C1_33500	Pp6c1_17630	(1 of 8) 1.6.5.9 - NADH:ubiquinone reductase (non-electrogenic) / Ubiquinone reductase
PP3C7_8920	Pp6c7_5480	(1 of 4) 2.2.1.7 - 1-deoxy-D-xylulose-5-phosphate synthase / DXP-synthase
PP3C3_25390	Pp6c3_13390	(1 of 1) PF07714//PF08263//PF11721 - Protein tyrosine kinase (Pkinase_Tyr) // Leucine rich repeat N-terminal domain (LRRNT_2) // Di-glucose binding within endoplasmic reticulum (Malectin)
PP3C15_2850	Pp6c15_1460	(1 of 5) PTHR11200:SF136 - PHOSPHOINOSITIDE PHOSPHATASE SAC1
PP3C5_5230	Pp6c5_2980	(1 of 3) 3.6.1.11 - Exopolyphosphatase / Metaphosphatase
PP3C15_5700	Pp6c15_3220	(1 of 5) 2.4.2.9//2.7.1.48 - Uracil phosphoribosyltransferase / UMP pyrophosphorylase // Uridine kinase / Uridine monophosphokinase
PP3C3_20310	Pp6c3_10580	(1 of 3) PTHR22604:SF111 - NAD(P)-BINDING ROSSMANN-FOLD SUPERFAMILY PROTEIN
PP3C4_2690	Pp6c4_1480	(1 of 17) PF00069//PF08263//PF13855 - Protein kinase domain (Pkinase) // Leucine rich repeat N-terminal domain (LRRNT_2) // Leucine rich repeat (LRR_8)
PP3C6_14960	Pp6c6_7750	(1 of 3) PTHR27000:SF7 - F16P17.10 PROTEIN
PP3C3_19490	Pp6c3_10010	(1 of 6) PTHR27001:SF21 - PROTEIN STRUBBELIG-RECEPTOR FAMILY 6-RELATED
PP3C18_9180	Pp6c18_4110	(1 of 4) PF01419//PF07714 - Jacalin-like lectin domain (Jacalin) // Protein tyrosine kinase (Pkinase_Tyr)
PP3C21_5760	Pp6c21_3000	(1 of 4) PTHR20854:SF4 - INOSITOL MONOPHOSPHATASE TTX-7
PP3C16_13660	Pp6c16_11540	(1 of 7) PF00072//PF00512//PF01590//PF02518 - Response regulator receiver domain (Response_reg) // His Kinase A (phospho-acceptor) domain (HisKA) // GAF domain (GAF) // Histidine kinase-, DNA gyrase B-, and HSP90-like ATPase (HATPase_c)
PP3C20_4670	Pp6c20_3390	(1 of 4) 5.1.99.1 - Methylmalonyl-CoA epimerase / Methylmalonyl-CoA racemase
PP3C3_18290	Pp6c3_9380	(1 of 6) PTHR10286:SF13 - INORGANIC PYROPHOSPHATASE-LIKE PROTEIN
PP3C11_24020	Pp6c11_13360	(1 of 14) PF00069//PF07714 - Protein kinase domain (Pkinase) // Protein tyrosine kinase (Pkinase_Tyr)
PP3C2_29720	Pp6c2_16390	(1 of 7) PTHR27001:SF83 - LRR RECEPTOR-LIKE SERINE/THREONINE-PROTEIN KINASE MRH1-RELATED
PP3C21_6740	Pp6c21_3420	(1 of 7) PTHR11200:SF128 - TYPE I INOSITOL 1,4,5-TRISPHOSPHATE 5-PHOSPHATASE 1
PP3C11_13350	Pp6c11_7410	(1 of 8) PF00069//PF13855 - Protein kinase domain (Pkinase) // Leucine rich repeat (LRR_8)
PP3C6_12040	Pp6c6_6510	(1 of 8) PTHR23063:SF9 - LYSOPHOSPHOLIPID ACYLTRANSFERASE LPEAT2
PP3C16_11940	Pp6c16_10390	(1 of 1) PTHR21262//PTHR21262:SF7 - GUANOSINE-3',5'-BIS DIPHOSPHATE 3'-PYROPHOSPHOHYDROLASE
PP3C4_24470	Pp6c4_12890	(1 of 2) PTHR10108:SF793 - PHOSPHOETHANOLAMINE N-METHYLTRANSFERASE 1-RELATED
PP3C25_1650	Pp6c25_6090	(1 of 7) PTHR27001:SF44 - ADENINE NUCLEOTIDE ALPHA HYDROLASES-DOMAIN CONTAINING PROTEIN KINASE
PP3C6_17010	Pp6c6_8950	(1 of 4) 2.7.6.5 - GTP diphosphokinase / Stringent factor
PP3C9_4870	Pp6c9_2630	(1 of 5) PTHR24423//PTHR24423:SF524 - TWO-COMPONENT SENSOR HISTIDINE KINASE
PP3C20_20920	Pp6c20_11040	(1 of 2) PTHR11441 - THYMIDINE KINASE
PP3C5_4840	Pp6c5_2740	(1 of 6) PTHR28213:SF1 - IMP-SPECIFIC 5'-NUCLEOTIDASE 1
PP3C5_7750	Pp6c5_4150	(1 of 7) PTHR24343:SF136 - CBL-INTERACTING SERINE/THREONINE-PROTEIN KINASE 23
PP3C8_17380	Pp6c8_8930	(1 of 2) PTHR22572:SF108 - MANNOSE-1-PHOSPHATE GUANYLYLTRANSFERASE 1-RELATED
PP3C20_10410	Pp6c20_6710	(1 of 7) PTHR24058:SF17 - HOMEODOMAIN INTERACTING PROTEIN KINASE, ISOFORM A
PP3C15_10130	Pp6c15_5330	(1 of 3) PTHR11255 - DIACYLGLYCEROL KINASE
PP3C5_8160	Pp6c5_4340	(1 of 3) PTHR27003:SF72 - SERINE/THREONINE-PROTEIN KINASE-LIKE PROTEIN ACR4
PP3C11_14460	Pp6c11_7870	(1 of 4) 2.2.1.7 - 1-deoxy-D-xylulose-5-phosphate synthase / DXP-synthase
PP3C17_21540	Pp6c17_11430	(1 of 9) PF00560//PF07714//PF08263//PF13855 - Leucine Rich Repeat (LRR_1) // Protein tyrosine kinase (Pkinase_Tyr) // Leucine rich repeat N-terminal domain (LRRNT_2) // Leucine rich repeat (LRR_8)
PP3C5_15180	Pp6c5_7840	(1 of 5) 4.2.1.47 - GDP-mannose 4,6-dehydratase / Guanosine diphosphomannose oxidoreductase
PP3C22_8620	Pp6c21_7340	(1 of 8) 3.1.3.56 - Inositol-polyphosphate 5-phosphatase / Type I inositol-polyphosphate phosphatase
PP3C8_6120	Pp6c8_3320	(1 of 2) PTHR27003:SF26 - CALCIUM/CALMODULIN-REGULATED RECEPTOR-LIKE KINASE
PP3C6_15020	Pp6c6_7770	(1 of 13) 2.7.13.3//3.1.3.16 - Histidine kinase / Protein kinase (histidine) // Protein-serine/threonine phosphatase / Serine/threonine specific protein phosphatase
PP3C22_15890	Pp6c22_8040	(1 of 2) PTHR13222 - CGTHBA PROTEIN -14 GENE PROTEIN
PP3C2_28480	Pp6c2_15560	(1 of 1) PTHR24362:SF258 - SERINE/THREONINE-PROTEIN KINASE NEK5
PP3C15_13470	Pp6c15_6870	0
PP3C12_17390	Pp6c12_8530	(1 of 7) 2.7.4.8 - Guanylate kinase / Guanosine monophosphate kinase
PP3C22_4630	Pp6c22_2340	(1 of 1) 3.1.3.25//3.1.3.93 - Inositol-phosphate phosphatase / Myo-inositol-1-phosphatase
PP3C16_7970	Pp6c16_5710	(1 of 4) PTHR10366:SF385 - RHAMNOSE BIOSYNTHETIC ENZYME 1-RELATED
PP3C27_6070	Pp6c25_1510	(1 of 7) PTHR24056:SF178 - CYCLIN-DEPENDENT KINASE B2-1-RELATED
PP3C1_4090	Pp6c1_2310	(1 of 2) 2.7.4.14//2.7.4.6 - UMP/CMP kinase / Uridine monophosphate-cytidine monophosphate phosphotransferase // Nucleoside-diphosphate kinase / Nucleoside diphosphokinase
PP3C27_5080	Pp6c25_2110	(1 of 4) PTHR27001:SF88 - PROTEIN KINASE SUPERFAMILY PROTEIN
PP3C5_18040	Pp6c5_9570	(1 of 736) 2.7.11.1 - Non-specific serine/threonine protein kinase / Threonine-specific protein kinase
PP3C10_2820	Pp6c10_1310	(1 of 1) PF00069//PF02743//PF13519 - Protein kinase domain (Pkinase) // Cache domain (Cache_1) // von Willebrand factor type A domain (VWA_2)
PP3C9_17190	Pp6c9_8320	(1 of 3) 3.1.1.4 - Phospholipase A(2) / Phospholipase A2
PP3C5_8630	Pp6c5_4540	(1 of 3) PTHR27000:SF7 - F16P17.10 PROTEIN
PP3C14_12290	Pp6c14_6960	(1 of 1) PTHR10632 - SULFIDE:QUINONE OXIDOREDUCTASE
PP3C5_12900	Pp6c21_5560	(1 of 4) 2.7.6.5 - GTP diphosphokinase / Stringent factor
PP3C6_5450	Pp6c6_2880	(1 of 1) PF00069//PF00560//PF00931 - Protein kinase domain (Pkinase) // Leucine Rich Repeat (LRR_1) // NB-ARC domain (NB-ARC)
PP3C2_3780	Pp6c2_2320	(1 of 6) PTHR14095 - PHOSPHATASE 2A REGULATORY SUBUNIT-RELATED
PP3C25_12850	Pp6c25_11000	(1 of 3) 2.7.1.23//2.7.1.86 - NAD(+) kinase / DPN kinase
PP3C14_11680	Pp6c14_6570	(1 of 3) PTHR23415 - CYCLIN-DEPENDENT KINASES REGULATORY SUBUNIT/60S RIBOSOME SUBUNIT BIOGENESIS PROTEIN NIP7
PP3C1_18280	Pp6c1_10060	(1 of 8) PTHR27001:SF10 - RECEPTOR-LIKE SERINE/THREONINE-PROTEIN KINASE ALE2
PP3C21_20640	Pp6c21_10990	(1 of 8) 3.1.3.56 - Inositol-polyphosphate 5-phosphatase / Type I inositol-polyphosphate phosphatase
PP3C1_32540	Pp6c1_17010	(1 of 7) PTHR27001:SF44 - ADENINE NUCLEOTIDE ALPHA HYDROLASES-DOMAIN CONTAINING PROTEIN KINASE
PP3C22_9450	Pp6c22_5050	(1 of 15) 2.7.1.1 - Hexokinase / Hexokinase type IV (glucokinase)
PP3C21_7410	Pp6c21_3780	(1 of 7) PTHR12112 - BNIP - RELATED
PP3C11_10500	Pp6c11_6020	(1 of 5) PTHR27000:SF77 - LEUCINE-RICH REPEAT PROTEIN KINASE-LIKE PROTEIN
PP3C19_5230	Pp6c19_2960	(1 of 3) PTHR24348 - SERINE/THREONINE-PROTEIN KINASE UNC-51-RELATED
PP3C1_20930	Pp6c1_10720	(1 of 2) PTHR11817:SF28 - PLASTIDIAL PYRUVATE KINASE 4, CHLOROPLASTIC
PP3C24_11970	Pp6c24_5840	(1 of 4) 2.7.1.25 - Adenylyl-sulfate kinase / APS kinase
PP3C20_5120	Pp6c20_3640	(1 of 736) 2.7.11.1 - Non-specific serine/threonine protein kinase / Threonine-specific protein kinase
PP3C20_17580	Pp6c20_9630	(1 of 9) PF05231 - MASE1 (MASE1)
PP3C14_12680	Pp6c14_7150	(1 of 7) PTHR24056:SF178 - CYCLIN-DEPENDENT KINASE B2-1-RELATED
PP3C25_10230	Pp6c25_9890	(1 of 3) 3.5.4.6 - AMP deaminase / Myoadenylate deaminase
PP3C14_23320	Pp6c14_12870	(1 of 5) PTHR13697:SF7 - 6-PHOSPHOFRUCTOKINASE 1-RELATED
PP3C2_180	Pp6c2_110	(1 of 2) PF00069//PF01419 - Protein kinase domain (Pkinase) // Jacalin-like lectin domain (Jacalin)
PP3C2_2220	Pp6c2_660	(1 of 7) PTHR27001:SF44 - ADENINE NUCLEOTIDE ALPHA HYDROLASES-DOMAIN CONTAINING PROTEIN KINASE
PP3C9_10640	Pp6c9_5280	(1 of 4) PTHR27003:SF37 - INTERLEUKIN-1 RECEPTOR-ASSOCIATED KINASE 4 PROTEIN-RELATED
PP3C18_9170	Pp6c18_4100	(1 of 4) PF01419//PF07714 - Jacalin-like lectin domain (Jacalin) // Protein tyrosine kinase (Pkinase_Tyr)
PP3C3_19590	Pp6c3_10080	(1 of 7) 2.7.4.8 - Guanylate kinase / Guanosine monophosphate kinase
PP3C3_5570	Pp6c3_2970	(1 of 3) PTHR24343:SF15 - 5'-AMP-ACTIVATED PROTEIN KINASE CATALYTIC SUBUNIT ALPHA-2
PP3C1_25950	Pp6c1_13650	(1 of 4) PTHR14326:SF17 - PROTEIN TPX2-RELATED
PP3C11_8850	Pp6c11_4990	(1 of 3) PF00069//PF00139 - Protein kinase domain (Pkinase) // Legume lectin domain (Lectin_legB)
PP3C7_19140	Pp6c7_10300	(1 of 2) PF01553//PF13833 - Acyltransferase (Acyltransferase) // EF-hand domain pair (EF-hand_8)
PP3C5_9070	Pp6c5_4770	(1 of 1) KOG1889 - Putative phosphoinositide phosphatase
PP3C20_7870	Pp6c20_5370	(1 of 7) 5.4.2.11 - Phosphoglycerate mutase (2,3-diphosphoglycerate-dependent) / Phosphoglyceromutase
PP3C6_23170	Pp6c6_12260	(1 of 3) PTHR27000:SF97 - LEUCINE-RICH RECEPTOR-LIKE PROTEIN KINASE
PP3C12_24120	Pp6c12_12020	(1 of 3) PTHR27001:SF55 - PROLINE-RICH RECEPTOR-LIKE PROTEIN KINASE PERK5-RELATED
PP3C4_25010	Pp6c4_13190	(1 of 5) PTHR24349//PTHR24349:SF90 - SERINE/THREONINE-PROTEIN KINASE
PP3C6_7990	Pp6c6_4330	(1 of 5) PTHR13697:SF7 - 6-PHOSPHOFRUCTOKINASE 1-RELATED
PP3C14_11590	Pp6c14_6520	(1 of 7) PTHR27001:SF44 - ADENINE NUCLEOTIDE ALPHA HYDROLASES-DOMAIN CONTAINING PROTEIN KINASE
PP3C15_1210	Pp6c15_660	(1 of 2) PTHR24343:SF157 - CBL-INTERACTING SERINE/THREONINE-PROTEIN KINASE 24
PP3C5_10340	Pp6c5_5390	(1 of 4) PTHR10366:SF385 - RHAMNOSE BIOSYNTHETIC ENZYME 1-RELATED
PP3C3_18910	Pp6c3_9800	(1 of 4) PTHR24058:SF23 - SERINE/THREONINE KINASE-RELATED
PP3C6_15170	Pp6c6_7850	(1 of 4) PTHR10366:SF385 - RHAMNOSE BIOSYNTHETIC ENZYME 1-RELATED
PP3C1_22100	Pp6c1_11430	(1 of 6) PTHR27001:SF152 - GENOMIC DNA, CHROMOSOME 3, P1 CLONE:MMM17-RELATED
PP3C22_7170	Pp6c22_3620	(1 of 10) 2.7.1.4 - Fructokinase / D-fructokinase
PP3C1_9180	Pp6c1_5260	(1 of 9) PF07714//PF12819 - Protein tyrosine kinase (Pkinase_Tyr) // Carbohydrate-binding protein of the ER (Malectin_like)
PP3C13_2340	Pp6c13_1110	(1 of 3) PTHR24343:SF15 - 5'-AMP-ACTIVATED PROTEIN KINASE CATALYTIC SUBUNIT ALPHA-2
PP3C11_1950	Pp6c11_1050	(1 of 2) PTHR24361:SF363 - PROTEIN KINASE-RELATED
PP3C14_23270	Pp6c14_12820	(1 of 17) PF00069//PF08263//PF13855 - Protein kinase domain (Pkinase) // Leucine rich repeat N-terminal domain (LRRNT_2) // Leucine rich repeat (LRR_8)
PP3C9_10730	Pp6c9_5300	(1 of 1) PTHR27003:SF94 - RECEPTOR-LIKE PROTEIN KINASE HERK 1
PP3C15_20440	Pp6c15_10160	(1 of 5) PTHR11200:SF136 - PHOSPHOINOSITIDE PHOSPHATASE SAC1
PP3C9_25100	Pp6c9_12470	(1 of 5) PTHR24351//PTHR24351:SF59 - RIBOSOMAL PROTEIN S6 KINASE
PP3C11_5760	Pp6c11_3260	(1 of 4) PTHR24349:SF167 - CALCIUM-DEPENDENT PROTEIN KINASE 10-RELATED
PP3C13_18710	Pp6c13_9170	(1 of 3) 6.3.4.2 - CTP synthase (glutamine hydrolyzing) / UTP--ammonia ligase
PP3C16_9370	Pp6c16_4830	(1 of 15) PTHR23257//PTHR23257:SF366 - SERINE-THREONINE PROTEIN KINASE
PP3C7_26460	Pp6c7_14320	(1 of 1) KOG0101 - Molecular chaperones HSP70/HSC70, HSP70 superfamily
PP3C24_16870	Pp6c24_8780	(1 of 2) PTHR22572:SF108 - MANNOSE-1-PHOSPHATE GUANYLYLTRANSFERASE 1-RELATED
PP3C2_14270	Pp6c2_8090	(1 of 6) PTHR24347:SF1 - PROTEIN CKK-1, ISOFORM B
PP3C24_18700	Pp6c24_9460	(1 of 1) 2.5.1.10 - (2E,6E)-farnesyl diphosphate synthase / Geranyltranstransferase
PP3C16_11030	Pp6c16_4070	(1 of 3) PTHR24361:SF385 - MITOGEN-ACTIVATED PROTEIN KINASE KINASE 1-RELATED
PP3C16_4920	Pp6c16_9530	(1 of 2) PTHR10457:SF6 - GALACTOKINASE
PP3C3_5990	Pp6c3_3250	(1 of 5) PTHR24349//PTHR24349:SF90 - SERINE/THREONINE-PROTEIN KINASE
PP3C25_13600	Pp6c25_11350	(1 of 162) PTHR23257 - SERINE-THREONINE PROTEIN KINASE
PP3C14_6460	Pp6c14_3450	(1 of 5) 4.2.1.47 - GDP-mannose 4,6-dehydratase / Guanosine diphosphomannose oxidoreductase
PP3C23_11670	Pp6c23_5380	(1 of 2) 5.4.2.8 - Phosphomannomutase / Phosphomannose mutase
PP3C4_17160	Pp6c4_9050	(1 of 1) PTHR13832:SF217 - PROTEIN PHOSPHATASE 1G
PP3C15_8540	Pp6c15_4770	(1 of 3) PTHR11817:SF2 - PLASTIDIAL PYRUVATE KINASE 2
PP3C17_400	Pp6c17_290	(1 of 4) PTHR10855 - 26S PROTEASOME NON-ATPASE REGULATORY SUBUNIT 12/COP9 SIGNALOSOME COMPLEX SUBUNIT 4
PP3C4_10100	Pp6c4_5110	(1 of 3) 2.7.8.11 - CDP-diacylglycerol--inositol 3-phosphatidyltransferase / Phosphatidylinositol synthase
PP3C21_2050	Pp6c21_1060	(1 of 3) PTHR24348 - SERINE/THREONINE-PROTEIN KINASE UNC-51-RELATED
PP3C11_9540	Pp6c11_5430	(1 of 3) PTHR10584//PTHR10584:SF130 - SUGAR KINASE
PP3C18_13030	Pp6c18_5740	(1 of 8) 3.1.3.56 - Inositol-polyphosphate 5-phosphatase / Type I inositol-polyphosphate phosphatase
PP3C6_22340	Pp6c6_11910	(1 of 6) PTHR28213:SF1 - IMP-SPECIFIC 5'-NUCLEOTIDASE 1
PP3C2_2710	Pp6c2_1630	(1 of 3) PTHR19288:SF33 - PHOSPHOGLYCOLATE PHOSPHATASE 2
PP3C7_18290	Pp6c7_9900	(1 of 4) 2.7.8.5 - CDP-diacylglycerol--glycerol-3-phosphate 3-phosphatidyltransferase / Phosphatidylglycerophosphate synthase
PP3C23_16670	Pp6c23_8080	(1 of 3) PTHR24356//PTHR24356:SF215 - SERINE/THREONINE-PROTEIN KINASE
PP3C10_19190	Pp6c10_10160	(1 of 3) PTHR11066 - ACYL-COA THIOESTERASE
PP3C1_38770	Pp6c1_20290	(1 of 10) PTHR10177:SF212 - CYCLIN-A2-1-RELATED
PP3C6_14810	Pp6c6_7640	(1 of 2) PTHR11573//PTHR11573:SF16 - RIBONUCLEOSIDE-DIPHOSPHATE REDUCTASE LARGE CHAIN
PP3C8_5490	Pp6c8_2900	(1 of 4) 3.1.3.66 - Phosphatidylinositol-3,4-bisphosphate 4-phosphatase / Phosphoinositide 4-phosphatase
PP3C10_19150	Pp6c10_10140	(1 of 3) 2.7.1.28 - Triokinase / Triose kinase
PP3C21_7820	Pp6c21_4190	(1 of 5) 2.4.2.9//2.7.1.48 - Uracil phosphoribosyltransferase / UMP pyrophosphorylase // Uridine kinase / Uridine monophosphokinase
PP3C17_6060	Pp6c17_2780	(1 of 736) 2.7.11.1 - Non-specific serine/threonine protein kinase / Threonine-specific protein kinase
PP3C6_24770	Pp6c6_13140	(1 of 3) 3.6.1.11 - Exopolyphosphatase / Metaphosphatase
PP3C1_5080	Pp6c1_2790	(1 of 7) PTHR24056:SF178 - CYCLIN-DEPENDENT KINASE B2-1-RELATED
PP3C16_21950	Pp6c16_1470	(1 of 5) PTHR13832:SF252 - PROTEIN PHOSPHATASE 2C 27-RELATED
PP3C11_19190	Pp6c11_10450	(1 of 1) 2.7.11.32 - [Pyruvate, phosphate dikinase] kinase / Pyruvate, phosphate dikinase regulatory protein
PP3C13_5060	Pp6c13_2650	(1 of 1) KOG2670 - Enolase
PP3C13_3440	Pp6c13_1860	(1 of 2) PTHR18896:SF64 - PHOSPHOLIPASE D P2
PP3C6_15790	Pp6c6_8260	(1 of 20) PF00069//PF08263 - Protein kinase domain (Pkinase) // Leucine rich repeat N-terminal domain (LRRNT_2)
PP3C8_16440	Pp6c8_8300	(1 of 736) 2.7.11.1 - Non-specific serine/threonine protein kinase / Threonine-specific protein kinase
PP3C15_17470	Pp6c15_8720	(1 of 2) PTHR10177:SF206 - CYCLIN-D1-1
PP3C2_32740	Pp6c2_18330	(1 of 2) 2.6.1.16 - Glutamine--fructose-6-phosphate transaminase (isomerizing) / L-glutamine-D-fructose-6-phosphate amidotransferase
PP3C8_6536	Pp6c8_3520	(1 of 3) 2.7.9.4 - Alpha-glucan, water dikinase / Starch-related R1 protein
PP3C5_19480	Pp6c5_10080	(1 of 15) PTHR23257//PTHR23257:SF366 - SERINE-THREONINE PROTEIN KINASE
PP3C3_31010	Pp6c3_16330	(1 of 4) 3.1.3.66 - Phosphatidylinositol-3,4-bisphosphate 4-phosphatase / Phosphoinositide 4-phosphatase
PP3C1_20580	Pp6c1_10430	(1 of 2) PTHR27001:SF90 - PROTEIN KINASE FAMILY PROTEIN
PP3C9_5950	Pp6c9_3230	(1 of 5) 2.4.2.9//2.7.1.48 - Uracil phosphoribosyltransferase / UMP pyrophosphorylase // Uridine kinase / Uridine monophosphokinase
PP3C9_22140	Pp6c9_11240	(1 of 2) 3.6.1.12 - dCTP diphosphatase / Deoxycytidine-triphosphatase
PP3C5_10000	Pp6c5_5160	(1 of 2) 2.7.1.30 - Glycerol kinase / Glycerokinase
PP3C15_7420	Pp6c15_4120	(1 of 1) PTHR10067:SF2 - PHOSPHATIDYLSERINE DECARBOXYLASE PROENZYME 2
PP3C19_21170	Pp6c19_10770	(1 of 8) 3.1.3.56 - Inositol-polyphosphate 5-phosphatase / Type I inositol-polyphosphate phosphatase
PP3C2_1120	Pp6c2_610	(1 of 46) 2.7.10.2 - Non-specific protein-tyrosine kinase / Cytoplasmic protein tyrosine kinase
PP3C6_10320	Pp6c6_5710	(1 of 2) 2.7.2.1 - Acetate kinase / AK
PP3C2_34890	Pp6c2_19400	(1 of 6) PF07714//PF13855 - Protein tyrosine kinase (Pkinase_Tyr) // Leucine rich repeat (LRR_8)
PP3C24_15590	Pp6c24_8080	(1 of 17) 2.7.10.2//2.7.11.1 - Non-specific protein-tyrosine kinase / Cytoplasmic protein tyrosine kinase // Non-specific serine/threonine protein kinase / Threonine-specific protein kinase
PP3C18_20050	Pp6c18_9080	(1 of 2) 3.1.3.64 - Phosphatidylinositol-3-phosphatase / Phosphatidyl-3-phosphate 3-phosphohydrolase
PP3C11_9750	Pp6c11_5570	(1 of 1) PF01553//PF13202 - Acyltransferase (Acyltransferase) // EF hand (EF-hand_5)
PP3C19_20580	Pp6c19_10470	(1 of 1) KOG0033 - Ca2+/calmodulin-dependent protein kinase, EF-Hand protein superfamily
PP3C13_11520	Pp6c13_5210	(1 of 1) PF01553//PF13499 - Acyltransferase (Acyltransferase) // EF-hand domain pair (EF-hand_7)
PP3C1_39040	Pp6c1_20490	(1 of 10) PTHR10177:SF212 - CYCLIN-A2-1-RELATED
PP3C24_6020	Pp6c24_2960	(1 of 5) PTHR15615:SF20 - CYCLIN FAMILY PROTEIN-RELATED
PP3C6_19150	Pp6c6_10330	(1 of 1) PTHR10343:SF45 - ALICORN
PP3C6_26620	Pp6c6_14070	(1 of 3) PTHR27003:SF72 - SERINE/THREONINE-PROTEIN KINASE-LIKE PROTEIN ACR4
PP3C12_14340	Pp6c12_7180	(1 of 2) PTHR11922:SF1 - ANTHRANILATE PHOSPHORIBOSYLTRANSFERASE-RELATED
PP3C12_3620	Pp6c12_1310	(1 of 2) PTHR18896:SF64 - PHOSPHOLIPASE D P2
PP3C24_5980	Pp6c24_2930	(1 of 1) 6.3.4.21 - Nicotinate phosphoribosyltransferase / Nicotinic acid phosphoribosyltransferase
PP3C10_6390	Pp6c10_3380	(1 of 1) 1.1.1.271 - GDP-L-fucose synthase / GDP-fucose synthetase
PP3C6_18190	Pp6c6_9820	(1 of 4) PTHR27001:SF88 - PROTEIN KINASE SUPERFAMILY PROTEIN
PP3C13_22640	Pp6c13_11220	(1 of 3) PTHR24356//PTHR24356:SF215 - SERINE/THREONINE-PROTEIN KINASE
PP3C1_35460	Pp6c1_18640	(1 of 1) PF00069//PF13857 - Protein kinase domain (Pkinase) // Ankyrin repeats (many copies) (Ank_5)
PP3C5_1950	Pp6c5_1110	(1 of 1) PF02298//PF07714 - Plastocyanin-like domain (Cu_bind_like) // Protein tyrosine kinase (Pkinase_Tyr)
PP3C16_260	Pp6c16_7010	(1 of 1) PTHR10343:SF58 - PHOSPHOGLUCAN PHOSPHATASE DSP4, CHLOROPLASTIC
PP3C11_12320	Pp6c11_7010	(1 of 3) PTHR23257:SF545 - SERINE/THREONINE KINASE-RELATED
PP3C7_7230	Pp6c7_4660	(1 of 7) 2.7.6.1 - Ribose-phosphate diphosphokinase / Ribose-phosphate pyrophosphokinase
PP3C6_320	Pp6c6_330	(1 of 1) KOG0596 - Dual specificity; serine/threonine and tyrosine kinase
PP3C7_25180	Pp6c7_13620	(1 of 2) PTHR24349:SF93 - CALCIUM-DEPENDENT PROTEIN KINASE 14
PP3C2_11870	Pp6c2_6730	(1 of 2) PTHR24350 - SERINE/THREONINE-PROTEIN KINASE IAL-RELATED
PP3C10_20260	Pp6c10_10710	(1 of 86) PTHR23257:SF454 - SERINE/THREONINE-PROTEIN KINASE QKGA-RELATED
PP3C1_39350	Pp6c1_20610	(1 of 2) PTHR24350 - SERINE/THREONINE-PROTEIN KINASE IAL-RELATED
PP3C9_5860	Pp6c9_3180	(1 of 4) PTHR24349:SF87 - CALCIUM-DEPENDENT PROTEIN KINASE 16-RELATED
PP3C27_7000	Pp6c25_1080	(1 of 1) 1.5.1.9 - Saccharopine dehydrogenase (NAD(+), L-glutamate-forming) / Saccharopin dehydrogenase
PP3C13_12310	Pp6c13_5650	(1 of 9) PTHR27003:SF117 - CALMODULIN-BINDING RECEPTOR-LIKE CYTOPLASMIC KINASE 2
PP3C6_15300	Pp6c6_7970	(1 of 8) 1.1.1.133 - dTDP-4-dehydrorhamnose reductase / dTDP-6-deoxy-L-mannose dehydrogenase
PP3C5_15400	Pp6c5_8030	(1 of 2) PTHR10566//PTHR10566:SF45 - CHAPERONE-ACTIVITY OF BC1 COMPLEX CABC1 -RELATED
PP3C6_8160	Pp6c6_4420	(1 of 69) 2.7.12.1 - Dual-specificity kinase
PP3C3_15220	Pp6c3_7650	(1 of 9) PF00069//PF00560//PF13855 - Protein kinase domain (Pkinase) // Leucine Rich Repeat (LRR_1) // Leucine rich repeat (LRR_8)
PP3C7_18430	Pp6c7_10000	(1 of 7) PTHR24056:SF178 - CYCLIN-DEPENDENT KINASE B2-1-RELATED
PP3C12_24060	Pp6c12_11980	(1 of 4) PTHR11406//PTHR11406:SF11 - PHOSPHOGLYCERATE KINASE
PP3C15_20280	Pp6c15_10100	(1 of 5) PTHR24351//PTHR24351:SF59 - RIBOSOMAL PROTEIN S6 KINASE
PP3C18_12510	Pp6c18_5520	(1 of 15) 2.7.1.1 - Hexokinase / Hexokinase type IV (glucokinase)
PP3C14_1610	Pp6c14_720	(1 of 8) PTHR27001:SF10 - RECEPTOR-LIKE SERINE/THREONINE-PROTEIN KINASE ALE2
PP3C2_2170	Pp6c2_630	(1 of 46) 2.7.10.2 - Non-specific protein-tyrosine kinase / Cytoplasmic protein tyrosine kinase
PP3C14_6900	Pp6c14_3710	(1 of 2) PF00059//PF07714 - Lectin C-type domain (Lectin_C) // Protein tyrosine kinase (Pkinase_Tyr)
PP3C11_3000	Pp6c11_1690	(1 of 1) PTHR12290:SF2 - PHOSPHOPANTOTHENATE--CYSTEINE LIGASE
PP3C12_23570	Pp6c12_11690	(1 of 1) PF00069//PF00560 - Protein kinase domain (Pkinase) // Leucine Rich Repeat (LRR_1)
PP3C16_3900	Pp6c16_9070	(1 of 1) KOG2446 - Glucose-6-phosphate isomerase
PP3C2_8770	Pp6c2_4910	(1 of 10) PTHR10177:SF212 - CYCLIN-A2-1-RELATED
PP3C9_23740	Pp6c9_11660	(1 of 1) KOG2552 - Major facilitator superfamily permease - Cdc91p
PP3C14_6570	Pp6c14_3530	(1 of 2) 2.7.4.1 - Polyphosphate kinase / Polyphosphoric acid kinase
PP3C11_9120	Pp6c11_5130	(1 of 12) 5.3.1.1 - Triose-phosphate isomerase / Triosephosphate mutase
PP3C24_8780	Pp6c24_4280	(1 of 3) PTHR23429//PTHR23429:SF6 - GLUCOSE-6-PHOSPHATE 1-DEHYDROGENASE G6PD
PP3C9_18770	Pp6c9_9270	(1 of 2) PTHR10457:SF7 - N-ACETYLGALACTOSAMINE KINASE
PP3C24_15670	Pp6c24_8120	(1 of 14) 1.2.1.12 - Glyceraldehyde-3-phosphate dehydrogenase (phosphorylating) / Triosephosphate dehydrogenase
PP3C23_11630	Pp6c23_5350	(1 of 1) PTHR22981:SF27 - KETOSE-BISPHOSPHATE ALDOLASE CLASS-II FAMILY PROTEIN
PP3C24_12080	Pp6c24_5880	(1 of 736) 2.7.11.1 - Non-specific serine/threonine protein kinase / Threonine-specific protein kinase
PP3C20_6870	Pp6c20_4720	(1 of 3) PF00069//PF00954//PF01453 - Protein kinase domain (Pkinase) // S-locus glycoprotein domain (S_locus_glycop) // D-mannose binding lectin (B_lectin)
PP3C19_12800	Pp6c19_6840	(1 of 32) 2.7.11.25 - Mitogen-activated protein kinase kinase kinase / MLTK
PP3C16_20050	Pp6c16_13780	(1 of 162) PTHR23257 - SERINE-THREONINE PROTEIN KINASE
PP3C3_8250	Pp6c3_4020	(1 of 109) KOG0192 - Tyrosine kinase specific for activated (GTP-bound) p21cdc42Hs
PP3C19_13990	Pp6c19_7340	(1 of 1) 2.7.1.6//5.1.3.2 - UDP-glucose 4-epimerase / Uridine diphospho-galactose-4-epimerase
PP3C10_8190	Pp6c10_4460	(1 of 1) PTHR12468 - GPI MANNOSYLTRANSFERASE 2
PP3C9_18910	Pp6c9_9380	(1 of 2) PTHR10177:SF196 - CYCLIN-B2-1-RELATED
PP3C7_18310	Pp6c7_9920	(1 of 6) 2.3.1.23 - 1-acylglycerophosphocholine O-acyltransferase / Lysolecithin acyltransferase
PP3C20_21870	Pp6c20_11380	(1 of 2) PTHR11938:SF87 - DEHYDROGENASE-RELATED
PP3C16_20260	Pp6c16_13890	(1 of 5) PTHR13697:SF7 - 6-PHOSPHOFRUCTOKINASE 1-RELATED
PP3C21_11820	Pp6c21_6570	(1 of 86) PTHR23257:SF454 - SERINE/THREONINE-PROTEIN KINASE QKGA-RELATED
PP3C21_3370	Pp6c21_1700	(1 of 2) PTHR24361:SF276 - PROTEIN KINASE
PP3C4_19720	Pp6c4_10310	(1 of 3) PTHR27000:SF202 - INACTIVE LEUCINE-RICH REPEAT RECEPTOR-LIKE PROTEIN KINASE CORYNE-RELATED
PP3C15_21520	Pp6c15_10680	(1 of 2) PTHR10177:SF196 - CYCLIN-B2-1-RELATED
PP3C6_23160	Pp6c6_12240	(1 of 2) PTHR23409:SF24 - RIBONUCLEOSIDE-DIPHOSPHATE REDUCTASE SMALL CHAIN A
PP3C3_15290	Pp6c3_7680	(1 of 2) PTHR24056//PTHR24056:SF230 - CELL DIVISION PROTEIN KINASE
PP3C14_11070	Pp6c14_6100	(1 of 5) PTHR18896:SF60 - PHOSPHOLIPASE D DELTA
PP3C15_5120	Pp6c15_2870	(1 of 4) PTHR24349:SF87 - CALCIUM-DEPENDENT PROTEIN KINASE 16-RELATED
PP3C11_10380	Pp6c11_5940	(1 of 7) PTHR24056:SF178 - CYCLIN-DEPENDENT KINASE B2-1-RELATED
PP3C11_5820	Pp6c11_3280	(1 of 4) PTHR24349:SF167 - CALCIUM-DEPENDENT PROTEIN KINASE 10-RELATED
PP3C27_3090	Pp6c25_3990	(1 of 1) PTHR31528:SF1 - PYRIMIDINE PRECURSOR BIOSYNTHESIS ENZYME THI11-RELATED
PP3C5_10270	Pp6c5_5350	(1 of 1) PF06886//PF07839 - Targeting protein for Xklp2 (TPX2) (TPX2) // Plant calmodulin-binding domain (CaM_binding)
PP3C4_950	Pp6c4_490	(1 of 4) 3.1.3.66 - Phosphatidylinositol-3,4-bisphosphate 4-phosphatase / Phosphoinositide 4-phosphatase
PP3C6_24290	Pp6c6_12870	(1 of 3) PTHR22604:SF111 - NAD(P)-BINDING ROSSMANN-FOLD SUPERFAMILY PROTEIN
PP3C2_36790	Pp6c2_20290	(1 of 5) PTHR24423:SF475 - HISTIDINE KINASE 5
PP3C1_8270	Pp6c1_4760	(1 of 5) 5.1.3.1 - Ribulose-phosphate 3-epimerase / Xylulose phosphate 3-epimerase
PP3C15_24770	Pp6c15_12590	(1 of 5) PTHR24351//PTHR24351:SF59 - RIBOSOMAL PROTEIN S6 KINASE
PP3C2_37900	Pp6c2_20820	(1 of 4) 1.1.1.34 - Hydroxymethylglutaryl-CoA reductase (NADPH) / HMG-CoA reductase
PP3C7_4770	Pp6c7_2960	(1 of 3) PTHR24055:SF205 - MITOGEN-ACTIVATED PROTEIN KINASE 1-RELATED
PP3C23_18510	Pp6c23_9200	(1 of 4) 5.1.99.1 - Methylmalonyl-CoA epimerase / Methylmalonyl-CoA racemase
PP3C6_5620	Pp6c6_2980	(1 of 13) PF00931//PF07714 - NB-ARC domain (NB-ARC) // Protein tyrosine kinase (Pkinase_Tyr)
PP3C2_32010	Pp6c2_17790	(1 of 1) 2.7.4.14//2.7.4.3 - UMP/CMP kinase / Uridine monophosphate-cytidine monophosphate phosphotransferase // Adenylate kinase / Myokinase
PP3C17_14370	Pp6c17_7380	(1 of 736) 2.7.11.1 - Non-specific serine/threonine protein kinase / Threonine-specific protein kinase
PP3C16_8740	Pp6c16_5180	(1 of 1) PTHR14269:SF4 - PROTEIN H32C10.1, ISOFORM A
PP3C11_26160	Pp6c11_14660	(1 of 8) PTHR11871 - PROTEIN PHOSPHATASE PP2A REGULATORY SUBUNIT B
PP3C19_14630	Pp6c19_7710	(1 of 16) PF00069//PF00560//PF08263//PF13855 - Protein kinase domain (Pkinase) // Leucine Rich Repeat (LRR_1) // Leucine rich repeat N-terminal domain (LRRNT_2) // Leucine rich repeat (LRR_8)
PP3C5_14810	Pp6c5_7580	(1 of 4) PTHR11516:SF40 - PDHA1 PROTEIN
PP3C4_15740	Pp6c4_8240	(1 of 2) 2.7.8.8 - CDP-diacylglycerol--serine O-phosphatidyltransferase / Phosphatidylserine synthase
PP3C23_10670	Pp6c23_4680	(1 of 4) 5.1.99.1 - Methylmalonyl-CoA epimerase / Methylmalonyl-CoA racemase
PP3C2_4410	Pp6c2_2680	(1 of 1) PTHR13832:SF267 - PROTEIN PHOSPHATASE 1K, MITOCHONDRIAL
PP3C23_8920	Pp6c23_3750	(1 of 6) PTHR18896:SF11 - PHOSPHOLIPASE D ALPHA 1-RELATED
PP3C7_5900	Pp6c7_3810	(1 of 1) PTHR13832:SF345 - PROTEIN PHOSPHATASE 2C 9-RELATED
PP3C16_3910	Pp6c16_9080	(1 of 7) PTHR24056:SF178 - CYCLIN-DEPENDENT KINASE B2-1-RELATED
PP3C3_22310	Pp6c3_11670	(1 of 1) PTHR12984:SF3 - N-TERMINAL KINASE-LIKE PROTEIN
PP3C11_19720	Pp6c11_10720	(1 of 1) PF00626//PF00782 - Gelsolin repeat (Gelsolin) // Dual specificity phosphatase, catalytic domain (DSPc)
PP3C11_2120	Pp6c11_1160	(1 of 7) PTHR12112 - BNIP - RELATED
PP3C1_15730	Pp6c1_8310	(1 of 17) PF00069//PF08263//PF13855 - Protein kinase domain (Pkinase) // Leucine rich repeat N-terminal domain (LRRNT_2) // Leucine rich repeat (LRR_8)
PP3C3_26430	Pp6c3_13980	(1 of 1) PF00069//PF13637 - Protein kinase domain (Pkinase) // Ankyrin repeats (many copies) (Ank_4)
[truncated: 346 more rows]
