# Supplementary material for: B‐GATA factors are required for nitrogen‐responsive growth in Physcomitrium patens and Arabidopsis thaliana
Source: New Phytol. 2026 Jan 9;249(6):2919–37. doi: 10.1111/nph.70887 (PMC12917456; doi:10.1111/nph.70887)
Supplement: Supplementary file 7 — Table S6 Results from a gene ontology (GO) enrichment analysis results from g:Profiler of differentially expressed genes (DEGs) in nitrogen (10 mM KNO3 + 5 mM (NH4)2C4H4O6) vs mock (10 mM KCl) conditions in Physcomitrium patens Reute but not in Ppb‐gata1/3/4, grouped according to up‐ or downregulation and time point as shown in Fig. 6. [file NPH-249-2919-s001.xlsx]

## Sheet: (A)
New Phytologist Supporting Information Article title: B-GATA factors are required for nitrogen-responsive growth in Physcomitrium patens and Arabidopsis thaliana Authors: Dario Zappone, Peter Michael Schröder, Ivan Petřík, Xiao Dong, Rudi Schäufele, Korbinian Schneeberger, Ondřej Novák, Claus Schwechheimer Article acceptance date: 8 December 2025
Supplemental Table S6: Results from a gene ontology (GO) enrichment analysis results from g:Profiler of differentially expressed genes (DEGs) in nitrogen (10 mM KNO₃ + 5 mM (NH₄)₂C₄H₄O₆) vs. mock (10 mM KCl) conditions in Physcomitrium patens Reute but not in Ppb-gata1/3/4, grouped according to UP- or DOWN-regulation and time point as shown in Figure 6. Listed are the GO term categories for Biolo…
source	term_name	term_id	highlighted	adjusted_p_value	negative_log10_of_adjusted_p_value	term_size	query_size	intersection_size	effective_domain_size	intersections
GO:BP	regulation of biological process	GO:0050789	TRUE	7.18034e-21	20.1439	2973	1128	374	14217	PP3C14_14900,PP3C17_23570,PP3C10_16403,PP3C9_18950,PP3C2_25160,PP3C23_21770,PP3C20_17580,PP3C9_4280,PP3C21_7570,PP3C6_11330,PP3C1_13640,PP3C20_3960,PP3C20_21470,PP3C26_2670,PP3C24_8070,PP3C13_6620,PP3C9_25160,PP3C22_1940,PP3C17_18370,PP3C24_16310,PP3C13_14440,PP3C2_24723,PP3C12_21880,PP3C1_21920,PP3C9_17600,PP3C11_21820,PP3C3_9970,PP3C24_2460,PP3C7_13060,PP3C5_16910,PP3C4_1790,PP3C24_11620,PP3C17…
GO:BP	peptidyl-serine phosphorylation	GO:0018105	TRUE	0.00263877	2.5786	102	1128	23	14217	PP3C1_13640,PP3C24_16310,PP3C12_21880,PP3C19_17830,PP3C20_4170,PP3C24_12290,PP3C8_22390,PP3C15_9260,PP3C8_20800,PP3C18_14490,PP3C9_3840,PP3C2_21130,PP3C12_21850,PP3C21_9360,PP3C21_19420,PP3C13_5910,PP3C25_7050,PP3C4_21820,PP3C16_18360,PP3C13_4100,PP3C10_16930,PP3C21_14580,PP3C11_5820
GO:BP	peptidyl-threonine phosphorylation	GO:0018107	TRUE	0.00648496	2.18809	20	1128	9	14217	PP3C24_12290,PP3C8_22390,PP3C15_9260,PP3C18_14490,PP3C9_3840,PP3C2_21130,PP3C21_19420,PP3C10_16930,PP3C21_14580
GO:BP	chromatin organization	GO:0006325	TRUE	0.00725261	2.13951	308	1128	47	14217	PP3C13_19680,PP3C20_3960,PP3C26_2670,PP3C3_12300,PP3C13_14440,PP3C22_19980,PP3C7_13060,PP3C2_32500,PP3C6_2640,PP3C27_2010,PP3C21_10100,PP3C14_6480,PP3C3_15820,PP3C1_7870,PP3C3_26550,PP3C18_11770,PP3C12_18130,PP3C17_2460,PP3C1_1170,PP3C11_11950,PP3C6_27590,PP3C20_4020,PP3C21_10500,PP3C16_21430,PP3C14_4960,PP3C2_12540,PP3C4_23740,PP3C9_3630,PP3C14_1470,PP3C16_18950,PP3C17_10850,PP3C25_4540,PP3C26_2…
GO:BP	phosphorylation	GO:0016310	TRUE	0.0284593	1.54578	1258	1128	138	14217	PP3C9_18950,PP3C5_17340,PP3C20_17580,PP3C6_11330,PP3C5_15380,PP3C1_13640,PP3C3_24690,PP3C9_25160,PP3C7_4070,PP3C22_1940,PP3C17_18370,PP3C24_16310,PP3C12_21880,PP3C11_21820,PP3C2_1120,PP3C5_17270,PP3C2_5400,PP3C2_12320,PP3C15_11760,PP3C13_2910,PP3C6_11730,PP3C27_4700,PP3C9_21840,PP3C10_6970,PP3C19_17830,PP3C15_25040,PP3C4_27580,PP3C20_4170,PP3C4_27560,PP3C17_20870,PP3C14_15220,PP3C17_14330,PP3C13_…
Physcomitrium gene identifier (version 3 genome)	Physcomitrium gene identifier (version 6 genome)	Description
regulation of biological process(GO:0050789)
PP3C14_14900	Pp6c14_8350	(1 of 8) PTHR11945:SF173 - MADS-BOX FAMILY PROTEIN
PP3C17_23570	Pp6c17_12580	(1 of 2) PTHR11208//PTHR11208:SF42 - RNA-BINDING PROTEIN RELATED
PP3C10_16403	Pp6c10_8810	(1 of 20) 2.4.1.34 - 1,3-beta-glucan synthase / UDP-glucose-1,3-beta-D-glucan glucosyltransferase
PP3C9_18950	Pp6c9_9400	(1 of 2) PTHR24423//PTHR24423:SF512 - TWO-COMPONENT SENSOR HISTIDINE KINASE
PP3C2_25160	Pp6c2_13920	(1 of 5) KOG3077 - Uncharacterized conserved protein
PP3C23_21770	Pp6c23_10750	0
PP3C20_17580	Pp6c20_9630	(1 of 9) PF05231 - MASE1 (MASE1)
PP3C9_4280	Pp6c9_2360	(1 of 2) PTHR12809 - MEDIATOR COMPLEX SUBUNIT
PP3C21_7570	Pp6c21_3840	(1 of 1) PTHR24413:SF124 - REGULATORY PROTEIN NPR3-RELATED
PP3C6_11330	Pp6c6_6140	(1 of 2) PTHR10048:SF22 - PHOSPHATIDYLINOSITOL 4-KINASE BETA
PP3C1_13640	Pp6c1_7360	(1 of 4) PTHR24356//PTHR24356:SF182 - SERINE/THREONINE-PROTEIN KINASE
PP3C20_3960	Pp6c20_3090	(1 of 4) PTHR22691 - YEAST SPT2-RELATED
PP3C20_21470	Pp6c20_11220	0
PP3C26_2670	Pp6c26_1740	(1 of 5) PF07001 - BAT2 N-terminus (BAT2_N)
PP3C24_8070	Pp6c24_3920	(1 of 20) PF00498 - FHA domain (FHA)
PP3C13_6620	Pp6c13_3290	0
PP3C9_25160	Pp6c9_12490	(1 of 16) PTHR24423:SF365 - ETHYLENE RECEPTOR 1-RELATED
PP3C22_1940	Pp6c22_1040	(1 of 2) PTHR10048:SF15 - PHOSPHATIDYLINOSITOL 4-KINASE ALPHA-LIKE PROTEIN P2-RELATED
PP3C17_18370	Pp6c17_9530	(1 of 2) PTHR13954 - IRE1-RELATED
PP3C24_16310	Pp6c24_8470	(1 of 5) PTHR24356:SF155 - PROTEIN KINASE
PP3C13_14440	Pp6c13_6630	(1 of 2) PTHR10799:SF577 - PROTEIN TAF-3, ISOFORM A
PP3C2_24723	Pp6c2_13690	(1 of 7) PTHR10026//PTHR10026:SF75 - CYCLIN
PP3C12_21880	Pp6c12_10630	(1 of 2) PTHR24349:SF23 - MAP KINASE-ACTIVATED PROTEIN KINASE 5
PP3C1_21920	Pp6c1_11320	(1 of 3) PTHR31413:SF2 - AFP HOMOLOG 2
PP3C9_17600	Pp6c9_8570	(1 of 5) KOG4660 - Protein Mei2, essential for commitment to meiosis, and related proteins
PP3C11_21820	Pp6c11_11690	(1 of 3) PTHR24361//PTHR24361:SF318 - MITOGEN-ACTIVATED KINASE KINASE KINASE
PP3C3_9970	Pp6c3_4760	(1 of 3) PTHR11514:SF43 - TRANSCRIPTION FACTOR MYC3-RELATED
PP3C24_2460	Pp6c24_1130	(1 of 7) PTHR11220 - HEME-BINDING PROTEIN-RELATED
PP3C7_13060	Pp6c7_7540	(1 of 3) PTHR12550 - HEPATOMA-DERIVED GROWTH FACTOR-RELATED
PP3C5_16910	Pp6c5_8970	(1 of 7) PF01007 - Inward rectifier potassium channel (IRK)
PP3C4_1790	Pp6c4_940	(1 of 20) 2.4.1.34 - 1,3-beta-glucan synthase / UDP-glucose-1,3-beta-D-glucan glucosyltransferase
PP3C24_11620	Pp6c24_5600	(1 of 3) PTHR13992:SF25 - MEDIATOR OF RNA POLYMERASE II TRANSCRIPTION SUBUNIT 12
PP3C17_9290	Pp6c17_4560	(1 of 5) PTHR23155//PTHR23155:SF577 - LEUCINE-RICH REPEAT-CONTAINING PROTEIN
PP3C8_12060	Pp6c8_5660	(1 of 1) PF00238//PF08477 - Ribosomal protein L14p/L23e (Ribosomal_L14) // Ras of Complex, Roc, domain of DAPkinase (Roc)
PP3C2_1120	Pp6c2_610	(1 of 46) 2.7.10.2 - Non-specific protein-tyrosine kinase / Cytoplasmic protein tyrosine kinase
PP3C4_15540	Pp6c4_8120	(1 of 3) PTHR13112 - UPF3 REGULATOR OF NONSENSE TRANSCRIPTS-LIKE PROTEIN
PP3C1_17760	Pp6c1_8970	(1 of 4) PTHR14398 - RNA RECOGNITION RRM/RNP DOMAIN
PP3C13_23680	Pp6c13_11640	(1 of 2) PTHR33914:SF2 - 18S PRE-RIBOSOMAL ASSEMBLY PROTEIN GAR2-RELATED PROTEIN
PP3C2_5400	Pp6c2_3370	(1 of 3) PF00072//PF02518 - Response regulator receiver domain (Response_reg) // Histidine kinase-, DNA gyrase B-, and HSP90-like ATPase (HATPase_c)
PP3C7_14100	Pp6c7_7930	(1 of 13) PTHR13793 - PHD FINGER PROTEINS
PP3C25_7810	Pp6c25_9040	(1 of 4) PTHR10378//PTHR10378:SF10 - LIM DOMAIN-BINDING PROTEIN
PP3C16_8700	Pp6c16_5210	(1 of 3) KOG3827 - Inward rectifier K+ channel
PP3C11_19990	Pp6c11_10830	(1 of 1) PTHR12839 - NONSENSE-MEDIATED MRNA DECAY PROTEIN 2 UP-FRAMESHIFT SUPPRESSOR 2
PP3C9_5080	Pp6c9_2740	(1 of 2) PTHR12809 - MEDIATOR COMPLEX SUBUNIT
PP3C8_2770	Pp6c8_1590	(1 of 1) KOG1488 - Translational repressor Pumilio/PUF3 and related RNA-binding proteins (Puf superfamily)
PP3C13_2910	Pp6c13_1480	(1 of 21) PF00069//PF00931 - Protein kinase domain (Pkinase) // NB-ARC domain (NB-ARC)
PP3C6_2640	Pp6c6_1510	(1 of 1) PTHR12882 - SUPPRESSOR OF TY 4
PP3C6_11730	Pp6c6_6330	(1 of 5) PTHR24423//PTHR24423:SF524 - TWO-COMPONENT SENSOR HISTIDINE KINASE
PP3C2_21290	Pp6c2_12130	(1 of 1) PTHR23355:SF9 - DIS3-LIKE EXONUCLEASE 2
PP3C6_10400	Pp6c6_5790	(1 of 1) PTHR14732:SF0 - RNA POLYMERASE II SUBUNIT B1 CTD PHOSPHATASE RPAP2-RELATED
PP3C9_21840	Pp6c9_11100	(1 of 15) PTHR24423:SF365 - ETHYLENE RECEPTOR 1-RELATED
PP3C17_12580	Pp6c17_6160	(1 of 1) PF13920//PF13923 - Zinc finger, C3HC4 type (RING finger) (zf-C3HC4_3) // Zinc finger, C3HC4 type (RING finger) (zf-C3HC4_2)
PP3C19_14080	Pp6c19_7400	(1 of 1) KOG1882 - Transcriptional regulator SNIP1, contains FHA domain
PP3C7_5420	Pp6c7_3470	(1 of 3) PTHR15696 - SMG-7 SUPPRESSOR WITH MORPHOLOGICAL EFFECT ON GENITALIA PROTEIN 7
PP3C24_19330	Pp6c24_9790	(1 of 8) PTHR12346 - SIN3B-RELATED
PP3C10_17310	Pp6c10_9240	(1 of 1) PTHR19375//PTHR19375:SF228 - HEAT SHOCK PROTEIN 70KDA
PP3C2_31720	Pp6c2_17640	(1 of 1) KOG0277//KOG0315//KOG2445 - Peroxisomal targeting signal type 2 receptor // G-protein beta subunit-like protein (contains WD40 repeats) // Nuclear pore complex component (sc Seh1)
PP3C9_21250	Pp6c9_10690	(1 of 2) PTHR22847:SF424 - TOPLESS-RELATED PROTEIN 2-RELATED
PP3C19_17830	Pp6c19_9330	(1 of 5) PTHR24356:SF155 - PROTEIN KINASE
PP3C20_3770	Pp6c20_2990	(1 of 1) PTHR31657:SF9 - ETHYLENE-RESPONSIVE TRANSCRIPTION FACTOR CRF5-RELATED
PP3C4_27580	Pp6c4_14400	(1 of 7) PF00072//PF00512//PF01590//PF02518 - Response regulator receiver domain (Response_reg) // His Kinase A (phospho-acceptor) domain (HisKA) // GAF domain (GAF) // Histidine kinase-, DNA gyrase B-, and HSP90-like ATPase (HATPase_c)
PP3C20_4170	Pp6c20_3240	(1 of 9) PTHR24349:SF81 - CALCIUM-DEPENDENT PROTEIN KINASE 20
PP3C4_27560	Pp6c4_14390	(1 of 7) PF00072//PF00512//PF01590//PF02518 - Response regulator receiver domain (Response_reg) // His Kinase A (phospho-acceptor) domain (HisKA) // GAF domain (GAF) // Histidine kinase-, DNA gyrase B-, and HSP90-like ATPase (HATPase_c)
PP3C21_13620	Pp6c21_7240	(1 of 4) KOG0272 - U4/U6 small nuclear ribonucleoprotein Prp4 (contains WD40 repeats)
PP3C22_4630	Pp6c22_2340	(1 of 1) 3.1.3.25//3.1.3.93 - Inositol-phosphate phosphatase / Myo-inositol-1-phosphatase
PP3C17_23050	Pp6c17_12290	(1 of 3) PTHR11009 - DER1-LIKE PROTEIN, DERLIN
PP3C20_21380	Pp6c20_11180	0
PP3C9_17500	Pp6c9_8510	(1 of 5) KOG4660 - Protein Mei2, essential for commitment to meiosis, and related proteins
PP3C7_9270	Pp6c7_5670	(1 of 1) PTHR31606:SF1 - WBP2 ORTHOLOG, ISOFORM E
PP3C25_5040	Pp6c25_7640	(1 of 4) PTHR26402//PTHR26402:SF525 - RESPONSE REGULATOR OF TWO-COMPONENT SYSTEM
PP3C5_20240	Pp6c5_10480	(1 of 1) PTHR12214 - GC-RICH SEQUENCE DNA-BINDING FACTOR
PP3C7_11410	Pp6c7_6800	(1 of 2) PTHR10288:SF145 - P-ELEMENT SOMATIC INHIBITOR, ISOFORM C
PP3C21_16440	Pp6c21_9000	(1 of 2) PF05142 - Domain of unknown function (DUF702) (DUF702)
PP3C7_9260	Pp6c7_5650	(1 of 1) PTHR24012:SF477 - PROTEIN RBD-1
PP3C24_16180	Pp6c24_8370	(1 of 8) PTHR12346 - SIN3B-RELATED
PP3C8_14940	Pp6c8_7320	(1 of 8) PTHR12346 - SIN3B-RELATED
PP3C5_6330	Pp6c5_3550	(1 of 3) PTHR13112 - UPF3 REGULATOR OF NONSENSE TRANSCRIPTS-LIKE PROTEIN
PP3C14_23580	Pp6c14_13050	(1 of 1) PTHR23238 - RNA BINDING PROTEIN
PP3C3_38130	Pp6c3_20410	(1 of 27) KOG4658 - Apoptotic ATPase
PP3C11_15260	Pp6c11_8310	(1 of 2) PTHR33305:SF1 - ETHYLENE INSENSITIVE 3-LIKE 1 PROTEIN-RELATED
PP3C13_2610	Pp6c13_1270	(1 of 21) PF00069//PF00931 - Protein kinase domain (Pkinase) // NB-ARC domain (NB-ARC)
PP3C14_17110	Pp6c14_9420	(1 of 2) PTHR24012:SF376 - POLYPYRIMIDINE TRACT-BINDING PROTEIN 3
PP3C1_2540	Pp6c1_1210	(1 of 43) PF03514 - GRAS domain family (GRAS)
PP3C3_9940	Pp6c3_4730	(1 of 2) PTHR13213 - DNA POLYMERASE V RELATED
PP3C7_4010	Pp6c7_2540	(1 of 3) PTHR24361//PTHR24361:SF318 - MITOGEN-ACTIVATED KINASE KINASE KINASE
PP3C21_13650	Pp6c21_7200	(1 of 9) PTHR15598 - AUTOANTIGEN RCD8
PP3C3_37820	Pp6c3_20220	(1 of 1) PTHR21650:SF4 - MEMBRALIN
PP3C27_3010	Pp6c25_3940	(1 of 1) PTHR13097:SF7 - NOVEL PROTEIN SIMILAR TO VERTEBRATE GENERAL TRANSCRIPTION FACTOR IIE POLYPEPTIDE 1 ALPHA 56KDA (GTF2E1)
PP3C5_12180	Pp6c5_6300	(1 of 2) PTHR31717:SF8 - ZINC FINGER PROTEIN CONSTANS-LIKE 10-RELATED
PP3C8_19750	Pp6c8_10310	(1 of 3) PTHR10071:SF159 - GATA TRANSCRIPTION FACTOR 26-RELATED
PP3C1_32730	Pp6c1_17110	(1 of 3) PF00072//PF02518 - Response regulator receiver domain (Response_reg) // Histidine kinase-, DNA gyrase B-, and HSP90-like ATPase (HATPase_c)
PP3C18_1330	Pp6c18_650	(1 of 2) PTHR15970:SF2 - ELL-ASSOCIATED FACTOR EAF
PP3C7_11220	Pp6c7_6690	(1 of 3) PTHR10336:SF36 - PROTEIN PLL-1, ISOFORM A
PP3C1_31280	Pp6c1_16290	(1 of 3) PTHR23147//PTHR23147:SF9 - SERINE/ARGININE RICH SPLICING FACTOR
PP3C14_21120	Pp6c14_11560	(1 of 16) PF13912 - C2H2-type zinc finger (zf-C2H2_6)
PP3C11_22280	Pp6c11_12030	(1 of 2) PTHR10791:SF60 - MEDIATOR OF RNA POLYMERASE II TRANSCRIPTION SUBUNIT 13
PP3C2_29180	Pp6c2_15970	(1 of 2) PTHR15860 - UNCHARACTERIZED RING FINGER-CONTAINING PROTEIN
PP3C26_11830	Pp6c26_6820	(1 of 2) PTHR11685:SF119 - E3 UBIQUITIN-PROTEIN LIGASE ARI2-RELATED
PP3C19_17130	Pp6c19_8950	(1 of 2) PTHR24006:SF449 - PROTEIN C48D1.1, ISOFORM A-RELATED
PP3C12_6510	Pp6c12_2780	(1 of 1) PTHR12096 - NUCLEAR PROTEIN SKIP-RELATED
PP3C1_35700	Pp6c1_18730	(1 of 4) KOG0105 - Alternative splicing factor ASF/SF2 (RRM superfamily)
PP3C17_9310	Pp6c17_4590	(1 of 6) PF08148 - DSHCT (NUC185) domain (DSHCT)
PP3C11_24710	Pp6c11_13720	(1 of 3) PTHR11208:SF45 - SPLICING FACTOR 1
PP3C10_13060	Pp6c10_6950	(1 of 3) PTHR10245 - ENDOTHELIAL DIFFERENTIATION-RELATED FACTOR 1 MULTIPROTEIN BRIDGING FACTOR 1
PP3C11_15370	Pp6c11_8380	(1 of 1) PTHR11514:SF33 - TRANSCRIPTION FACTOR BHLH27-RELATED
PP3C12_14370	Pp6c12_7200	(1 of 4) PF08670 - MEKHLA domain (MEKHLA)
PP3C15_24310	Pp6c15_12490	(1 of 1) PTHR15348:SF0 - PROTEIN DEAD RINGER
PP3C6_14410	Pp6c6_7460	(1 of 2) PTHR31717:SF8 - ZINC FINGER PROTEIN CONSTANS-LIKE 10-RELATED
PP3C5_11330	Pp6c5_5850	(1 of 2) PTHR10048:SF22 - PHOSPHATIDYLINOSITOL 4-KINASE BETA
PP3C22_8910	Pp6c22_4720	(1 of 1) PTHR23346:SF7 - TRANSLATIONAL ACTIVATOR GCN1
PP3C19_15730	Pp6c19_8250	(1 of 45) PF00170 - bZIP transcription factor (bZIP_1)
PP3C23_19420	Pp6c23_9630	(1 of 2) PTHR22952:SF103 - ABSCISIC ACID-INSENSITIVE 5-LIKE PROTEIN 4
PP3C10_24100	Pp6c10_12590	0
PP3C14_5850	Pp6c14_3090	(1 of 2) PF00931//PF13676 - NB-ARC domain (NB-ARC) // TIR domain (TIR_2)
PP3C17_12560	Pp6c17_6150	(1 of 7) PTHR12902 - WASP-1
PP3C9_3700	Pp6c9_1970	(1 of 2) PTHR22599 - MPS ONE BINDER KINASE ACTIVATOR-LIKE MOB
PP3C21_10100	Pp6c21_5600	(1 of 2) PTHR10694:SF8 - LYSINE-SPECIFIC DEMETHYLASE LID
PP3C7_13020	Pp6c7_7520	(1 of 3) PTHR12550 - HEPATOMA-DERIVED GROWTH FACTOR-RELATED
PP3C4_6770	Pp6c4_3560	(1 of 4) PTHR31319:SF1 - CCT MOTIF FAMILY PROTEIN
PP3C15_3440	Pp6c15_1730	(1 of 5) PTHR15598:SF5 - ENHANCER OF MRNA-DECAPPING PROTEIN 4
PP3C8_20800	Pp6c8_10820	(1 of 5) PTHR24356:SF155 - PROTEIN KINASE
PP3C14_16990	Pp6c14_9370	(1 of 10) PTHR31384:SF3 - AUXIN RESPONSE FACTOR 6
PP3C14_6480	Pp6c14_3470	(1 of 5) PTHR12549 - JMJC DOMAIN-CONTAINING HISTONE DEMETHYLATION PROTEIN
PP3C4_11290	Pp6c4_5720	(1 of 1) PTHR31348:SF3 - EID1-LIKE F-BOX PROTEIN 3
PP3C14_1640	Pp6c14_730	(1 of 3) PTHR24072:SF73 - MITOCHONDRIAL RHO GTPASE
PP3C15_3450	Pp6c15_1740	(1 of 5) PTHR15598:SF5 - ENHANCER OF MRNA-DECAPPING PROTEIN 4
PP3C3_15820	Pp6c3_8020	(1 of 2) PTHR10799:SF577 - PROTEIN TAF-3, ISOFORM A
PP3C5_21160	Pp6c5_11090	(1 of 3) PTHR24343:SF169 - SERINE/THREONINE-PROTEIN KINASE SRK2D-RELATED
PP3C9_14240	Pp6c9_7000	(1 of 4) PTHR31442:SF1 - MYB FAMILY TRANSCRIPTION FACTOR
PP3C3_16820	Pp6c3_8530	(1 of 2) PTHR22952:SF139 - BASIC REGION/LEUCINE ZIPPER MOTIF PROTEIN 49
PP3C16_13150	Pp6c16_11210	(1 of 8) PTHR31719//PTHR31719:SF3 - FAMILY NOT NAMED // GRAB1-LIKE PROTEIN
PP3C3_26550	Pp6c3_14070	(1 of 2) PTHR10625//PTHR10625:SF127 - HISTONE DEACETYLASE
PP3C13_14550	Pp6c13_6740	(1 of 3) PTHR22849//PTHR22849:SF37 - WDSAM1 PROTEIN
PP3C12_4000	Pp6c12_1500	(1 of 1) 3.1.31.1 - Micrococcal nuclease / Micrococcal endonuclease
PP3C22_12420	Pp6c22_6270	(1 of 2) PTHR33077:SF8 - PROTEIN TIFY 8
PP3C11_20170	Pp6c11_10890	(1 of 1) PTHR23042:SF70 - TRANSCRIPTION FACTOR BHLH121
PP3C10_1290	Pp6c10_370	(1 of 3) PTHR24072:SF73 - MITOCHONDRIAL RHO GTPASE
PP3C22_20050	Pp6c22_10420	(1 of 6) PF16712 - Coiled-coil regions of plant-specific actin-binding protein (SCAB_CC)
PP3C17_17620	Pp6c17_9090	(1 of 4) KOG0105 - Alternative splicing factor ASF/SF2 (RRM superfamily)
PP3C3_3140	Pp6c3_1810	(1 of 6) 4.2.1.11 - Phosphopyruvate hydratase / Enolase
PP3C13_1090	Pp6c13_460	0
PP3C2_25440	Pp6c2_14000	(1 of 3) PTHR24056:SF107 - CYCLIN-DEPENDENT KINASE 11A-RELATED
PP3C3_16290	Pp6c3_8220	(1 of 2) PTHR20921:SF0 - TRANSMEMBRANE PROTEIN 222
PP3C20_7290	Pp6c20_5010	(1 of 1) PTHR22952//PTHR22952:SF194 - CAMP-RESPONSE ELEMENT BINDING PROTEIN-RELATED
PP3C11_20890	Pp6c11_11130	(1 of 5) PF12070 - Protein of unknown function (DUF3550/UPF0682) (DUF3550)
PP3C8_21000	Pp6c8_10920	(1 of 5) PTHR26402:SF423 - TWO-COMPONENT RESPONSE REGULATOR ARR10-RELATED
PP3C19_6480	Pp6c19_3710	(1 of 1) PTHR13091 - AMPLIFIED IN BREAST CANCER 2-RELATED
PP3C17_2460	Pp6c17_1350	(1 of 4) PTHR13808 - CBP/P300-RELATED
PP3C1_21550	Pp6c1_11060	(1 of 4) PTHR24072:SF171 - RAC-LIKE GTP-BINDING PROTEIN ARAC4-RELATED
PP3C7_14180	Pp6c7_7980	(1 of 2) PTHR10663:SF42 - PROTEIN BOI2
PP3C10_14310	Pp6c10_7530	(1 of 5) PTHR31072:SF1 - TRANSCRIPTION FACTOR TCP8
PP3C1_35990	Pp6c1_18880	(1 of 2) PTHR19850 - GUANINE NUCLEOTIDE-BINDING PROTEIN BETA G PROTEIN BETA
PP3C9_21750	Pp6c9_11020	(1 of 4) PTHR24056:SF203 - PROTEIN KINASE SUPERFAMILY PROTEIN
PP3C11_21850	Pp6c11_11720	(1 of 1) PTHR24361:SF268 - SERINE/THREONINE-PROTEIN KINASE 3
PP3C11_11950	Pp6c11_6760	(1 of 3) PTHR12550 - HEPATOMA-DERIVED GROWTH FACTOR-RELATED
PP3C9_4880	Pp6c9_2640	(1 of 5) PTHR15598:SF5 - ENHANCER OF MRNA-DECAPPING PROTEIN 4
PP3C11_5370	Pp6c11_3030	(1 of 3) PTHR13165 - ARSENITE-RESISTANCE PROTEIN 2
PP3C3_32670	Pp6c3_17250	(1 of 4) PTHR23315:SF60 - ARMADILLO REPEAT ONLY 3
PP3C12_560	Pp6c12_200	(1 of 1) KOG0939 - E3 ubiquitin-protein ligase/Putative upstream regulatory element binding protein
PP3C2_15900	Pp6c2_8830	(1 of 1) PF00035//PF00271//PF00636//PF02170//PF03368//PF04851//PF14709 - Double-stranded RNA binding motif (dsrm) // Helicase conserved C-terminal domain (Helicase_C) // Ribonuclease III domain (Ribonuclease_3) // PAZ domain (PAZ) // Dicer dimerisation domain (Dicer_dimer) // Type III restriction enzyme, res subunit (ResIII) // double strand RNA binding domain from DEAD END PROTEIN 1 (DND1_DSRM)
PP3C7_4630	Pp6c7_2940	(1 of 3) PF11331 - Probable zinc-ribbon domain (zinc_ribbon_12)
PP3C12_4230	Pp6c12_1670	(1 of 1) KOG1295 - Nonsense-mediated decay protein Upf3
PP3C8_10310	Pp6c8_4980	(1 of 1) KOG4816 - Uncharacterized conserved protein
PP3C4_2840	Pp6c4_1540	(1 of 3) PTHR13402 - RGPR-RELATED
PP3C2_3980	Pp6c2_2410	(1 of 13) PF03479 - Domain of unknown function (DUF296) (DUF296)
PP3C9_11130	Pp6c9_5570	(1 of 4) PTHR12446:SF21 - CRC DOMAIN-CONTAINING PROTEIN TSO1-RELATED
PP3C4_7320	Pp6c4_3900	(1 of 9) PTHR31140:SF1 - B3 DOMAIN-CONTAINING TRANSCRIPTION FACTOR ABI3
PP3C20_8270	Pp6c20_5570	(1 of 1) PTHR11751//PTHR11751:SF184 - SUBGROUP I AMINOTRANSFERASE RELATED
PP3C4_13010	Pp6c4_6680	(1 of 6) PF02362//PF06507 - B3 DNA binding domain (B3) // Auxin response factor (Auxin_resp)
PP3C2_21130	Pp6c2_12040	(1 of 4) PTHR24054 - CASEIN KINASE II SUBUNIT ALPHA
PP3C14_4570	Pp6c14_2320	(1 of 5) PF05003 - Protein of unknown function (DUF668) (DUF668)
PP3C1_27480	Pp6c1_14340	(1 of 4) PTHR15241 - TRANSFORMER-2-RELATED
PP3C14_18760	Pp6c14_10160	(1 of 2) PF00512//PF02518 - His Kinase A (phospho-acceptor) domain (HisKA) // Histidine kinase-, DNA gyrase B-, and HSP90-like ATPase (HATPase_c)
PP3C7_18530	Pp6c7_10080	(1 of 4) PF00847//PF13891 - AP2 domain (AP2) // Potential DNA-binding domain (zf-C3Hc3H)
PP3C12_21850	Pp6c12_10600	(1 of 3) PTHR24349:SF95 - CALCIUM-DEPENDENT PROTEIN KINASE 3
PP3C10_9726	Pp6c10_5210	(1 of 2) PTHR15728 - UBIQUITIN SPECIFIC PROTEASE 52 / POLY A RIBONUCLEASE SUBUNIT PAN2
PP3C5_9120	Pp6c5_4790	(1 of 5) PTHR24423//PTHR24423:SF524 - TWO-COMPONENT SENSOR HISTIDINE KINASE
PP3C25_3500	Pp6c25_7030	(1 of 3) PTHR24012:SF386 - PHRAGMOPLASTIN INTERACTING PROTEIN 1
PP3C24_15470	Pp6c24_8010	(1 of 4) PTHR11685:SF154 - E3 UBIQUITIN-PROTEIN LIGASE ARI5-RELATED
PP3C21_5710	Pp6c21_2970	(1 of 4) PTHR22952:SF123 - G-BOX-BINDING FACTOR 1
PP3C20_7230	Pp6c20_4950	(1 of 2) PTHR22952:SF103 - ABSCISIC ACID-INSENSITIVE 5-LIKE PROTEIN 4
PP3C9_14170	Pp6c9_6980	(1 of 4) PTHR31442:SF1 - MYB FAMILY TRANSCRIPTION FACTOR
PP3C17_17640	Pp6c17_9100	(1 of 16) PF13912 - C2H2-type zinc finger (zf-C2H2_6)
PP3C12_6120	Pp6c12_2650	(1 of 4) PTHR24375:SF140 - ZINC FINGER WITH UFM1-SPECIFIC PEPTIDASE DOMAIN PROTEIN
PP3C21_9360	Pp6c21_5120	(1 of 5) PTHR24356:SF155 - PROTEIN KINASE
PP3C20_4020	Pp6c20_3120	(1 of 4) PTHR22691 - YEAST SPT2-RELATED
PP3C21_10500	Pp6c21_5800	(1 of 2) PTHR10694:SF8 - LYSINE-SPECIFIC DEMETHYLASE LID
PP3C16_21430	Pp6c16_1790	(1 of 3) PTHR11093 - RUVB-RELATED REPTIN AND PONTIN
PP3C7_7980	Pp6c7_5160	(1 of 1) PF13894 - C2H2-type zinc finger (zf-C2H2_4)
PP3C19_16000	Pp6c19_8400	(1 of 3) PTHR11977:SF16 - VILLIN-LIKE PROTEIN QUAIL
PP3C24_20390	Pp6c24_10430	(1 of 2) PTHR23092:SF15 - LP06848P-RELATED
PP3C24_12830	Pp6c24_6380	(1 of 5) PTHR26402:SF423 - TWO-COMPONENT RESPONSE REGULATOR ARR10-RELATED
PP3C12_3720	Pp6c12_1370	(1 of 2) PF08880 - QLQ (QLQ)
PP3C8_17710	Pp6c8_9140	(1 of 8) PTHR12346 - SIN3B-RELATED
PP3C11_21670	Pp6c11_11600	(1 of 4) PTHR24326:SF140 - HOMEOBOX-LEUCINE ZIPPER PROTEIN HAT1-RELATED
PP3C14_4960	Pp6c14_2610	(1 of 1) PTHR13468 - DEK PROTEIN
PP3C16_8390	Pp6c16_5470	(1 of 2) PTHR14898 - ENHANCER OF POLYCOMB
PP3C26_4470	Pp6c26_2650	(1 of 3) PTHR24012:SF318 - RNA-BINDING (RRM/RBD/RNP MOTIFS) FAMILY PROTEIN
PP3C2_31650	Pp6c2_17610	(1 of 5) PTHR22847:SF437 - TRANSCRIPTIONAL COREPRESSOR LEUNIG
PP3C12_25630	Pp6c12_12780	(1 of 1) PTHR11787:SF4 - RAB PROTEINS GERANYLGERANYLTRANSFERASE COMPONENT A
PP3C5_1690	Pp6c5_920	(1 of 3) PTHR12626:SF0 - LD21074P
PP3C20_15710	Pp6c20_8590	(1 of 2) 3.4.21.72 - IgA-specific serine endopeptidase / Immunoglobulin A1 protease
PP3C1_21760	Pp6c1_11200	(1 of 3) PTHR22952:SF183 - TRANSCRIPTION FACTOR TGA5
PP3C13_9170	Pp6c13_4490	(1 of 10) PTHR31314:SF2 - MYB-LIKE HTH TRANSCRIPTIONAL REGULATOR-LIKE PROTEIN
PP3C15_11610	Pp6c15_6090	(1 of 1) PTHR24055:SF10 - MITOGEN-ACTIVATED PROTEIN KINASE 3
PP3C23_21450	Pp6c23_10500	(1 of 150) PF00847 - AP2 domain (AP2)
PP3C21_18060	Pp6c21_9770	(1 of 2) PTHR10797 - CCR4-NOT TRANSCRIPTION COMPLEX SUBUNIT
PP3C16_16830	Pp6c16_13460	(1 of 2) PTHR11706//PTHR11706:SF45 - MANGANESE TRANSPORTER
PP3C1_38820	Pp6c1_20320	(1 of 1) PTHR12565:SF178 - TRANSCRIPTION FACTOR PIF3
PP3C14_20430	Pp6c14_11120	(1 of 2) PTHR13954 - IRE1-RELATED
PP3C1_20440	Pp6c1_8960	(1 of 4) PTHR14398 - RNA RECOGNITION RRM/RNP DOMAIN
PP3C18_9860	Pp6c18_4350	(1 of 5) PF12070 - Protein of unknown function (DUF3550/UPF0682) (DUF3550)
PP3C7_9990	Pp6c7_5940	(1 of 1) PTHR19858 - WD40 REPEAT PROTEIN
PP3C1_24020	Pp6c1_12630	(1 of 1) PTHR24326:SF239 - HOMEOBOX-LEUCINE ZIPPER PROTEIN HDG2
PP3C16_11390	Pp6c16_3890	(1 of 3) PTHR13165 - ARSENITE-RESISTANCE PROTEIN 2
PP3C16_7610	Pp6c16_5950	(1 of 3) PTHR24423:SF381 - HISTIDINE KINASE 3
PP3C10_9790	Pp6c10_5250	(1 of 150) PF00847 - AP2 domain (AP2)
PP3C3_6830	Pp6c3_3560	(1 of 150) PF00847 - AP2 domain (AP2)
PP3C7_8450	Pp6c7_5240	(1 of 2) PTHR22792:SF68 - LA-RELATED PROTEIN 1A
PP3C1_35410	Pp6c1_18630	(1 of 3) PTHR24413:SF116 - REGULATORY PROTEIN NPR5-RELATED
PP3C18_4670	Pp6c18_2040	(1 of 2) PTHR10797 - CCR4-NOT TRANSCRIPTION COMPLEX SUBUNIT
PP3C18_18510	Pp6c18_8310	(1 of 1) PTHR13068:SF3 - MTERF DOMAIN-CONTAINING PROTEIN 1, MITOCHONDRIAL
PP3C2_12540	Pp6c2_7110	(1 of 2) PTHR22884:SF276 - HISTONE-LYSINE N-METHYLTRANSFERASE, H3 LYSINE-36 SPECIFIC
PP3C10_8330	Pp6c10_4530	(1 of 13) PF03479 - Domain of unknown function (DUF296) (DUF296)
PP3C1_8046	Pp6c1_4540	(1 of 14) PF02791 - DDT domain (DDT)
PP3C4_23740	Pp6c4_12530	(1 of 5) PF07001 - BAT2 N-terminus (BAT2_N)
PP3C14_13560	Pp6c14_7610	(1 of 1) PTHR10288//PTHR10288:SF130 - KH DOMAIN CONTAINING RNA BINDING PROTEIN
PP3C9_3630	Pp6c9_1900	(1 of 2) PTHR23123 - PHD/F-BOX CONTAINING PROTEIN
PP3C19_10050	Pp6c19_5690	(1 of 150) PF00847 - AP2 domain (AP2)
PP3C6_19520	Pp6c6_10520	(1 of 5) PTHR24115:SF533 - ARMADILLO REPEAT-CONTAINING KINESIN-LIKE PROTEIN 2
PP3C17_11470	Pp6c17_5710	(1 of 1) PTHR18847 - 20 KD NUCLEAR CAP BINDING PROTEIN
PP3C5_9420	Pp6c5_4850	(1 of 2) PTHR31384:SF8 - AUXIN RESPONSE FACTOR 2
PP3C2_21470	Pp6c2_12250	(1 of 2) PTHR33199:SF3 - MACPF DOMAIN-CONTAINING PROTEIN CAD1
PP3C21_16540	Pp6c21_9070	(1 of 150) PF00847 - AP2 domain (AP2)
PP3C8_4400	Pp6c8_2540	(1 of 1) PTHR31221:SF35 - WRKY TRANSCRIPTION FACTOR 10-RELATED
PP3C13_5910	Pp6c13_3020	(1 of 3) PTHR11909:SF154 - PROTEIN KINASE FAMILY PROTEIN
PP3C25_660	Pp6c25_5550	(1 of 3) PTHR12802:SF41 - BRAHMA ASSOCIATED PROTEIN 155 KDA
PP3C9_14080	Pp6c9_6940	(1 of 10) PTHR31194//PTHR31194:SF1 - SHN SHINE , DNA BINDING / TRANSCRIPTION FACTOR
PP3C10_6330	Pp6c10_3350	(1 of 4) PTHR11406//PTHR11406:SF11 - PHOSPHOGLYCERATE KINASE
PP3C16_15230	Pp6c16_12470	(1 of 7) PTHR24343:SF136 - CBL-INTERACTING SERINE/THREONINE-PROTEIN KINASE 23
PP3C14_10280	Pp6c14_5680	(1 of 2) PTHR12341 - 5'->3' EXORIBONUCLEASE
PP3C14_1470	Pp6c14_590	(1 of 1) PTHR11093:SF2 - RUVB-LIKE 2
PP3C16_24840	Pp6c16_460	(1 of 3) PTHR24351//PTHR24351:SF83 - RIBOSOMAL PROTEIN S6 KINASE
PP3C26_14670	Pp6c26_8110	(1 of 2) PTHR33137:SF4 - F7H2.13 PROTEIN-RELATED
PP3C3_34900	Pp6c3_18480	(1 of 22) PF00249//PF14379 - Myb-like DNA-binding domain (Myb_DNA-binding) // MYB-CC type transfactor, LHEQLE motif (Myb_CC_LHEQLE)
PP3C15_720	Pp6c15_390	(1 of 3) PTHR12565:SF153 - TRANSCRIPTION FACTOR BIM1
PP3C11_12150	Pp6c11_6860	(1 of 3) PTHR24056:SF107 - CYCLIN-DEPENDENT KINASE 11A-RELATED
PP3C3_38060	Pp6c3_20350	(1 of 1) KOG2997 - F-box protein FBX9
PP3C7_5020	Pp6c7_3180	(1 of 1) PTHR23115:SF164 - EUKARYOTIC TRANSLATION INITIATION FACTOR 2 SUBUNIT 3
PP3C2_29249	Pp6c2_16070	(1 of 2) PTHR15860 - UNCHARACTERIZED RING FINGER-CONTAINING PROTEIN
PP3C15_9880	Pp6c15_5220	(1 of 2) PTHR22847:SF424 - TOPLESS-RELATED PROTEIN 2-RELATED
PP3C24_13770	Pp6c24_7160	(1 of 8) PTHR12346 - SIN3B-RELATED
PP3C27_3830	Pp6c25_4400	(1 of 7) PF00072//PF00512//PF01590//PF02518 - Response regulator receiver domain (Response_reg) // His Kinase A (phospho-acceptor) domain (HisKA) // GAF domain (GAF) // Histidine kinase-, DNA gyrase B-, and HSP90-like ATPase (HATPase_c)
PP3C2_11380	Pp6c2_6500	(1 of 7) PTHR31636:SF14 - SCARECROW-LIKE PROTEIN 9
PP3C3_9960	Pp6c3_4740	(1 of 1) PTHR19856 - WD-REPEATCONTAINING PROTEIN WDR1
PP3C3_31810	Pp6c3_16760	(1 of 12) PTHR11945:SF154 - F2E2.20-RELATED
PP3C13_10800	Pp6c13_4910	(1 of 7) PTHR31719:SF3 - GRAB1-LIKE PROTEIN
PP3C25_7050	Pp6c25_8680	(1 of 3) 2.7.11.12 - cGMP-dependent protein kinase / PKG II
PP3C16_18950	Pp6c16_2570	(1 of 1) PF00855//PF00856//PF13771//PF13831 - PWWP domain (PWWP) // SET domain (SET) // PHD-like zinc-binding domain (zf-HC5HC2H) // PHD-finger (PHD_2)
PP3C11_11810	Pp6c11_6680	(1 of 1) PTHR23336//PTHR23336:SF11 - ZINC FINGER CW-TYPE COILED-COIL DOMAIN PROTEIN 3.
PP3C10_21040	Pp6c10_11270	(1 of 5) KOG0940 - Ubiquitin protein ligase RSP5/NEDD4
PP3C11_23290	Pp6c11_12740	(1 of 9) PTHR31190:SF30 - ETHYLENE-RESPONSIVE TRANSCRIPTION FACTOR 15-RELATED
PP3C7_10610	Pp6c7_6390	0
PP3C2_7700	Pp6c2_4450	(1 of 16) PTHR13902 - SERINE/THREONINE-PROTEIN KINASE WNK WITH NO LYSINE -RELATED
PP3C18_12930	Pp6c18_5670	(1 of 2) PTHR24056//PTHR24056:SF187 - CELL DIVISION PROTEIN KINASE
PP3C4_4230	Pp6c4_2300	(1 of 32) 2.7.11.25 - Mitogen-activated protein kinase kinase kinase / MLTK
PP3C23_800	Pp6c23_340	(1 of 5) PTHR26374:SF180 - ZINC FINGER PROTEIN JAGGED-RELATED
PP3C15_21590	Pp6c15_10730	(1 of 2) PTHR24423//PTHR24423:SF512 - TWO-COMPONENT SENSOR HISTIDINE KINASE
PP3C2_24721	Pp6c2_13680	(1 of 7) PTHR10026//PTHR10026:SF75 - CYCLIN
PP3C24_7590	Pp6c24_3780	(1 of 157) PF00249 - Myb-like DNA-binding domain (Myb_DNA-binding)
PP3C1_30380	Pp6c1_15840	(1 of 7) PTHR10257:SF20 - SERINE/THREONINE PROTEIN PHOSPHATASE 2A 57 KDA REGULATORY SUBUNIT B' ALPHA ISOFORM-RELATED
PP3C17_10850	Pp6c17_5390	(1 of 1) KOG2132 - Uncharacterized conserved protein, contains JmjC domain
PP3C11_15990	Pp6c11_8720	(1 of 7) PTHR10026//PTHR10026:SF75 - CYCLIN
PP3C8_19010	Pp6c8_9850	(1 of 1) PF02671//PF08295 - Paired amphipathic helix repeat (PAH) // Sin3 family co-repressor (Sin3_corepress)
PP3C26_2830	Pp6c26_1670	0
PP3C10_15350	Pp6c10_8140	(1 of 7) PF07173 - Protein of unknown function (DUF1399) (DUF1399)
PP3C26_3170	Pp6c26_1950	(1 of 7) PTHR24057 - GLYCOGEN SYNTHASE KINASE-3 ALPHA
PP3C18_22450	Pp6c18_10520	(1 of 1) PTHR10612//PTHR10612:SF19 - APOLIPOPROTEIN D
PP3C17_15690	Pp6c17_8030	(1 of 7) PTHR10257:SF20 - SERINE/THREONINE PROTEIN PHOSPHATASE 2A 57 KDA REGULATORY SUBUNIT B' ALPHA ISOFORM-RELATED
PP3C11_24730	Pp6c11_13740	(1 of 8) PTHR24098:SF5 - ACYL-COA N-ACYLTRANSFERASE WITH RING/FYVE/PHD-TYPE ZINC FINGER DOMAIN-CONTAINING PROTEIN
PP3C9_25170	Pp6c9_12520	(1 of 2) PTHR35284:SF1 - OUTER ENVELOPE PORE PROTEIN 24A, CHLOROPLASTIC-RELATED
PP3C7_8630	Pp6c7_5350	(1 of 8) PTHR24098:SF5 - ACYL-COA N-ACYLTRANSFERASE WITH RING/FYVE/PHD-TYPE ZINC FINGER DOMAIN-CONTAINING PROTEIN
PP3C17_13210	Pp6c17_6540	(1 of 1) PF10278 - Mediator of RNA pol II transcription subunit 19 (Med19)
PP3C20_22670	Pp6c20_11740	(1 of 4) PTHR10071//PTHR10071:SF161 - TRANSCRIPTION FACTOR GATA GATA BINDING FACTOR
PP3C25_7430	Pp6c25_8900	(1 of 4) PTHR24073:SF541 - RAS-RELATED PROTEIN RABE1A
PP3C6_17340	Pp6c6_9200	(1 of 5) PTHR24423:SF525 - HYBRID SIGNAL TRANSDUCTION HISTIDINE KINASE J
PP3C24_11640	Pp6c24_5620	(1 of 2) PTHR11246:SF1 - PRE-MRNA-PROCESSING FACTOR 6
PP3C26_13410	Pp6c26_7490	(1 of 1) PTHR23115:SF189 - TRANSLATION FACTOR GUF1 HOMOLOG, CHLOROPLASTIC
PP3C7_2300	Pp6c7_1420	(1 of 150) PF00847 - AP2 domain (AP2)
PP3C2_9850	Pp6c2_5540	(1 of 2) PTHR24075:SF0 - TRANSLOCATION PROTEIN SEC63 HOMOLOG
PP3C9_16610	Pp6c9_8060	(1 of 2) PTHR23257:SF521 - PROTEIN KINASE ATN1
PP3C9_15250	Pp6c9_7540	(1 of 3) PTHR32166:SF20 - HAT TRANSPOSON SUPERFAMILY PROTEIN
PP3C20_7680	Pp6c20_5260	(1 of 10) PTHR11165 - SKP1
PP3C19_16850	Pp6c19_8820	(1 of 4) PTHR11787//PTHR11787:SF10 - RAB GDP-DISSOCIATION INHIBITOR
PP3C3_1910	Pp6c3_1030	0
PP3C23_7400	Pp6c23_2920	(1 of 5) PTHR26402:SF423 - TWO-COMPONENT RESPONSE REGULATOR ARR10-RELATED
PP3C10_20300	Pp6c10_10730	(1 of 5) PTHR18860:SF12 - 14-3-3-LIKE PROTEIN GF14 IOTA
PP3C17_650	Pp6c17_380	(1 of 2) PTHR11254//PTHR11254:SF329 - HECT DOMAIN UBIQUITIN-PROTEIN LIGASE
PP3C2_20240	Pp6c2_11630	(1 of 4) PTHR10593:SF20 - INDETERMINATE-DOMAIN 12 PROTEIN
PP3C5_15610	Pp6c5_8210	(1 of 11) PTHR23147 - SERINE/ARGININE RICH SPLICING FACTOR
PP3C3_21440	Pp6c3_11190	(1 of 38) PF03106 - WRKY DNA -binding domain (WRKY)
PP3C7_24670	Pp6c7_13290	(1 of 3) PTHR22908 - MIDASIN-RELATED
PP3C22_200	Pp6c22_130	(1 of 2) PTHR12864//PTHR12864:SF26 - RAN BINDING PROTEIN 9-RELATED
PP3C4_18980	Pp6c4_9970	(1 of 1) PTHR13093 - ZINC FINGER HIT DOMAIN CONTAINING PROTEIN 1
PP3C16_15760	Pp6c16_12720	(1 of 4) PTHR31636:SF40 - SCARECROW-LIKE PROTEIN 29
PP3C15_7010	Pp6c15_3940	(1 of 2) PTHR21043:SF1 - PROTEIN IOJAP, CHLOROPLASTIC
PP3C8_7520	Pp6c8_3990	(1 of 4) PTHR31319:SF1 - CCT MOTIF FAMILY PROTEIN
PP3C20_16530	Pp6c20_9060	(1 of 20) PF00498 - FHA domain (FHA)
PP3C13_2000	Pp6c13_920	(1 of 6) PTHR31089:SF4 - CYCLIC DOF FACTOR 2-RELATED
PP3C14_23400	Pp6c14_12920	(1 of 11) PTHR23147 - SERINE/ARGININE RICH SPLICING FACTOR
PP3C7_10630	Pp6c7_6400	0
PP3C16_23220	Pp6c16_960	(1 of 19) PTHR23073 - 26S PROTEASE REGULATORY SUBUNIT
PP3C4_1360	Pp6c4_720	(1 of 15) PTHR24423:SF365 - ETHYLENE RECEPTOR 1-RELATED
PP3C20_16710	Pp6c20_9170	(1 of 1) PF00439//PF01695 - Bromodomain (Bromodomain) // IstB-like ATP binding protein (IstB_IS21)
PP3C1_18090	Pp6c1_10230	(1 of 3) PTHR24423//PTHR24423:SF561 - TWO-COMPONENT SENSOR HISTIDINE KINASE
PP3C8_5410	Pp6c8_2860	(1 of 1) PTHR23069//PTHR23069:SF3 - TAT-BINDING HOMOLOG 7
PP3C1_28430	Pp6c1_14880	0
PP3C3_29290	Pp6c3_15410	(1 of 2) PTHR12628 - POLYCOMB-LIKE TRANSCRIPTION FACTOR
PP3C4_21820	Pp6c4_11560	(1 of 3) PTHR11909:SF154 - PROTEIN KINASE FAMILY PROTEIN
PP3C2_26250	Pp6c2_14370	(1 of 4) PTHR24423//PTHR24423:SF421 - TWO-COMPONENT SENSOR HISTIDINE KINASE
PP3C17_15560	Pp6c17_7950	(1 of 7) PTHR10257:SF20 - SERINE/THREONINE PROTEIN PHOSPHATASE 2A 57 KDA REGULATORY SUBUNIT B' ALPHA ISOFORM-RELATED
PP3C4_10880	Pp6c4_5510	(1 of 2) PTHR14304 - P30 DBC PROTEIN
PP3C20_10180	Pp6c20_6570	(1 of 4) PTHR24375:SF140 - ZINC FINGER WITH UFM1-SPECIFIC PEPTIDASE DOMAIN PROTEIN
PP3C18_8920	Pp6c18_3980	(1 of 2) PF05142 - Domain of unknown function (DUF702) (DUF702)
PP3C7_5100	Pp6c7_3230	(1 of 7) KOG0107 - Alternative splicing factor SRp20/9G8 (RRM superfamily)
PP3C27_2580	Pp6c25_3580	(1 of 1) PTHR23336:SF18 - ATP BINDING PROTEIN
PP3C15_21940	Pp6c15_10970	(1 of 5) KOG4660 - Protein Mei2, essential for commitment to meiosis, and related proteins
PP3C10_7160	Pp6c10_3780	(1 of 7) PTHR24343:SF136 - CBL-INTERACTING SERINE/THREONINE-PROTEIN KINASE 23
PP3C12_11630	Pp6c12_5780	(1 of 1) KOG2526 - Predicted aminopeptidases - M20/M25/M40 family
PP3C11_24960	Pp6c11_13900	(1 of 2) PTHR22792:SF68 - LA-RELATED PROTEIN 1A
PP3C5_11690	Pp6c5_6060	(1 of 4) PTHR10891//PTHR10891:SF533 - EF-HAND CALCIUM-BINDING DOMAIN CONTAINING PROTEIN
PP3C12_3550	Pp6c12_1280	(1 of 1) PTHR23257:SF518 - DUAL SPECIFICITY PROTEIN KINASE SHKD
PP3C11_3960	Pp6c11_2200	(1 of 1) PTHR22952:SF17 - CYCLIC AMP RESPONSE ELEMENT-BINDING PROTEIN B
PP3C17_20830	Pp6c17_10980	(1 of 6) PTHR24423:SF475 - HISTIDINE KINASE 5
PP3C15_14980	Pp6c15_7700	(1 of 27) KOG4658 - Apoptotic ATPase
PP3C16_18360	Pp6c16_2860	(1 of 3) 2.7.11.12 - cGMP-dependent protein kinase / PKG II
PP3C13_4100	Pp6c13_2110	(1 of 5) PTHR24349//PTHR24349:SF90 - SERINE/THREONINE-PROTEIN KINASE
PP3C2_25890	Pp6c2_14160	(1 of 10) PTHR31384:SF3 - AUXIN RESPONSE FACTOR 6
PP3C5_17790	Pp6c5_9490	(1 of 2) PTHR31636:SF2 - SCARECROW-LIKE PROTEIN 18
PP3C21_6920	Pp6c21_3560	(1 of 2) PTHR15601 - STRESS ASSOCIATED ENDOPLASMIC RETICULUM PROTEIN SERP1/RAMP4
PP3C10_22480	Pp6c10_12010	(1 of 4) PTHR10071//PTHR10071:SF161 - TRANSCRIPTION FACTOR GATA GATA BINDING FACTOR
PP3C18_1800	Pp6c18_880	(1 of 150) PF00847 - AP2 domain (AP2)
PP3C14_6650	Pp6c14_3560	(1 of 8) PTHR24098:SF5 - ACYL-COA N-ACYLTRANSFERASE WITH RING/FYVE/PHD-TYPE ZINC FINGER DOMAIN-CONTAINING PROTEIN
PP3C20_740	Pp6c20_1130	(1 of 1) PTHR11003//PTHR11003:SF121 - POTASSIUM CHANNEL, SUBFAMILY K
PP3C6_24360	Pp6c6_12880	(1 of 8) PTHR12321:SF55 - PHD FINGER PROTEIN ALFIN-LIKE 4
PP3C14_24040	Pp6c14_13300	(1 of 3) KOG1319 - bHLHZip transcription factor BIGMAX
PP3C14_17330	Pp6c14_9570	(1 of 38) PTHR22952 - CAMP-RESPONSE ELEMENT BINDING PROTEIN-RELATED
PP3C5_23930	Pp6c5_12370	(1 of 2) PTHR10145 - TRANSCRIPTION ELONGATION FACTOR SPT6
PP3C21_12020	Pp6c21_6720	(1 of 4) PF01369//PF09324//PF12783//PF16213 - Sec7 domain (Sec7) // Domain of unknown function (DUF1981) (DUF1981) // Guanine nucleotide exchange factor in Golgi transport N-terminal (Sec7_N) // Dimerisation and cyclophilin-binding domain of Mon2 (DCB)
PP3C16_210	Pp6c16_6970	(1 of 2) PTHR12549:SF16 - HISTONE H3MK9 DEMETHYLASE
PP3C17_19120	Pp6c17_9960	(1 of 5) PTHR12183:SF11 - C3HC4 TYPE RING-FINGER PROTEIN-RELATED
PP3C2_11580	Pp6c2_6590	0
PP3C8_11630	Pp6c8_5380	(1 of 1) PTHR11685//PTHR11685:SF132 - RBR FAMILY RING FINGER AND IBR DOMAIN-CONTAINING
PP3C3_34330	Pp6c3_18170	(1 of 2) PF12767 - Transcriptional regulator of RNA polII, SAGA, subunit (SAGA-Tad1)
PP3C7_11360	Pp6c7_6780	(1 of 2) PTHR13301//PTHR13301:SF68 - X-BOX TRANSCRIPTION FACTOR-RELATED
PP3C3_26410	Pp6c3_13950	(1 of 1) PTHR16017 - GASTRULATION DEFECTIVE PROTEIN 1-RELATED
PP3C5_2150	Pp6c5_1230	(1 of 2) PTHR10641:SF524 - ATMYB1 PROTEIN
PP3C5_3110	Pp6c5_1780	(1 of 5) PTHR11467 - HISTONE H1/H5
PP3C20_12130	Pp6c20_7290	(1 of 1) PTHR14030:SF6 - MITOTIC CHECKPOINT SERINE/THREONINE-PROTEIN KINASE BUB1
PP3C19_1580	Pp6c19_980	(1 of 2) PTHR31079:SF6 - NAC DOMAIN CONTAINING PROTEIN 73
PP3C11_25140	Pp6c11_13990	(1 of 3) PTHR24055:SF205 - MITOGEN-ACTIVATED PROTEIN KINASE 1-RELATED
PP3C10_13370	Pp6c10_7090	0
PP3C2_2170	Pp6c2_630	(1 of 46) 2.7.10.2 - Non-specific protein-tyrosine kinase / Cytoplasmic protein tyrosine kinase
PP3C11_5820	Pp6c11_3280	(1 of 4) PTHR24349:SF167 - CALCIUM-DEPENDENT PROTEIN KINASE 10-RELATED
PP3C12_13810	Pp6c12_6810	(1 of 1) PTHR24012:SF449 - SPLICING FACTOR 3B SUBUNIT 4
PP3C16_5350	Pp6c16_9790	(1 of 3) PTHR21094:SF1 - GOLGI SNAP RECEPTOR COMPLEX MEMBER 1-1
PP3C3_2920	Pp6c3_1660	(1 of 23) PF00575 - S1 RNA binding domain (S1)
PP3C6_23360	Pp6c6_12380	(1 of 4) 2.8.1.12 - Molybdopterin synthase / MPT synthase
PP3C15_13310	Pp6c15_6800	(1 of 2) PTHR24326:SF290 - GB
PP3C5_20190	Pp6c5_10440	(1 of 1) KOG1084 - Transcription factor TCF20
PP3C5_19490	Pp6c5_10090	0
PP3C9_20349	Pp6c9_10210	(1 of 2) PTHR22100:SF13 - WINGS APART-LIKE PROTEIN HOMOLOG
PP3C2_28760	Pp6c2_15720	(1 of 2) PF00631 - GGL domain (G-gamma)
PP3C10_24130	Pp6c10_12610	0
peptidyl-serine phosphorylation(GO:0018105)
PP3C1_13640	Pp6c1_7360	(1 of 4) PTHR24356//PTHR24356:SF182 - SERINE/THREONINE-PROTEIN KINASE
PP3C24_16310	Pp6c24_8470	(1 of 5) PTHR24356:SF155 - PROTEIN KINASE
PP3C12_21880	Pp6c12_10630	(1 of 2) PTHR24349:SF23 - MAP KINASE-ACTIVATED PROTEIN KINASE 5
PP3C19_17830	Pp6c19_9330	(1 of 5) PTHR24356:SF155 - PROTEIN KINASE
PP3C20_4170	Pp6c20_3240	(1 of 9) PTHR24349:SF81 - CALCIUM-DEPENDENT PROTEIN KINASE 20
PP3C24_12290	Pp6c24_5970	(1 of 7) PTHR24058:SF17 - HOMEODOMAIN INTERACTING PROTEIN KINASE, ISOFORM A
PP3C8_22390	Pp6c8_11510	(1 of 1) PTHR24359 - SERINE/THREONINE-PROTEIN KINASE SBK1
PP3C15_9260	Pp6c15_5060	(1 of 2) PTHR24056:SF45 - SERINE/THREONINE-PROTEIN KINASE PRP4 HOMOLOG
PP3C8_20800	Pp6c8_10820	(1 of 5) PTHR24356:SF155 - PROTEIN KINASE
PP3C18_14490	Pp6c18_6500	(1 of 7) PTHR24058:SF17 - HOMEODOMAIN INTERACTING PROTEIN KINASE, ISOFORM A
PP3C9_3840	Pp6c9_2070	(1 of 2) PTHR24056:SF45 - SERINE/THREONINE-PROTEIN KINASE PRP4 HOMOLOG
PP3C2_21130	Pp6c2_12040	(1 of 4) PTHR24054 - CASEIN KINASE II SUBUNIT ALPHA
PP3C12_21850	Pp6c12_10600	(1 of 3) PTHR24349:SF95 - CALCIUM-DEPENDENT PROTEIN KINASE 3
PP3C21_9360	Pp6c21_5120	(1 of 5) PTHR24356:SF155 - PROTEIN KINASE
PP3C21_19420	Pp6c21_10450	(1 of 7) PTHR24058:SF17 - HOMEODOMAIN INTERACTING PROTEIN KINASE, ISOFORM A
PP3C13_5910	Pp6c13_3020	(1 of 3) PTHR11909:SF154 - PROTEIN KINASE FAMILY PROTEIN
PP3C25_7050	Pp6c25_8680	(1 of 3) 2.7.11.12 - cGMP-dependent protein kinase / PKG II
PP3C4_21820	Pp6c4_11560	(1 of 3) PTHR11909:SF154 - PROTEIN KINASE FAMILY PROTEIN
PP3C16_18360	Pp6c16_2860	(1 of 3) 2.7.11.12 - cGMP-dependent protein kinase / PKG II
PP3C13_4100	Pp6c13_2110	(1 of 5) PTHR24349//PTHR24349:SF90 - SERINE/THREONINE-PROTEIN KINASE
PP3C10_16930	Pp6c10_9020	(1 of 4) PTHR24058:SF23 - SERINE/THREONINE KINASE-RELATED
PP3C21_14580	Pp6c21_7930	(1 of 7) PTHR24058:SF17 - HOMEODOMAIN INTERACTING PROTEIN KINASE, ISOFORM A
PP3C11_5820	Pp6c11_3280	(1 of 4) PTHR24349:SF167 - CALCIUM-DEPENDENT PROTEIN KINASE 10-RELATED
peptidyl-threonine phosphorylation(GO:0018107)
PP3C24_12290	Pp6c24_5970	(1 of 7) PTHR24058:SF17 - HOMEODOMAIN INTERACTING PROTEIN KINASE, ISOFORM A
PP3C8_22390	Pp6c8_11510	(1 of 1) PTHR24359 - SERINE/THREONINE-PROTEIN KINASE SBK1
PP3C15_9260	Pp6c15_5060	(1 of 2) PTHR24056:SF45 - SERINE/THREONINE-PROTEIN KINASE PRP4 HOMOLOG
PP3C18_14490	Pp6c18_6500	(1 of 7) PTHR24058:SF17 - HOMEODOMAIN INTERACTING PROTEIN KINASE, ISOFORM A
PP3C9_3840	Pp6c9_2070	(1 of 2) PTHR24056:SF45 - SERINE/THREONINE-PROTEIN KINASE PRP4 HOMOLOG
PP3C2_21130	Pp6c2_12040	(1 of 4) PTHR24054 - CASEIN KINASE II SUBUNIT ALPHA
PP3C21_19420	Pp6c21_10450	(1 of 7) PTHR24058:SF17 - HOMEODOMAIN INTERACTING PROTEIN KINASE, ISOFORM A
PP3C10_16930	Pp6c10_9020	(1 of 4) PTHR24058:SF23 - SERINE/THREONINE KINASE-RELATED
PP3C21_14580	Pp6c21_7930	(1 of 7) PTHR24058:SF17 - HOMEODOMAIN INTERACTING PROTEIN KINASE, ISOFORM A
chromatin organization(GO:0006325)
PP3C13_19680	Pp6c13_9590	(1 of 2) PTHR10799:SF725 - IMMUNOGLOBULIN E-SET DOMAIN-CONTAINING PROTEIN
PP3C20_3960	Pp6c20_3090	(1 of 4) PTHR22691 - YEAST SPT2-RELATED
PP3C26_2670	Pp6c26_1740	(1 of 5) PF07001 - BAT2 N-terminus (BAT2_N)
PP3C3_12300	Pp6c3_6320	(1 of 2) PTHR10290 - DNA TOPOISOMERASE I
PP3C13_14440	Pp6c13_6630	(1 of 2) PTHR10799:SF577 - PROTEIN TAF-3, ISOFORM A
PP3C22_19980	Pp6c22_10460	(1 of 1) PTHR21561:SF12 - INO80 COMPLEX SUBUNIT B
PP3C7_13060	Pp6c7_7540	(1 of 3) PTHR12550 - HEPATOMA-DERIVED GROWTH FACTOR-RELATED
PP3C2_32500	Pp6c2_18160	(1 of 3) PTHR10799:SF537 - PROTEIN PQN-41, ISOFORM B-RELATED
PP3C6_2640	Pp6c6_1510	(1 of 1) PTHR12882 - SUPPRESSOR OF TY 4
PP3C27_2010	Pp6c25_3150	(1 of 4) PTHR22715 - TRANSFORMING GROWTH FACTOR BETA REGULATED GENE 1
PP3C21_10100	Pp6c21_5600	(1 of 2) PTHR10694:SF8 - LYSINE-SPECIFIC DEMETHYLASE LID
PP3C14_6480	Pp6c14_3470	(1 of 5) PTHR12549 - JMJC DOMAIN-CONTAINING HISTONE DEMETHYLATION PROTEIN
PP3C3_15820	Pp6c3_8020	(1 of 2) PTHR10799:SF577 - PROTEIN TAF-3, ISOFORM A
PP3C1_7870	Pp6c1_4430	(1 of 2) PTHR11006:SF10 - HISTONE-ARGININE METHYLTRANSFERASE CARMER-RELATED
PP3C3_26550	Pp6c3_14070	(1 of 2) PTHR10625//PTHR10625:SF127 - HISTONE DEACETYLASE
PP3C18_11770	Pp6c18_5130	(1 of 2) PTHR10799:SF705 - SNF2 , HELICASE AND ZINC-FINGER DOMAIN-CONTAINING PROTEIN-RELATED
PP3C12_18130	Pp6c12_8920	(1 of 6) PTHR23163 - RING FINGER PROTEIN-RELATED
PP3C17_2460	Pp6c17_1350	(1 of 4) PTHR13808 - CBP/P300-RELATED
PP3C1_1170	Pp6c1_720	(1 of 7) 1.5.3.17 - Non-specific polyamine oxidase / Polyamine oxidase
PP3C11_11950	Pp6c11_6760	(1 of 3) PTHR12550 - HEPATOMA-DERIVED GROWTH FACTOR-RELATED
PP3C6_27590	Pp6c6_14570	(1 of 4) KOG1002 - Nucleotide excision repair protein RAD16
PP3C20_4020	Pp6c20_3120	(1 of 4) PTHR22691 - YEAST SPT2-RELATED
PP3C21_10500	Pp6c21_5800	(1 of 2) PTHR10694:SF8 - LYSINE-SPECIFIC DEMETHYLASE LID
PP3C16_21430	Pp6c16_1790	(1 of 3) PTHR11093 - RUVB-RELATED REPTIN AND PONTIN
PP3C14_4960	Pp6c14_2610	(1 of 1) PTHR13468 - DEK PROTEIN
PP3C2_12540	Pp6c2_7110	(1 of 2) PTHR22884:SF276 - HISTONE-LYSINE N-METHYLTRANSFERASE, H3 LYSINE-36 SPECIFIC
PP3C4_23740	Pp6c4_12530	(1 of 5) PF07001 - BAT2 N-terminus (BAT2_N)
PP3C9_3630	Pp6c9_1900	(1 of 2) PTHR23123 - PHD/F-BOX CONTAINING PROTEIN
PP3C14_1470	Pp6c14_590	(1 of 1) PTHR11093:SF2 - RUVB-LIKE 2
PP3C16_18950	Pp6c16_2570	(1 of 1) PF00855//PF00856//PF13771//PF13831 - PWWP domain (PWWP) // SET domain (SET) // PHD-like zinc-binding domain (zf-HC5HC2H) // PHD-finger (PHD_2)
PP3C17_10850	Pp6c17_5390	(1 of 1) KOG2132 - Uncharacterized conserved protein, contains JmjC domain
PP3C25_4540	Pp6c25_7380	(1 of 2) PTHR11875:SF63 - NUCLEOSOME ASSEMBLY PROTEIN 1,4
PP3C26_2830	Pp6c26_1670	0
PP3C7_5520	Pp6c7_3540	(1 of 2) PTHR13161 - SPLICING FACTOR SUPPRESSOR OF WHITE APRICOT
PP3C16_2030	Pp6c16_7940	(1 of 6) PTHR23163 - RING FINGER PROTEIN-RELATED
PP3C24_11640	Pp6c24_5620	(1 of 2) PTHR11246:SF1 - PRE-MRNA-PROCESSING FACTOR 6
PP3C3_17380	Pp6c3_8880	(1 of 2) PTHR22884//PTHR22884:SF366 - SET DOMAIN PROTEINS
PP3C4_18980	Pp6c4_9970	(1 of 1) PTHR13093 - ZINC FINGER HIT DOMAIN CONTAINING PROTEIN 1
PP3C3_29290	Pp6c3_15410	(1 of 2) PTHR12628 - POLYCOMB-LIKE TRANSCRIPTION FACTOR
PP3C17_13560	Pp6c17_6800	(1 of 2) PTHR12722 - XAP-5 PROTEIN-RELATED
PP3C5_1791	Pp6c5_990	(1 of 13) PTHR23430 - HISTONE H2A
PP3C5_23930	Pp6c5_12370	(1 of 2) PTHR10145 - TRANSCRIPTION ELONGATION FACTOR SPT6
PP3C16_210	Pp6c16_6970	(1 of 2) PTHR12549:SF16 - HISTONE H3MK9 DEMETHYLASE
PP3C5_3110	Pp6c5_1780	(1 of 5) PTHR11467 - HISTONE H1/H5
PP3C5_4990	Pp6c5_2820	(1 of 2) PTHR10799:SF779 - SWI/SNF-RELATED MATRIX-ASSOCIATED ACTIN-DEPENDENT REGULATOR OF CHROMATIN SUBFAMILY A MEMBER 3-LIKE 3-RELATED
PP3C5_20190	Pp6c5_10440	(1 of 1) KOG1084 - Transcription factor TCF20
PP3C5_19940	Pp6c5_10320	(1 of 2) PTHR10799:SF70 - CHROMODOMAIN-HELICASE-DNA-BINDING PROTEIN 1
phosphorylation(GO:0016310)
PP3C9_18950	Pp6c9_9400	(1 of 2) PTHR24423//PTHR24423:SF512 - TWO-COMPONENT SENSOR HISTIDINE KINASE
PP3C5_17340	Pp6c5_9250	(1 of 4) PTHR27001//PTHR27001:SF100 - FAMILY NOT NAMED // PROTEIN KINASE FAMILY PROTEIN
PP3C20_17580	Pp6c20_9630	(1 of 9) PF05231 - MASE1 (MASE1)
PP3C6_11330	Pp6c6_6140	(1 of 2) PTHR10048:SF22 - PHOSPHATIDYLINOSITOL 4-KINASE BETA
PP3C5_15380	Pp6c5_7990	(1 of 86) PTHR23257:SF454 - SERINE/THREONINE-PROTEIN KINASE QKGA-RELATED
PP3C1_13640	Pp6c1_7360	(1 of 4) PTHR24356//PTHR24356:SF182 - SERINE/THREONINE-PROTEIN KINASE
PP3C3_24690	Pp6c3_12970	(1 of 31) 2.7.10.1//2.7.11.1 - Receptor protein-tyrosine kinase / Receptor protein tyrosine kinase // Non-specific serine/threonine protein kinase / Threonine-specific protein kinase
PP3C9_25160	Pp6c9_12490	(1 of 16) PTHR24423:SF365 - ETHYLENE RECEPTOR 1-RELATED
PP3C7_4070	Pp6c7_2570	(1 of 736) 2.7.11.1 - Non-specific serine/threonine protein kinase / Threonine-specific protein kinase
PP3C22_1940	Pp6c22_1040	(1 of 2) PTHR10048:SF15 - PHOSPHATIDYLINOSITOL 4-KINASE ALPHA-LIKE PROTEIN P2-RELATED
PP3C17_18370	Pp6c17_9530	(1 of 2) PTHR13954 - IRE1-RELATED
PP3C24_16310	Pp6c24_8470	(1 of 5) PTHR24356:SF155 - PROTEIN KINASE
PP3C12_21880	Pp6c12_10630	(1 of 2) PTHR24349:SF23 - MAP KINASE-ACTIVATED PROTEIN KINASE 5
PP3C11_21820	Pp6c11_11690	(1 of 3) PTHR24361//PTHR24361:SF318 - MITOGEN-ACTIVATED KINASE KINASE KINASE
PP3C2_1120	Pp6c2_610	(1 of 46) 2.7.10.2 - Non-specific protein-tyrosine kinase / Cytoplasmic protein tyrosine kinase
PP3C5_17270	Pp6c5_9180	(1 of 3) PTHR27001:SF100 - PROTEIN KINASE FAMILY PROTEIN
PP3C2_5400	Pp6c2_3370	(1 of 3) PF00072//PF02518 - Response regulator receiver domain (Response_reg) // Histidine kinase-, DNA gyrase B-, and HSP90-like ATPase (HATPase_c)
PP3C2_12320	Pp6c2_7010	(1 of 10) PF07714//PF08263 - Protein tyrosine kinase (Pkinase_Tyr) // Leucine rich repeat N-terminal domain (LRRNT_2)
PP3C15_11760	Pp6c15_6160	(1 of 1) PTHR24361//PTHR24361:SF326 - MITOGEN-ACTIVATED KINASE KINASE KINASE
PP3C13_2910	Pp6c13_1480	(1 of 21) PF00069//PF00931 - Protein kinase domain (Pkinase) // NB-ARC domain (NB-ARC)
PP3C6_11730	Pp6c6_6330	(1 of 5) PTHR24423//PTHR24423:SF524 - TWO-COMPONENT SENSOR HISTIDINE KINASE
PP3C27_4700	Pp6c25_2390	(1 of 3) PTHR10566:SF76 - PROTEIN Y32H12A.7
PP3C9_21840	Pp6c9_11100	(1 of 15) PTHR24423:SF365 - ETHYLENE RECEPTOR 1-RELATED
PP3C10_6970	Pp6c10_3710	(1 of 2) PTHR12358//PTHR12358:SF42 - SPHINGOSINE KINASE
PP3C19_17830	Pp6c19_9330	(1 of 5) PTHR24356:SF155 - PROTEIN KINASE
PP3C15_25040	Pp6c15_12660	(1 of 2) PTHR24361:SF129 - MITOGEN-ACTIVATED PROTEIN KINASE KINASE KINASE 19
PP3C4_27580	Pp6c4_14400	(1 of 7) PF00072//PF00512//PF01590//PF02518 - Response regulator receiver domain (Response_reg) // His Kinase A (phospho-acceptor) domain (HisKA) // GAF domain (GAF) // Histidine kinase-, DNA gyrase B-, and HSP90-like ATPase (HATPase_c)
PP3C20_4170	Pp6c20_3240	(1 of 9) PTHR24349:SF81 - CALCIUM-DEPENDENT PROTEIN KINASE 20
PP3C4_27560	Pp6c4_14390	(1 of 7) PF00072//PF00512//PF01590//PF02518 - Response regulator receiver domain (Response_reg) // His Kinase A (phospho-acceptor) domain (HisKA) // GAF domain (GAF) // Histidine kinase-, DNA gyrase B-, and HSP90-like ATPase (HATPase_c)
PP3C17_20870	Pp6c17_11010	(1 of 21) PF00069//PF00931 - Protein kinase domain (Pkinase) // NB-ARC domain (NB-ARC)
PP3C14_15220	Pp6c14_8500	(1 of 736) 2.7.11.1 - Non-specific serine/threonine protein kinase / Threonine-specific protein kinase
PP3C17_14330	Pp6c17_7350	(1 of 736) 2.7.11.1 - Non-specific serine/threonine protein kinase / Threonine-specific protein kinase
PP3C13_2610	Pp6c13_1270	(1 of 21) PF00069//PF00931 - Protein kinase domain (Pkinase) // NB-ARC domain (NB-ARC)
PP3C24_12290	Pp6c24_5970	(1 of 7) PTHR24058:SF17 - HOMEODOMAIN INTERACTING PROTEIN KINASE, ISOFORM A
PP3C7_4010	Pp6c7_2540	(1 of 3) PTHR24361//PTHR24361:SF318 - MITOGEN-ACTIVATED KINASE KINASE KINASE
PP3C18_12630	Pp6c18_5580	(1 of 42) KOG0198 - MEKK and related serine/threonine protein kinases
PP3C18_2880	Pp6c18_1370	(1 of 21) PF00069//PF00931 - Protein kinase domain (Pkinase) // NB-ARC domain (NB-ARC)
PP3C8_22390	Pp6c8_11510	(1 of 1) PTHR24359 - SERINE/THREONINE-PROTEIN KINASE SBK1
PP3C1_32730	Pp6c1_17110	(1 of 3) PF00072//PF02518 - Response regulator receiver domain (Response_reg) // Histidine kinase-, DNA gyrase B-, and HSP90-like ATPase (HATPase_c)
PP3C15_9260	Pp6c15_5060	(1 of 2) PTHR24056:SF45 - SERINE/THREONINE-PROTEIN KINASE PRP4 HOMOLOG
PP3C16_23160	Pp6c16_1000	(1 of 21) PF00069//PF00931 - Protein kinase domain (Pkinase) // NB-ARC domain (NB-ARC)
PP3C5_11330	Pp6c5_5850	(1 of 2) PTHR10048:SF22 - PHOSPHATIDYLINOSITOL 4-KINASE BETA
PP3C22_8910	Pp6c22_4720	(1 of 1) PTHR23346:SF7 - TRANSLATIONAL ACTIVATOR GCN1
PP3C9_3700	Pp6c9_1970	(1 of 2) PTHR22599 - MPS ONE BINDER KINASE ACTIVATOR-LIKE MOB
PP3C8_20800	Pp6c8_10820	(1 of 5) PTHR24356:SF155 - PROTEIN KINASE
PP3C15_19160	Pp6c15_9400	(1 of 2) PF00092//PF02743//PF07714 - von Willebrand factor type A domain (VWA) // Cache domain (Cache_1) // Protein tyrosine kinase (Pkinase_Tyr)
PP3C2_19640	Pp6c2_11230	(1 of 4) 2.7.1.25 - Adenylyl-sulfate kinase / APS kinase
PP3C5_21160	Pp6c5_11090	(1 of 3) PTHR24343:SF169 - SERINE/THREONINE-PROTEIN KINASE SRK2D-RELATED
PP3C18_14490	Pp6c18_6500	(1 of 7) PTHR24058:SF17 - HOMEODOMAIN INTERACTING PROTEIN KINASE, ISOFORM A
PP3C7_14130	Pp6c7_7950	(1 of 3) PTHR23257:SF545 - SERINE/THREONINE KINASE-RELATED
PP3C2_25440	Pp6c2_14000	(1 of 3) PTHR24056:SF107 - CYCLIN-DEPENDENT KINASE 11A-RELATED
PP3C9_3840	Pp6c9_2070	(1 of 2) PTHR24056:SF45 - SERINE/THREONINE-PROTEIN KINASE PRP4 HOMOLOG
PP3C17_4720	Pp6c17_1990	(1 of 4) 2.7.1.150 - 1-phosphatidylinositol-3-phosphate 5-kinase / Type III PIP kinase
PP3C14_15710	Pp6c14_8820	(1 of 1) PTHR27005:SF13 - PROTEIN KINASE-LIKE PROTEIN-RELATED
PP3C9_21750	Pp6c9_11020	(1 of 4) PTHR24056:SF203 - PROTEIN KINASE SUPERFAMILY PROTEIN
PP3C2_7620	Pp6c2_4410	(1 of 2) PF02743//PF07714 - Cache domain (Cache_1) // Protein tyrosine kinase (Pkinase_Tyr)
PP3C11_21850	Pp6c11_11720	(1 of 1) PTHR24361:SF268 - SERINE/THREONINE-PROTEIN KINASE 3
PP3C3_32190	Pp6c3_16970	(1 of 7) PTHR11817:SF5 - PYRUVATE KINASE-RELATED
PP3C19_20890	Pp6c19_10680	(1 of 9) PTHR27003:SF117 - CALMODULIN-BINDING RECEPTOR-LIKE CYTOPLASMIC KINASE 2
PP3C7_5570	Pp6c7_3600	(1 of 1) PTHR27000:SF205 - LRR RECEPTOR-LIKE SERINE/THREONINE-PROTEIN KINASE RPK2
PP3C26_6250	Pp6c26_3750	(1 of 5) PTHR23139//PTHR23139:SF65 - RNA-BINDING PROTEIN
PP3C2_21130	Pp6c2_12040	(1 of 4) PTHR24054 - CASEIN KINASE II SUBUNIT ALPHA
PP3C14_18760	Pp6c14_10160	(1 of 2) PF00512//PF02518 - His Kinase A (phospho-acceptor) domain (HisKA) // Histidine kinase-, DNA gyrase B-, and HSP90-like ATPase (HATPase_c)
PP3C26_15510	Pp6c26_8460	(1 of 33) PTHR18937 - STRUCTURAL MAINTENANCE OF CHROMOSOMES SMC FAMILY MEMBER
PP3C9_4530	Pp6c9_2490	(1 of 4) PF09379 - FERM N-terminal domain (FERM_N)
PP3C12_21850	Pp6c12_10600	(1 of 3) PTHR24349:SF95 - CALCIUM-DEPENDENT PROTEIN KINASE 3
PP3C6_15790	Pp6c6_8260	(1 of 20) PF00069//PF08263 - Protein kinase domain (Pkinase) // Leucine rich repeat N-terminal domain (LRRNT_2)
PP3C5_9120	Pp6c5_4790	(1 of 5) PTHR24423//PTHR24423:SF524 - TWO-COMPONENT SENSOR HISTIDINE KINASE
PP3C18_10870	Pp6c18_4720	(1 of 9) PF00560//PF07714//PF08263//PF13855 - Leucine Rich Repeat (LRR_1) // Protein tyrosine kinase (Pkinase_Tyr) // Leucine rich repeat N-terminal domain (LRRNT_2) // Leucine rich repeat (LRR_8)
PP3C2_30340	Pp6c2_16790	(1 of 736) 2.7.11.1 - Non-specific serine/threonine protein kinase / Threonine-specific protein kinase
PP3C21_11820	Pp6c21_6570	(1 of 86) PTHR23257:SF454 - SERINE/THREONINE-PROTEIN KINASE QKGA-RELATED
PP3C21_9360	Pp6c21_5120	(1 of 5) PTHR24356:SF155 - PROTEIN KINASE
PP3C4_1480	Pp6c4_740	(1 of 3) PTHR27001:SF55 - PROLINE-RICH RECEPTOR-LIKE PROTEIN KINASE PERK5-RELATED
PP3C21_15570	Pp6c21_8560	(1 of 21) PF00069//PF00931 - Protein kinase domain (Pkinase) // NB-ARC domain (NB-ARC)
PP3C9_20790	Pp6c9_10510	(1 of 5) PTHR24351//PTHR24351:SF59 - RIBOSOMAL PROTEIN S6 KINASE
PP3C24_4410	Pp6c24_1950	(1 of 2) PTHR27003:SF26 - CALCIUM/CALMODULIN-REGULATED RECEPTOR-LIKE KINASE
PP3C8_25510	Pp6c8_13160	(1 of 11) PTHR18937//PTHR18937:SF207 - STRUCTURAL MAINTENANCE OF CHROMOSOMES SMC FAMILY MEMBER
PP3C1_9320	Pp6c1_5330	(1 of 17) PF00069//PF08263//PF13855 - Protein kinase domain (Pkinase) // Leucine rich repeat N-terminal domain (LRRNT_2) // Leucine rich repeat (LRR_8)
PP3C2_15860	Pp6c2_8800	(1 of 1) KOG0265//KOG0645 - U5 snRNP-specific protein-like factor and related proteins // WD40 repeat protein
PP3C15_11610	Pp6c15_6090	(1 of 1) PTHR24055:SF10 - MITOGEN-ACTIVATED PROTEIN KINASE 3
PP3C6_15470	Pp6c6_8030	(1 of 3) PTHR27001:SF100 - PROTEIN KINASE FAMILY PROTEIN
PP3C14_20430	Pp6c14_11120	(1 of 2) PTHR13954 - IRE1-RELATED
PP3C22_23120	Pp6c22_9110	(1 of 3) PTHR24058:SF44 - SERINE/THREONINE-PROTEIN KINASE AFC1
PP3C16_7610	Pp6c16_5950	(1 of 3) PTHR24423:SF381 - HISTIDINE KINASE 3
PP3C14_19150	Pp6c14_10380	(1 of 4) PTHR22931:SF2 - PHOSPHOGLUCAN, WATER DIKINASE, CHLOROPLASTIC
PP3C21_19420	Pp6c21_10450	(1 of 7) PTHR24058:SF17 - HOMEODOMAIN INTERACTING PROTEIN KINASE, ISOFORM A
PP3C1_28510	Pp6c1_14930	(1 of 2) PF02743//PF07714 - Cache domain (Cache_1) // Protein tyrosine kinase (Pkinase_Tyr)
PP3C13_1250	Pp6c13_550	(1 of 86) PTHR23257:SF454 - SERINE/THREONINE-PROTEIN KINASE QKGA-RELATED
PP3C13_5910	Pp6c13_3020	(1 of 3) PTHR11909:SF154 - PROTEIN KINASE FAMILY PROTEIN
PP3C10_6330	Pp6c10_3350	(1 of 4) PTHR11406//PTHR11406:SF11 - PHOSPHOGLYCERATE KINASE
PP3C16_15230	Pp6c16_12470	(1 of 7) PTHR24343:SF136 - CBL-INTERACTING SERINE/THREONINE-PROTEIN KINASE 23
PP3C26_15540	Pp6c26_8500	(1 of 33) PTHR18937 - STRUCTURAL MAINTENANCE OF CHROMOSOMES SMC FAMILY MEMBER
PP3C16_24840	Pp6c16_460	(1 of 3) PTHR24351//PTHR24351:SF83 - RIBOSOMAL PROTEIN S6 KINASE
PP3C6_7990	Pp6c6_4330	(1 of 5) PTHR13697:SF7 - 6-PHOSPHOFRUCTOKINASE 1-RELATED
PP3C12_16120	Pp6c12_8070	(1 of 6) PTHR11817:SF14 - PLASTIDIAL PYRUVATE KINASE 1, CHLOROPLASTIC
PP3C11_12150	Pp6c11_6860	(1 of 3) PTHR24056:SF107 - CYCLIN-DEPENDENT KINASE 11A-RELATED
PP3C27_3830	Pp6c25_4400	(1 of 7) PF00072//PF00512//PF01590//PF02518 - Response regulator receiver domain (Response_reg) // His Kinase A (phospho-acceptor) domain (HisKA) // GAF domain (GAF) // Histidine kinase-, DNA gyrase B-, and HSP90-like ATPase (HATPase_c)
PP3C8_3330	Pp6c8_1920	(1 of 5) PTHR27001:SF224 - SOMATIC EMBRYOGENESIS RECEPTOR KINASE 1
PP3C25_7050	Pp6c25_8680	(1 of 3) 2.7.11.12 - cGMP-dependent protein kinase / PKG II
PP3C2_7700	Pp6c2_4450	(1 of 16) PTHR13902 - SERINE/THREONINE-PROTEIN KINASE WNK WITH NO LYSINE -RELATED
PP3C18_12930	Pp6c18_5670	(1 of 2) PTHR24056//PTHR24056:SF187 - CELL DIVISION PROTEIN KINASE
PP3C4_4230	Pp6c4_2300	(1 of 32) 2.7.11.25 - Mitogen-activated protein kinase kinase kinase / MLTK
PP3C15_21590	Pp6c15_10730	(1 of 2) PTHR24423//PTHR24423:SF512 - TWO-COMPONENT SENSOR HISTIDINE KINASE
PP3C23_22360	Pp6c23_11140	(1 of 4) PTHR27003:SF36 - LEUCINE-RICH REPEAT PROTEIN KINASE-LIKE PROTEIN
PP3C22_9450	Pp6c22_5050	(1 of 15) 2.7.1.1 - Hexokinase / Hexokinase type IV (glucokinase)
PP3C11_18470	Pp6c11_10040	(1 of 6) PTHR27001:SF152 - GENOMIC DNA, CHROMOSOME 3, P1 CLONE:MMM17-RELATED
PP3C10_15350	Pp6c10_8140	(1 of 7) PF07173 - Protein of unknown function (DUF1399) (DUF1399)
PP3C26_3170	Pp6c26_1950	(1 of 7) PTHR24057 - GLYCOGEN SYNTHASE KINASE-3 ALPHA
PP3C13_990	Pp6c13_420	(1 of 736) 2.7.11.1 - Non-specific serine/threonine protein kinase / Threonine-specific protein kinase
PP3C14_12410	Pp6c14_7030	(1 of 4) 2.7.1.150 - 1-phosphatidylinositol-3-phosphate 5-kinase / Type III PIP kinase
PP3C4_400	Pp6c4_230	(1 of 1) PTHR12755:SF3 - POLYNUCLEOTIDE 5'-HYDROXYL-KINASE NOL9
PP3C3_33210	Pp6c3_17610	(1 of 736) 2.7.11.1 - Non-specific serine/threonine protein kinase / Threonine-specific protein kinase
PP3C5_4120	Pp6c5_2300	(1 of 4) PTHR27001:SF12 - CHITIN ELICITOR RECEPTOR KINASE 1
PP3C6_17340	Pp6c6_9200	(1 of 5) PTHR24423:SF525 - HYBRID SIGNAL TRANSDUCTION HISTIDINE KINASE J
PP3C9_16610	Pp6c9_8060	(1 of 2) PTHR23257:SF521 - PROTEIN KINASE ATN1
PP3C2_29670	Pp6c2_16370	(1 of 86) PTHR23257:SF454 - SERINE/THREONINE-PROTEIN KINASE QKGA-RELATED
PP3C5_17880	Pp6c5_9540	(1 of 3) PF00069//PF00139 - Protein kinase domain (Pkinase) // Legume lectin domain (Lectin_legB)
PP3C12_17000	Pp6c12_8370	(1 of 8) 2.7.1.134 - Inositol-tetrakisphosphate 1-kinase / Inositol-trisphosphate 6-kinase
PP3C4_1360	Pp6c4_720	(1 of 15) PTHR24423:SF365 - ETHYLENE RECEPTOR 1-RELATED
PP3C1_18090	Pp6c1_10230	(1 of 3) PTHR24423//PTHR24423:SF561 - TWO-COMPONENT SENSOR HISTIDINE KINASE
PP3C4_21820	Pp6c4_11560	(1 of 3) PTHR11909:SF154 - PROTEIN KINASE FAMILY PROTEIN
PP3C1_9180	Pp6c1_5260	(1 of 9) PF07714//PF12819 - Protein tyrosine kinase (Pkinase_Tyr) // Carbohydrate-binding protein of the ER (Malectin_like)
PP3C4_15760	Pp6c4_8250	(1 of 2) PTHR24361//PTHR24361:SF355 - MITOGEN-ACTIVATED KINASE KINASE KINASE
PP3C10_7160	Pp6c10_3780	(1 of 7) PTHR24343:SF136 - CBL-INTERACTING SERINE/THREONINE-PROTEIN KINASE 23
PP3C12_3550	Pp6c12_1280	(1 of 1) PTHR23257:SF518 - DUAL SPECIFICITY PROTEIN KINASE SHKD
PP3C17_20830	Pp6c17_10980	(1 of 6) PTHR24423:SF475 - HISTIDINE KINASE 5
PP3C16_18360	Pp6c16_2860	(1 of 3) 2.7.11.12 - cGMP-dependent protein kinase / PKG II
PP3C13_4100	Pp6c13_2110	(1 of 5) PTHR24349//PTHR24349:SF90 - SERINE/THREONINE-PROTEIN KINASE
PP3C21_9500	Pp6c21_5180	(1 of 16) PF00069//PF00560//PF08263//PF13855 - Protein kinase domain (Pkinase) // Leucine Rich Repeat (LRR_1) // Leucine rich repeat N-terminal domain (LRRNT_2) // Leucine rich repeat (LRR_8)
PP3C16_2720	Pp6c16_8460	(1 of 7) PTHR27001:SF44 - ADENINE NUCLEOTIDE ALPHA HYDROLASES-DOMAIN CONTAINING PROTEIN KINASE
PP3C10_16930	Pp6c10_9020	(1 of 4) PTHR24058:SF23 - SERINE/THREONINE KINASE-RELATED
PP3C20_12130	Pp6c20_7290	(1 of 1) PTHR14030:SF6 - MITOTIC CHECKPOINT SERINE/THREONINE-PROTEIN KINASE BUB1
PP3C11_25140	Pp6c11_13990	(1 of 3) PTHR24055:SF205 - MITOGEN-ACTIVATED PROTEIN KINASE 1-RELATED
PP3C21_14580	Pp6c21_7930	(1 of 7) PTHR24058:SF17 - HOMEODOMAIN INTERACTING PROTEIN KINASE, ISOFORM A
PP3C2_2170	Pp6c2_630	(1 of 46) 2.7.10.2 - Non-specific protein-tyrosine kinase / Cytoplasmic protein tyrosine kinase
PP3C20_20260	Pp6c20_10740	(1 of 6) PF07714//PF13855 - Protein tyrosine kinase (Pkinase_Tyr) // Leucine rich repeat (LRR_8)
PP3C11_5820	Pp6c11_3280	(1 of 4) PTHR24349:SF167 - CALCIUM-DEPENDENT PROTEIN KINASE 10-RELATED
PP3C10_1880	Pp6c10_670	(1 of 9) PF07714//PF12819 - Protein tyrosine kinase (Pkinase_Tyr) // Carbohydrate-binding protein of the ER (Malectin_like)

## Sheet: (B)
source	term_name	term_id	highlighted	adjusted_p_value	negative_log10_of_adjusted_p_value	term_size	query_size	intersection_size	effective_domain_size	intersections
GO:BP	regulation of cell cycle	GO:0051726	TRUE	6.61261e-10	9.17963	175	824	38	14217	PP3C1_39350,PP3C15_17470,PP3C17_11160,PP3C6_12520,PP3C15_21520,PP3C10_20230,PP3C9_20530,PP3C2_11870,PP3C24_5040,PP3C22_850,PP3C5_10270,PP3C8_10460,PP3C23_19980,PP3C24_950,PP3C5_7680,PP3C1_39100,PP3C1_24880,PP3C11_23580,PP3C23_4540,PP3C16_12330,PP3C4_14090,PP3C7_2390,PP3C7_6320,PP3C23_21800,PP3C3_11980,PP3C24_20560,PP3C2_8770,PP3C8_11940,PP3C3_3110,PP3C23_21740,PP3C8_17200,PP3C12_19260,PP3C4_13910…
GO:BP	cell division	GO:0051301	TRUE	0.0189195	1.72309	154	824	23	14217	PP3C1_39350,PP3C15_17470,PP3C11_22430,PP3C15_21520,PP3C9_8040,PP3C9_20530,PP3C2_11870,PP3C3_32300,PP3C15_12390,PP3C1_39100,PP3C23_7640,PP3C12_6220,PP3C2_13760,PP3C7_6320,PP3C9_18240,PP3C2_8770,PP3C3_3110,PP3C20_6890,PP3C12_19260,PP3C4_13910,PP3C14_3850,PP3C14_11680,PP3C10_19450
GO:BP	photosynthesis	GO:0015979	TRUE	0.0299268	1.52394	259	824	32	14217	PP3C4_13260,PP3C12_25430,PP3C12_25460,PP3C19_19100,PP3C3_5620,PP3C23_11680,PP3C16_23780,PP3C9_15440,PP3C11_12080,PP3C11_21590,PP3C7_6810,PP3C4_23170,PP3C6_9090,PP3C13_15910,PP3C12_7010,PP3C2_36570,PP3C22_7400,PP3C11_18230,PP3C19_1840,PP3C6_1620,PP3C19_3190,PP3C16_5650,PP3C27_7010,PP3C4_5690,PP3C27_2340,PP3C20_640,PP3C9_19250,PP3C3_2620,PP3C1_7450,PP3C18_10730,PP3C11_18280,PP3C13_6570
GO:BP	regulation of protein kinase activity	GO:0045859	TRUE	0.0421365	1.37534	47	824	11	14217	PP3C15_17470,PP3C17_11160,PP3C15_21520,PP3C5_10270,PP3C8_10460,PP3C1_39100,PP3C23_4540,PP3C2_8770,PP3C8_11940,PP3C23_21740,PP3C14_11680
Physcomitrium gene identifier (version 3 genome)	Physcomitrium gene identifier (version 6 genome)	Description
regulation of cell cycle(GO:0051726)
PP3C1_39350	Pp6c1_20610	(1 of 2) PTHR24350 - SERINE/THREONINE-PROTEIN KINASE IAL-RELATED
PP3C15_17470	Pp6c15_8720	(1 of 2) PTHR10177:SF206 - CYCLIN-D1-1
PP3C17_11160	Pp6c17_5570	(1 of 4) PTHR14326:SF17 - PROTEIN TPX2-RELATED
PP3C6_12520	Pp6c6_6740	(1 of 1) PTHR24067//PTHR24067:SF121 - UBIQUITIN-CONJUGATING ENZYME E2
PP3C15_21520	Pp6c15_10680	(1 of 2) PTHR10177:SF196 - CYCLIN-B2-1-RELATED
PP3C10_20230	Pp6c10_10690	(1 of 1) PTHR10870 - CELL CYCLE CHECKPOINT PROTEIN RAD1
PP3C9_20530	Pp6c9_10330	(1 of 3) PTHR33404:SF2 - CELL DIVISION TOPOLOGICAL SPECIFICITY FACTOR HOMOLOG, CHLOROPLASTIC
PP3C2_11870	Pp6c2_6730	(1 of 2) PTHR24350 - SERINE/THREONINE-PROTEIN KINASE IAL-RELATED
PP3C24_5040	Pp6c24_2400	(1 of 2) PTHR14030 - MITOTIC CHECKPOINT SERINE/THREONINE-PROTEIN KINASE BUB1
PP3C22_850	Pp6c22_460	(1 of 2) PTHR11361:SF35 - DNA MISMATCH REPAIR PROTEIN MSH2
PP3C5_10270	Pp6c5_5350	(1 of 1) PF06886//PF07839 - Targeting protein for Xklp2 (TPX2) (TPX2) // Plant calmodulin-binding domain (CaM_binding)
PP3C8_10460	Pp6c8_5020	(1 of 5) PTHR15615:SF20 - CYCLIN FAMILY PROTEIN-RELATED
PP3C23_19980	Pp6c23_9880	(1 of 1) PTHR10507 - CDC45-RELATED PROTEIN
PP3C24_950	Pp6c24_460	(1 of 1) PTHR13220 - TIMELESS INTERACTING-RELATED
PP3C5_7680	Pp6c5_4130	(1 of 7) PTHR14326 - TARGETING PROTEIN FOR XKLP2
PP3C1_39100	Pp6c1_20520	(1 of 10) PTHR10177:SF212 - CYCLIN-A2-1-RELATED
PP3C1_24880	Pp6c1_13020	(1 of 1) PTHR12900 - MITOTIC AND DNA DAMAGE CHECKPOINT PROTEIN HUS1
PP3C11_23580	Pp6c11_12980	(1 of 7) PTHR10971 - MRNA EXPORT FACTOR AND BUB3
PP3C23_4540	Pp6c23_1740	(1 of 4) PTHR14326:SF17 - PROTEIN TPX2-RELATED
PP3C16_12330	Pp6c16_10610	(1 of 1) PTHR13451:SF0 - CROSSOVER JUNCTION ENDONUCLEASE MUS81
PP3C4_14090	Pp6c4_7310	(1 of 1) PTHR12162 - NIBRIN-RELATED
PP3C7_2390	Pp6c7_1490	(1 of 2) PTHR21689 - LIN-9
PP3C7_6320	Pp6c7_4040	(1 of 1) PTHR12936 - ANAPHASE-PROMOTING COMPLEX 10
PP3C23_21800	Pp6c23_10780	0
PP3C3_11980	Pp6c3_6100	(1 of 1) KOG2829 - E2F-like protein
PP3C24_20560	Pp6c24_10560	0
PP3C2_8770	Pp6c2_4910	(1 of 10) PTHR10177:SF212 - CYCLIN-A2-1-RELATED
PP3C8_11940	Pp6c8_5580	(1 of 5) PTHR15615:SF20 - CYCLIN FAMILY PROTEIN-RELATED
PP3C3_3110	Pp6c3_1780	(1 of 4) KOG4378 - Nuclear protein COP1
PP3C23_21740	Pp6c23_10730	(1 of 1) PTHR14894 - CDK5 REGULATORY SUBUNIT-ASSOCIATED PROTEIN 3
PP3C8_17200	Pp6c8_8810	(1 of 1) PF15243 - Anaphase-promoting complex subunit 15 (ANAPC15)
PP3C12_19260	Pp6c12_9660	(1 of 4) PTHR11210 - RING BOX
PP3C4_13910	Pp6c4_7190	(1 of 1) PTHR11842:SF11 - MITOTIC SPINDLE ASSEMBLY CHECKPOINT PROTEIN MAD2A
PP3C7_570	Pp6c7_450	(1 of 3) 3.1.11.2 - Exodeoxyribonuclease III / Exonuclease III
PP3C22_17580	Pp6c22_8810	(1 of 1) KOG4762 - DNA replication factor
PP3C14_11680	Pp6c14_6570	(1 of 3) PTHR23415 - CYCLIN-DEPENDENT KINASES REGULATORY SUBUNIT/60S RIBOSOME SUBUNIT BIOGENESIS PROTEIN NIP7
PP3C21_13480	Pp6c21_7170	(1 of 3) PTHR12081:SF7 - PROTEIN EFL-3
PP3C6_3460	Pp6c6_1820	(1 of 1) PTHR11139:SF69 - SERINE/THREONINE-PROTEIN KINASE ATR
cell division(GO:0051301)
PP3C1_39350	Pp6c1_20610	(1 of 2) PTHR24350 - SERINE/THREONINE-PROTEIN KINASE IAL-RELATED
PP3C15_17470	Pp6c15_8720	(1 of 2) PTHR10177:SF206 - CYCLIN-D1-1
PP3C11_22430	Pp6c11_12160	(1 of 2) KOG2328 - Chromosome condensation complex Condensin, subunit H
PP3C15_21520	Pp6c15_10680	(1 of 2) PTHR10177:SF196 - CYCLIN-B2-1-RELATED
PP3C9_8040	Pp6c9_4080	0
PP3C9_20530	Pp6c9_10330	(1 of 3) PTHR33404:SF2 - CELL DIVISION TOPOLOGICAL SPECIFICITY FACTOR HOMOLOG, CHLOROPLASTIC
PP3C2_11870	Pp6c2_6730	(1 of 2) PTHR24350 - SERINE/THREONINE-PROTEIN KINASE IAL-RELATED
PP3C3_32300	Pp6c3_17050	(1 of 2) PTHR14222 - CONDENSIN
PP3C15_12390	Pp6c15_6450	0
PP3C1_39100	Pp6c1_20520	(1 of 10) PTHR10177:SF212 - CYCLIN-A2-1-RELATED
PP3C23_7640	Pp6c23_3020	(1 of 1) PF03980 - Nnf1 (Nnf1)
PP3C12_6220	Pp6c12_2660	(1 of 1) PTHR21650:SF2 - KINETOCHORE PROTEIN NUF2
PP3C2_13760	Pp6c2_7800	(1 of 1) PF05859 - Mis12 protein (Mis12)
PP3C7_6320	Pp6c7_4040	(1 of 1) PTHR12936 - ANAPHASE-PROMOTING COMPLEX 10
PP3C9_18240	Pp6c9_8940	(1 of 1) 1.3.1.98 - UDP-N-acetylmuramate dehydrogenase / Uridine diphosphoacetylpyruvoylglucosamine reductase
PP3C2_8770	Pp6c2_4910	(1 of 10) PTHR10177:SF212 - CYCLIN-A2-1-RELATED
PP3C3_3110	Pp6c3_1780	(1 of 4) KOG4378 - Nuclear protein COP1
PP3C20_6890	Pp6c20_4730	(1 of 4) PTHR10623 - MICROTUBULE-ASSOCIATED PROTEIN RP/EB FAMILY MEMBER
PP3C12_19260	Pp6c12_9660	(1 of 4) PTHR11210 - RING BOX
PP3C4_13910	Pp6c4_7190	(1 of 1) PTHR11842:SF11 - MITOTIC SPINDLE ASSEMBLY CHECKPOINT PROTEIN MAD2A
PP3C14_3850	Pp6c14_1830	(1 of 2) PTHR22983:SF15 - SERINE/THREONINE-PROTEIN KINASE ULK4
PP3C14_11680	Pp6c14_6570	(1 of 3) PTHR23415 - CYCLIN-DEPENDENT KINASES REGULATORY SUBUNIT/60S RIBOSOME SUBUNIT BIOGENESIS PROTEIN NIP7
PP3C10_19450	Pp6c10_10300	(1 of 1) PTHR10177//PTHR10177:SF256 - CYCLINE
photosynthesis(GO:0015979)
PP3C4_13260	Pp6c4_6800	(1 of 33) 4.1.1.39 - Ribulose-bisphosphate carboxylase / RuBP carboxylase
PP3C12_25430	Pp6c12_12700	(1 of 4) PTHR21649:SF6 - CHLOROPHYLL A-B BINDING PROTEIN CP29.1, CHLOROPLASTIC-RELATED
PP3C12_25460	Pp6c12_12710	(1 of 4) PTHR21649:SF6 - CHLOROPHYLL A-B BINDING PROTEIN CP29.1, CHLOROPLASTIC-RELATED
PP3C19_19100	Pp6c19_9760	(1 of 3) PTHR33921:SF2 - CALVIN CYCLE PROTEIN CP12-1, CHLOROPLASTIC-RELATED
PP3C3_5620	Pp6c3_3010	(1 of 5) PTHR31982:SF4 - PHOTOSYSTEM I REACTION CENTER SUBUNIT II-1, CHLOROPLASTIC-RELATED
PP3C23_11680	Pp6c23_5390	(1 of 3) PTHR11910:SF7 - F-TYPE H+-TRANSPORTING ATPASE SUBUNIT DELTA
PP3C16_23780	Pp6c16_720	(1 of 5) PTHR31982:SF4 - PHOTOSYSTEM I REACTION CENTER SUBUNIT II-1, CHLOROPLASTIC-RELATED
PP3C9_15440	Pp6c9_7690	(1 of 5) PF01241 - Photosystem I psaG / psaK (PSI_PSAK)
PP3C11_12080	Pp6c11_6830	(1 of 5) PTHR31407:SF6 - OXYGEN-EVOLVING ENHANCER PROTEIN 2-1, CHLOROPLASTIC-RELATED
PP3C11_21590	Pp6c11_11570	0
PP3C7_6810	Pp6c7_4410	0
PP3C4_23170	Pp6c4_12230	(1 of 4) PF01716 - Manganese-stabilising protein / photosystem II polypeptide (MSP)
PP3C6_9090	Pp6c6_4960	(1 of 1) PTHR21496:SF0 - RIESKE DOMAIN-CONTAINING PROTEIN
PP3C13_15910	Pp6c13_7830	(1 of 33) 4.1.1.39 - Ribulose-bisphosphate carboxylase / RuBP carboxylase
PP3C12_7010	Pp6c12_2990	(1 of 33) 4.1.1.39 - Ribulose-bisphosphate carboxylase / RuBP carboxylase
PP3C2_36570	Pp6c2_20240	(1 of 21) PTHR21649//PTHR21649:SF8 - CHLOROPHYLL A/B BINDING PROTEIN
PP3C22_7400	Pp6c22_3780	(1 of 33) 4.1.1.39 - Ribulose-bisphosphate carboxylase / RuBP carboxylase
PP3C11_18230	Pp6c11_9700	(1 of 4) PTHR34939:SF1 - PHOTOSYSTEM I REACTION CENTER SUBUNIT III, CHLOROPLASTIC
PP3C19_1840	Pp6c19_1200	(1 of 33) 4.1.1.39 - Ribulose-bisphosphate carboxylase / RuBP carboxylase
PP3C6_1620	Pp6c6_1080	(1 of 5) PTHR31982:SF4 - PHOTOSYSTEM I REACTION CENTER SUBUNIT II-1, CHLOROPLASTIC-RELATED
PP3C19_3190	Pp6c19_1750	(1 of 33) 4.1.1.39 - Ribulose-bisphosphate carboxylase / RuBP carboxylase
PP3C16_5650	Pp6c16_9960	(1 of 4) PTHR34369:SF2 - PHOTOSYSTEM II 10 KDA POLYPEPTIDE, CHLOROPLASTIC
PP3C27_7010	Pp6c25_1070	(1 of 5) PTHR21649:SF14 - PSI TYPE III CHLOROPHYLL A/B-BINDING PROTEIN
PP3C4_5690	Pp6c4_3060	(1 of 4) PTHR21649:SF6 - CHLOROPHYLL A-B BINDING PROTEIN CP29.1, CHLOROPLASTIC-RELATED
PP3C27_2340	Pp6c25_3400	(1 of 4) PTHR34369:SF2 - PHOTOSYSTEM II 10 KDA POLYPEPTIDE, CHLOROPLASTIC
PP3C20_640	Pp6c20_1070	(1 of 3) PF02427 - Photosystem I reaction centre subunit IV / PsaE (PSI_PsaE)
PP3C9_19250	Pp6c9_9570	(1 of 1) PF01075 - Glycosyltransferase family 9 (heptosyltransferase) (Glyco_transf_9)
PP3C3_2620	Pp6c3_1490	(1 of 5) PTHR33399:SF3 - OXYGEN-EVOLVING ENHANCER PROTEIN 3-1, CHLOROPLASTIC-RELATED
PP3C1_7450	Pp6c1_4130	(1 of 4) PTHR11584 - SERINE/THREONINE PROTEIN KINASE
PP3C18_10730	Pp6c18_4690	(1 of 4) PTHR34939:SF1 - PHOTOSYSTEM I REACTION CENTER SUBUNIT III, CHLOROPLASTIC
PP3C11_18280	Pp6c11_9740	(1 of 2) PTHR34963:SF2 - PHOTOSYSTEM II REACTION CENTER PSB28 PROTEIN, CHLOROPLASTIC
PP3C13_6570	Pp6c13_3280	(1 of 5) PTHR33399:SF3 - OXYGEN-EVOLVING ENHANCER PROTEIN 3-1, CHLOROPLASTIC-RELATED
regulation of protein kinase activity(GO:0045859)
PP3C15_17470	Pp6c15_8720	(1 of 2) PTHR10177:SF206 - CYCLIN-D1-1
PP3C17_11160	Pp6c17_5570	(1 of 4) PTHR14326:SF17 - PROTEIN TPX2-RELATED
PP3C15_21520	Pp6c15_10680	(1 of 2) PTHR10177:SF196 - CYCLIN-B2-1-RELATED
PP3C5_10270	Pp6c5_5350	(1 of 1) PF06886//PF07839 - Targeting protein for Xklp2 (TPX2) (TPX2) // Plant calmodulin-binding domain (CaM_binding)
PP3C8_10460	Pp6c8_5020	(1 of 5) PTHR15615:SF20 - CYCLIN FAMILY PROTEIN-RELATED
PP3C1_39100	Pp6c1_20520	(1 of 10) PTHR10177:SF212 - CYCLIN-A2-1-RELATED
PP3C23_4540	Pp6c23_1740	(1 of 4) PTHR14326:SF17 - PROTEIN TPX2-RELATED
PP3C2_8770	Pp6c2_4910	(1 of 10) PTHR10177:SF212 - CYCLIN-A2-1-RELATED
PP3C8_11940	Pp6c8_5580	(1 of 5) PTHR15615:SF20 - CYCLIN FAMILY PROTEIN-RELATED
PP3C23_21740	Pp6c23_10730	(1 of 1) PTHR14894 - CDK5 REGULATORY SUBUNIT-ASSOCIATED PROTEIN 3
PP3C14_11680	Pp6c14_6570	(1 of 3) PTHR23415 - CYCLIN-DEPENDENT KINASES REGULATORY SUBUNIT/60S RIBOSOME SUBUNIT BIOGENESIS PROTEIN NIP7

## Sheet: (C)
source	term_name	term_id	highlighted	adjusted_p_value	negative_log10_of_adjusted_p_value	term_size	query_size	intersection_size	effective_domain_size	intersections
GO:BP	regulation of cellular process	GO:0050794	TRUE	1.9746e-17	16.7045	2867	804	270	14217	PP3C14_23520,PP3C8_21000,PP3C15_11920,PP3C7_24490,PP3C15_3440,PP3C3_10340,PP3C3_32670,PP3C11_1840,PP3C5_20240,PP3C9_3890,PP3C17_23570,PP3C22_9910,PP3C24_19330,PP3C2_25160,PP3C7_2300,PP3C25_2290,PP3C11_4640,PP3C15_24310,PP3C17_3950,PP3C8_10310,PP3C15_19950,PP3C3_8880,PP3C6_10400,PP3C10_5440,PP3C27_2580,PP3C10_2450,PP3C23_9370,PP3C13_22410,PP3C3_37820,PP3C13_15440,PP3C5_9420,PP3C2_9350,PP3C18_5000,…
GO:BP	chromatin organization	GO:0006325	TRUE	8.40866e-06	5.07527	308	804	44	14217	PP3C27_2010,PP3C3_12300,PP3C18_19045,PP3C16_6690,PP3C1_14663,PP3C20_3960,PP3C25_8110,PP3C2_32500,PP3C21_10100,PP3C10_13800,PP3C2_35420,PP3C14_6480,PP3C18_13210,PP3C22_19980,PP3C18_13500,PP3C1_1170,PP3C1_3340,PP3C17_13560,PP3C6_7710,PP3C5_23930,PP3C27_1720,PP3C15_5780,PP3C6_10390,PP3C16_16740,PP3C5_1791,PP3C14_4960,PP3C18_15740,PP3C3_29290,PP3C10_16170,PP3C10_16040,PP3C7_5520,PP3C22_17280,PP3C4_23…
GO:BP	response to oxygen-containing compound	GO:1901700	TRUE	0.000425529	3.37107	272	804	37	14217	PP3C8_8490,PP3C8_9230,PP3C8_8860,PP3C5_13280,PP3C15_19950,PP3C24_4390,PP3C2_30810,PP3C21_7570,PP3C7_11620,PP3C19_8700,PP3C22_12420,PP3C23_800,PP3C21_6510,PP3C8_10210,PP3C10_13060,PP3C12_24560,PP3C1_14870,PP3C10_22760,PP3C19_7560,PP3C4_20570,PP3C6_3710,PP3C11_21820,PP3C1_35410,PP3C17_17640,PP3C8_10250,PP3C15_11620,PP3C1_2460,PP3C26_15240,PP3C23_21930,PP3C15_23940,PP3C6_29530,PP3C17_7560,PP3C1_1853…
GO:BP	response to lipid	GO:0033993	TRUE	0.00513724	2.28927	126	804	21	14217	PP3C15_19950,PP3C2_30810,PP3C21_7570,PP3C7_11620,PP3C19_8700,PP3C22_12420,PP3C23_800,PP3C10_13060,PP3C19_7560,PP3C1_35410,PP3C17_17640,PP3C15_11620,PP3C1_2460,PP3C26_15240,PP3C23_21930,PP3C15_23940,PP3C6_29530,PP3C1_18530,PP3C14_21120,PP3C12_14300,PP3C18_18060
GO:BP	protein complex oligomerization	GO:0051259	TRUE	0.0062524	2.20395	40	804	11	14217	PP3C8_8490,PP3C8_9230,PP3C8_8860,PP3C5_13280,PP3C24_4390,PP3C8_10260,PP3C21_6510,PP3C2_37860,PP3C12_24560,PP3C6_3710,PP3C25_14630
GO:BP	response to heat	GO:0009408	TRUE	0.0335933	1.47375	82	804	15	14217	PP3C8_8490,PP3C24_9060,PP3C1_7030,PP3C8_9230,PP3C8_8860,PP3C5_13280,PP3C24_4390,PP3C21_6510,PP3C10_13060,PP3C22_21460,PP3C12_24560,PP3C6_3710,PP3C7_3290,PP3C3_38060,PP3C25_14630
GO:BP	gibberellic acid mediated signaling pathway	GO:0009740	TRUE	0.0336765	1.47267	5	804	4	14217	PP3C2_30810,PP3C17_17640,PP3C1_2460,PP3C14_21120
Physcomitrium gene identifier (version 3 genome)	Physcomitrium gene identifier (version 6 genome)	Description
regulation of cellular process(GO:0050794)
PP3C14_23520	Pp6c14_13000	(1 of 3) PTHR12565:SF3 - FI24210P1
PP3C8_21000	Pp6c8_10920	(1 of 5) PTHR26402:SF423 - TWO-COMPONENT RESPONSE REGULATOR ARR10-RELATED
PP3C15_11920	Pp6c15_6220	(1 of 1) PTHR22952:SF209 - BZIP TRANSCRIPTION FACTOR
PP3C7_24490	Pp6c7_13180	(1 of 38) PF03106 - WRKY DNA -binding domain (WRKY)
PP3C15_3440	Pp6c15_1730	(1 of 5) PTHR15598:SF5 - ENHANCER OF MRNA-DECAPPING PROTEIN 4
PP3C3_10340	Pp6c3_5000	(1 of 2) PTHR22763:SF51 - E3 UBIQUITIN PROTEIN LIGASE RIN2-RELATED
PP3C3_32670	Pp6c3_17250	(1 of 4) PTHR23315:SF60 - ARMADILLO REPEAT ONLY 3
PP3C11_1840	Pp6c11_980	(1 of 38) PF03106 - WRKY DNA -binding domain (WRKY)
PP3C5_20240	Pp6c5_10480	(1 of 1) PTHR12214 - GC-RICH SEQUENCE DNA-BINDING FACTOR
PP3C9_3890	Pp6c9_2100	(1 of 3) PTHR11255 - DIACYLGLYCEROL KINASE
PP3C17_23570	Pp6c17_12580	(1 of 2) PTHR11208//PTHR11208:SF42 - RNA-BINDING PROTEIN RELATED
PP3C22_9910	Pp6c22_5270	(1 of 3) PTHR23092:SF19 - NUCLEOTIDYLTRANSFERASE
PP3C24_19330	Pp6c24_9790	(1 of 8) PTHR12346 - SIN3B-RELATED
PP3C2_25160	Pp6c2_13920	(1 of 5) KOG3077 - Uncharacterized conserved protein
PP3C7_2300	Pp6c7_1420	(1 of 150) PF00847 - AP2 domain (AP2)
PP3C25_2290	Pp6c25_6370	(1 of 4) PTHR24375:SF140 - ZINC FINGER WITH UFM1-SPECIFIC PEPTIDASE DOMAIN PROTEIN
PP3C11_4640	Pp6c11_2620	(1 of 2) PTHR24349:SF93 - CALCIUM-DEPENDENT PROTEIN KINASE 14
PP3C15_24310	Pp6c15_12490	(1 of 1) PTHR15348:SF0 - PROTEIN DEAD RINGER
PP3C17_3950	Pp6c17_1750	(1 of 1) PF00400//PF14538 - WD domain, G-beta repeat (WD40) // Raptor N-terminal CASPase like domain (Raptor_N)
PP3C8_10310	Pp6c8_4980	(1 of 1) KOG4816 - Uncharacterized conserved protein
PP3C15_19950	Pp6c15_9920	(1 of 8) PTHR31213:SF3 - ABSCISIC ACID RECEPTOR PYL4
PP3C3_8880	Pp6c3_4260	(1 of 7) PTHR31719:SF3 - GRAB1-LIKE PROTEIN
PP3C6_10400	Pp6c6_5790	(1 of 1) PTHR14732:SF0 - RNA POLYMERASE II SUBUNIT B1 CTD PHOSPHATASE RPAP2-RELATED
PP3C10_5440	Pp6c10_2860	(1 of 3) PF03810//PF08389//PF08767 - Importin-beta N-terminal domain (IBN_N) // Exportin 1-like protein (Xpo1) // CRM1 C terminal (CRM1_C)
PP3C27_2580	Pp6c25_3580	(1 of 1) PTHR23336:SF18 - ATP BINDING PROTEIN
PP3C10_2450	Pp6c10_1060	(1 of 70) PF00651 - BTB/POZ domain (BTB)
PP3C23_9370	Pp6c23_3990	(1 of 2) PTHR10887:SF378 - REGULATOR OF NONSENSE TRANSCRIPTS 1 HOMOLOG
PP3C13_22410	Pp6c13_11150	(1 of 3) PTHR12565:SF153 - TRANSCRIPTION FACTOR BIM1
PP3C3_37820	Pp6c3_20220	(1 of 1) PTHR21650:SF4 - MEMBRALIN
PP3C13_15440	Pp6c13_7440	(1 of 1) PTHR24012:SF382 - FLOWERING TIME CONTROL PROTEIN FCA-RELATED
PP3C5_9420	Pp6c5_4850	(1 of 2) PTHR31384:SF8 - AUXIN RESPONSE FACTOR 2
PP3C2_9350	Pp6c2_5230	(1 of 15) KOG0131 - Splicing factor 3b, subunit 4
PP3C18_5000	Pp6c18_2240	(1 of 32) 2.7.11.25 - Mitogen-activated protein kinase kinase kinase / MLTK
PP3C2_30810	Pp6c2_17020	(1 of 3) PTHR23083:SF397 - UDP-N-ACETYLGLUCOSAMINE--PEPTIDE N-ACETYLGLUCOSAMINYLTRANSFERASE SPINDLY-RELATED
PP3C20_3960	Pp6c20_3090	(1 of 4) PTHR22691 - YEAST SPT2-RELATED
PP3C21_7570	Pp6c21_3840	(1 of 1) PTHR24413:SF124 - REGULATORY PROTEIN NPR3-RELATED
PP3C25_8110	Pp6c25_9160	(1 of 2) PTHR11125 - SUPPRESSOR OF TY 5
PP3C19_8700	Pp6c19_4960	(1 of 2) PTHR33077:SF8 - PROTEIN TIFY 8
PP3C22_18520	Pp6c22_10740	(1 of 1) PTHR30603:SF4 - RNA POLYMERASE SIGMA FACTOR SIGE, CHLOROPLASTIC/MITOCHONDRIAL
PP3C3_21060	Pp6c3_10980	(1 of 2) PTHR23107:SF0 - PROTEIN ZK973.9
PP3C3_9940	Pp6c3_4730	(1 of 2) PTHR13213 - DNA POLYMERASE V RELATED
PP3C22_12420	Pp6c22_6270	(1 of 2) PTHR33077:SF8 - PROTEIN TIFY 8
PP3C6_27010	Pp6c6_14300	(1 of 3) PTHR10378:SF9 - CHIP, ISOFORM B
PP3C17_12580	Pp6c17_6160	(1 of 1) PF13920//PF13923 - Zinc finger, C3HC4 type (RING finger) (zf-C3HC4_3) // Zinc finger, C3HC4 type (RING finger) (zf-C3HC4_2)
PP3C4_18320	Pp6c4_9790	(1 of 1) PTHR23074:SF17 - FIDGETIN-LIKE PROTEIN 1
PP3C6_50	Pp6c6_120	(1 of 9) PTHR24349:SF81 - CALCIUM-DEPENDENT PROTEIN KINASE 20
PP3C13_15990	Pp6c13_7950	(1 of 1) PTHR13980 - CDC68 RELATED
PP3C17_16550	Pp6c17_8510	(1 of 3) PTHR22891//PTHR22891:SF25 - EUKARYOTIC TRANSLATION INITIATION FACTOR 2C
PP3C6_24360	Pp6c6_12880	(1 of 8) PTHR12321:SF55 - PHD FINGER PROTEIN ALFIN-LIKE 4
PP3C1_31280	Pp6c1_16290	(1 of 3) PTHR23147//PTHR23147:SF9 - SERINE/ARGININE RICH SPLICING FACTOR
PP3C3_14390	Pp6c3_7180	(1 of 2) PTHR33914:SF2 - 18S PRE-RIBOSOMAL ASSEMBLY PROTEIN GAR2-RELATED PROTEIN
PP3C22_20520	Pp6c22_10270	(1 of 150) PF00847 - AP2 domain (AP2)
PP3C21_10100	Pp6c21_5600	(1 of 2) PTHR10694:SF8 - LYSINE-SPECIFIC DEMETHYLASE LID
PP3C8_3323	Pp6c8_1910	(1 of 9) PTHR12537:SF74 - PUMILIO HOMOLOG 5-RELATED
PP3C23_800	Pp6c23_340	(1 of 5) PTHR26374:SF180 - ZINC FINGER PROTEIN JAGGED-RELATED
PP3C13_4100	Pp6c13_2110	(1 of 5) PTHR24349//PTHR24349:SF90 - SERINE/THREONINE-PROTEIN KINASE
PP3C1_21114	Pp6c1_10800	(1 of 3) PF03810//PF08389//PF08767 - Importin-beta N-terminal domain (IBN_N) // Exportin 1-like protein (Xpo1) // CRM1 C terminal (CRM1_C)
PP3C13_8870	Pp6c13_4370	(1 of 7) PTHR24057 - GLYCOGEN SYNTHASE KINASE-3 ALPHA
PP3C9_15270	Pp6c9_7580	0
PP3C7_9900	Pp6c7_5910	(1 of 11) PTHR34042:SF1 - OVATE FAMILY PROTEIN 17
PP3C12_190	Pp6c12_60	(1 of 9) PTHR24349:SF81 - CALCIUM-DEPENDENT PROTEIN KINASE 20
PP3C21_16440	Pp6c21_9000	(1 of 2) PF05142 - Domain of unknown function (DUF702) (DUF702)
PP3C10_13060	Pp6c10_6950	(1 of 3) PTHR10245 - ENDOTHELIAL DIFFERENTIATION-RELATED FACTOR 1 MULTIPROTEIN BRIDGING FACTOR 1
PP3C24_11620	Pp6c24_5600	(1 of 3) PTHR13992:SF25 - MEDIATOR OF RNA POLYMERASE II TRANSCRIPTION SUBUNIT 12
PP3C22_17160	Pp6c22_8530	(1 of 3) PTHR11977:SF16 - VILLIN-LIKE PROTEIN QUAIL
PP3C13_2400	Pp6c13_1140	(1 of 3) PTHR10891:SF605 - CALCIUM-BINDING PROTEIN CML25-RELATED
PP3C16_18760	Pp6c16_2720	(1 of 7) PTHR24423:SF493 - PHYTOCHROME C
PP3C12_21850	Pp6c12_10600	(1 of 3) PTHR24349:SF95 - CALCIUM-DEPENDENT PROTEIN KINASE 3
PP3C19_20670	Pp6c19_10520	(1 of 4) PTHR22891:SF0 - PROTEIN ARGONAUTE-2
PP3C26_4470	Pp6c26_2650	(1 of 3) PTHR24012:SF318 - RNA-BINDING (RRM/RBD/RNP MOTIFS) FAMILY PROTEIN
PP3C5_25280	Pp6c5_12980	0
PP3C14_6480	Pp6c14_3470	(1 of 5) PTHR12549 - JMJC DOMAIN-CONTAINING HISTONE DEMETHYLATION PROTEIN
PP3C1_17760	Pp6c1_8970	(1 of 4) PTHR14398 - RNA RECOGNITION RRM/RNP DOMAIN
PP3C17_23070	Pp6c17_12300	(1 of 10) PTHR12565//PTHR12565:SF126 - STEROL REGULATORY ELEMENT-BINDING PROTEIN
PP3C2_4060	Pp6c2_2470	(1 of 3) PTHR22891//PTHR22891:SF25 - EUKARYOTIC TRANSLATION INITIATION FACTOR 2C
PP3C8_24610	Pp6c8_12690	0
PP3C13_6620	Pp6c13_3290	0
PP3C9_21250	Pp6c9_10690	(1 of 2) PTHR22847:SF424 - TOPLESS-RELATED PROTEIN 2-RELATED
PP3C20_16530	Pp6c20_9060	(1 of 20) PF00498 - FHA domain (FHA)
PP3C21_16540	Pp6c21_9070	(1 of 150) PF00847 - AP2 domain (AP2)
PP3C5_21420	Pp6c5_11270	(1 of 5) PTHR24423//PTHR24423:SF524 - TWO-COMPONENT SENSOR HISTIDINE KINASE
PP3C3_2690	Pp6c3_1550	0
PP3C24_12870	Pp6c24_6400	(1 of 2) PTHR21551 - TOPOISOMERASE II-ASSOCIATED PROTEIN PAT1
PP3C12_21880	Pp6c12_10630	(1 of 2) PTHR24349:SF23 - MAP KINASE-ACTIVATED PROTEIN KINASE 5
PP3C26_14670	Pp6c26_8110	(1 of 2) PTHR33137:SF4 - F7H2.13 PROTEIN-RELATED
PP3C2_16228	Pp6c2_9050	(1 of 2) PTHR11361:SF34 - DNA MISMATCH REPAIR PROTEIN MSH3
PP3C9_2020	Pp6c9_1040	(1 of 150) PF00847 - AP2 domain (AP2)
PP3C27_2730	Pp6c25_3760	(1 of 2) PF00072//PF00512//PF02518//PF08447 - Response regulator receiver domain (Response_reg) // His Kinase A (phospho-acceptor) domain (HisKA) // Histidine kinase-, DNA gyrase B-, and HSP90-like ATPase (HATPase_c) // PAS fold (PAS_3)
PP3C23_21270	Pp6c23_10450	(1 of 2) PTHR13779:SF7 - ATPASE WRNIP1
PP3C6_17340	Pp6c6_9200	(1 of 5) PTHR24423:SF525 - HYBRID SIGNAL TRANSDUCTION HISTIDINE KINASE J
PP3C20_12130	Pp6c20_7290	(1 of 1) PTHR14030:SF6 - MITOTIC CHECKPOINT SERINE/THREONINE-PROTEIN KINASE BUB1
PP3C16_6830	Pp6c16_6440	(1 of 3) PTHR12802:SF41 - BRAHMA ASSOCIATED PROTEIN 155 KDA
PP3C25_4970	Pp6c25_7610	(1 of 8) PTHR24098:SF5 - ACYL-COA N-ACYLTRANSFERASE WITH RING/FYVE/PHD-TYPE ZINC FINGER DOMAIN-CONTAINING PROTEIN
PP3C20_16510	Pp6c20_9050	(1 of 2) PTHR10887:SF378 - REGULATOR OF NONSENSE TRANSCRIPTS 1 HOMOLOG
PP3C23_14000	Pp6c23_6530	(1 of 2) KOG3461 - CDGSH-type Zn-finger containing protein
PP3C12_18190	Pp6c12_8980	(1 of 5) PTHR21094 - GOS-28 SNARE- RELATED
PP3C2_20930	Pp6c2_11960	(1 of 43) PF03514 - GRAS domain family (GRAS)
PP3C25_1058	Pp6c25_5730	(1 of 2) PTHR12360:SF0 - PROTEIN SHUTTLE CRAFT
PP3C16_4140	Pp6c16_9200	(1 of 19) PF01535//PF13041//PF13812 - PPR repeat (PPR) // PPR repeat family (PPR_2) // Pentatricopeptide repeat domain (PPR_3)
PP3C6_14410	Pp6c6_7460	(1 of 2) PTHR31717:SF8 - ZINC FINGER PROTEIN CONSTANS-LIKE 10-RELATED
PP3C1_35700	Pp6c1_18730	(1 of 4) KOG0105 - Alternative splicing factor ASF/SF2 (RRM superfamily)
PP3C22_1400	Pp6c22_670	(1 of 2) PTHR23215 - ZINC FINGER PROTEIN 207
PP3C19_5540	Pp6c19_3090	(1 of 3) PTHR13374 - DET1 HOMOLOG DE-ETIOLATED-1 HOMOLOG
PP3C1_14870	Pp6c1_7860	(1 of 2) PTHR33199:SF3 - MACPF DOMAIN-CONTAINING PROTEIN CAD1
PP3C19_2670	Pp6c19_1500	(1 of 10) PTHR32002:SF7 - PROTEIN NLP8-RELATED
PP3C1_15680	Pp6c1_8290	(1 of 43) PF03514 - GRAS domain family (GRAS)
PP3C10_22760	Pp6c10_12060	(1 of 3) PTHR24361:SF385 - MITOGEN-ACTIVATED PROTEIN KINASE KINASE 1-RELATED
PP3C8_20970	Pp6c8_10880	(1 of 2) PTHR21551 - TOPOISOMERASE II-ASSOCIATED PROTEIN PAT1
PP3C19_7560	Pp6c19_4300	(1 of 1) PF00651//PF12313//PF13637 - BTB/POZ domain (BTB) // NPR1/NIM1 like defence protein C terminal (NPR1_like_C) // Ankyrin repeats (many copies) (Ank_4)
PP3C26_13260	Pp6c26_7410	(1 of 9) PTHR31190:SF30 - ETHYLENE-RESPONSIVE TRANSCRIPTION FACTOR 15-RELATED
PP3C11_12900	Pp6c11_7260	(1 of 1) PTHR13793:SF96 - PHD FINGER-CONTAINING PROTEIN
PP3C18_10	Pp6c18_270	(1 of 2) PTHR24361:SF408 - SERINE/THREONINE-PROTEIN KINASE STE7
PP3C21_18060	Pp6c21_9770	(1 of 2) PTHR10797 - CCR4-NOT TRANSCRIPTION COMPLEX SUBUNIT
PP3C9_10940	Pp6c9_5420	(1 of 3) PTHR24055:SF228 - PROTEIN KINASE FAMILY PROTEIN-RELATED
PP3C13_24020	Pp6c13_11750	(1 of 150) PF00847 - AP2 domain (AP2)
PP3C17_13550	Pp6c17_6790	(1 of 7) PTHR31636:SF14 - SCARECROW-LIKE PROTEIN 9
PP3C15_18060	Pp6c15_8920	(1 of 1) PF00628//PF13771 - PHD-finger (PHD) // PHD-like zinc-binding domain (zf-HC5HC2H)
PP3C10_17810	Pp6c10_9510	(1 of 2) PTHR12357//PTHR12357:SF21 - YTH YT521-B HOMOLOGY DOMAIN-CONTAINING
PP3C14_8140	Pp6c14_4380	(1 of 12) PTHR31874:SF1 - CCT MOTIF FAMILY PROTEIN-RELATED
PP3C11_24710	Pp6c11_13720	(1 of 3) PTHR11208:SF45 - SPLICING FACTOR 1
PP3C2_7460	Pp6c2_4370	(1 of 2) KOG1789 - Endocytosis protein RME-8, contains DnaJ domain
PP3C2_21290	Pp6c2_12130	(1 of 1) PTHR23355:SF9 - DIS3-LIKE EXONUCLEASE 2
PP3C3_9350	Pp6c3_4470	(1 of 4) PTHR36079:SF1 - PROTEIN LEAFY
PP3C22_13770	Pp6c22_7010	(1 of 45) PF00170 - bZIP transcription factor (bZIP_1)
PP3C25_9290	Pp6c25_9570	(1 of 27) PF05678 - VQ motif (VQ)
PP3C2_31720	Pp6c2_17640	(1 of 1) KOG0277//KOG0315//KOG2445 - Peroxisomal targeting signal type 2 receptor // G-protein beta subunit-like protein (contains WD40 repeats) // Nuclear pore complex component (sc Seh1)
PP3C8_14180	Pp6c8_6870	(1 of 1) PTHR12172 - CELL CYCLE CHECKPOINT PROTEIN RAD17
PP3C2_9850	Pp6c2_5540	(1 of 2) PTHR24075:SF0 - TRANSLOCATION PROTEIN SEC63 HOMOLOG
PP3C4_17440	Pp6c4_9250	(1 of 3) PTHR24012:SF318 - RNA-BINDING (RRM/RBD/RNP MOTIFS) FAMILY PROTEIN
PP3C23_7680	Pp6c23_3060	(1 of 4) PTHR12446//PTHR12446:SF31 - TESMIN/TSO1-RELATED
PP3C5_2150	Pp6c5_1230	(1 of 2) PTHR10641:SF524 - ATMYB1 PROTEIN
PP3C2_1260	Pp6c2_1260	(1 of 4) PTHR24055:SF184 - SERINE/THREONINE-PROTEIN KINASE MHK
PP3C22_18850	Pp6c22_10840	(1 of 6) PTHR24347:SF1 - PROTEIN CKK-1, ISOFORM B
PP3C22_4930	Pp6c22_2490	(1 of 5) PTHR24356:SF155 - PROTEIN KINASE
PP3C11_21850	Pp6c11_11720	(1 of 1) PTHR24361:SF268 - SERINE/THREONINE-PROTEIN KINASE 3
PP3C15_4440	Pp6c15_2360	(1 of 1) PTHR23073:SF29 - P-LOOP CONTAINING NUCLEOSIDE TRIPHOSPHATE HYDROLASES SUPERFAMILY PROTEIN
PP3C6_7710	Pp6c6_4210	(1 of 3) PTHR13793:SF100 - HISTONE-LYSINE N-METHYLTRANSFERASE ATX1-RELATED
PP3C24_6000	Pp6c24_2950	(1 of 5) PTHR15615:SF20 - CYCLIN FAMILY PROTEIN-RELATED
PP3C11_21820	Pp6c11_11690	(1 of 3) PTHR24361//PTHR24361:SF318 - MITOGEN-ACTIVATED KINASE KINASE KINASE
PP3C3_11010	Pp6c3_5490	(1 of 7) PTHR24057 - GLYCOGEN SYNTHASE KINASE-3 ALPHA
PP3C3_23790	Pp6c3_12460	(1 of 7) PTHR24423:SF493 - PHYTOCHROME C
PP3C11_21140	Pp6c11_11320	(1 of 2) PTHR31312:SF1 - TRANSCRIPTION ACTIVATOR GLK1-RELATED
PP3C17_3860	Pp6c17_1720	(1 of 5) PTHR31089:SF1 - CYCLIC DOF FACTOR 4-RELATED
PP3C1_2540	Pp6c1_1210	(1 of 43) PF03514 - GRAS domain family (GRAS)
PP3C5_23930	Pp6c5_12370	(1 of 2) PTHR10145 - TRANSCRIPTION ELONGATION FACTOR SPT6
PP3C27_1720	Pp6c25_2930	(1 of 2) PTHR13831 - MEMBER OF THE HIR1 FAMILY OF WD-REPEAT PROTEINS
PP3C23_1100	Pp6c23_530	(1 of 4) PTHR24375:SF140 - ZINC FINGER WITH UFM1-SPECIFIC PEPTIDASE DOMAIN PROTEIN
PP3C4_1710	Pp6c4_910	(1 of 4) PTHR19918:SF1 - FIZZY-RELATED PROTEIN HOMOLOG
PP3C14_13560	Pp6c14_7610	(1 of 1) PTHR10288//PTHR10288:SF130 - KH DOMAIN CONTAINING RNA BINDING PROTEIN
PP3C16_7610	Pp6c16_5950	(1 of 3) PTHR24423:SF381 - HISTIDINE KINASE 3
PP3C19_3000	Pp6c19_1660	(1 of 38) PF03106 - WRKY DNA -binding domain (WRKY)
PP3C16_23220	Pp6c16_960	(1 of 19) PTHR23073 - 26S PROTEASE REGULATORY SUBUNIT
PP3C8_5410	Pp6c8_2860	(1 of 1) PTHR23069//PTHR23069:SF3 - TAT-BINDING HOMOLOG 7
PP3C1_35410	Pp6c1_18630	(1 of 3) PTHR24413:SF116 - REGULATORY PROTEIN NPR5-RELATED
PP3C19_6480	Pp6c19_3710	(1 of 1) PTHR13091 - AMPLIFIED IN BREAST CANCER 2-RELATED
PP3C7_9270	Pp6c7_5670	(1 of 1) PTHR31606:SF1 - WBP2 ORTHOLOG, ISOFORM E
PP3C24_2350	Pp6c24_1080	(1 of 1) PTHR10139 - DOUBLE-STRAND BREAK REPAIR PROTEIN MRE11A
PP3C2_19520	Pp6c2_11140	(1 of 6) PF07887 - Calmodulin binding protein-like (Calmodulin_bind)
PP3C17_17640	Pp6c17_9100	(1 of 16) PF13912 - C2H2-type zinc finger (zf-C2H2_6)
PP3C12_22890	Pp6c12_11200	(1 of 12) PTHR11945:SF154 - F2E2.20-RELATED
PP3C1_30380	Pp6c1_15840	(1 of 7) PTHR10257:SF20 - SERINE/THREONINE PROTEIN PHOSPHATASE 2A 57 KDA REGULATORY SUBUNIT B' ALPHA ISOFORM-RELATED
PP3C3_38060	Pp6c3_20350	(1 of 1) KOG2997 - F-box protein FBX9
PP3C3_23650	Pp6c3_12390	(1 of 2) PTHR23073//PTHR23073:SF32 - 26S PROTEASE REGULATORY SUBUNIT
PP3C9_3330	Pp6c9_1740	(1 of 1) PTHR11009//PTHR11009:SF13 - DER1-LIKE PROTEIN, DERLIN
PP3C15_11620	Pp6c15_6100	(1 of 10) PTHR33077:SF13 - PROTEIN TIFY 10A-RELATED
PP3C9_20349	Pp6c9_10210	(1 of 2) PTHR22100:SF13 - WINGS APART-LIKE PROTEIN HOMOLOG
PP3C3_17140	Pp6c3_8730	(1 of 1) PTHR14027 - TPR REPEAT NUCLEAR PHOSPHOPROTEIN/CTR9
PP3C7_7460	Pp6c7_4790	(1 of 2) PF00240//PF13423 - Ubiquitin family (ubiquitin) // Ubiquitin carboxyl-terminal hydrolase (UCH_1)
PP3C8_1870	Pp6c8_980	(1 of 12) PTHR31874:SF1 - CCT MOTIF FAMILY PROTEIN-RELATED
PP3C7_8630	Pp6c7_5350	(1 of 8) PTHR24098:SF5 - ACYL-COA N-ACYLTRANSFERASE WITH RING/FYVE/PHD-TYPE ZINC FINGER DOMAIN-CONTAINING PROTEIN
PP3C1_2460	Pp6c1_1180	(1 of 3) PTHR23083:SF397 - UDP-N-ACETYLGLUCOSAMINE--PEPTIDE N-ACETYLGLUCOSAMINYLTRANSFERASE SPINDLY-RELATED
PP3C2_5400	Pp6c2_3370	(1 of 3) PF00072//PF02518 - Response regulator receiver domain (Response_reg) // Histidine kinase-, DNA gyrase B-, and HSP90-like ATPase (HATPase_c)
PP3C9_14170	Pp6c9_6980	(1 of 4) PTHR31442:SF1 - MYB FAMILY TRANSCRIPTION FACTOR
PP3C26_15240	Pp6c26_8330	(1 of 8) PTHR31213:SF3 - ABSCISIC ACID RECEPTOR PYL4
PP3C2_3980	Pp6c2_2410	(1 of 13) PF03479 - Domain of unknown function (DUF296) (DUF296)
PP3C2_25440	Pp6c2_14000	(1 of 3) PTHR24056:SF107 - CYCLIN-DEPENDENT KINASE 11A-RELATED
PP3C14_4960	Pp6c14_2610	(1 of 1) PTHR13468 - DEK PROTEIN
PP3C9_25660	Pp6c9_12760	(1 of 1) PF02893//PF16016 - GRAM domain (GRAM) // Domain of unknown function (DUF4782) (DUF4782)
PP3C9_4280	Pp6c9_2360	(1 of 2) PTHR12809 - MEDIATOR COMPLEX SUBUNIT
PP3C6_11730	Pp6c6_6330	(1 of 5) PTHR24423//PTHR24423:SF524 - TWO-COMPONENT SENSOR HISTIDINE KINASE
PP3C3_21440	Pp6c3_11190	(1 of 38) PF03106 - WRKY DNA -binding domain (WRKY)
PP3C3_5910	Pp6c3_3160	(1 of 7) PTHR14379 - LIMKAIN B LKAP
PP3C21_10290	Pp6c21_5680	(1 of 27) PF00643 - B-box zinc finger (zf-B_box)
PP3C10_17310	Pp6c10_9240	(1 of 1) PTHR19375//PTHR19375:SF228 - HEAT SHOCK PROTEIN 70KDA
PP3C16_20280	Pp6c16_13900	(1 of 1) PF00360//PF00512//PF00989//PF01590//PF02518 - Phytochrome region (PHY) // His Kinase A (phospho-acceptor) domain (HisKA) // PAS fold (PAS) // GAF domain (GAF) // Histidine kinase-, DNA gyrase B-, and HSP90-like ATPase (HATPase_c)
PP3C3_29290	Pp6c3_15410	(1 of 2) PTHR12628 - POLYCOMB-LIKE TRANSCRIPTION FACTOR
PP3C14_10320	Pp6c14_5700	(1 of 27) PF00643 - B-box zinc finger (zf-B_box)
PP3C15_2650	Pp6c15_1320	(1 of 3) 3.1.11.2 - Exodeoxyribonuclease III / Exonuclease III
PP3C10_16170	Pp6c10_8670	(1 of 2) PTHR10625:SF120 - HISTONE DEACETYLASE 15
PP3C2_620	Pp6c2_380	(1 of 10) PTHR12565//PTHR12565:SF126 - STEROL REGULATORY ELEMENT-BINDING PROTEIN
PP3C11_15300	Pp6c11_8350	(1 of 4) PTHR24356//PTHR24356:SF182 - SERINE/THREONINE-PROTEIN KINASE
PP3C9_24370	Pp6c9_12040	(1 of 2) PTHR11909:SF73 - PROTEIN KINASE FAMILY PROTEIN
PP3C14_20430	Pp6c14_11120	(1 of 2) PTHR13954 - IRE1-RELATED
PP3C20_18130	Pp6c20_9930	(1 of 33) PF02365 - No apical meristem (NAM) protein (NAM)
PP3C18_8920	Pp6c18_3980	(1 of 2) PF05142 - Domain of unknown function (DUF702) (DUF702)
PP3C12_17600	Pp6c12_8670	(1 of 2) PTHR15588//PTHR15588:SF10 - LSM1
PP3C11_20840	Pp6c11_11110	(1 of 2) PTHR23081:SF1 - RNA POLYMERASE II C-TERMINAL DOMAIN PHOSPHATASE-LIKE 2
PP3C2_24721	Pp6c2_13680	(1 of 7) PTHR10026//PTHR10026:SF75 - CYCLIN
PP3C23_21930	Pp6c23_10870	(1 of 2) PTHR31506:SF2 - BES1/BZR1 HOMOLOG PROTEIN 4
PP3C25_3350	Pp6c25_6980	(1 of 27) PF05678 - VQ motif (VQ)
PP3C7_5420	Pp6c7_3470	(1 of 3) PTHR15696 - SMG-7 SUPPRESSOR WITH MORPHOLOGICAL EFFECT ON GENITALIA PROTEIN 7
PP3C20_1430	Pp6c20_1520	(1 of 19) PTHR23073 - 26S PROTEASE REGULATORY SUBUNIT
PP3C7_20520	Pp6c7_10940	(1 of 4) 4.1.99.3 - Deoxyribodipyrimidine photo-lyase / Photoreactivating enzyme
PP3C11_21650	Pp6c11_11590	(1 of 4) PTHR24326:SF140 - HOMEOBOX-LEUCINE ZIPPER PROTEIN HAT1-RELATED
PP3C17_4820	Pp6c17_2060	(1 of 2) PTHR20921:SF0 - TRANSMEMBRANE PROTEIN 222
PP3C8_22490	Pp6c8_11580	(1 of 3) PTHR11545:SF7 - 50S RIBOSOMAL PROTEIN L13, CHLOROPLASTIC
PP3C3_2280	Pp6c3_1250	(1 of 1) PTHR13011 - TFIIF-ALPHA
PP3C1_21550	Pp6c1_11060	(1 of 4) PTHR24072:SF171 - RAC-LIKE GTP-BINDING PROTEIN ARAC4-RELATED
PP3C7_23340	Pp6c7_12460	(1 of 4) PTHR13301:SF69 - BASIC HELIX-LOOP-HELIX DOMAIN-CONTAINING PROTEIN
PP3C23_21770	Pp6c23_10750	0
PP3C15_23940	Pp6c15_12240	(1 of 2) PTHR10159:SF329 - PROTEIN-TYROSINE-PHOSPHATASE IBR5
PP3C4_23740	Pp6c4_12530	(1 of 5) PF07001 - BAT2 N-terminus (BAT2_N)
PP3C23_2940	Pp6c23_1370	(1 of 1) KOG0738 - AAA+-type ATPase
PP3C12_22360	Pp6c12_10820	(1 of 3) PTHR24351//PTHR24351:SF83 - RIBOSOMAL PROTEIN S6 KINASE
PP3C11_21410	Pp6c11_11480	(1 of 3) PTHR23272 - BED FINGER-RELATED
PP3C6_29530	Pp6c6_15440	(1 of 1) PF00149//PF13418 - Calcineurin-like phosphoesterase (Metallophos) // Galactose oxidase, central domain (Kelch_4)
PP3C17_20740	Pp6c17_10950	0
PP3C11_24630	Pp6c11_13670	(1 of 1) KOG0958 - DNA damage-responsive repressor GIS1/RPH1, jumonji superfamily
PP3C2_15080	Pp6c2_8530	(1 of 13) PF12847 - Methyltransferase domain (Methyltransf_18)
PP3C17_2460	Pp6c17_1350	(1 of 4) PTHR13808 - CBP/P300-RELATED
PP3C25_660	Pp6c25_5550	(1 of 3) PTHR12802:SF41 - BRAHMA ASSOCIATED PROTEIN 155 KDA
PP3C1_20050	Pp6c1_9200	(1 of 13) 2.7.13.3//3.1.3.16 - Histidine kinase / Protein kinase (histidine) // Protein-serine/threonine phosphatase / Serine/threonine specific protein phosphatase
PP3C16_8390	Pp6c16_5470	(1 of 2) PTHR14898 - ENHANCER OF POLYCOMB
PP3C17_16910	Pp6c17_8700	(1 of 3) PTHR24326:SF294 - HOMEOBOX-LEUCINE ZIPPER PROTEIN MERISTEM L1-RELATED
PP3C2_22950	Pp6c2_12820	(1 of 1) KOG2135 - Proteins containing the RNA recognition motif
PP3C14_23580	Pp6c14_13050	(1 of 1) PTHR23238 - RNA BINDING PROTEIN
PP3C6_11070	Pp6c6_6010	(1 of 3) PTHR33873:SF1 - TRANSCRIPTION FACTOR VOZ1
PP3C2_9700	Pp6c2_5420	(1 of 7) PTHR31282:SF1 - WRKY TRANSCRIPTION FACTOR 38-RELATED
PP3C25_7430	Pp6c25_8900	(1 of 4) PTHR24073:SF541 - RAS-RELATED PROTEIN RABE1A
PP3C18_4670	Pp6c18_2040	(1 of 2) PTHR10797 - CCR4-NOT TRANSCRIPTION COMPLEX SUBUNIT
PP3C9_21410	Pp6c9_10780	(1 of 3) PTHR24349:SF95 - CALCIUM-DEPENDENT PROTEIN KINASE 3
PP3C7_13020	Pp6c7_7520	(1 of 3) PTHR12550 - HEPATOMA-DERIVED GROWTH FACTOR-RELATED
PP3C3_31660	Pp6c3_16670	(1 of 1) PTHR13151 - CBF1 INTERACTING COREPRESSOR CIR
PP3C4_26880	Pp6c4_14050	(1 of 38) PF03106 - WRKY DNA -binding domain (WRKY)
PP3C4_21970	Pp6c4_11660	(1 of 5) PTHR12549 - JMJC DOMAIN-CONTAINING HISTONE DEMETHYLATION PROTEIN
PP3C9_5080	Pp6c9_2740	(1 of 2) PTHR12809 - MEDIATOR COMPLEX SUBUNIT
PP3C17_19120	Pp6c17_9960	(1 of 5) PTHR12183:SF11 - C3HC4 TYPE RING-FINGER PROTEIN-RELATED
PP3C3_20420	Pp6c3_10640	(1 of 11) 3.1.4.11 - Phosphoinositide phospholipase C / Triphosphoinositide phosphodiesterase
PP3C22_1940	Pp6c22_1040	(1 of 2) PTHR10048:SF15 - PHOSPHATIDYLINOSITOL 4-KINASE ALPHA-LIKE PROTEIN P2-RELATED
PP3C1_18530	Pp6c1_9930	(1 of 2) PF00149//PF13415 - Calcineurin-like phosphoesterase (Metallophos) // Galactose oxidase, central domain (Kelch_3)
PP3C4_30600	Pp6c4_15940	(1 of 4) KOG4378 - Nuclear protein COP1
PP3C14_4440	Pp6c14_2250	(1 of 1) PTHR30603:SF14 - RNA POLYMERASE SIGMA FACTOR SIGA
PP3C4_25310	Pp6c4_13330	(1 of 6) PTHR23317 - DEDICATOR OF CYTOKINESIS DOCK
PP3C14_21120	Pp6c14_11560	(1 of 16) PF13912 - C2H2-type zinc finger (zf-C2H2_6)
PP3C20_3140	Pp6c20_2680	0
PP3C23_10200	Pp6c23_4450	(1 of 3) PTHR31752:SF18 - AUXIN EFFLUX CARRIER COMPONENT 3-RELATED
PP3C24_13550	Pp6c24_7050	(1 of 3) PTHR10071:SF159 - GATA TRANSCRIPTION FACTOR 26-RELATED
PP3C2_1030	Pp6c2_580	(1 of 46) 2.7.10.2 - Non-specific protein-tyrosine kinase / Cytoplasmic protein tyrosine kinase
PP3C14_7960	Pp6c14_4270	(1 of 7) PTHR24343:SF136 - CBL-INTERACTING SERINE/THREONINE-PROTEIN KINASE 23
PP3C16_15110	Pp6c16_12390	(1 of 2) PF05066 - HB1, ASXL, restriction endonuclease HTH domain (HARE-HTH)
PP3C3_24240	Pp6c3_12770	(1 of 1) PTHR11085:SF21 - NAD-DEPENDENT PROTEIN DEACETYLASE SIRTUIN-7
PP3C6_9110	Pp6c6_4980	(1 of 1) KOG0107//KOG0114 - Alternative splicing factor SRp20/9G8 (RRM superfamily) // Predicted RNA-binding protein (RRM superfamily)
PP3C5_21160	Pp6c5_11090	(1 of 3) PTHR24343:SF169 - SERINE/THREONINE-PROTEIN KINASE SRK2D-RELATED
PP3C26_1890	Pp6c26_1250	(1 of 150) PF00847 - AP2 domain (AP2)
PP3C17_17000	Pp6c17_8720	(1 of 2) PTHR16223:SF28 - TRANSCRIPTION FACTOR BHLH66-RELATED
PP3C24_8070	Pp6c24_3920	(1 of 20) PF00498 - FHA domain (FHA)
PP3C24_20180	Pp6c24_10330	(1 of 3) 3.2.2.23 - DNA-formamidopyrimidine glycosylase / Formamidopyrimidine-DNA glycosylase
PP3C10_13370	Pp6c10_7090	0
PP3C7_13060	Pp6c7_7540	(1 of 3) PTHR12550 - HEPATOMA-DERIVED GROWTH FACTOR-RELATED
PP3C4_12660	Pp6c4_6480	(1 of 2) PTHR37236:SF1 - AUXIN-BINDING PROTEIN 1
PP3C5_20190	Pp6c5_10440	(1 of 1) KOG1084 - Transcription factor TCF20
PP3C15_13310	Pp6c15_6800	(1 of 2) PTHR24326:SF290 - GB
PP3C9_25160	Pp6c9_12490	(1 of 16) PTHR24423:SF365 - ETHYLENE RECEPTOR 1-RELATED
PP3C4_2680	Pp6c4_1470	(1 of 150) PF00847 - AP2 domain (AP2)
PP3C16_13060	Pp6c16_11140	(1 of 10) PTHR31194//PTHR31194:SF1 - SHN SHINE , DNA BINDING / TRANSCRIPTION FACTOR
PP3C14_26270	Pp6c14_14430	(1 of 22) PF00249//PF14379 - Myb-like DNA-binding domain (Myb_DNA-binding) // MYB-CC type transfactor, LHEQLE motif (Myb_CC_LHEQLE)
PP3C24_11630	Pp6c24_5610	(1 of 2) PTHR31773:SF11 - METACASPASE-2
PP3C4_23480	Pp6c4_12350	(1 of 7) PTHR24057 - GLYCOGEN SYNTHASE KINASE-3 ALPHA
PP3C12_4230	Pp6c12_1670	(1 of 1) KOG1295 - Nonsense-mediated decay protein Upf3
PP3C18_18060	Pp6c18_8140	(1 of 17) 2.7.10.2//2.7.11.1 - Non-specific protein-tyrosine kinase / Cytoplasmic protein tyrosine kinase // Non-specific serine/threonine protein kinase / Threonine-specific protein kinase
chromatin organization(GO:0006325)
PP3C27_2010	Pp6c25_3150	(1 of 4) PTHR22715 - TRANSFORMING GROWTH FACTOR BETA REGULATED GENE 1
PP3C3_12300	Pp6c3_6320	(1 of 2) PTHR10290 - DNA TOPOISOMERASE I
PP3C18_19045	Pp6c18_8600	(1 of 3) PTHR10799:SF788 - CHROMODOMAIN-HELICASE-DNA-BINDING PROTEIN MI-2 HOMOLOG
PP3C16_6690	Pp6c16_6520	(1 of 51) PTHR10799 - SWI/SNF-RELATED MATRIX-ASSOCIATED ACTIN-DEPENDENT REGULATOR OF CHROMATIN SUBFAMILY-RELATED
PP3C1_14663	Pp6c1_7760	(1 of 2) PTHR15271 - CHROMATIN ASSEMBLY FACTOR 1 SUBUNIT B
PP3C20_3960	Pp6c20_3090	(1 of 4) PTHR22691 - YEAST SPT2-RELATED
PP3C25_8110	Pp6c25_9160	(1 of 2) PTHR11125 - SUPPRESSOR OF TY 5
PP3C2_32500	Pp6c2_18160	(1 of 3) PTHR10799:SF537 - PROTEIN PQN-41, ISOFORM B-RELATED
PP3C21_10100	Pp6c21_5600	(1 of 2) PTHR10694:SF8 - LYSINE-SPECIFIC DEMETHYLASE LID
PP3C10_13800	Pp6c10_7300	(1 of 2) PTHR10799:SF603 - PROTEIN PHOTOPERIOD-INDEPENDENT EARLY FLOWERING 1
PP3C2_35420	Pp6c2_19610	(1 of 1) PF01593//PF04433 - Flavin containing amine oxidoreductase (Amino_oxidase) // SWIRM domain (SWIRM)
PP3C14_6480	Pp6c14_3470	(1 of 5) PTHR12549 - JMJC DOMAIN-CONTAINING HISTONE DEMETHYLATION PROTEIN
PP3C18_13210	Pp6c18_5870	(1 of 1) PTHR15496:SF2 - GENERAL TRANSCRIPTION FACTOR 3C POLYPEPTIDE 4
PP3C22_19980	Pp6c22_10460	(1 of 1) PTHR21561:SF12 - INO80 COMPLEX SUBUNIT B
PP3C18_13500	Pp6c18_6020	(1 of 1) PTHR10799:SF695 - RING-FINGER, DEAD-LIKE HELICASE, PHD AND SNF2 DOMAIN-CONTAINING PROTEIN
PP3C1_1170	Pp6c1_720	(1 of 7) 1.5.3.17 - Non-specific polyamine oxidase / Polyamine oxidase
PP3C1_3340	Pp6c1_1870	(1 of 3) PTHR10799:SF537 - PROTEIN PQN-41, ISOFORM B-RELATED
PP3C17_13560	Pp6c17_6800	(1 of 2) PTHR12722 - XAP-5 PROTEIN-RELATED
PP3C6_7710	Pp6c6_4210	(1 of 3) PTHR13793:SF100 - HISTONE-LYSINE N-METHYLTRANSFERASE ATX1-RELATED
PP3C5_23930	Pp6c5_12370	(1 of 2) PTHR10145 - TRANSCRIPTION ELONGATION FACTOR SPT6
PP3C27_1720	Pp6c25_2930	(1 of 2) PTHR13831 - MEMBER OF THE HIR1 FAMILY OF WD-REPEAT PROTEINS
PP3C15_5780	Pp6c15_3260	(1 of 14) PTHR10484 - HISTONE H4
PP3C6_10390	Pp6c6_5780	(1 of 2) PTHR10799:SF70 - CHROMODOMAIN-HELICASE-DNA-BINDING PROTEIN 1
PP3C16_16740	Pp6c16_13390	(1 of 4) PTHR22715 - TRANSFORMING GROWTH FACTOR BETA REGULATED GENE 1
PP3C5_1791	Pp6c5_990	(1 of 13) PTHR23430 - HISTONE H2A
PP3C14_4960	Pp6c14_2610	(1 of 1) PTHR13468 - DEK PROTEIN
PP3C18_15740	Pp6c18_7250	(1 of 1) KOG1508 - DNA replication factor/protein phosphatase inhibitor SET/SPR-2
PP3C3_29290	Pp6c3_15410	(1 of 2) PTHR12628 - POLYCOMB-LIKE TRANSCRIPTION FACTOR
PP3C10_16170	Pp6c10_8670	(1 of 2) PTHR10625:SF120 - HISTONE DEACETYLASE 15
PP3C10_16040	Pp6c10_8550	(1 of 2) PTHR10742:SF210 - LYSINE-SPECIFIC HISTONE DEMETHYLASE 1 HOMOLOG 2
PP3C7_5520	Pp6c7_3540	(1 of 2) PTHR13161 - SPLICING FACTOR SUPPRESSOR OF WHITE APRICOT
PP3C22_17280	Pp6c22_8620	(1 of 4) PTHR22884:SF299 - HISTONE-LYSINE N-METHYLTRANSFERASE SUVR5
PP3C4_23740	Pp6c4_12530	(1 of 5) PF07001 - BAT2 N-terminus (BAT2_N)
PP3C5_4990	Pp6c5_2820	(1 of 2) PTHR10799:SF779 - SWI/SNF-RELATED MATRIX-ASSOCIATED ACTIN-DEPENDENT REGULATOR OF CHROMATIN SUBFAMILY A MEMBER 3-LIKE 3-RELATED
PP3C14_1870	Pp6c14_790	(1 of 2) PTHR13900 - TRANSCRIPTION INITIATION FACTOR TFIID
PP3C11_24630	Pp6c11_13670	(1 of 1) KOG0958 - DNA damage-responsive repressor GIS1/RPH1, jumonji superfamily
PP3C5_19940	Pp6c5_10320	(1 of 2) PTHR10799:SF70 - CHROMODOMAIN-HELICASE-DNA-BINDING PROTEIN 1
PP3C17_2460	Pp6c17_1350	(1 of 4) PTHR13808 - CBP/P300-RELATED
PP3C4_21970	Pp6c4_11660	(1 of 5) PTHR12549 - JMJC DOMAIN-CONTAINING HISTONE DEMETHYLATION PROTEIN
PP3C21_10800	Pp6c21_5930	(1 of 3) PTHR10799:SF788 - CHROMODOMAIN-HELICASE-DNA-BINDING PROTEIN MI-2 HOMOLOG
PP3C3_24240	Pp6c3_12770	(1 of 1) PTHR11085:SF21 - NAD-DEPENDENT PROTEIN DEACETYLASE SIRTUIN-7
PP3C13_19680	Pp6c13_9590	(1 of 2) PTHR10799:SF725 - IMMUNOGLOBULIN E-SET DOMAIN-CONTAINING PROTEIN
PP3C7_13060	Pp6c7_7540	(1 of 3) PTHR12550 - HEPATOMA-DERIVED GROWTH FACTOR-RELATED
PP3C5_20190	Pp6c5_10440	(1 of 1) KOG1084 - Transcription factor TCF20
response to oxygen-containing compound(GO:1901700)
PP3C8_8490	Pp6c8_4400	(1 of 6) PTHR11527:SF158 - 17.6 KDA CLASS I HEAT SHOCK PROTEIN 1-RELATED
PP3C8_9230	Pp6c8_4580	(1 of 6) PTHR11527:SF158 - 17.6 KDA CLASS I HEAT SHOCK PROTEIN 1-RELATED
PP3C8_8860	Pp6c8_4480	(1 of 6) PTHR11527:SF158 - 17.6 KDA CLASS I HEAT SHOCK PROTEIN 1-RELATED
PP3C5_13280	Pp6c5_6860	(1 of 3) KOG3591 - Alpha crystallins
PP3C15_19950	Pp6c15_9920	(1 of 8) PTHR31213:SF3 - ABSCISIC ACID RECEPTOR PYL4
PP3C24_4390	Pp6c24_1940	(1 of 13) PTHR11527:SF172 - 17.6 KDA CLASS I HEAT SHOCK PROTEIN 2
PP3C2_30810	Pp6c2_17020	(1 of 3) PTHR23083:SF397 - UDP-N-ACETYLGLUCOSAMINE--PEPTIDE N-ACETYLGLUCOSAMINYLTRANSFERASE SPINDLY-RELATED
PP3C21_7570	Pp6c21_3840	(1 of 1) PTHR24413:SF124 - REGULATORY PROTEIN NPR3-RELATED
PP3C7_11620	Pp6c7_6970	(1 of 1) PTHR11062:SF103 - GLYCOSYLTRANSFERASE FAMILY 64 PROTEIN EPC1
PP3C19_8700	Pp6c19_4960	(1 of 2) PTHR33077:SF8 - PROTEIN TIFY 8
PP3C22_12420	Pp6c22_6270	(1 of 2) PTHR33077:SF8 - PROTEIN TIFY 8
PP3C23_800	Pp6c23_340	(1 of 5) PTHR26374:SF180 - ZINC FINGER PROTEIN JAGGED-RELATED
PP3C21_6510	Pp6c21_3310	(1 of 4) PTHR11527:SF93 - 17.6 KDA CLASS II HEAT SHOCK PROTEIN-RELATED
PP3C8_10210	Pp6c8_4910	(1 of 2) PTHR22912//PTHR22912:SF183 - DISULFIDE OXIDOREDUCTASE
PP3C10_13060	Pp6c10_6950	(1 of 3) PTHR10245 - ENDOTHELIAL DIFFERENTIATION-RELATED FACTOR 1 MULTIPROTEIN BRIDGING FACTOR 1
PP3C12_24560	Pp6c12_12110	(1 of 13) PTHR11527:SF172 - 17.6 KDA CLASS I HEAT SHOCK PROTEIN 2
PP3C1_14870	Pp6c1_7860	(1 of 2) PTHR33199:SF3 - MACPF DOMAIN-CONTAINING PROTEIN CAD1
PP3C10_22760	Pp6c10_12060	(1 of 3) PTHR24361:SF385 - MITOGEN-ACTIVATED PROTEIN KINASE KINASE 1-RELATED
PP3C19_7560	Pp6c19_4300	(1 of 1) PF00651//PF12313//PF13637 - BTB/POZ domain (BTB) // NPR1/NIM1 like defence protein C terminal (NPR1_like_C) // Ankyrin repeats (many copies) (Ank_4)
PP3C4_20570	Pp6c4_10840	(1 of 3) PTHR11680:SF7 - SERINE HYDROXYMETHYLTRANSFERASE 6-RELATED
PP3C6_3710	Pp6c6_1990	(1 of 13) PTHR11527:SF172 - 17.6 KDA CLASS I HEAT SHOCK PROTEIN 2
PP3C11_21820	Pp6c11_11690	(1 of 3) PTHR24361//PTHR24361:SF318 - MITOGEN-ACTIVATED KINASE KINASE KINASE
PP3C1_35410	Pp6c1_18630	(1 of 3) PTHR24413:SF116 - REGULATORY PROTEIN NPR5-RELATED
PP3C17_17640	Pp6c17_9100	(1 of 16) PF13912 - C2H2-type zinc finger (zf-C2H2_6)
PP3C8_10250	Pp6c8_4940	(1 of 2) PTHR22912//PTHR22912:SF183 - DISULFIDE OXIDOREDUCTASE
PP3C15_11620	Pp6c15_6100	(1 of 10) PTHR33077:SF13 - PROTEIN TIFY 10A-RELATED
PP3C1_2460	Pp6c1_1180	(1 of 3) PTHR23083:SF397 - UDP-N-ACETYLGLUCOSAMINE--PEPTIDE N-ACETYLGLUCOSAMINYLTRANSFERASE SPINDLY-RELATED
PP3C26_15240	Pp6c26_8330	(1 of 8) PTHR31213:SF3 - ABSCISIC ACID RECEPTOR PYL4
PP3C23_21930	Pp6c23_10870	(1 of 2) PTHR31506:SF2 - BES1/BZR1 HOMOLOG PROTEIN 4
PP3C15_23940	Pp6c15_12240	(1 of 2) PTHR10159:SF329 - PROTEIN-TYROSINE-PHOSPHATASE IBR5
PP3C6_29530	Pp6c6_15440	(1 of 1) PF00149//PF13418 - Calcineurin-like phosphoesterase (Metallophos) // Galactose oxidase, central domain (Kelch_4)
PP3C17_7560	Pp6c17_3560	(1 of 1) PTHR31356:SF4 - L-ASCORBATE PEROXIDASE 6-RELATED
PP3C1_18530	Pp6c1_9930	(1 of 2) PF00149//PF13415 - Calcineurin-like phosphoesterase (Metallophos) // Galactose oxidase, central domain (Kelch_3)
PP3C25_14630	Pp6c25_11780	(1 of 1) PTHR11527:SF110 - 17.4 KDA CLASS I HEAT SHOCK PROTEIN-RELATED
PP3C14_21120	Pp6c14_11560	(1 of 16) PF13912 - C2H2-type zinc finger (zf-C2H2_6)
PP3C12_14300	Pp6c12_7150	(1 of 2) PTHR24078:SF169 - DNAJ HOMOLOG SUBFAMILY C MEMBER 17
PP3C18_18060	Pp6c18_8140	(1 of 17) 2.7.10.2//2.7.11.1 - Non-specific protein-tyrosine kinase / Cytoplasmic protein tyrosine kinase // Non-specific serine/threonine protein kinase / Threonine-specific protein kinase
response to lipid(GO:0033993)
PP3C15_19950	Pp6c15_9920	(1 of 8) PTHR31213:SF3 - ABSCISIC ACID RECEPTOR PYL4
PP3C2_30810	Pp6c2_17020	(1 of 3) PTHR23083:SF397 - UDP-N-ACETYLGLUCOSAMINE--PEPTIDE N-ACETYLGLUCOSAMINYLTRANSFERASE SPINDLY-RELATED
PP3C21_7570	Pp6c21_3840	(1 of 1) PTHR24413:SF124 - REGULATORY PROTEIN NPR3-RELATED
PP3C7_11620	Pp6c7_6970	(1 of 1) PTHR11062:SF103 - GLYCOSYLTRANSFERASE FAMILY 64 PROTEIN EPC1
PP3C19_8700	Pp6c19_4960	(1 of 2) PTHR33077:SF8 - PROTEIN TIFY 8
PP3C22_12420	Pp6c22_6270	(1 of 2) PTHR33077:SF8 - PROTEIN TIFY 8
PP3C23_800	Pp6c23_340	(1 of 5) PTHR26374:SF180 - ZINC FINGER PROTEIN JAGGED-RELATED
PP3C10_13060	Pp6c10_6950	(1 of 3) PTHR10245 - ENDOTHELIAL DIFFERENTIATION-RELATED FACTOR 1 MULTIPROTEIN BRIDGING FACTOR 1
PP3C19_7560	Pp6c19_4300	(1 of 1) PF00651//PF12313//PF13637 - BTB/POZ domain (BTB) // NPR1/NIM1 like defence protein C terminal (NPR1_like_C) // Ankyrin repeats (many copies) (Ank_4)
PP3C1_35410	Pp6c1_18630	(1 of 3) PTHR24413:SF116 - REGULATORY PROTEIN NPR5-RELATED
PP3C17_17640	Pp6c17_9100	(1 of 16) PF13912 - C2H2-type zinc finger (zf-C2H2_6)
PP3C15_11620	Pp6c15_6100	(1 of 10) PTHR33077:SF13 - PROTEIN TIFY 10A-RELATED
PP3C1_2460	Pp6c1_1180	(1 of 3) PTHR23083:SF397 - UDP-N-ACETYLGLUCOSAMINE--PEPTIDE N-ACETYLGLUCOSAMINYLTRANSFERASE SPINDLY-RELATED
PP3C26_15240	Pp6c26_8330	(1 of 8) PTHR31213:SF3 - ABSCISIC ACID RECEPTOR PYL4
PP3C23_21930	Pp6c23_10870	(1 of 2) PTHR31506:SF2 - BES1/BZR1 HOMOLOG PROTEIN 4
PP3C15_23940	Pp6c15_12240	(1 of 2) PTHR10159:SF329 - PROTEIN-TYROSINE-PHOSPHATASE IBR5
PP3C6_29530	Pp6c6_15440	(1 of 1) PF00149//PF13418 - Calcineurin-like phosphoesterase (Metallophos) // Galactose oxidase, central domain (Kelch_4)
PP3C1_18530	Pp6c1_9930	(1 of 2) PF00149//PF13415 - Calcineurin-like phosphoesterase (Metallophos) // Galactose oxidase, central domain (Kelch_3)
PP3C14_21120	Pp6c14_11560	(1 of 16) PF13912 - C2H2-type zinc finger (zf-C2H2_6)
PP3C12_14300	Pp6c12_7150	(1 of 2) PTHR24078:SF169 - DNAJ HOMOLOG SUBFAMILY C MEMBER 17
PP3C18_18060	Pp6c18_8140	(1 of 17) 2.7.10.2//2.7.11.1 - Non-specific protein-tyrosine kinase / Cytoplasmic protein tyrosine kinase // Non-specific serine/threonine protein kinase / Threonine-specific protein kinase
protein complex oligomerization(GO:0051259)
PP3C8_8490	Pp6c8_4400	(1 of 6) PTHR11527:SF158 - 17.6 KDA CLASS I HEAT SHOCK PROTEIN 1-RELATED
PP3C8_9230	Pp6c8_4580	(1 of 6) PTHR11527:SF158 - 17.6 KDA CLASS I HEAT SHOCK PROTEIN 1-RELATED
PP3C8_8860	Pp6c8_4480	(1 of 6) PTHR11527:SF158 - 17.6 KDA CLASS I HEAT SHOCK PROTEIN 1-RELATED
PP3C5_13280	Pp6c5_6860	(1 of 3) KOG3591 - Alpha crystallins
PP3C24_4390	Pp6c24_1940	(1 of 13) PTHR11527:SF172 - 17.6 KDA CLASS I HEAT SHOCK PROTEIN 2
PP3C8_10260	Pp6c8_4960	(1 of 1) PTHR14499:SF11 - PROTEIN VM106R.1
PP3C21_6510	Pp6c21_3310	(1 of 4) PTHR11527:SF93 - 17.6 KDA CLASS II HEAT SHOCK PROTEIN-RELATED
PP3C2_37860	Pp6c2_20790	(1 of 2) PTHR14499//PTHR14499:SF70 - POTASSIUM CHANNEL TETRAMERIZATION DOMAIN-CONTAINING
PP3C12_24560	Pp6c12_12110	(1 of 13) PTHR11527:SF172 - 17.6 KDA CLASS I HEAT SHOCK PROTEIN 2
PP3C6_3710	Pp6c6_1990	(1 of 13) PTHR11527:SF172 - 17.6 KDA CLASS I HEAT SHOCK PROTEIN 2
PP3C25_14630	Pp6c25_11780	(1 of 1) PTHR11527:SF110 - 17.4 KDA CLASS I HEAT SHOCK PROTEIN-RELATED
response to heat(GO:0009408)
PP3C8_8490	Pp6c8_4400	(1 of 6) PTHR11527:SF158 - 17.6 KDA CLASS I HEAT SHOCK PROTEIN 1-RELATED
PP3C24_9060	Pp6c24_4350	(1 of 3) PTHR11638:SF121 - CHAPERONE PROTEIN CLPB3, CHLOROPLASTIC
PP3C1_7030	Pp6c1_3860	(1 of 2) PTHR11527:SF95 - 23.5 KDA HEAT SHOCK PROTEIN, MITOCHONDRIAL-RELATED
PP3C8_9230	Pp6c8_4580	(1 of 6) PTHR11527:SF158 - 17.6 KDA CLASS I HEAT SHOCK PROTEIN 1-RELATED
PP3C8_8860	Pp6c8_4480	(1 of 6) PTHR11527:SF158 - 17.6 KDA CLASS I HEAT SHOCK PROTEIN 1-RELATED
PP3C5_13280	Pp6c5_6860	(1 of 3) KOG3591 - Alpha crystallins
PP3C24_4390	Pp6c24_1940	(1 of 13) PTHR11527:SF172 - 17.6 KDA CLASS I HEAT SHOCK PROTEIN 2
PP3C21_6510	Pp6c21_3310	(1 of 4) PTHR11527:SF93 - 17.6 KDA CLASS II HEAT SHOCK PROTEIN-RELATED
PP3C10_13060	Pp6c10_6950	(1 of 3) PTHR10245 - ENDOTHELIAL DIFFERENTIATION-RELATED FACTOR 1 MULTIPROTEIN BRIDGING FACTOR 1
PP3C22_21460	Pp6c22_9880	(1 of 2) PTHR24078:SF307 - MOLECULAR CHAPERONE HSP40/DNAJ-LIKE PROTEIN
PP3C12_24560	Pp6c12_12110	(1 of 13) PTHR11527:SF172 - 17.6 KDA CLASS I HEAT SHOCK PROTEIN 2
PP3C6_3710	Pp6c6_1990	(1 of 13) PTHR11527:SF172 - 17.6 KDA CLASS I HEAT SHOCK PROTEIN 2
PP3C7_3290	Pp6c7_2000	(1 of 3) PTHR24078//PTHR24078:SF240 - DNAJ HOMOLOG SUBFAMILY C MEMBER
PP3C3_38060	Pp6c3_20350	(1 of 1) KOG2997 - F-box protein FBX9
PP3C25_14630	Pp6c25_11780	(1 of 1) PTHR11527:SF110 - 17.4 KDA CLASS I HEAT SHOCK PROTEIN-RELATED
gibberellic acid mediated signaling pathway(GO:0009740)
PP3C2_30810	Pp6c2_17020	(1 of 3) PTHR23083:SF397 - UDP-N-ACETYLGLUCOSAMINE--PEPTIDE N-ACETYLGLUCOSAMINYLTRANSFERASE SPINDLY-RELATED
PP3C17_17640	Pp6c17_9100	(1 of 16) PF13912 - C2H2-type zinc finger (zf-C2H2_6)
PP3C1_2460	Pp6c1_1180	(1 of 3) PTHR23083:SF397 - UDP-N-ACETYLGLUCOSAMINE--PEPTIDE N-ACETYLGLUCOSAMINYLTRANSFERASE SPINDLY-RELATED
PP3C14_21120	Pp6c14_11560	(1 of 16) PF13912 - C2H2-type zinc finger (zf-C2H2_6)

## Sheet: (D)
source		term_name	term_id	highlighted	adjusted_p_value	negative_log10_of_adjusted_p_value	term_size	query_size	intersection_size	effective_domain_size	intersections
GO:BP		carbohydrate metabolic process	GO:0005975	TRUE	0.00483762	2.31537	937	779	83	14217	PP3C24_16040,PP3C20_12850,PP3C22_540,PP3C12_24060,PP3C18_12510,PP3C14_20870,PP3C20_16270,PP3C16_15860,PP3C24_15670,PP3C20_10830,PP3C4_19720,PP3C24_13310,PP3C18_7680,PP3C19_3190,PP3C17_13940,PP3C24_590,PP3C12_19890,PP3C24_16190,PP3C6_24570,PP3C26_2880,PP3C5_27410,PP3C8_21600,PP3C9_6840,PP3C26_5440,PP3C18_5160,PP3C3_27280,PP3C19_8330,PP3C21_16990,PP3C3_1090,PP3C3_7980,PP3C18_6550,PP3C10_12280,PP3C2…
GO:BP		small molecule metabolic process	GO:0044281	TRUE	0.0196449	1.70675	1568	779	122	14217	PP3C24_16040,PP3C14_6460,PP3C24_4700,PP3C14_1450,PP3C23_16120,PP3C20_12850,PP3C9_22140,PP3C3_340,PP3C10_6390,PP3C7_7230,PP3C27_7000,PP3C6_15300,PP3C12_24060,PP3C18_12510,PP3C11_5250,PP3C14_20870,PP3C24_15670,PP3C4_22490,PP3C22_8510,PP3C2_32010,PP3C12_25380,PP3C21_18320,PP3C18_10890,PP3C16_2800,PP3C18_21210,PP3C2_35740,PP3C22_21950,PP3C15_12980,PP3C14_21530,PP3C21_3730,PP3C2_20510,PP3C3_32050,PP3C…
GO:BP		lipid metabolic process	GO:0006629	TRUE	0.0254673	1.59402	848	779	74	14217	PP3C4_10100,PP3C3_34940,PP3C24_4700,PP3C10_14070,PP3C3_31010,PP3C24_19290,PP3C3_340,PP3C9_23740,PP3C4_22490,PP3C16_8740,PP3C16_17920,PP3C4_4630,PP3C5_6630,PP3C16_2460,PP3C15_4030,PP3C24_15730,PP3C4_31530,PP3C15_12980,PP3C20_14280,PP3C2_20510,PP3C3_32050,PP3C15_5610,PP3C5_15100,PP3C15_18640,PP3C12_3090,PP3C6_24400,PP3C1_13830,PP3C9_6840,PP3C6_8260,PP3C2_13410,PP3C1_580,PP3C6_5280,PP3C13_9460,PP3C1…
Physcomitrium gene identifier (version 3 genome)	Physcomitrium gene identifier (version 6 genome)	Description
carbohydrate metabolic process(GO:0005975)
PP3C24_16040	Pp6c24_8270	(1 of 2) PTHR20884:SF8 - GDP-D-GLUCOSE PHOSPHORYLASE 1
PP3C20_12850	Pp6c20_7580	(1 of 1) 1.13.99.1 - Inositol oxygenase / Myo-inositol oxygenase
PP3C22_540	Pp6c22_310	(1 of 33) 4.1.1.39 - Ribulose-bisphosphate carboxylase / RuBP carboxylase
PP3C12_24060	Pp6c12_11980	(1 of 4) PTHR11406//PTHR11406:SF11 - PHOSPHOGLYCERATE KINASE
PP3C18_12510	Pp6c18_5520	(1 of 15) 2.7.1.1 - Hexokinase / Hexokinase type IV (glucokinase)
PP3C14_20870	Pp6c14_11410	(1 of 1) 1.3.2.3 - L-galactonolactone dehydrogenase / L-galactono-gamma-lactone dehydrogenase
PP3C20_16270	Pp6c20_8930	(1 of 11) PF04833 - COBRA-like protein (COBRA)
PP3C16_15860	Pp6c16_12760	(1 of 8) PTHR32227:SF49 - BETA-1,3-GLUCANASE 1-RELATED
PP3C24_15670	Pp6c24_8120	(1 of 14) 1.2.1.12 - Glyceraldehyde-3-phosphate dehydrogenase (phosphorylating) / Triosephosphate dehydrogenase
PP3C20_10830	Pp6c20_6900	(1 of 5) PF07470 - Glycosyl Hydrolase Family 88 (Glyco_hydro_88)
PP3C4_19720	Pp6c4_10310	(1 of 3) PTHR27000:SF202 - INACTIVE LEUCINE-RICH REPEAT RECEPTOR-LIKE PROTEIN KINASE CORYNE-RELATED
PP3C24_13310	Pp6c24_6940	(1 of 35) 2.4.1.207 - Xyloglucan:xyloglucosyl transferase / Xyloglucan endotransglycosylase
PP3C18_7680	Pp6c18_3370	(1 of 2) PTHR31490:SF1 - F19C14.2 PROTEIN-RELATED
PP3C19_3190	Pp6c19_1750	(1 of 33) 4.1.1.39 - Ribulose-bisphosphate carboxylase / RuBP carboxylase
PP3C17_13940	Pp6c17_7070	(1 of 12) 2.7.7.27 - Glucose-1-phosphate adenylyltransferase / ADP-glucose synthase
PP3C24_590	Pp6c24_280	(1 of 4) PTHR32227:SF78 - CARBOHYDRATE-BINDING X8 DOMAIN-CONTAINING PROTEIN
PP3C12_19890	Pp6c12_9890	(1 of 33) 4.1.1.39 - Ribulose-bisphosphate carboxylase / RuBP carboxylase
PP3C24_16190	Pp6c24_8380	(1 of 1) PTHR10683//PTHR10683:SF2 - TRANSALDOLASE
PP3C6_24570	Pp6c6_13010	(1 of 2) PTHR32116:SF20 - GALACTURONOSYLTRANSFERASE 11-RELATED
PP3C26_2880	Pp6c26_1760	(1 of 21) 3.2.1.14 - Chitinase / Poly-beta-glucosaminidase
PP3C5_27410	Pp6c5_14110	(1 of 2) PTHR11177:SF219 - CHITINASE-LIKE PROTEIN-RELATED
PP3C8_21600	Pp6c8_11120	(1 of 14) 1.2.1.12 - Glyceraldehyde-3-phosphate dehydrogenase (phosphorylating) / Triosephosphate dehydrogenase
PP3C9_6840	Pp6c9_3650	(1 of 2) 6.2.1.2 - Butyrate--CoA ligase / Fatty acid thiokinase (medium chain)
PP3C26_5440	Pp6c26_3160	(1 of 3) PTHR33921:SF2 - CALVIN CYCLE PROTEIN CP12-1, CHLOROPLASTIC-RELATED
PP3C18_5160	Pp6c18_2290	(1 of 9) PTHR31311:SF4 - GLYCOSYLTRANSFERASE 3-RELATED
PP3C3_27280	Pp6c3_14260	(1 of 5) PTHR13398 - GDP-FUCOSE PROTEIN O-FUCOSYLTRANSFERASE 2
PP3C19_8330	Pp6c19_4790	(1 of 15) PTHR31321:SF8 - PECTINESTERASE 8-RELATED
PP3C21_16990	Pp6c21_9280	(1 of 36) 4.2.2.2 - Pectate lyase / PPase-N
PP3C3_1090	Pp6c3_570	(1 of 2) PTHR11556//PTHR11556:SF17 - FRUCTOSE-1,6-BISPHOSPHATASE-RELATED
PP3C3_7980	Pp6c3_3860	(1 of 2) PTHR22298:SF57 - ENDOGLUCANASE 10-RELATED
PP3C18_6550	Pp6c18_2880	(1 of 9) PTHR31311:SF4 - GLYCOSYLTRANSFERASE 3-RELATED
PP3C10_12280	Pp6c10_6540	(1 of 1) 5.1.3.3 - Aldose 1-epimerase / Mutarotase
PP3C22_2330	Pp6c22_1250	(1 of 5) PTHR13398 - GDP-FUCOSE PROTEIN O-FUCOSYLTRANSFERASE 2
PP3C6_240	Pp6c6_270	(1 of 7) 3.2.1.58 - Glucan 1,3-beta-glucosidase / Exo-1,3-beta-glucosidase
PP3C21_15710	Pp6c21_8630	(1 of 9) PTHR31311:SF4 - GLYCOSYLTRANSFERASE 3-RELATED
PP3C16_16280	Pp6c16_13070	(1 of 1) 2.7.1.3 - Ketohexokinase / Hepatic fructokinase
PP3C11_24300	Pp6c11_13500	(1 of 2) PTHR10159:SF316 - PHOSPHATIDYLGLYCEROPHOSPHATASE AND PROTEIN-TYROSINE PHOSPHATASE 1
PP3C6_10280	Pp6c6_5690	(1 of 12) 5.3.1.1 - Triose-phosphate isomerase / Triosephosphate mutase
PP3C1_2420	Pp6c1_1170	(1 of 35) 2.4.1.207 - Xyloglucan:xyloglucosyl transferase / Xyloglucan endotransglycosylase
PP3C1_31540	Pp6c1_16440	(1 of 12) 2.7.7.27 - Glucose-1-phosphate adenylyltransferase / ADP-glucose synthase
PP3C24_9140	Pp6c24_4400	(1 of 2) 3.2.1.37//3.2.1.55 - Xylan 1,4-beta-xylosidase / Xylobiase // Non-reducing end alpha-L-arabinofuranosidase / Arabinosidase
PP3C2_14470	Pp6c2_8220	(1 of 2) PTHR11468:SF3 - GLYCOGEN PHOSPHORYLASE
PP3C14_16940	Pp6c14_9340	(1 of 4) 1.1.1.82 - Malate dehydrogenase (NADP(+)) / NADP-linked malate dehydrogenase
PP3C22_14660	Pp6c22_7530	(1 of 9) PTHR31311:SF4 - GLYCOSYLTRANSFERASE 3-RELATED
PP3C5_5150	Pp6c5_2920	(1 of 4) 3.1.3.37 - Sedoheptulose-bisphosphatase / Sedoheptulose-1,7-bisphosphatase
PP3C16_20960	Pp6c16_1940	(1 of 35) 2.4.1.207 - Xyloglucan:xyloglucosyl transferase / Xyloglucan endotransglycosylase
PP3C25_760	Pp6c25_5620	(1 of 50) 3.1.1.11 - Pectinesterase / Pectin methylesterase
PP3C1_9660	Pp6c1_5560	(1 of 2) 1.1.1.316 - L-galactose 1-dehydrogenase / L-galDH
PP3C22_7400	Pp6c22_3780	(1 of 33) 4.1.1.39 - Ribulose-bisphosphate carboxylase / RuBP carboxylase
PP3C6_1830	Pp6c6_1200	(1 of 32) PF10250 - GDP-fucose protein O-fucosyltransferase (O-FucT)
PP3C1_29840	Pp6c1_15620	(1 of 1) PTHR12886 - PIG-M MANNOSYLTRANSFERASE
PP3C16_21040	Pp6c16_1920	(1 of 35) 2.4.1.207 - Xyloglucan:xyloglucosyl transferase / Xyloglucan endotransglycosylase
PP3C5_12750	Pp6c5_6640	(1 of 15) PTHR31321:SF8 - PECTINESTERASE 8-RELATED
PP3C4_11830	Pp6c4_6060	(1 of 43) 3.2.1.39 - Glucan endo-1,3-beta-D-glucosidase / Laminarinase
PP3C15_7520	Pp6c15_4170	(1 of 2) PTHR23421:SF63 - BETA-GALACTOSIDASE 2-RELATED
PP3C16_2470	Pp6c16_8330	(1 of 6) PTHR22762:SF7 - ALPHA GLUCOSIDASE-LIKE PROTEIN
PP3C10_23130	Pp6c10_12260	(1 of 12) 3.1.3.12 - Trehalose-phosphatase / Trehalose 6-phosphate phosphatase
PP3C13_15910	Pp6c13_7830	(1 of 33) 4.1.1.39 - Ribulose-bisphosphate carboxylase / RuBP carboxylase
PP3C22_23000	Pp6c22_9220	(1 of 6) PTHR22298//PTHR22298:SF32 - ENDO-1,4-BETA-GLUCANASE
PP3C11_9800	Pp6c11_5580	(1 of 1) PTHR10551//PTHR10551:SF13 - FASCIN
PP3C25_10350	Pp6c25_9980	(1 of 2) PTHR22573:SF47 - PHOSPHOGLUCOMUTASE, CYTOPLASMIC 1-RELATED
PP3C19_12750	Pp6c19_6810	(1 of 9) PTHR31311:SF4 - GLYCOSYLTRANSFERASE 3-RELATED
PP3C10_19330	Pp6c10_10230	(1 of 20) 2.4.1.34 - 1,3-beta-glucan synthase / UDP-glucose-1,3-beta-D-glucan glucosyltransferase
PP3C4_26640	Pp6c4_13990	(1 of 14) 3.2.1.21 - Beta-glucosidase / Gentobiase
PP3C9_18850	Pp6c9_9330	(1 of 6) PTHR19432 - SUGAR TRANSPORTER
PP3C16_19530	Pp6c16_2220	(1 of 35) 2.4.1.207 - Xyloglucan:xyloglucosyl transferase / Xyloglucan endotransglycosylase
PP3C8_19540	Pp6c8_10150	(1 of 35) 2.4.1.207 - Xyloglucan:xyloglucosyl transferase / Xyloglucan endotransglycosylase
PP3C11_10560	Pp6c11_6050	(1 of 36) 4.2.2.2 - Pectate lyase / PPase-N
PP3C4_13260	Pp6c4_6800	(1 of 33) 4.1.1.39 - Ribulose-bisphosphate carboxylase / RuBP carboxylase
PP3C3_35190	Pp6c3_18660	(1 of 36) 4.2.2.2 - Pectate lyase / PPase-N
PP3C9_2880	Pp6c9_1500	(1 of 2) 2.7.11.2 - [Pyruvate dehydrogenase (acetyl-transferring)] kinase / Pyruvate dehydrogenase kinase (phosphorylating)
PP3C4_23720	Pp6c4_12510	(1 of 7) 4.1.1.35 - UDP-glucuronate decarboxylase / UDP-glucuronic acid decarboxylase
PP3C6_24560	Pp6c6_12990	(1 of 10) 2.7.1.4 - Fructokinase / D-fructokinase
PP3C23_13240	Pp6c23_6120	(1 of 9) PF12708 - Pectate lyase superfamily protein (Pectate_lyase_3)
PP3C8_7420	Pp6c8_3950	(1 of 2) PF00535//PF13632//PF14570 - Glycosyl transferase family 2 (Glycos_transf_2) // Glycosyl transferase family group 2 (Glyco_trans_2_3) // RING/Ubox like zinc-binding domain (zf-RING_4)
PP3C22_2470	Pp6c22_1310	(1 of 7) PTHR32227:SF20 - GLUCAN ENDO-1,3-BETA-GLUCOSIDASE 5
PP3C3_26090	Pp6c3_13770	(1 of 5) PTHR22958 - RELATED TO MULTIFUNCTIONAL CYCLIN-DEPENDENT KINASE-RELATED
PP3C6_18070	Pp6c6_9770	(1 of 6) 5.3.1.9 - Glucose-6-phosphate isomerase / Phosphosaccharomutase
PP3C9_23650	Pp6c9_11620	(1 of 1) 2.4.1.99 - Sucrose:sucrose fructosyltransferase / Sucrose:sucrose 1-fructosyltransferase
PP3C19_4120	Pp6c19_2270	(1 of 1) 3.2.1.84 - Glucan 1,3-alpha-glucosidase / Exo-1,3-alpha-glucanase
PP3C26_14520	Pp6c26_8010	(1 of 4) PTHR13533:SF1 - O-ACETYLTRANSFERASE FAMILY PROTEIN
PP3C22_90	Pp6c22_60	(1 of 5) PTHR32116:SF4 - POLYGALACTURONATE 4-ALPHA-GALACTURONOSYLTRANSFERASE-RELATED
PP3C22_19760	Pp6c22_10550	(1 of 36) 4.2.2.2 - Pectate lyase / PPase-N
small molecule metabolic process(GO:0044281)
PP3C24_16040	Pp6c24_8270	(1 of 2) PTHR20884:SF8 - GDP-D-GLUCOSE PHOSPHORYLASE 1
PP3C14_6460	Pp6c14_3450	(1 of 5) 4.2.1.47 - GDP-mannose 4,6-dehydratase / Guanosine diphosphomannose oxidoreductase
PP3C24_4700	Pp6c24_2150	(1 of 1) 4.2.1.107 - 3-alpha,7-alpha,12-alpha-trihydroxy-5-beta-cholest-24-enoyl-CoA hydratase / D-3-hydroxyacyl-CoA dehydratase
PP3C14_1450	Pp6c14_560	(1 of 3) 3.2.2.16 - Methylthioadenosine nucleosidase / MTA nucleosidase
PP3C23_16120	Pp6c23_7800	(1 of 2) PTHR12126//PTHR12126:SF5 - NADH-UBIQUINONE OXIDOREDUCTASE 39 KDA SUBUNIT-RELATED
PP3C20_12850	Pp6c20_7580	(1 of 1) 1.13.99.1 - Inositol oxygenase / Myo-inositol oxygenase
PP3C9_22140	Pp6c9_11240	(1 of 2) 3.6.1.12 - dCTP diphosphatase / Deoxycytidine-triphosphatase
PP3C3_340	Pp6c3_200	(1 of 6) PF06351 - Allene oxide cyclase (Allene_ox_cyc)
PP3C10_6390	Pp6c10_3380	(1 of 1) 1.1.1.271 - GDP-L-fucose synthase / GDP-fucose synthetase
PP3C7_7230	Pp6c7_4660	(1 of 7) 2.7.6.1 - Ribose-phosphate diphosphokinase / Ribose-phosphate pyrophosphokinase
PP3C27_7000	Pp6c25_1080	(1 of 1) 1.5.1.9 - Saccharopine dehydrogenase (NAD(+), L-glutamate-forming) / Saccharopin dehydrogenase
PP3C6_15300	Pp6c6_7970	(1 of 8) 1.1.1.133 - dTDP-4-dehydrorhamnose reductase / dTDP-6-deoxy-L-mannose dehydrogenase
PP3C12_24060	Pp6c12_11980	(1 of 4) PTHR11406//PTHR11406:SF11 - PHOSPHOGLYCERATE KINASE
PP3C18_12510	Pp6c18_5520	(1 of 15) 2.7.1.1 - Hexokinase / Hexokinase type IV (glucokinase)
PP3C11_5250	Pp6c11_2970	(1 of 3) 3.5.4.5 - Cytidine deaminase / Cytosine nucleoside deaminase
PP3C14_20870	Pp6c14_11410	(1 of 1) 1.3.2.3 - L-galactonolactone dehydrogenase / L-galactono-gamma-lactone dehydrogenase
PP3C24_15670	Pp6c24_8120	(1 of 14) 1.2.1.12 - Glyceraldehyde-3-phosphate dehydrogenase (phosphorylating) / Triosephosphate dehydrogenase
PP3C4_22490	Pp6c4_11870	(1 of 6) PF06351 - Allene oxide cyclase (Allene_ox_cyc)
PP3C22_8510	Pp6c22_4490	(1 of 6) 4.2.1.20 - Tryptophan synthase / Tryptophan synthetase
PP3C2_32010	Pp6c2_17790	(1 of 1) 2.7.4.14//2.7.4.3 - UMP/CMP kinase / Uridine monophosphate-cytidine monophosphate phosphotransferase // Adenylate kinase / Myokinase
PP3C12_25380	Pp6c12_12680	(1 of 4) 1.3.1.78 - Arogenate dehydrogenase (NADP(+)) / TyrAAT2
PP3C21_18320	Pp6c21_9920	(1 of 4) PTHR15184//PTHR15184:SF53 - ATP SYNTHASE
PP3C18_10890	Pp6c18_4740	(1 of 1) PTHR11080//PTHR11080:SF24 - PYRAZINAMIDASE/NICOTINAMIDASE
PP3C16_2800	Pp6c16_8550	(1 of 3) PTHR13914 - PROLINE OXIDASE
PP3C18_21210	Pp6c18_9700	(1 of 5) 2.1.1.14 - 5-methyltetrahydropteroyltriglutamate--homocysteine S-methyltransferase / Tetrahydropteroylglutamate-homocysteine transmethylase
PP3C2_35740	Pp6c2_19700	(1 of 7) 2.5.1.54 - 3-deoxy-7-phosphoheptulonate synthase / Phospho-2-oxo-3-deoxyheptonate aldolase
PP3C22_21950	Pp6c22_9620	(1 of 3) PTHR34806:SF1 - HIGH-AFFINITY NITRATE TRANSPORTER 3.1-RELATED
PP3C15_12980	Pp6c15_6660	(1 of 6) 1.13.11.31 - Arachidonate 12-lipoxygenase / 12-lipoxygenase
PP3C14_21530	Pp6c14_11820	(1 of 5) 4.1.1.15 - Glutamate decarboxylase / L-glutamate 1-carboxy-lyase
PP3C21_3730	Pp6c21_1940	(1 of 5) 2.1.1.14 - 5-methyltetrahydropteroyltriglutamate--homocysteine S-methyltransferase / Tetrahydropteroylglutamate-homocysteine transmethylase
PP3C2_20510	Pp6c2_11780	(1 of 3) 1.1.1.35 - 3-hydroxyacyl-CoA dehydrogenase / Beta-keto-reductase
PP3C3_32050	Pp6c3_16870	(1 of 3) KOG2382 - Predicted alpha/beta hydrolase
PP3C15_5610	Pp6c15_3180	(1 of 1) PTHR19353:SF14 - DELTA(5) FATTY ACID DESATURASE A-RELATED
PP3C14_25790	Pp6c14_14130	(1 of 2) PTHR11941:SF47 - 3-HYDROXYISOBUTYRYL-COA HYDROLASE-LIKE PROTEIN 3, MITOCHONDRIAL-RELATED
PP3C8_22120	Pp6c8_11360	(1 of 2) 1.2.1.38 - N-acetyl-gamma-glutamyl-phosphate reductase / NAGSA dehydrogenase
PP3C5_15100	Pp6c5_7800	(1 of 2) 4.1.1.33 - Diphosphomevalonate decarboxylase / Mevalonate pyrophosphate decarboxylase
PP3C5_4530	Pp6c5_2590	(1 of 3) PTHR23409 - RIBONUCLEOSIDE-DIPHOSPHATE REDUCTASE SMALL CHAIN
PP3C22_14520	Pp6c22_7450	0
PP3C9_24520	Pp6c9_12130	(1 of 7) PF03214 - Reversibly glycosylated polypeptide (RGP)
PP3C15_18640	Pp6c15_9220	(1 of 1) KOG3954 - Electron transfer flavoprotein, alpha subunit
PP3C12_3090	Pp6c12_1030	(1 of 3) PTHR31155:SF9 - ACYL-[ACYL-CARRIER-PROTEIN] DESATURASE 7, CHLOROPLASTIC
PP3C8_21600	Pp6c8_11120	(1 of 14) 1.2.1.12 - Glyceraldehyde-3-phosphate dehydrogenase (phosphorylating) / Triosephosphate dehydrogenase
PP3C9_6840	Pp6c9_3650	(1 of 2) 6.2.1.2 - Butyrate--CoA ligase / Fatty acid thiokinase (medium chain)
PP3C6_6430	Pp6c6_3580	(1 of 1) PTHR31682:SF2 - UDP-ARABINOPYRANOSE MUTASE 4-RELATED
PP3C3_27280	Pp6c3_14260	(1 of 5) PTHR13398 - GDP-FUCOSE PROTEIN O-FUCOSYLTRANSFERASE 2
PP3C3_1090	Pp6c3_570	(1 of 2) PTHR11556//PTHR11556:SF17 - FRUCTOSE-1,6-BISPHOSPHATASE-RELATED
PP3C2_23140	Pp6c2_12880	(1 of 4) PTHR11751//PTHR11751:SF317 - SUBGROUP I AMINOTRANSFERASE RELATED
PP3C3_22750	Pp6c3_11880	(1 of 2) 6.4.1.4 - Methylcrotonoyl-CoA carboxylase / Methylcrotonyl-CoA carboxylase
PP3C10_12280	Pp6c10_6540	(1 of 1) 5.1.3.3 - Aldose 1-epimerase / Mutarotase
PP3C22_2330	Pp6c22_1250	(1 of 5) PTHR13398 - GDP-FUCOSE PROTEIN O-FUCOSYLTRANSFERASE 2
PP3C16_25660	Pp6c16_190	(1 of 2) 3.6.1.23 - dUTP diphosphatase / dUTPase
PP3C8_10370	Pp6c8_5000	(1 of 3) PTHR15184:SF7 - V-TYPE PROTON ATPASE CATALYTIC SUBUNIT A
PP3C2_13410	Pp6c2_7560	(1 of 2) PTHR11035 - PTPLA DOMAIN PROTEIN
PP3C14_26160	Pp6c14_14340	(1 of 1) 2.7.7.10 - UTP--hexose-1-phosphate uridylyltransferase / Galactose-1-phosphate uridylyltransferase
PP3C1_580	Pp6c1_410	(1 of 3) 1.1.1.35 - 3-hydroxyacyl-CoA dehydrogenase / Beta-keto-reductase
PP3C1_20753	Pp6c1_10570	(1 of 11) 1.4.1.24 - 3-dehydroquinate synthase II / DHQ synthase II
PP3C6_5280	Pp6c6_2740	(1 of 2) 2.3.3.10 - Hydroxymethylglutaryl-CoA synthase / Hydroxymethylglutaryl coenzyme alpha-condensing enzyme
PP3C13_9460	Pp6c13_4600	(1 of 7) PF00487//PF11960 - Fatty acid desaturase (FA_desaturase) // Domain of unknown function (DUF3474) (DUF3474)
PP3C16_8630	Pp6c16_5280	(1 of 2) PTHR30557 - THIAMINE BIOSYNTHESIS PROTEIN THIC
PP3C4_30870	Pp6c4_16090	(1 of 4) 4.1.1.25 - Tyrosine decarboxylase / L-tyrosine carboxy-lyase
PP3C6_10280	Pp6c6_5690	(1 of 12) 5.3.1.1 - Triose-phosphate isomerase / Triosephosphate mutase
PP3C5_3300	Pp6c5_1920	(1 of 3) 4.2.1.92 - Hydroperoxide dehydratase / Hydroperoxide isomerase
PP3C3_3290	Pp6c3_1920	(1 of 3) 1.1.1.40 - Malate dehydrogenase (oxaloacetate-decarboxylating) (NADP(+)) / Pyruvic-malic carboxylase
PP3C6_9090	Pp6c6_4960	(1 of 1) PTHR21496:SF0 - RIESKE DOMAIN-CONTAINING PROTEIN
PP3C1_6640	Pp6c1_3600	(1 of 7) 2.5.1.54 - 3-deoxy-7-phosphoheptulonate synthase / Phospho-2-oxo-3-deoxyheptonate aldolase
PP3C14_16940	Pp6c14_9340	(1 of 4) 1.1.1.82 - Malate dehydrogenase (NADP(+)) / NADP-linked malate dehydrogenase
PP3C5_5150	Pp6c5_2920	(1 of 4) 3.1.3.37 - Sedoheptulose-bisphosphatase / Sedoheptulose-1,7-bisphosphatase
PP3C16_19640	Pp6c16_2200	(1 of 1) 3.6.1.19 - Nucleoside-triphosphate diphosphatase / Nucleoside-triphosphate pyrophosphatase
PP3C5_28520	Pp6c5_14390	(1 of 3) 3.1.2.2//3.1.2.20 - Palmitoyl-CoA hydrolase / Long-chain fatty-acyl-CoA hydrolase
PP3C12_4480	Pp6c12_1860	(1 of 2) 6.3.4.5 - Argininosuccinate synthase / Citrulline--aspartate ligase
PP3C1_9660	Pp6c1_5560	(1 of 2) 1.1.1.316 - L-galactose 1-dehydrogenase / L-galDH
PP3C22_17930	Pp6c22_9080	0
PP3C24_11300	Pp6c24_5490	0
PP3C6_15190	Pp6c6_7890	(1 of 2) 3.1.7.2 - Guanosine-3',5'-bis(diphosphate) 3'-diphosphatase / Penta-phosphate guanosine-3'-pyrophosphohydrolase
PP3C13_6200	Pp6c13_3120	(1 of 2) 2.4.1.83 - Dolichyl-phosphate beta-D-mannosyltransferase / Mannosylphosphoryldolichol synthase
PP3C6_1830	Pp6c6_1200	(1 of 32) PF10250 - GDP-fucose protein O-fucosyltransferase (O-FucT)
PP3C27_4880	Pp6c25_2210	(1 of 1) 2.7.1.52 - Fucokinase / L-fucose kinase
PP3C5_21800	Pp6c5_11440	(1 of 2) PTHR11384:SF3 - INNER MEMBRANE ABC TRANSPORTER ATP-BINDING PROTEIN YDDA-RELATED
PP3C20_1250	Pp6c20_1400	(1 of 4) PTHR11374 - UDP-GLUCOSE DEHYDROGENASE/UDP-MANNAC DEHYDROGENASE
PP3C2_22010	Pp6c2_12560	(1 of 2) PTHR12358:SF33 - ACYLGLYCEROL KINASE, MITOCHONDRIAL
PP3C2_2910	Pp6c2_1800	(1 of 2) PTHR11941:SF47 - 3-HYDROXYISOBUTYRYL-COA HYDROLASE-LIKE PROTEIN 3, MITOCHONDRIAL-RELATED
PP3C10_20100	Pp6c10_10610	(1 of 5) 5.5.1.6 - Chalcone isomerase / Chalcone--flavanone isomerase
PP3C18_8240	Pp6c18_3600	(1 of 4) 2.6.1.45 - Serine--glyoxylate transaminase / SGAT
lipid metabolic process(GO:0006629)
PP3C4_10100	Pp6c4_5110	(1 of 3) 2.7.8.11 - CDP-diacylglycerol--inositol 3-phosphatidyltransferase / Phosphatidylinositol synthase
PP3C3_34940	Pp6c3_18520	(1 of 6) PTHR11005:SF37 - TRIACYLGLYCEROL LIPASE 1
PP3C24_4700	Pp6c24_2150	(1 of 1) 4.2.1.107 - 3-alpha,7-alpha,12-alpha-trihydroxy-5-beta-cholest-24-enoyl-CoA hydratase / D-3-hydroxyacyl-CoA dehydratase
PP3C10_14070	Pp6c10_7430	(1 of 3) 4.6.1.13 - Phosphatidylinositol diacylglycerol-lyase / Phosphatidylinositol phospholipase C
PP3C3_31010	Pp6c3_16330	(1 of 4) 3.1.3.66 - Phosphatidylinositol-3,4-bisphosphate 4-phosphatase / Phosphoinositide 4-phosphatase
PP3C24_19290	Pp6c24_9750	(1 of 3) PTHR10336:SF92 - PHOSPHOINOSITIDE PHOSPHOLIPASE C 2-RELATED
PP3C3_340	Pp6c3_200	(1 of 6) PF06351 - Allene oxide cyclase (Allene_ox_cyc)
PP3C9_23740	Pp6c9_11660	(1 of 1) KOG2552 - Major facilitator superfamily permease - Cdc91p
PP3C4_22490	Pp6c4_11870	(1 of 6) PF06351 - Allene oxide cyclase (Allene_ox_cyc)
PP3C16_8740	Pp6c16_5180	(1 of 1) PTHR14269:SF4 - PROTEIN H32C10.1, ISOFORM A
PP3C16_17920	Pp6c16_3180	(1 of 4) PTHR32100:SF10 - OMEGA-6 FATTY ACID DESATURASE, CHLOROPLASTIC
PP3C4_4630	Pp6c4_2490	(1 of 6) 3.5.1.23 - Ceramidase / Acylsphingosine deacylase
PP3C5_6630	Pp6c5_3700	(1 of 4) KOG4650 - Predicted steroid reductase
PP3C16_2460	Pp6c16_8320	(1 of 2) KOG3292 - Predicted membrane protein
PP3C15_4030	Pp6c15_2080	(1 of 29) KOG0157 - Cytochrome P450 CYP4/CYP19/CYP26 subfamilies
PP3C24_15730	Pp6c24_8140	(1 of 2) 1.14.13.93 - (+)-abscisic acid 8'-hydroxylase / ABA 8'-hydroxylase
PP3C4_31530	Pp6c4_16400	(1 of 1) PF01553//PF13202//PF13499 - Acyltransferase (Acyltransferase) // EF hand (EF-hand_5) // EF-hand domain pair (EF-hand_7)
PP3C15_12980	Pp6c15_6660	(1 of 6) 1.13.11.31 - Arachidonate 12-lipoxygenase / 12-lipoxygenase
PP3C20_14280	Pp6c20_8030	(1 of 6) PTHR18896:SF11 - PHOSPHOLIPASE D ALPHA 1-RELATED
PP3C2_20510	Pp6c2_11780	(1 of 3) 1.1.1.35 - 3-hydroxyacyl-CoA dehydrogenase / Beta-keto-reductase
PP3C3_32050	Pp6c3_16870	(1 of 3) KOG2382 - Predicted alpha/beta hydrolase
PP3C15_5610	Pp6c15_3180	(1 of 1) PTHR19353:SF14 - DELTA(5) FATTY ACID DESATURASE A-RELATED
PP3C5_15100	Pp6c5_7800	(1 of 2) 4.1.1.33 - Diphosphomevalonate decarboxylase / Mevalonate pyrophosphate decarboxylase
PP3C15_18640	Pp6c15_9220	(1 of 1) KOG3954 - Electron transfer flavoprotein, alpha subunit
PP3C12_3090	Pp6c12_1030	(1 of 3) PTHR31155:SF9 - ACYL-[ACYL-CARRIER-PROTEIN] DESATURASE 7, CHLOROPLASTIC
PP3C6_24400	Pp6c6_12890	(1 of 3) 1.3.1.22 - 3-oxo-5-alpha-steroid 4-dehydrogenase (NADP(+)) / Cholestenone 5-alpha-reductase
PP3C1_13830	Pp6c1_7450	(1 of 2) PTHR10612:SF7 - APOLIPOPROTEIN D
PP3C9_6840	Pp6c9_3650	(1 of 2) 6.2.1.2 - Butyrate--CoA ligase / Fatty acid thiokinase (medium chain)
PP3C6_8260	Pp6c6_4500	(1 of 5) 3.1.4.3 - Phospholipase C / Lipophosphodiesterase I
PP3C2_13410	Pp6c2_7560	(1 of 2) PTHR11035 - PTPLA DOMAIN PROTEIN
PP3C1_580	Pp6c1_410	(1 of 3) 1.1.1.35 - 3-hydroxyacyl-CoA dehydrogenase / Beta-keto-reductase
PP3C6_5280	Pp6c6_2740	(1 of 2) 2.3.3.10 - Hydroxymethylglutaryl-CoA synthase / Hydroxymethylglutaryl coenzyme alpha-condensing enzyme
PP3C13_9460	Pp6c13_4600	(1 of 7) PF00487//PF11960 - Fatty acid desaturase (FA_desaturase) // Domain of unknown function (DUF3474) (DUF3474)
PP3C14_23710	Pp6c14_13130	(1 of 1) PTHR14859 - CALCOFLUOR WHITE HYPERSENSITIVE PROTEIN PRECURSOR
PP3C4_15190	Pp6c4_7900	(1 of 2) PTHR12358:SF43 - SPHINGOID LONG-CHAIN BASES KINASE 2, MITOCHONDRIAL
PP3C5_3300	Pp6c5_1920	(1 of 3) 4.2.1.92 - Hydroperoxide dehydratase / Hydroperoxide isomerase
PP3C23_13990	Pp6c23_6520	(1 of 2) PTHR22603:SF24 - PROTEIN CKA-1, ISOFORM A
PP3C23_14820	Pp6c23_6980	(1 of 6) PTHR10165 - LIPID PHOSPHATE PHOSPHATASE
PP3C22_17930	Pp6c22_9080	0
PP3C24_11300	Pp6c24_5490	0
PP3C13_6200	Pp6c13_3120	(1 of 2) 2.4.1.83 - Dolichyl-phosphate beta-D-mannosyltransferase / Mannosylphosphoryldolichol synthase
PP3C15_4410	Pp6c15_2340	(1 of 2) PTHR12526//PTHR12526:SF372 - GLYCOSYLTRANSFERASE
PP3C8_810	Pp6c8_330	(1 of 2) PF07137 - VDE lipocalin domain (VDE)
PP3C23_13390	Pp6c23_6190	(1 of 6) PTHR10165 - LIPID PHOSPHATE PHOSPHATASE
PP3C3_33160	Pp6c3_17570	(1 of 2) 2.5.1.21 - Squalene synthase / Squalene synthetase
PP3C1_29840	Pp6c1_15620	(1 of 1) PTHR12886 - PIG-M MANNOSYLTRANSFERASE
PP3C23_10940	Pp6c23_4870	(1 of 3) PTHR12560:SF12 - LAG1 LONGEVITY ASSURANCE HOMOLOG 2
PP3C5_21800	Pp6c5_11440	(1 of 2) PTHR11384:SF3 - INNER MEMBRANE ABC TRANSPORTER ATP-BINDING PROTEIN YDDA-RELATED
PP3C2_22010	Pp6c2_12560	(1 of 2) PTHR12358:SF33 - ACYLGLYCEROL KINASE, MITOCHONDRIAL
PP3C10_20100	Pp6c10_10610	(1 of 5) 5.5.1.6 - Chalcone isomerase / Chalcone--flavanone isomerase
PP3C23_22550	Pp6c23_11190	(1 of 6) PTHR11005:SF37 - TRIACYLGLYCEROL LIPASE 1
PP3C18_640	Pp6c18_480	(1 of 4) PTHR12560:SF13 - LAG1 LONGEVITY ASSURANCE HOMOLOG 1-RELATED
PP3C6_20800	Pp6c6_11270	(1 of 4) PTHR32241:SF3 - PATATIN-LIKE PROTEIN 6-RELATED
PP3C21_17660	Pp6c21_9650	(1 of 4) PTHR11440:SF3 - LECITHIN-CHOLESTEROL ACYLTRANSFERASE-LIKE 4
PP3C5_12210	Pp6c5_6320	(1 of 2) PTHR21493:SF140 - PROTEIN F28H7.3
PP3C1_29300	Pp6c1_15330	(1 of 6) 1.13.11.31 - Arachidonate 12-lipoxygenase / 12-lipoxygenase
PP3C21_180	Pp6c21_120	(1 of 3) 1.14.19.5 - Acyl-CoA 11-(Z)-desaturase / Z/E11-desaturase
PP3C10_8450	Pp6c10_4600	(1 of 6) PTHR18896:SF11 - PHOSPHOLIPASE D ALPHA 1-RELATED
PP3C9_8520	Pp6c9_4360	(1 of 2) PTHR12526//PTHR12526:SF372 - GLYCOSYLTRANSFERASE
PP3C10_24580	Pp6c10_12810	(1 of 6) PTHR10165 - LIPID PHOSPHATE PHOSPHATASE
PP3C15_12990	Pp6c15_6670	(1 of 6) 1.13.11.31 - Arachidonate 12-lipoxygenase / 12-lipoxygenase
PP3C17_1140	Pp6c17_690	(1 of 4) 2.1.1.143 - 24-methylenesterol C-methyltransferase / SMT(2)
PP3C12_26220	Pp6c12_13080	(1 of 2) PTHR11035 - PTPLA DOMAIN PROTEIN
PP3C22_270	Pp6c22_190	(1 of 12) 3.1.1.32 - Phospholipase A(1) / Phospholipase A1
PP3C9_6110	Pp6c9_3320	(1 of 1) PTHR11430 - LIPOCALIN
PP3C19_15780	Pp6c19_8270	(1 of 1) PTHR15451:SF19 - ERGOSTEROL BIOSYNTHETIC PROTEIN 28-RELATED
PP3C1_7150	Pp6c1_3920	(1 of 3) 4.2.1.92 - Hydroperoxide dehydratase / Hydroperoxide isomerase
PP3C22_10340	Pp6c22_5460	(1 of 1) KOG2836 - Protein tyrosine phosphatase IVA1
PP3C4_10250	Pp6c4_5160	(1 of 7) 1.13.11.12 - Linoleate 13S-lipoxygenase / Lipoxidase
PP3C3_26090	Pp6c3_13770	(1 of 5) PTHR22958 - RELATED TO MULTIFUNCTIONAL CYCLIN-DEPENDENT KINASE-RELATED
PP3C9_12920	Pp6c9_6370	(1 of 3) 2.7.7.15 - Choline-phosphate cytidylyltransferase / Phosphorylcholine transferase
PP3C5_4470	Pp6c5_2550	(1 of 2) KOG3292 - Predicted membrane protein
PP3C10_22080	Pp6c10_11840	(1 of 4) 1.17.1.2 - 4-hydroxy-3-methylbut-2-enyl diphosphate reductase / HMBPP reductase
PP3C9_19720	Pp6c9_9840	(1 of 1) PTHR14207 - STEROL ISOMERASE
