# Supplementary material for: B‐GATA factors are required for nitrogen‐responsive growth in Physcomitrium patens and Arabidopsis thaliana
Source: New Phytol. 2026 Jan 9;249(6):2919–37. doi: 10.1111/nph.70887 (PMC12917456; doi:10.1111/nph.70887)
Supplement: Supplementary file 8 — Table S7 Lists of genes from Arabidopsis thaliana and their orthologues from Physcomitrium patens involved in nitrogen response, Chl biosynthesis, and cytokinin biosynthesis and response, as analyzed for this study. [file NPH-249-2919-s007.xlsx]

## Sheet: (A) N genes
New Phytologist Supporting Information Article title: B-GATA factors are required for nitrogen-responsive growth in Physcomitrium patens and Arabidopsis thaliana Authors: Dario Zappone, Peter Michael Schröder, Ivan Petřík, Xiao Dong, Rudi Schäufele, Korbinian Schneeberger, Ondřej Novák, Claus Schwechheimer Article acceptance date: 8 December 2025
Supplemental Table S7: Lists of genes from Arabidopsis thaliana and their orthologues from Physcomitrium patens involved in nitrogen response (A), chlorophyll biosynthesis (B), and cytokinin biosynthesis and response (C), as analyzed for this study.
Arabidopsis Gene Identifier	Name	Category	Description	Transcriptiion factor category	Physcomitrium Gene Identifier	Method
AT4G21120	AAT1	N metabolism	(1 of 1) K03294 - basic amino acid/polyamine antiporter, APA family (TC.APA)		Pp6c20_5110	OrthoFinder
AT4G21120	AAT1	N metabolism	(1 of 1) K03294 - basic amino acid/polyamine antiporter, APA family (TC.APA)		Pp6c23_9590	OrthoFinder
AT4G33680	AGD2	N metabolism	(1 of 2) 2.6.1.83 - LL-diaminopimelate aminotransferase / LL-diaminopimelate transaminase		Pp6c13_11040	OrthoFinder
AT2G13810	ALD1	N metabolism	(1 of 2) 2.6.1.83 - LL-diaminopimelate aminotransferase / LL-diaminopimelate transaminase		Pp6c13_11040	Diamond
AT3G47340	ASN1	N metabolism	(1 of 3) K01953 - asparagine synthase (glutamine-hydrolysing) (asnB, ASNS)		Pp6c16_7720	Diamond
AT3G47340	ASN1	N metabolism	(1 of 3) K01953 - asparagine synthase (glutamine-hydrolysing) (asnB, ASNS)		Pp6c5_6880	Diamond
AT5G65010	ASN2	N metabolism	(1 of 3) K01953 - asparagine synthase (glutamine-hydrolysing) (asnB, ASNS)		not found
AT5G10240	ASN3	N metabolism	(1 of 3) K01953 - asparagine synthase (glutamine-hydrolysing) (asnB, ASNS)		Pp6c5_6880	OrthoFinder
AT2G30970	ASP1	N metabolism	(1 of 1) K14455 - aspartate aminotransferase, mitochondrial (GOT2)		Pp6c13_10020	OrthoFinder
AT5G19550	ASP2	N metabolism	(1 of 3) K14454 - aspartate aminotransferase, cytoplasmic (GOT1)		Pp6c21_7340	OrthoFinder
AT5G11520	ASP3	N metabolism	(1 of 3) K14454 - aspartate aminotransferase, cytoplasmic (GOT1)		not found
AT5G06200	ASP4	N metabolism	(1 of 3) PTHR11615:SF116 - CASPARIAN STRIP MEMBRANE PROTEIN 1-RELATED		not found
AT4G31990	ASP5	N metabolism	(1 of 1) K00811 - aspartate aminotransferase, chloroplastic (ASP5)		Pp6c15_6280	OrthoFinder
AT4G31990	ASP5	N metabolism	(1 of 1) K00811 - aspartate aminotransferase, chloroplastic (ASP5)		Pp6c1_10510	OrthoFinder
AT5G17330	GAD	N metabolism	(1 of 1) PTHR11999//PTHR11999:SF92 - GROUP II PYRIDOXAL-5-PHOSPHATE DECARBOXYLASE // SUBFAMILY NOT NAMED		Pp6c23_3730	Diamond
AT1G65960	GAD2	N metabolism	(1 of 5) K01580 - glutamate decarboxylase (E4.1.1.15, gadB, gadA, GAD)		Pp6c17_11870	OrthoFinder
AT2G02000	GAD3	N metabolism	(1 of 5) K01580 - glutamate decarboxylase (E4.1.1.15, gadB, gadA, GAD)		Pp6c8_4110	Diamond
AT2G02010	GAD4	N metabolism	(1 of 5) K01580 - glutamate decarboxylase (E4.1.1.15, gadB, gadA, GAD)		Pp6c17_11870	OrthoFinder
AT5G18170	GDH1	N metabolism	(1 of 3) 1.4.1.3 - Glutamate dehydrogenase (NAD(P)(+)) / Glutamic dehydrogenase		Pp6c8_6300	OrthoFinder
AT5G07440	GDH2	N metabolism	(1 of 3) 1.4.1.3 - Glutamate dehydrogenase (NAD(P)(+)) / Glutamic dehydrogenase		Pp6c8_6300	OrthoFinder
AT3G03910	GDH3	N metabolism	(1 of 3) 1.4.1.3 - Glutamate dehydrogenase (NAD(P)(+)) / Glutamic dehydrogenase		not found
AT5G16570	GLN1;4	N metabolism	(1 of 3) PTHR20852:SF62 - GLUTAMINE SYNTHETASE CYTOSOLIC ISOZYME 1-3-RELATED		Pp6c20_11820	Diamond
AT5G16570	GLN1;4	N metabolism	(1 of 3) PTHR20852:SF62 - GLUTAMINE SYNTHETASE CYTOSOLIC ISOZYME 1-3-RELATED		Pp6c20_8300	Diamond
AT5G16570	GLN1;4	N metabolism	(1 of 3) PTHR20852:SF62 - GLUTAMINE SYNTHETASE CYTOSOLIC ISOZYME 1-3-RELATED		Pp6c21_4830	Diamond
AT1G48470	GLN1;5	N metabolism	(1 of 3) PTHR20852:SF62 - GLUTAMINE SYNTHETASE CYTOSOLIC ISOZYME 1-3-RELATED		not found
AT3G17820	GLN1.3	N metabolism	(1 of 3) PTHR20852:SF62 - GLUTAMINE SYNTHETASE CYTOSOLIC ISOZYME 1-3-RELATED		not found
AT5G53460	GLT1	N metabolism	(1 of 1) 1.4.1.14 - Glutamate synthase (NADH) / NADH-glutamate synthase		Pp6c5_10390	OrthoFinder
AT5G53460	GLT1	N metabolism	(1 of 1) 1.4.1.14 - Glutamate synthase (NADH) / NADH-glutamate synthase		Pp6c5_10390	OrthoFinder
AT5G04140	GLU1	N metabolism	(1 of 2) 1.4.7.1 - Glutamate synthase (ferredoxin) / Ferredoxin-dependent glutamate synthase		Pp6c8_9300	OrthoFinder
AT3G60120	GLU2	N metabolism	(1 of 30) K01188 - beta-glucosidase (E3.2.1.21)		not found
AT4G37670	GS2	N metabolism	(1 of 2) K14682 - amino-acid N-acetyltransferase (argAB)		Pp6c10_6020	OrthoFinder
AT4G37670	GS2	N metabolism	(1 of 2) K14682 - amino-acid N-acetyltransferase (argAB)		Pp6c2_2380	OrthoFinder
AT5G37600	GSR1	N metabolism	(1 of 2) PTHR20852//PTHR20852:SF59 - GLUTAMINE SYNTHETASE // SUBFAMILY NOT NAMED		Pp6c21_4830	OrthoFinder
AT1G66200	GSR2	N metabolism	(1 of 2) PTHR20852//PTHR20852:SF59 - GLUTAMINE SYNTHETASE // SUBFAMILY NOT NAMED		Pp6c20_11610	Diamond
AT1G66200	GSR2	N metabolism	(1 of 2) PTHR20852//PTHR20852:SF59 - GLUTAMINE SYNTHETASE // SUBFAMILY NOT NAMED		Pp6c21_4860	Diamond
AT1G77760	NIA1	N metabolism	(1 of 2) 1.7.1.1 - Nitrate reductase (NADH) / Nitrate reductase (NADH(2))		Pp6c10_5150	OrthoFinder
AT1G77760	NIA1	N metabolism	(1 of 2) 1.7.1.1 - Nitrate reductase (NADH) / Nitrate reductase (NADH(2))		Pp6c10_5180	OrthoFinder
AT1G77760	NIA1	N metabolism	(1 of 2) 1.7.1.1 - Nitrate reductase (NADH) / Nitrate reductase (NADH(2))		Pp6c14_5110	OrthoFinder
AT1G37130	NIA2	N metabolism	(1 of 2) 1.7.1.1 - Nitrate reductase (NADH) / Nitrate reductase (NADH(2))		Pp6c1_8170	Diamond
AT2G15620	NIR1	N metabolism	(1 of 1) 1.7.7.1 - Ferredoxin--nitrite reductase		Pp6c16_12770	OrthoFinder
AT2G15620	NIR1	N metabolism	(1 of 1) 1.7.7.1 - Ferredoxin--nitrite reductase		Pp6c25_1290	OrthoFinder
AT3G53180	NodGS	N metabolism	(1 of 1) PTHR20852//PTHR20852:SF16 - GLUTAMINE SYNTHETASE // TYPE-1 GLUTAMINE SYNTHETASE 1		Pp6c14_10460	OrthoFinder
AT3G53180	NodGS	N metabolism	(1 of 1) PTHR20852//PTHR20852:SF16 - GLUTAMINE SYNTHETASE // TYPE-1 GLUTAMINE SYNTHETASE 1		Pp6c1_17270	OrthoFinder
AT3G53180	NodGS	N metabolism	(1 of 1) PTHR20852//PTHR20852:SF16 - GLUTAMINE SYNTHETASE // TYPE-1 GLUTAMINE SYNTHETASE 1		Pp6c21_5520	OrthoFinder
AT3G53180	NodGS	N metabolism	(1 of 1) PTHR20852//PTHR20852:SF16 - GLUTAMINE SYNTHETASE // TYPE-1 GLUTAMINE SYNTHETASE 1		Pp6c22_630	OrthoFinder
AT4G13510	AMT1;1	N transport	(1 of 6) K03320 - ammonium transporter, Amt family (amt, AMT, MEP)		not found
AT3G24300	AMT1;3	N transport	(1 of 6) K03320 - ammonium transporter, Amt family (amt, AMT, MEP)		Pp6c18_10390	OrthoFinder
AT4G28700	AMT1;4	N transport	(1 of 1) PTHR11730//PTHR11730:SF57 - AMMONIUM TRANSPORTER // AMMONIUM TRANSPORTER 1 MEMBER 4		Pp6c21_5560	Diamond
AT2G38290	AMT2	N transport	(1 of 1) PTHR11730//PTHR11730:SF38 - AMMONIUM TRANSPORTER // AMMONIUM TRANSPORTER 2		Pp6c16_1290	OrthoFinder
AT2G38290	AMT2	N transport	(1 of 1) PTHR11730//PTHR11730:SF38 - AMMONIUM TRANSPORTER // AMMONIUM TRANSPORTER 2		Pp6c19_1340	OrthoFinder
AT2G38290	AMT2	N transport	(1 of 1) PTHR11730//PTHR11730:SF38 - AMMONIUM TRANSPORTER // AMMONIUM TRANSPORTER 2		Pp6c22_2870	OrthoFinder
AT2G38290	AMT2	N transport	(1 of 1) PTHR11730//PTHR11730:SF38 - AMMONIUM TRANSPORTER // AMMONIUM TRANSPORTER 2		Pp6c25_10910	OrthoFinder
AT3G16180	NPF1.1	N transport	(1 of 3) PTHR11654:SF157 - PROTEIN NRT1/ PTR FAMILY 1.1-RELATED		Pp6c17_10820	Diamond
AT1G52190	NPF1.2	N transport	(1 of 3) PTHR11654:SF157 - PROTEIN NRT1/ PTR FAMILY 1.1-RELATED		not found
AT5G11570	NPF1.3	N transport	(1 of 3) PTHR11654:SF157 - PROTEIN NRT1/ PTR FAMILY 1.1-RELATED		not found
AT3G45720	NPF2.1	N transport	(1 of 7) PTHR11654//PTHR11654:SF19 - OLIGOPEPTIDE TRANSPORTER-RELATED // PROTEIN NRT1/ PTR FAMILY 2.1-RELATED		not found
AT3G47960	NPF2.10	N transport	(1 of 3) PTHR11654:SF59 - PROTEIN NRT1/ PTR FAMILY 2.10-RELATED		not found
AT5G62680	NPF2.11	N transport	(1 of 3) PTHR11654:SF59 - PROTEIN NRT1/ PTR FAMILY 2.10-RELATED		not found
AT1G27080	NPF2.12	N transport	(1 of 3) PTHR11654:SF20 - PROTEIN NRT1/ PTR FAMILY 2.12-RELATED		not found
AT1G69870	NPF2.13	N transport	(1 of 3) PTHR11654:SF20 - PROTEIN NRT1/ PTR FAMILY 2.12-RELATED		Pp6c16_2070	Diamond
AT1G69860	NPF2.14	N transport	(1 of 3) PTHR11654:SF20 - PROTEIN NRT1/ PTR FAMILY 2.12-RELATED		not found
AT3G45690	NPF2.2	N transport	(1 of 7) PTHR11654//PTHR11654:SF19 - OLIGOPEPTIDE TRANSPORTER-RELATED // PROTEIN NRT1/ PTR FAMILY 2.1-RELATED		not found
AT3G45680	NPF2.3	N transport	(1 of 7) PTHR11654//PTHR11654:SF19 - OLIGOPEPTIDE TRANSPORTER-RELATED // PROTEIN NRT1/ PTR FAMILY 2.1-RELATED		not found
AT3G45700	NPF2.4	N transport	(1 of 7) PTHR11654//PTHR11654:SF19 - OLIGOPEPTIDE TRANSPORTER-RELATED // PROTEIN NRT1/ PTR FAMILY 2.1-RELATED		not found
AT3G45710	NPF2.5	N transport	(1 of 7) PTHR11654//PTHR11654:SF19 - OLIGOPEPTIDE TRANSPORTER-RELATED // PROTEIN NRT1/ PTR FAMILY 2.1-RELATED		not found
AT3G45660	NPF2.6	N transport	(1 of 7) PTHR11654//PTHR11654:SF19 - OLIGOPEPTIDE TRANSPORTER-RELATED // PROTEIN NRT1/ PTR FAMILY 2.1-RELATED		not found
AT3G45650	NPF2.7	N transport	(1 of 1) 3.6.3.26 - Nitrate-transporting ATPase		not found
AT5G28470	NPF2.8	N transport	(1 of 1) PTHR11654//PTHR11654:SF181 - OLIGOPEPTIDE TRANSPORTER-RELATED // PROTEIN NRT1/ PTR FAMILY 2.8		not found
AT1G18880	NPF2.9	N transport	(1 of 3) PTHR11654:SF59 - PROTEIN NRT1/ PTR FAMILY 2.10-RELATED		not found
AT1G68570	NPF3.1	N transport	(1 of 1) PTHR11654//PTHR11654:SF178 - OLIGOPEPTIDE TRANSPORTER-RELATED // PROTEIN NRT1/ PTR FAMILY 3.1		Pp6c20_10190	OrthoFinder
AT3G25260	NPF4.1	N transport	(1 of 2) PTHR11654:SF165 - PROTEIN NRT1/ PTR FAMILY 4.1-RELATED		not found
AT3G25280	NPF4.2	N transport	(1 of 2) PTHR11654:SF165 - PROTEIN NRT1/ PTR FAMILY 4.1-RELATED		not found
AT1G59740	NPF4.3	N transport	(1 of 1) PTHR11654:SF177 - PROTEIN NRT1/ PTR FAMILY 4.3		not found
AT1G33440	NPF4.4	N transport	(1 of 1) PTHR11654//PTHR11654:SF171 - OLIGOPEPTIDE TRANSPORTER-RELATED // PROTEIN NRT1/ PTR FAMILY 4.4		not found
AT1G27040	NPF4.5	N transport	(1 of 2) PTHR11654//PTHR11654:SF98 - OLIGOPEPTIDE TRANSPORTER-RELATED // PROTEIN NRT1/ PTR FAMILY 4.5-RELATED		Pp6c17_8340	Diamond
AT5G62730	NPF4.7	N transport	(1 of 1) PTHR11654//PTHR11654:SF184 - OLIGOPEPTIDE TRANSPORTER-RELATED // PROTEIN NRT1/ PTR FAMILY 4.7		not found
AT2G40460	NPF5.1	N transport	(1 of 1) PTHR11654:SF155 - PROTEIN NRT1/ PTR FAMILY 5.1		Pp6c7_7850	Diamond
AT1G22540	NPF5.10	N transport	(1 of 7) PTHR11654//PTHR11654:SF94 - OLIGOPEPTIDE TRANSPORTER-RELATED // PROTEIN NRT1/ PTR FAMILY 5.10-RELATED		not found
AT1G72130	NPF5.11	N transport	(1 of 7) PTHR11654//PTHR11654:SF94 - OLIGOPEPTIDE TRANSPORTER-RELATED // PROTEIN NRT1/ PTR FAMILY 5.10-RELATED		not found
AT1G72140	NPF5.12	N transport	(1 of 7) PTHR11654//PTHR11654:SF94 - OLIGOPEPTIDE TRANSPORTER-RELATED // PROTEIN NRT1/ PTR FAMILY 5.10-RELATED		not found
AT1G72125	NPF5.13	N transport	(1 of 7) PTHR11654//PTHR11654:SF94 - OLIGOPEPTIDE TRANSPORTER-RELATED // PROTEIN NRT1/ PTR FAMILY 5.10-RELATED		not found
AT1G72120	NPF5.14	N transport	(1 of 7) PTHR11654//PTHR11654:SF94 - OLIGOPEPTIDE TRANSPORTER-RELATED // PROTEIN NRT1/ PTR FAMILY 5.10-RELATED		Pp6c16_2080	Diamond
AT1G72120	NPF5.14	N transport	(1 of 7) PTHR11654//PTHR11654:SF94 - OLIGOPEPTIDE TRANSPORTER-RELATED // PROTEIN NRT1/ PTR FAMILY 5.10-RELATED		Pp6c9_7190	Diamond
AT1G22570	NPF5.15	N transport	(1 of 7) PTHR11654//PTHR11654:SF94 - OLIGOPEPTIDE TRANSPORTER-RELATED // PROTEIN NRT1/ PTR FAMILY 5.10-RELATED		Pp6c5_8600	Diamond
AT1G22550	NPF5.16	N transport	(1 of 7) PTHR11654//PTHR11654:SF94 - OLIGOPEPTIDE TRANSPORTER-RELATED // PROTEIN NRT1/ PTR FAMILY 5.10-RELATED		not found
AT5G46050	NPF5.2	N transport	(1 of 2) PTHR11654//PTHR11654:SF73 - OLIGOPEPTIDE TRANSPORTER-RELATED // PROTEIN NRT1/ PTR FAMILY 5.2-RELATED		Pp6c1_20150	Diamond
AT5G46050	NPF5.2	N transport	(1 of 2) PTHR11654//PTHR11654:SF73 - OLIGOPEPTIDE TRANSPORTER-RELATED // PROTEIN NRT1/ PTR FAMILY 5.2-RELATED		Pp6c6_5900	Diamond
AT5G46040	NPF5.3	N transport	(1 of 2) PTHR11654//PTHR11654:SF73 - OLIGOPEPTIDE TRANSPORTER-RELATED // PROTEIN NRT1/ PTR FAMILY 5.2-RELATED		Pp6c5_1050	Diamond
AT3G54450	NPF5.4	N transport	(1 of 1) PTHR11654:SF133 - PROTEIN NRT1/ PTR FAMILY 5.4		Pp6c6_10020	Diamond
AT2G38100	NPF5.5	N transport	(1 of 3) PTHR11654:SF79 - PROTEIN NRT1/ PTR FAMILY 5.5-RELATED		not found
AT2G37900	NPF5.6	N transport	(1 of 3) PTHR11654:SF79 - PROTEIN NRT1/ PTR FAMILY 5.5-RELATED		Pp6c1_16270	Diamond
AT3G53960	NPF5.7	N transport	(1 of 3) PTHR11654:SF79 - PROTEIN NRT1/ PTR FAMILY 5.5-RELATED		not found
AT5G14940	NPF5.8	N transport	(1 of 2) PTHR11654:SF82 - PROTEIN NRT1/ PTR FAMILY 5.8-RELATED		Pp6c14_12930	Diamond
AT3G01350	NPF5.9	N transport	(1 of 2) PTHR11654:SF82 - PROTEIN NRT1/ PTR FAMILY 5.8-RELATED		not found
AT5G13400	NPF6.1	N transport	(1 of 1) PTHR11654//PTHR11654:SF112 - OLIGOPEPTIDE TRANSPORTER-RELATED // PROTEIN NRT1/ PTR FAMILY 6.1		Pp6c22_7350	OrthoFinder
AT2G26690	NPF6.2	N transport	(1 of 1) PTHR11654//PTHR11654:SF85 - OLIGOPEPTIDE TRANSPORTER-RELATED // PROTEIN NRT1/ PTR FAMILY 6.2		Pp6c4_11290	OrthoFinder
AT3G21670	NPF6.4	N transport	(1 of 1) PTHR11654//PTHR11654:SF154 - OLIGOPEPTIDE TRANSPORTER-RELATED // PROTEIN NRT1/ PTR FAMILY 6.4		not found
AT5G19640	NPF7.1	N transport	(1 of 1) PTHR11654//PTHR11654:SF146 - OLIGOPEPTIDE TRANSPORTER-RELATED // SUBFAMILY NOT NAMED		Pp6c17_8790	Diamond
AT1G32450	NPF7.3	N transport	(1 of 1) PTHR11654:SF121 - PROTEIN NRT1/ PTR FAMILY 7.3		Pp6c20_4690	Diamond
AT3G54140	NPF8.1	N transport	(1 of 2) K14638 - solute carrier family 15 (peptide/histidine transporter), member 3/4 (SLC15A3_4, PHT)		Pp6c8_7590	OrthoFinder
AT5G01180	NPF8.2	N transport	(1 of 2) PTHR11654//PTHR11654:SF125 - OLIGOPEPTIDE TRANSPORTER-RELATED // SUBFAMILY NOT NAMED		not found
AT2G02040	NPF8.3	N transport	(1 of 3) PTHR11654:SF105 - PROTEIN NRT1/ PTR FAMILY 8.4-RELATED		Pp6c11_3230	Diamond
AT2G02020	NPF8.4	N transport	(1 of 3) PTHR11654:SF105 - PROTEIN NRT1/ PTR FAMILY 8.4-RELATED		Pp6c13_2520	Diamond
AT2G02020	NPF8.4	N transport	(1 of 3) PTHR11654:SF105 - PROTEIN NRT1/ PTR FAMILY 8.4-RELATED		Pp6c22_7350	Diamond
AT2G02020	NPF8.4	N transport	(1 of 3) PTHR11654:SF105 - PROTEIN NRT1/ PTR FAMILY 8.4-RELATED		Pp6c8_7590	Diamond
AT1G62200	NPF8.5	N transport	(1 of 3) PTHR11654:SF105 - PROTEIN NRT1/ PTR FAMILY 8.4-RELATED		Pp6c20_10190	Diamond
AT1G12110	NRT1.1	N transport	(1 of 1) PTHR11654//PTHR11654:SF78 - OLIGOPEPTIDE TRANSPORTER-RELATED // PROTEIN NRT1/ PTR FAMILY 6.3		not found
AT1G69850	NRT1.2	N transport	(1 of 2) PTHR11654//PTHR11654:SF98 - OLIGOPEPTIDE TRANSPORTER-RELATED // PROTEIN NRT1/ PTR FAMILY 4.5-RELATED		not found
AT4G21680	NRT1.8	N transport	(1 of 1) PTHR11654//PTHR11654:SF90 - OLIGOPEPTIDE TRANSPORTER-RELATED // PROTEIN NRT1/ PTR FAMILY 7.2		not found
AT1G08090	NRT2.1	N transport	(1 of 3) PTHR23515//PTHR23515:SF2 - FAMILY NOT NAMED // HIGH AFFINITY NITRATE TRANSPORTER 2.3-RELATED		Pp6c16_4340	OrthoFinder
AT1G08090	NRT2.1	N transport	(1 of 3) PTHR23515//PTHR23515:SF2 - FAMILY NOT NAMED // HIGH AFFINITY NITRATE TRANSPORTER 2.3-RELATED		Pp6c19_10930	OrthoFinder
AT1G08090	NRT2.1	N transport	(1 of 3) PTHR23515//PTHR23515:SF2 - FAMILY NOT NAMED // HIGH AFFINITY NITRATE TRANSPORTER 2.3-RELATED		Pp6c22_2970	OrthoFinder
AT1G08090	NRT2.1	N transport	(1 of 3) PTHR23515//PTHR23515:SF2 - FAMILY NOT NAMED // HIGH AFFINITY NITRATE TRANSPORTER 2.3-RELATED		Pp6c22_4850	OrthoFinder
AT1G08100	NRT2.2	N transport	(1 of 7) K02575 - MFS transporter, NNP family, nitrate/nitrite transporter (NRT, narK, nrtP, nasA)		not found
AT5G60780	NRT2.3	N transport	(1 of 3) PTHR23515//PTHR23515:SF2 - FAMILY NOT NAMED // HIGH AFFINITY NITRATE TRANSPORTER 2.3-RELATED		Pp6c22_4850	Diamond
AT5G60770	NRT2.4	N transport	(1 of 7) K02575 - MFS transporter, NNP family, nitrate/nitrite transporter (NRT, narK, nrtP, nasA)		Pp6c19_6070	OrthoFinder
AT5G60770	NRT2.4	N transport	(1 of 7) K02575 - MFS transporter, NNP family, nitrate/nitrite transporter (NRT, narK, nrtP, nasA)		Pp6c19_6120	OrthoFinder
AT5G60770	NRT2.4	N transport	(1 of 7) K02575 - MFS transporter, NNP family, nitrate/nitrite transporter (NRT, narK, nrtP, nasA)		Pp6c19_6130	OrthoFinder
AT5G60770	NRT2.4	N transport	(1 of 7) K02575 - MFS transporter, NNP family, nitrate/nitrite transporter (NRT, narK, nrtP, nasA)		Pp6c22_9590	OrthoFinder
AT5G60770	NRT2.4	N transport	(1 of 7) K02575 - MFS transporter, NNP family, nitrate/nitrite transporter (NRT, narK, nrtP, nasA)		Pp6c22_9610	OrthoFinder
AT1G12940	NRT2.5	N transport	(1 of 7) K02575 - MFS transporter, NNP family, nitrate/nitrite transporter (NRT, narK, nrtP, nasA)		Pp6c19_10930	Diamond
AT1G12940	NRT2.5	N transport	(1 of 7) K02575 - MFS transporter, NNP family, nitrate/nitrite transporter (NRT, narK, nrtP, nasA)		Pp6c19_6070	Diamond
AT3G45060	NRT2.6	N transport	(1 of 3) PTHR23515//PTHR23515:SF2 - FAMILY NOT NAMED // HIGH AFFINITY NITRATE TRANSPORTER 2.3-RELATED		Pp6c22_9590	Diamond
AT3G45060	NRT2.6	N transport	(1 of 3) PTHR23515//PTHR23515:SF2 - FAMILY NOT NAMED // HIGH AFFINITY NITRATE TRANSPORTER 2.3-RELATED		Pp6c7_7630	Diamond
AT5G14570	NRT2.7	N transport	(1 of 1) PTHR23515//PTHR23515:SF5 - FAMILY NOT NAMED // HIGH AFFINITY NITRATE TRANSPORTER 2.7		Pp6c19_6120	Diamond
AT4G14465	AHL20	Transcription regulation	(1 of 2) PTHR31100//PTHR31100:SF3 - FAMILY NOT NAMED // AT-HOOK MOTIF NUCLEAR LOCALIZED PROTEIN 19-RELATED	Layer 4	Pp6c2_18890	Diamond
AT2G33550	ASR3	Transcription regulation	(1 of 29) PF13837 - Myb/SANT-like DNA-binding domain (Myb_DNA-bind_4)	Layer 3	Pp6c15_2170	OrthoFinder
AT5G08790	ATAF2	Transcription regulation	(1 of 2) PTHR31719//PTHR31719:SF17 - FAMILY NOT NAMED // NAC DOMAIN-CONTAINING PROTEIN 102-RELATED	Layer 4	not found
AT4G36540	BEE2	Transcription regulation	(1 of 2) PTHR12565//PTHR12565:SF132 - STEROL REGULATORY ELEMENT-BINDING PROTEIN // TRANSCRIPTION FACTOR BEE 2-RELATED	Layer 4	not found
AT5G49450	bZIP1	Transcription regulation	(1 of 3) PTHR22952:SF47 - BASIC LEUCINE ZIPPER 1-RELATED	Layer 3	not found
AT5G15830	bZIP3	Transcription regulation	(1 of 1) PTHR22952//PTHR22952:SF216 - CAMP-RESPONSE ELEMENT BINDING PROTEIN-RELATED // SUBFAMILY NOT NAMED	Layer 2	Pp6c2_2850	Diamond
AT5G10970	C2H2	Transcription regulation	C2H2 and C2HC zinc fingers superfamily protein	Layer 1	not found
AT5G56930	C3H65	Transcription regulation	(1 of 1) PTHR13119:SF12 - PROTEIN SUPPRESSOR OF SABLE	Layer 4	Pp6c19_11160	OrthoFinder
AT2G46830	CCA1	Transcription regulation	(1 of 1) K12134 - circadian clock associated 1 (CCA1)	Layer 4	Pp6c3_20030	Diamond
AT5G23040	CDF1	Transcription regulation	(1 of 4) PF11833 - Protein of unknown function (DUF3353) (DUF3353)	Layer 1	Pp6c11_8780	OrthoFinder
AT5G23040	CDF1	Transcription regulation	(1 of 4) PF11833 - Protein of unknown function (DUF3353) (DUF3353)	Layer 1	Pp6c15_10030	OrthoFinder
AT5G23040	CDF1	Transcription regulation	(1 of 4) PF11833 - Protein of unknown function (DUF3353) (DUF3353)	Layer 1	Pp6c9_8610	OrthoFinder
AT5G57660	COL5	Transcription regulation	(1 of 1) PTHR31319:SF14 - ZINC FINGER PROTEIN CONSTANS-LIKE 5	Layer 2	Pp6c2_17570	Diamond
AT4G27950	CRF4	Transcription regulation	(1 of 8) PTHR31194//PTHR31194:SF0 - SHN SHINE , DNA BINDING / TRANSCRIPTION FACTOR // ETHYLENE-RESPONSIVE TRANSCRIPTION FACTOR CRF3-RELATED	Layer 4	not found
AT1G76880	DF1	Transcription regulation	(1 of 2) PTHR21654:SF19 - DUPLICATED HOMEODOMAIN-LIKE SUPERFAMILY PROTEIN	Layer 4	Pp6c18_4970	OrthoFinder
AT1G76880	DF1	Transcription regulation	(1 of 2) PTHR21654:SF19 - DUPLICATED HOMEODOMAIN-LIKE SUPERFAMILY PROTEIN	Layer 4	Pp6c18_5000	OrthoFinder
AT1G76880	DF1	Transcription regulation	(1 of 2) PTHR21654:SF19 - DUPLICATED HOMEODOMAIN-LIKE SUPERFAMILY PROTEIN	Layer 4	Pp6c21_10000	OrthoFinder
AT1G76880	DF1	Transcription regulation	(1 of 2) PTHR21654:SF19 - DUPLICATED HOMEODOMAIN-LIKE SUPERFAMILY PROTEIN	Layer 4	Pp6c21_9610	OrthoFinder
AT5G58900	DIV1	Transcription regulation	(1 of 8) PTHR24078:SF261 - DNAJ (HSP40) HOMOLOG, SUBFAMILY A, MEMBER 3A	Layer 2	Pp6c26_4050	Diamond
AT2G22200	ERF056	Transcription regulation	(1 of 10) PTHR31657//PTHR31657:SF9 - FAMILY NOT NAMED // ETHYLENE-RESPONSIVE TRANSCRIPTION FACTOR CRF5-RELATED	Layer 1	not found
AT4G39780	ERF060	Transcription regulation	(1 of 10) PTHR31657//PTHR31657:SF9 - FAMILY NOT NAMED // ETHYLENE-RESPONSIVE TRANSCRIPTION FACTOR CRF5-RELATED	Layer 2	not found
AT5G47230	ERF5	Transcription regulation	(1 of 3) PTHR31677//PTHR31677:SF17 - FAMILY NOT NAMED // ETHYLENE-RESPONSIVE TRANSCRIPTION FACTOR 10-RELATED	Layer 4	Pp6c7_10780	OrthoFinder
AT2G42280	FBH4	Transcription regulation	(1 of 4) PTHR16223:SF29 - TRANSCRIPTION FACTOR BHLH117-RELATED	Layer 4	Pp6c12_12960	Diamond
AT3G16870	GATA17	Transcription regulation	(1 of 5) PTHR10071:SF203 - GATA TRANSCRIPTION FACTOR 15-RELATED	Layer 1	not found
AT5G47660	GTL1L	Transcription regulation	(1 of 1) PTHR21654//PTHR21654:SF7 - FAMILY NOT NAMED // DNA-BINDING PROTEIN-LIKE PROTEIN	Layer 4	not found
AT4G37790	HAT22	Transcription regulation	(1 of 2) PTHR24326//PTHR24326:SF252 - FAMILY NOT NAMED // HOMEOBOX-LEUCINE ZIPPER PROTEIN HAT9	Layer 3	not found
AT2G22430	HB6	Transcription regulation	(1 of 3) PTHR24326//PTHR24326:SF196 - FAMILY NOT NAMED // HOMEOBOX-LEUCINE ZIPPER PROTEIN ATHB-16-RELATED	Layer 2	Pp6c11_12850	Diamond
AT1G68670	HHO2	Transcription regulation	(1 of 4) PTHR31003:SF4 - GENOMIC DNA, CHROMOSOME 3, TAC CLONE:K13N2-RELATED	Layer 2	not found
AT1G25550	HHO3	Transcription regulation	(1 of 4) PTHR31003:SF4 - GENOMIC DNA, CHROMOSOME 3, TAC CLONE:K13N2-RELATED	Layer 3	Pp6c20_7060	Diamond
AT1G04880	HMGBD15	Transcription regulation	(1 of 1) PTHR13711:SF213 - PROTEIN HMG-20	Layer 3	Pp6c7_12650	Diamond
AT1G13300	HRS1	Transcription regulation	(1 of 4) PTHR31003:SF4 - GENOMIC DNA, CHROMOSOME 3, TAC CLONE:K13N2-RELATED	Layer 2	not found
AT5G62020	HSFB2A	Transcription regulation	(1 of 1) PTHR10015//PTHR10015:SF168 - HEAT SHOCK TRANSCRIPTION FACTOR // HEAT STRESS TRANSCRIPTION FACTOR B-2A	Layer 2	not found
AT3G17609	HYH	Transcription regulation	(1 of 1) PTHR13301//PTHR13301:SF46 - X-BOX TRANSCRIPTION FACTOR-RELATED // SUBFAMILY NOT NAMED	Layer 2	Pp6c13_7180	Diamond
AT3G17609	HYH	Transcription regulation	(1 of 1) PTHR13301//PTHR13301:SF46 - X-BOX TRANSCRIPTION FACTOR-RELATED // SUBFAMILY NOT NAMED	Layer 2	Pp6c3_8530	Diamond
AT3G17609	HYH	Transcription regulation	(1 of 1) PTHR13301//PTHR13301:SF46 - X-BOX TRANSCRIPTION FACTOR-RELATED // SUBFAMILY NOT NAMED	Layer 2	Pp6c7_6780	Diamond
AT5G67420	LBD37	Transcription regulation	(1 of 2) PTHR31304:SF6 - LOB DOMAIN-CONTAINING PROTEIN 37-RELATED	Layer 2	Pp6c18_4410	OrthoFinder
AT5G67420	LBD37	Transcription regulation	(1 of 2) PTHR31304:SF6 - LOB DOMAIN-CONTAINING PROTEIN 37-RELATED	Layer 2	Pp6c21_8780	OrthoFinder
AT3G49940	LBD38	Transcription regulation	(1 of 2) PTHR31304:SF6 - LOB DOMAIN-CONTAINING PROTEIN 37-RELATED	Layer 1	Pp6c18_4410	OrthoFinder
AT3G49940	LBD38	Transcription regulation	(1 of 2) PTHR31304:SF6 - LOB DOMAIN-CONTAINING PROTEIN 37-RELATED	Layer 1	Pp6c21_8780	OrthoFinder
AT1G09540	MYB61	Transcription regulation	(1 of 1) PTHR10641//PTHR10641:SF465 - MYB-LIKE DNA-BINDING PROTEIN MYB // MYB TRANSCRIPTION FACTOR	Layer 3	Pp6c26_950	Diamond
AT5G07680	NAC080	Transcription regulation	(1 of 4) PTHR31744:SF7 - NAC DOMAIN-CONTAINING PROTEIN 100-RELATED	Layer 3	not found
AT1G69490	NAP	Transcription regulation	(1 of 2) PTHR31719:SF40 - NAC TRANSCRIPTION FACTOR 29	Layer 3	Pp6c6_14720	Diamond
AT1G64530	NLP6	Transcription regulation	(1 of 2) PTHR32002:SF4 - PROTEIN NLP6-RELATED	Layer 3	Pp6c19_1500	Diamond
AT1G64530	NLP6	Transcription regulation	(1 of 2) PTHR32002:SF4 - PROTEIN NLP6-RELATED	Layer 3	Pp6c22_3230	Diamond
AT4G24020	NLP7	Transcription regulation	Encodes NIN Like Protein 7 (NLP7). Modulates nitrate sensing and metabolism.	Layer 1	Pp6c17_1870	Phytozome
AT3G60320	NRG2	Transcription regulation	(1 of 2) PTHR21450//PTHR21450:SF9 - UNCHARACTERIZED // BZIP-LIKE PROTEIN-RELATED	Layer 4	Pp6c4_8300	Diamond
AT1G13260	RAV1	Transcription regulation	(1 of 6) K09287 - RAV-like factor (RAV)	Layer 2	not found
AT3G27010	TCP20	Transcription regulation	(1 of 2) PTHR31072//PTHR31072:SF4 - FAMILY NOT NAMED // TRANSCRIPTION FACTOR TCP20-RELATED	Layer 4	Pp6c10_10790	Diamond
AT1G35560	TCP23	Transcription regulation	(1 of 3) PTHR31072:SF21 - TRANSCRIPTION FACTOR TCP16-RELATED	Layer 3	not found
AT5G65210	TGA1	Transcription regulation	(1 of 2) PTHR22952//PTHR22952:SF180 - CAMP-RESPONSE ELEMENT BINDING PROTEIN-RELATED // TRANSCRIPTION FACTOR TGA1-RELATED	Layer 1	Pp6c3_4570	Diamond
AT5G10030	TGA4	Transcription regulation	(1 of 2) PTHR22952//PTHR22952:SF180 - CAMP-RESPONSE ELEMENT BINDING PROTEIN-RELATED // TRANSCRIPTION FACTOR TGA1-RELATED	Layer 3	Pp6c14_2590	Diamond
AT3G18990	VRN1	Transcription regulation	(1 of 2) PTHR31920//PTHR31920:SF18 - FAMILY NOT NAMED // B3 DOMAIN-CONTAINING PROTEIN REM19-RELATED	Layer 4	Pp6c17_8250	Diamond
AT3G18990	VRN1	Transcription regulation	(1 of 2) PTHR31920//PTHR31920:SF18 - FAMILY NOT NAMED // B3 DOMAIN-CONTAINING PROTEIN REM19-RELATED	Layer 4	Pp6c22_1410	Diamond
AT4G31800	WRKY18	Transcription regulation	(1 of 72) PF03106 - WRKY DNA -binding domain (WRKY)	Layer 4	not found
AT2G40750	WRKY54	Transcription regulation	(1 of 72) PF03106 - WRKY DNA -binding domain (WRKY)	Layer 3	Pp6c2_5420	Diamond
AT1G66140	ZFP4	Transcription regulation	zinc finger protein 4	Layer 1	not found

## Sheet: (B) Chlorophyll genes
Arabidopsis Gene Identifier	Name	Description	Physcomitrium Gene Identifier	Method
AT2G47450	CAO	Signal recognition particle 43 kDa protein, chloroplastic [Source:UniProtKB/Swiss-Prot;Acc:O22265]		not found
AT5G58250	CHL27	YCF54 [Source:UniProtKB/TrEMBL;Acc:Q9LVM3]	Pp6c13_11770	OrtoFinder
AT5G58250	CHL27	YCF54 [Source:UniProtKB/TrEMBL;Acc:Q9LVM3]	Pp6c19_1350	OrtoFinder
AT5G58250	CHL27	YCF54 [Source:UniProtKB/TrEMBL;Acc:Q9LVM3]	Pp6c19_1840	OrtoFinder
AT5G58250	CHL27	YCF54 [Source:UniProtKB/TrEMBL;Acc:Q9LVM3]	Pp6c3_6760	OrtoFinder
AT5G58250	CHL27	YCF54 [Source:UniProtKB/TrEMBL;Acc:Q9LVM3]	Pp6c4_11010	OrtoFinder
AT5G58250	CHL27	YCF54 [Source:UniProtKB/TrEMBL;Acc:Q9LVM3]	Pp6c7_4350	OrtoFinder
AT5G58250	CHL27	YCF54 [Source:UniProtKB/TrEMBL;Acc:Q9LVM3]	Pp6c7_4360	OrtoFinder
AT1G08520	CHLD/ALB1	Mg-protoporphyrin IX chelatase [Source:UniProtKB/TrEMBL;Acc:A0A178W355]	Pp6c15_12670	OrtoFinder
AT3G51820	CHLG	Chlorophyll synthase, chloroplastic [Source:UniProtKB/Swiss-Prot;Acc:Q38833]	Pp6c13_6280	OrtoFinder
AT4G18480	CHLI1	Magnesium-chelatase subunit ChlI-1, chloroplastic [Source:UniProtKB/Swiss-Prot;Acc:P16127]	Pp6c1_490	Diamond Blast
AT4G18480	CHLI1	Magnesium-chelatase subunit ChlI-1, chloroplastic [Source:UniProtKB/Swiss-Prot;Acc:P16127]	Pp6c2_8670	Diamond Blast
AT5G45930	CHLI2	Magnesium-chelatase subunit ChlI-2, chloroplastic [Source:UniProtKB/Swiss-Prot;Acc:Q5XF33]	Pp6c10_1390	OrtoFinder
AT5G45930	CHLI2	Magnesium-chelatase subunit ChlI-2, chloroplastic [Source:UniProtKB/Swiss-Prot;Acc:Q5XF33]	Pp6c2_8670	OrtoFinder
AT4G25080	CHLM	magnesium-protoporphyrin IX methyltransferase [Source:TAIR;Acc:AT4G25080]	Pp6c12_12370	OrtoFinder
AT5G18660	DVR	Divinyl chlorophyllide a 8-vinyl-reductase, chloroplastic [Source:UniProtKB/Swiss-Prot;Acc:Q1H537]	Pp6c11_10550	OrtoFinder
AT5G18660	DVR	Divinyl chlorophyllide a 8-vinyl-reductase, chloroplastic [Source:UniProtKB/Swiss-Prot;Acc:Q1H537]	Pp6c7_2230	OrtoFinder
AT2G30390	FC2	Ferrochelatase [Source:UniProtKB/TrEMBL;Acc:F4IMT3]	Pp6c1_3910	OrtoFinder
AT2G30390	FC2	Ferrochelatase [Source:UniProtKB/TrEMBL;Acc:F4IMT3]	Pp6c2_17580	OrtoFinder
AT5G63570	GSA1	Glutamate-1-semialdehyde 2,1-aminomutase 1, chloroplastic [Source:UniProtKB/Swiss-Prot;Acc:P42799]	Pp6c16_10650	OrtoFinder
AT3G48730	GSA2	Glutamate-1-semialdehyde 2,1-aminomutase 2, chloroplastic [Source:UniProtKB/Swiss-Prot;Acc:Q42522]		not found
AT5G26710	GTS	Glutamate--tRNA ligase, cytoplasmic [Source:UniProtKB/Swiss-Prot;Acc:O82462]	Pp6c12_9200	OrtoFinder
AT5G26710	GTS	Glutamate--tRNA ligase, cytoplasmic [Source:UniProtKB/Swiss-Prot;Acc:O82462]	Pp6c16_1130	OrtoFinder
AT5G26710	GTS	Glutamate--tRNA ligase, cytoplasmic [Source:UniProtKB/Swiss-Prot;Acc:O82462]	Pp6c21_9220	OrtoFinder
AT5G26710	GTS	Glutamate--tRNA ligase, cytoplasmic [Source:UniProtKB/Swiss-Prot;Acc:O82462]	Pp6c23_7350	OrtoFinder
AT5G26710	GTS	Glutamate--tRNA ligase, cytoplasmic [Source:UniProtKB/Swiss-Prot;Acc:O82462]	Pp6c25_10730	OrtoFinder
AT2G26670	GUN2	TED4 [Source:UniProtKB/TrEMBL;Acc:A0A178VP48]	Pp6c13_7240	OrtoFinder
AT3G09150	GUN3	Phytochromobilin:ferredoxin oxidoreductase, chloroplastic [Source:UniProtKB/Swiss-Prot;Acc:Q9SR43]	Pp6c13_4830	OrtoFinder
AT3G59400	GUN4	Tetrapyrrole-binding protein, chloroplastic [Source:UniProtKB/Swiss-Prot;Acc:Q9LX31]	Pp6c25_7300	OrtoFinder
AT3G59400	GUN4	Tetrapyrrole-binding protein, chloroplastic [Source:UniProtKB/Swiss-Prot;Acc:Q9LX31]	Pp6c6_6090	OrtoFinder
AT5G13630	GUN5	Magnesium-chelatase subunit ChlH, chloroplastic [Source:UniProtKB/Swiss-Prot;Acc:Q9FNB0]	Pp6c10_7380	OrtoFinder
AT5G13630	GUN5	Magnesium-chelatase subunit ChlH, chloroplastic [Source:UniProtKB/Swiss-Prot;Acc:Q9FNB0]	Pp6c5_3810	OrtoFinder
AT1G04620	HCAR	7-hydroxymethyl chlorophyll a reductase, chloroplastic [Source:UniProtKB/Swiss-Prot;Acc:Q8GS60]	Pp6c2_12480	OrtoFinder
AT1G58290	HEMA1	Glutamyl-tRNA reductase 1, chloroplastic [Source:UniProtKB/Swiss-Prot;Acc:P42804]	Pp6c10_8980	OrtoFinder
AT1G58290	HEMA1	Glutamyl-tRNA reductase 1, chloroplastic [Source:UniProtKB/Swiss-Prot;Acc:P42804]	Pp6c26_3840	OrtoFinder
AT1G58290	HEMA1	Glutamyl-tRNA reductase 1, chloroplastic [Source:UniProtKB/Swiss-Prot;Acc:P42804]	Pp6c4_10140	OrtoFinder
AT1G09940	HEMA2	Glutamyl-tRNA reductase 2, chloroplastic [Source:UniProtKB/Swiss-Prot;Acc:P49294]	Pp6c10_8980	Diamond Blast
AT1G09940	HEMA2	Glutamyl-tRNA reductase 2, chloroplastic [Source:UniProtKB/Swiss-Prot;Acc:P49294]	Pp6c26_3840	Diamond Blast
AT2G31250	HEMA3	Probable glutamyl-tRNA reductase 3, chloroplastic [Source:UniProtKB/Swiss-Prot;Acc:Q9SJX1]		not found
AT1G69740	HEMB1	Delta-aminolevulinic acid dehydratase 1, chloroplastic [Source:UniProtKB/Swiss-Prot;Acc:Q9SFH9]	Pp6c12_5100	OrtoFinder
AT1G69740	HEMB1	Delta-aminolevulinic acid dehydratase 1, chloroplastic [Source:UniProtKB/Swiss-Prot;Acc:Q9SFH9]	Pp6c4_7110	OrtoFinder
AT1G44318	HEMB2	Probable delta-aminolevulinic acid dehydratase 2, chloroplastic [Source:UniProtKB/Swiss-Prot;Acc:Q94LA4]	Pp6c4_7110	Diamond Blast
AT5G08280	HEMc	Porphobilinogen deaminase, chloroplastic [Source:UniProtKB/Swiss-Prot;Acc:Q43316]	Pp6c15_3580	OrtoFinder
AT5G08280	HEMc	Porphobilinogen deaminase, chloroplastic [Source:UniProtKB/Swiss-Prot;Acc:Q43316]	Pp6c5_8860	OrtoFinder
AT5G08280	HEMc	Porphobilinogen deaminase, chloroplastic [Source:UniProtKB/Swiss-Prot;Acc:Q43316]	Pp6c6_8440	OrtoFinder
AT2G26540	HEMD	Uroporphyrinogen-III synthase, chloroplastic [Source:UniProtKB/Swiss-Prot;Acc:O48721]	Pp6c9_9030	OrtoFinder
AT3G14930	HEME1	Uroporphyrinogen decarboxylase 1, chloroplastic [Source:UniProtKB/Swiss-Prot;Acc:Q93ZB6]	Pp6c18_7740	OrtoFinder
AT2G40490	HEME2	Uroporphyrinogen decarboxylase 2, chloroplastic [Source:UniProtKB/Swiss-Prot;Acc:O22886]	Pp6c24_5810	OrtoFinder
AT2G40490	HEME2	Uroporphyrinogen decarboxylase 2, chloroplastic [Source:UniProtKB/Swiss-Prot;Acc:O22886]	Pp6c8_8400	OrtoFinder
AT1G03475	HEMF1	Coproporphyrinogen-III oxidase 1, chloroplastic [Source:UniProtKB/Swiss-Prot;Acc:Q9LR75]	Pp6c21_370	OrtoFinder
AT4G03205	HEMF2	Coproporphyrinogen III oxidase [Source:TAIR;Acc:AT4G03205]	Pp6c21_370	OrtoFinder
AT4G01690	HEMG1	Protoporphyrinogen oxidase [Source:UniProtKB/TrEMBL;Acc:A0A178UVN5]	Pp6c1_18110	OrtoFinder
AT5G14220	HEMG2	Flavin containing amine oxidoreductase family [Source:TAIR;Acc:AT5G14220]	Pp6c1_2360	OrtoFinder
AT2G26550	HO2	Heme oxygenase 2 [Source:UniProtKB/TrEMBL;Acc:F4IUM0]	Pp6c3_11380	Diamond Blast
AT1G69720	HO3	Heme oxygenase 3, chloroplastic [Source:UniProtKB/Swiss-Prot;Acc:Q9C9L4]	Pp6c13_7240	Diamond Blast
AT1G58300	HO4	Heme oxygenase 4, chloroplastic [Source:UniProtKB/Swiss-Prot;Acc:Q9LQC0]		not found
AT5G04900	NOL	Chlorophyll(ide) b reductase NOL, chloroplastic [Source:UniProtKB/Swiss-Prot;Acc:Q8LEU3]	Pp6c21_9160	OrtoFinder
AT4G13250	NYC1	Probable chlorophyll(ide) b reductase NYC1, chloroplastic [Source:UniProtKB/Swiss-Prot;Acc:Q93ZA0]	Pp6c9_2210	OrtoFinder
AT5G64050	OVA3	Glutamate--tRNA ligase, chloroplastic/mitochondrial [Source:UniProtKB/Swiss-Prot;Acc:Q9FEA2]	Pp6c1_5740	OrtoFinder
AT5G64050	OVA3	Glutamate--tRNA ligase, chloroplastic/mitochondrial [Source:UniProtKB/Swiss-Prot;Acc:Q9FEA2]	Pp6c2_20800	OrtoFinder
AT5G64050	OVA3	Glutamate--tRNA ligase, chloroplastic/mitochondrial [Source:UniProtKB/Swiss-Prot;Acc:Q9FEA2]	Pp6c2_20810	OrtoFinder
AT5G54190	PORA	NADPH-protochlorophyllide oxidoreductase [Source:UniProtKB/TrEMBL;Acc:A0A178UR02]	Pp6c12_10110	OrtoFinder
AT5G54190	PORA	NADPH-protochlorophyllide oxidoreductase [Source:UniProtKB/TrEMBL;Acc:A0A178UR02]	Pp6c4_4580	OrtoFinder
AT4G27440	PORB	Protochlorophyllide reductase B, chloroplastic [Source:UniProtKB/Swiss-Prot;Acc:P21218]	Pp6c12_10110	Diamond Blast
AT4G27440	PORB	Protochlorophyllide reductase B, chloroplastic [Source:UniProtKB/Swiss-Prot;Acc:P21218]	Pp6c26_1970	Diamond Blast
AT1G03630	PORC	Protochlorophyllide reductase C, chloroplastic [Source:UniProtKB/Swiss-Prot;Acc:O48741]		not found

## Sheet: (C) Cytokinin genes
Arabidopsis Gene Identifier	Name	Description	Category	Physcomitrium Gene Identifier	Method	Extra Sources
AT5G38450	CYP735A1	cytochrome P450, family 735, subfamily A, polypeptide 1 [KO:K10717]	CK biosynthesis	Pp6c2_16910	OrthoFinder	From Zeatin Biosynthesis Pathway (KEGG ath00908)
AT1G67110	CYP735A2	cytochrome P450, family 735, subfamily A, polypeptide 2 [KO:K10717]	CK biosynthesis	Pp6c2_16910	OrthoFinder	From Zeatin Biosynthesis Pathway (KEGG ath00908)
AT1G68460	IPT1	isopentenyltransferase 1 [KO:K10760] [EC:2.5.1.272.5.1.112]	CK biosynthesis	Pp6c3_19730	OrthoFinder	From Zeatin Biosynthesis Pathway (KEGG ath00908)
AT2G27760	IPT2	tRNAisopentenyltransferase 2 [KO:K00791] [EC:2.5.1.75]	CK biosynthesis	Pp6c3_19730	OrthoFinder	From Zeatin Biosynthesis Pathway (KEGG ath00908)
AT3G63110	IPT3	isopentenyltransferase 3 [KO:K10760] [EC:2.5.1.272.5.1.112]	CK biosynthesis	Pp6c25_5040	OrthoFinder	From Zeatin Biosynthesis Pathway (KEGG ath00908)
AT4G24650	IPT4	isopentenyltransferase 4 [KO:K10760] [EC:2.5.1.272.5.1.112]	CK biosynthesis	Pp6c23_5640	OrthoFinder	From Zeatin Biosynthesis Pathway (KEGG ath00908)
AT5G19040	IPT5	isopentenyltransferase 5 [KO:K10760] [EC:2.5.1.272.5.1.112]	CK biosynthesis	Pp6c25_5040	OrthoFinder	From Zeatin Biosynthesis Pathway (KEGG ath00908)
AT1G25410	IPT6	isopentenyltransferase 6 [KO:K10760] [EC:2.5.1.272.5.1.112]	CK biosynthesis	not found		From Zeatin Biosynthesis Pathway (KEGG ath00908)
AT3G23630	IPT7	isopentenyltransferase 7 [KO:K10760] [EC:2.5.1.272.5.1.112]	CK biosynthesis	Pp6c25_5040	OrthoFinder	From Zeatin Biosynthesis Pathway (KEGG ath00908)
AT3G19160	IPT8	ATP/ADP isopentenyltransferase [KO:K10760] [EC:2.5.1.27 2.5.1.112]	CK biosynthesis	Pp6c16_6830	OrthoFinder	From Zeatin Biosynthesis Pathway (KEGG ath00908)
AT5G20040	IPT9	isopentenyltransferase 9 [KO:K00791] [EC:2.5.1.75]	CK biosynthesis	Pp6c3_19730/Pp6c23_5570/Pp6c23_5620/Pp6c5_4830/Pp6c6_11520	OrthoFinder + KEGG 1.5.99.12	From Zeatin Biosynthesis Pathway (KEGG ath00908)
AT2G28305	LOG1	(1 of 7) K06966 - uncharacterized protein (K06966)	CK biosynthesis	Pp6c14_13200	Diamond	Literature search
	PpLOG1	(1 of 16) PTHR24298//PTHR24298:SF144 - FAMILY NOT NAMED // BIFUNCTIONAL DIHYDROCAMALEXATE SYNTHASE/CAMALEXIN SYNTHASE-RELATED	CK biosynthesis	Pp6c12_3790		Literature search
AT2G35990	LOG2	(1 of 2) PTHR31223//PTHR31223:SF20 - FAMILY NOT NAMED // CYTOKININ RIBOSIDE 5'-MONOPHOSPHATE PHOSPHORIBOHYDROLASE LOG7	CK biosynthesis	Pp6c13_9550	Diamond	Literature search
	PpLOG2	(1 of 3) PTHR31223//PTHR31223:SF17 - FAMILY NOT NAMED // CYTOKININ RIBOSIDE 5'-MONOPHOSPHATE PHOSPHORIBOHYDROLASE LOG3-RELATED	CK biosynthesis	Pp6c4_7860		Literature search
AT2G37210	LOG3	(1 of 3) PTHR31223//PTHR31223:SF17 - FAMILY NOT NAMED // CYTOKININ RIBOSIDE 5'-MONOPHOSPHATE PHOSPHORIBOHYDROLASE LOG3-RELATED	CK biosynthesis	Pp6c13_9560	Diamond	Literature search
AT3G53450	LOG4	(1 of 3) PTHR31223//PTHR31223:SF17 - FAMILY NOT NAMED // CYTOKININ RIBOSIDE 5'-MONOPHOSPHATE PHOSPHORIBOHYDROLASE LOG3-RELATED	CK biosynthesis	not found		Literature search
AT4G35190	LOG5	(1 of 7) K06966 - uncharacterized protein (K06966)	CK biosynthesis	Pp6c25_3970	Diamond	Literature search
AT5G06300	LOG7	(1 of 2) PTHR31223//PTHR31223:SF20 - FAMILY NOT NAMED // CYTOKININ RIBOSIDE 5'-MONOPHOSPHATE PHOSPHORIBOHYDROLASE LOG7	CK biosynthesis	not found		Literature search
AT5G11950	LOG8	(1 of 2) PTHR31223:SF4 - CYTOKININ RIBOSIDE 5'-MONOPHOSPHATE PHOSPHORIBOHYDROLASE LOG8-RELATED	CK biosynthesis	not found		Literature search
AT2G41510	CKX1	cytokinin oxidase/dehydrogenase 1 [KO:K00279] [EC:1.5.99.12]	CK catabolism	Pp6c23_8600 / Pp6c20_2160/Pp6c8_9620	OrthoFinder + KEGG 1.5.99.12	From Zeatin Biosynthesis Pathway (KEGG ath00908)
AT2G19500	CKX2	cytokinin oxidase 2 [KO:K00279] [EC:1.5.99.12]	CK catabolism	Pp6c8_9690	OrthoFinder	From Zeatin Biosynthesis Pathway (KEGG ath00908)
AT5G56970	CKX3	cytokinin oxidase 3 [KO:K00279] [EC:1.5.99.12]	CK catabolism	Pp6c8_9690	OrthoFinder	From Zeatin Biosynthesis Pathway (KEGG ath00908)
AT4G29740	CKX4	cytokinin oxidase 4 [KO:K00279] [EC:1.5.99.12]	CK catabolism	Pp6c23_8600	OrthoFinder	From Zeatin Biosynthesis Pathway (KEGG ath00908)
AT1G75450	CKX5	cytokinin oxidase 5 [KO:K00279] [EC:1.5.99.12]	CK catabolism	Pp6c23_8600	OrthoFinder	From Zeatin Biosynthesis Pathway (KEGG ath00908)
AT3G63440	CKX6	cytokinin oxidase/dehydrogenase 6 [KO:K00279] [EC:1.5.99.12]	CK catabolism	Pp6c23_8600	OrthoFinder	From Zeatin Biosynthesis Pathway (KEGG ath00908)
AT5G21482	CKX7	cytokinin oxidase 7 [KO:K00279] [EC:1.5.99.12]	CK catabolism	Pp6c8_9690	OrthoFinder	From Zeatin Biosynthesis Pathway (KEGG ath00908)
AT5G14130	PpPEROXIDASE 55		CK catabolism	Pp6c6_110	KEGG 2.5.1.75	From Zeatin Biosynthesis Pathway (KEGG ath00908)
AT2G36800	DOGT1	don-glucosyltransferase 1 [KO:K13496] [EC:2.4.1.-]	CK conjugation	Pp6c10_5690	OrthoFinder	From Zeatin Biosynthesis Pathway (KEGG ath00908)
AT2G36750	UGT73C1	UDP-glucosyl transferase 73C1 [KO:K13496] [EC:2.4.1.-]	CK conjugation	Pp6c10_5690	OrthoFinder	From Zeatin Biosynthesis Pathway (KEGG ath00908)
AT2G36760	UGT73C2	UDP-glucosyl transferase 73C2 [KO:K13496] [EC:2.4.1.-]	CK conjugation	Pp6c6_5560	OrthoFinder	From Zeatin Biosynthesis Pathway (KEGG ath00908)
AT2G36780	UGT73C3	UDP-glycosyltransferase	CK conjugation	Pp6c11_2750	OrthoFinder	From Zeatin Biosynthesis Pathway (KEGG ath00908)
AT2G36770	UGT73C4	UDP-glycosyltransferase	CK conjugation	Pp6c1_3370	OrthoFinder	From Zeatin Biosynthesis Pathway (KEGG ath00908)
AT3G53160	UGT73C7	UDP-glucosyl transferase 73C7 [KO:K13496] [EC:2.4.1.-]	CK conjugation	Pp6c11_2750	OrthoFinder	From Zeatin Biosynthesis Pathway (KEGG ath00908)
AT5G05870	UGT76C1	UDP-glucosyl transferase 76C1 [KO:K13493] [EC:2.4.1.-]	CK conjugation	Pp6c10_5690	OrthoFinder	From Zeatin Biosynthesis Pathway (KEGG ath00908)
AT5G05860	UGT76C2	UDP-glucosyl transferase 76C2 [KO:K13493] [EC:2.4.1.-]	CK conjugation	Pp6c12_10330	OrthoFinder	From Zeatin Biosynthesis Pathway (KEGG ath00908)
AT1G22400	UGT85A1	UDP-Glycosyltransferase superfamily protein [KO:K23452] [EC:2.4.1.-]	CK conjugation	Pp6c16_2000	OrthoFinder	From Zeatin Biosynthesis Pathway (KEGG ath00908)
AT1G22360	UGT85A2	UDP-glucosyl transferase 85A2 [KO:K23452] [EC:2.4.1.-]	CK conjugation	Pp6c26_5460	OrthoFinder	From Zeatin Biosynthesis Pathway (KEGG ath00908)
AT1G22380	UGT85A3	UDP-glucosyl transferase 85A3 [KO:K23452] [EC:2.4.1.-]	CK conjugation	Pp6c16_2000	OrthoFinder	From Zeatin Biosynthesis Pathway (KEGG ath00908)
AT1G78270	UGT85A4	UDP-glucosyl transferase 85A4 [KO:K23452] [EC:2.4.1.-]	CK conjugation	Pp6c26_5460	OrthoFinder	From Zeatin Biosynthesis Pathway (KEGG ath00908)
AT1G22370	UGT85A5	UDP-glucosyl transferase 85A5 [KO:K23452] [EC:2.4.1.-]	CK conjugation	Pp6c26_5460	OrthoFinder	From Zeatin Biosynthesis Pathway (KEGG ath00908)
AT1G22340	UGT85A7	UDP-glucosyl transferase 85A7 [KO:K23452] [EC:2.4.1.-]	CK conjugation	Pp6c16_2000	OrthoFinder	From Zeatin Biosynthesis Pathway (KEGG ath00908)
AT5G35750	AHK2	(1 of 1) PTHR24423//PTHR24423:SF363 - TWO-COMPONENT SENSOR HISTIDINE KINASE // HISTIDINE KINASE 2	CK signaling	Pp6c15_10730	Diamond	Literature search
AT1G27320	AHK3	(1 of 1) PTHR24423//PTHR24423:SF381 - TWO-COMPONENT SENSOR HISTIDINE KINASE // HISTIDINE KINASE 3	CK signaling	Pp6c9_12500	Diamond	Literature search
AT2G01830	AHK4/PpCHK1/2/3	(1 of 1) 2.7.13.3//3.1.3.16 - Histidine kinase / Protein kinase (histidine) // Protein-serine/threonine phosphatase / Serine/threonine specific protein phosphatase	CK signaling	Pp6c25_9300, Pp6c16_5950, Pp6c6_3870	OrthoFinder	Literature search
AT3G21510	AHP1	(1 of 1) PTHR28242:SF5 - HISTIDINE-CONTAINING PHOSPHOTRANSFER PROTEIN 1	CK signaling	Pp6c17_5800	OrthoFinder	Literature search
AT3G29350	AHP2	(1 of 7) K14490 - histidine-containing phosphotransfer peotein (AHP)	CK signaling	Pp6c17_5800	OrthoFinder	Literature search
AT5G39340	AHP3	(1 of 7) K14490 - histidine-containing phosphotransfer peotein (AHP)	CK signaling	Pp6c17_5800	OrthoFinder	Literature search
AT3G16360	AHP4	(1 of 1) PTHR28242//PTHR28242:SF12//PTHR28242:SF4 - FAMILY NOT NAMED // SUBFAMILY NOT NAMED // HISTIDINE-CONTAINING PHOSPHOTRANSFER PROTEIN 4	CK signaling	Pp6c17_5800	OrthoFinder	Literature search
AT1G03430	AHP5	(1 of 7) K14490 - histidine-containing phosphotransfer peotein (AHP)	CK signaling	Pp6c17_5800	OrthoFinder	Literature search
AT1G80100	AHP6	(1 of 1) PTHR28242//PTHR28242:SF1 - FAMILY NOT NAMED // HISTIDINE-CONTAINING PHOSPHOTRANSFER PROTEIN 6	CK signaling	Pp6c17_5800	OrthoFinder	Literature search
AT3G16857	ARR1	(1 of 2) PTHR26402:SF617 - TWO-COMPONENT RESPONSE REGULATOR ARR1-RELATED	CK signaling	Pp6c9_6980	Diamond	Literature search
AT4G31920	ARR10	(1 of 2) PTHR26402//PTHR26402:SF423 - RESPONSE REGULATOR OF TWO-COMPONENT SYSTEM // TWO-COMPONENT RESPONSE REGULATOR ARR10-RELATED	CK signaling	Pp6c25_7640	Diamond	Literature search
AT1G67710	ARR11/PpRR4	(1 of 1) PTHR26402//PTHR26402:SF610 - RESPONSE REGULATOR OF TWO-COMPONENT SYSTEM // TWO-COMPONENT RESPONSE REGULATOR ARR11	CK signaling	Pp6c7_4900	Diamond	Literature search
AT2G25180	ARR12	(1 of 2) PTHR26402//PTHR26402:SF423 - RESPONSE REGULATOR OF TWO-COMPONENT SYSTEM // TWO-COMPONENT RESPONSE REGULATOR ARR10-RELATED	CK signaling	not found		Literature search
AT2G27070	ARR13	(1 of 3) PTHR26402//PTHR26402:SF508 - RESPONSE REGULATOR OF TWO-COMPONENT SYSTEM // SUBFAMILY NOT NAMED	CK signaling	not found		Literature search
AT2G01760	ARR14	(1 of 1) PTHR26402//PTHR26402:SF584 - RESPONSE REGULATOR OF TWO-COMPONENT SYSTEM // TWO-COMPONENT RESPONSE REGULATOR ARR14	CK signaling	Pp6c15_7120		Literature search
AT1G74890	ARR15	(1 of 10) K14492 - two-component response regulator ARR-A family (ARR-A)	CK signaling	not found		Literature search
AT2G40670	ARR16/PpRR13	(1 of 2) PTHR26402//PTHR26402:SF521 - RESPONSE REGULATOR OF TWO-COMPONENT SYSTEM // TWO-COMPONENT RESPONSE REGULATOR ARR16-RELATED	CK signaling	Pp6c23_2430	Diamond	Literature search
AT3G56380	ARR17	(1 of 2) PTHR26402//PTHR26402:SF521 - RESPONSE REGULATOR OF TWO-COMPONENT SYSTEM // TWO-COMPONENT RESPONSE REGULATOR ARR16-RELATED	CK signaling	not found		Literature search
AT5G58080	ARR18	(1 of 1) PTHR26402//PTHR26402:SF558 - RESPONSE REGULATOR OF TWO-COMPONENT SYSTEM // TWO-COMPONENT RESPONSE REGULATOR ARR18	CK signaling	not found		Literature search
AT1G49190	ARR19/PpRR2	(1 of 2) PTHR26402//PTHR26402:SF538 - RESPONSE REGULATOR OF TWO-COMPONENT SYSTEM // TWO-COMPONENT RESPONSE REGULATOR ARR19-RELATED	CK signaling	Pp6c23_2920	Diamond	Literature search
AT4G16110	ARR2	(1 of 2) PTHR26402:SF617 - TWO-COMPONENT RESPONSE REGULATOR ARR1-RELATED	CK signaling	not found		Literature search
AT3G62670	ARR20	(1 of 2) PTHR26402//PTHR26402:SF538 - RESPONSE REGULATOR OF TWO-COMPONENT SYSTEM // TWO-COMPONENT RESPONSE REGULATOR ARR19-RELATED	CK signaling	not found		Literature search
AT5G07210	ARR21/PpRR3	(1 of 3) PTHR26402//PTHR26402:SF508 - RESPONSE REGULATOR OF TWO-COMPONENT SYSTEM // SUBFAMILY NOT NAMED	CK signaling	Pp6c8_10920	Diamond	Literature search
AT1G59940	ARR3/PpRR7/8	(1 of 10) K14492 - two-component response regulator ARR-A family (ARR-A)	CK signaling	Pp6c8_5140, Pp6c20_7860	Diamond	Literature search
AT1G10470	ARR4/PpRR11	(1 of 10) K14492 - two-component response regulator ARR-A family (ARR-A)	CK signaling	Pp6c19_9270	Diamond	Literature search
AT3G48100	ARR5	(1 of 10) K14492 - two-component response regulator ARR-A family (ARR-A)	CK signaling	not found		Literature search
AT5G62920	ARR6	(1 of 10) K14492 - two-component response regulator ARR-A family (ARR-A)	CK signaling	not found		Literature search
AT1G19050	ARR7/PpRR6	(1 of 10) K14492 - two-component response regulator ARR-A family (ARR-A)	CK signaling	Pp6c20_10360	Diamond	Literature search
AT2G41310	ARR8	(1 of 2) PTHR26402//PTHR26402:SF507 - RESPONSE REGULATOR OF TWO-COMPONENT SYSTEM // TWO-COMPONENT RESPONSE REGULATOR ARR8-RELATED	CK signaling	Pp6c22_4800	Diamond	Literature search
AT3G57040	ARR9	(1 of 2) PTHR26402//PTHR26402:SF507 - RESPONSE REGULATOR OF TWO-COMPONENT SYSTEM // TWO-COMPONENT RESPONSE REGULATOR ARR8-RELATED	CK signaling	not found		Literature search
AT2G4730	CKI1		CK signaling	Pp6c2_3980	Diamond	Literature search
	PpRR	(1 of 2) PF00072//PF08447 - Response regulator receiver domain (Response_reg) // PAS fold (PAS_3)	CK signaling	Pp6c1_14270		Literature search
	PpRR	(1 of 4) PTHR26402//PTHR26402:SF525 - RESPONSE REGULATOR OF TWO-COMPONENT SYSTEM	CK signaling	Pp6c16_2770	Diamond	Literature search
	PpRR	(1 of 3) PF00072//PF02518 - Response regulator receiver domain (Response_reg) // Histidine kinase-, DNA gyrase B-, and HSP90-like ATPase (HATPase_c)	CK signaling	Pp6c1_17200	Diamond	Literature search
	PpRR	(1 of 3) PF00072//PF02518 - Response regulator receiver domain (Response_reg) // Histidine kinase-, DNA gyrase B-, and HSP90-like ATPase (HATPase_c)	CK signaling	Pp6c1_17110	Diamond	Literature search
	PpRR	(1 of 3) PF00072//PF02518 - Response regulator receiver domain (Response_reg) // Histidine kinase-, DNA gyrase B-, and HSP90-like ATPase (HATPase_c)	CK signaling	Pp6c2_3370	Diamond	Literature search
	PpRR1	(1 of 5) PTHR26402:SF423 - TWO-COMPONENT RESPONSE REGULATOR ARR10-RELATED	CK signaling	Pp6c24_6380	Diamond	Literature search
