# Supplementary material for: B‐GATA factors are required for nitrogen‐responsive growth in Physcomitrium patens and Arabidopsis thaliana
Source: New Phytol. 2026 Jan 9;249(6):2919–37. doi: 10.1111/nph.70887 (PMC12917456; doi:10.1111/nph.70887)
Supplement: Supplementary file 9 — Table S8 Results of the RNAseq analysis conducted in Arabidopsis thaliana. [file NPH-249-2919-s005.xlsx]

## Sheet: (A)
New Phytologist Supporting Information Article title: B-GATA factors are required for nitrogen-responsive growth in Physcomitrium patens and Arabidopsis thaliana Authors: Dario Zappone, Peter Michael Schröder, Ivan Petřík, Xiao Dong, Rudi Schäufele, Korbinian Schneeberger, Ondřej Novák, Claus Schwechheimer Article acceptance date: 8 December 2025
Supplemental Table S8. Results of the RNAseq analysis conducted in Arabidopsis thaliana. (A) List of differentially expressed genes (DEGs) after nitrogen (10 mM KNO₃ + 10 mM NH₄NO₃) treatment vs. the mock (10 mM KCl) condition at the two time points and in the wild type (Col-0) and the gnc gnl or gata hex mutant as shown in Figure 10D-G. (B) List of DEGs in the gnc gnl or the gata hex vs. wild ty…
GeneID	log2FoldChange_Col_1h	padj_Col_1h	log2FoldChange_gncgnl_1h	padj_gncgnl_1h	log2FoldChange_hex_1h	padj_hex_1h	log2FoldChange_Col_4h	padj_Col_4h	log2FoldChange_gncgnl_4h	padj_gncgnl_4h	log2FoldChange_hex_4h	padj_hex_4h	Symbol	Description
AT5G63790	2.00116	0	2.40153	0	2.41089	0	0.904077	2.16754e-68	1.24213	7.98869e-121	1.68281	2.21136e-230	NAC102	(1 of 2) PTHR31719//PTHR31719:SF17 - FAMILY NOT NAMED // NAC DOMAIN-CONTAINING PROTEIN 102-RELATED
AT3G09350	2.97939	4.84414e-254	2.29342	1.31357e-134	2.10686	4.49764e-120	1.84667	1.95654e-91	1.5545	8.32659e-60	1.96119	5.99675e-99	Fes1A	(1 of 3) K09562 - hsp70-interacting protein (HSPBP1)
AT5G08790	1.91048	1.48851e-250	2.40709	0	2.25184	0	1.19597	2.43112e-58	2.02031	7.17939e-156	2.08378	2.14772e-170	ATAF2	(1 of 2) PTHR31719//PTHR31719:SF17 - FAMILY NOT NAMED // NAC DOMAIN-CONTAINING PROTEIN 102-RELATED
AT1G76600	2.44918	1.10922e-246	3.20926	0	2.98286	0	1.04412	6.79275e-25	2.3925	4.5878e-113	2.47987	1.19322e-128		(1 of 28) PF14009 - Domain of unknown function (DUF4228) (DUF4228)
AT1G01720	1.53573	5.19763e-216	1.67014	4.85851e-265	1.48728	1.17043e-211	0.81552	2.63564e-53	0.836347	1.17674e-54	1.32184	1.36248e-145	ATAF1	(1 of 1) PTHR31719//PTHR31719:SF16 - FAMILY NOT NAMED // NAC DOMAIN-CONTAINING PROTEIN 2
AT2G26150	3.09427	3.70992e-215	2.70578	4.44549e-117	2.53179	1.76845e-123	0.910645	1.19787e-07	1.75252	4.2086e-24	1.29084	1.14637e-13	HSFA2	(1 of 3) PTHR10015//PTHR10015:SF186 - HEAT SHOCK TRANSCRIPTION FACTOR // HEAT STRESS TRANSCRIPTION FACTOR A-2-RELATED
AT1G24530	-1.79985	2.19265e-186	-1.19976	9.26688e-88	-1.43984	1.43764e-124	-0.879867	5.7591e-51	-0.537332	3.88269e-19	-1.34296	6.66302e-114		(1 of 1) PTHR22844//PTHR22844:SF199 - F-BOX AND WD40 DOMAIN PROTEIN // F21J9.19
AT1G55920	2.14333	2.03314e-178	2.17858	3.31367e-184	2.01719	2.92551e-156	1.14384	3.30284e-31	1.02046	5.77275e-24	1.64429	1.14356e-63	SERAT2;1	(1 of 2) PTHR23416//PTHR23416:SF56 - SIALIC ACID SYNTHASE-RELATED // SERINE ACETYLTRANSFERASE 1, CHLOROPLASTIC-RELATED
AT4G19170	-2.53665	3.41273e-160	-2.64829	9.30977e-180	-2.74722	3.45623e-212	-3.12409	3.30861e-212	-2.98664	1.99613e-177	-3.24313	1.57282e-241	NCED4	(1 of 1) 1.13.11.51//1.14.99.42 - 9-cis-epoxycarotenoid dioxygenase / VP14 // Zeaxanthin 7,8-dioxygenase / Zeaxanthin 7,8(7',8')-cleavage dioxygenase
AT4G34135	1.71648	4.73145e-156	2.3604	1.124e-288	2.01735	1.4418e-212	1.3995	5.89515e-114	1.61856	4.58529e-143	2.26106	5.11449e-288	UGT73B2	(1 of 5) PTHR11926//PTHR11926:SF152 - GLUCOSYL/GLUCURONOSYL TRANSFERASES // UDP-GLUCOSYL TRANSFERASE 73B2-RELATED
AT4G08555	2.60385	6.63878e-150	3.3894	2.5794e-202	2.71381	4.86138e-139	2.03516	3.64654e-167	3.05387	6.91046e-244	4.42424	0
AT5G44060	2.56943	1.1622e-139	1.48702	8.837e-48	1.69067	1.88033e-65	0.722623	5.13898e-10	0.508839	2.22673e-05	0.440171	0.000155271		(1 of 2) PTHR34657:SF2 - F21M11.6 PROTEIN-RELATED
AT5G16960	4.18773	2.75219e-139	4.03272	8.68015e-101	5.18289	3.43935e-161	1.26454	2.99645e-24	1.41536	8.49145e-20	3.3937	6.46955e-113		(1 of 2) PTHR11695//PTHR11695:SF564 - ALCOHOL DEHYDROGENASE RELATED // SUBFAMILY NOT NAMED
AT5G46500	2.25101	8.16089e-136	1.92542	8.58437e-103	1.92988	1.74272e-105	1.3524	1.14968e-28	1.05379	1.57449e-18	0.760799	1.69211e-10		(1 of 66) PTHR11017//PTHR11017:SF20 - LEUCINE-RICH REPEAT-CONTAINING PROTEIN // SUBFAMILY NOT NAMED
AT1G75860	1.94781	2.73697e-135	1.17417	7.33151e-47	0.944902	2.94863e-30	1.15122	1.01078e-49	0.81024	2.75672e-24	1.26774	3.58758e-62
AT4G13180	1.31409	3.28978e-134	1.67108	7.21615e-208	1.26905	1.35537e-122	1.24574	2.13773e-57	1.39419	1.29354e-69	1.69152	9.26405e-106		(1 of 2) PTHR24322:SF429 - NAD(P)-BINDING ROSSMANN-FOLD SUPERFAMILY PROTEIN
AT2G15480	2.51949	3.76606e-131	2.77477	5.10442e-151	2.38477	1.46858e-111	1.85869	3.20714e-165	1.75671	1.0495e-120	2.4788	1.95971e-266	UGT73B5	(1 of 8) 2.4.1.91 - Flavonol 3-O-glucosyltransferase / UDP-glucose flavonol 3-O-glucosyltransferase
AT5G56010	1.37458	2.36225e-129	1.23148	3.74492e-103	1.18249	1.8203e-95	0.625632	7.93614e-09	0.766493	1.36058e-12	0.275572	0.0169717	HSP81-3	(1 of 4) K04079 - molecular chaperone HtpG (htpG, HSP90A)
AT1G66500	2.98345	6.06012e-125	1.90108	1.05735e-47	2.42458	4.7005e-79	1.4228	5.48185e-30	1.133	6.35255e-19	2.04379	6.1824e-63		(1 of 4) K14400 - pre-mRNA cleavage complex 2 protein Pcf11 (PCF11)
AT3G02170	-1.41304	3.22643e-123	-1.20529	1.32283e-104	-1.48097	5.69156e-144	-1.36741	7.56102e-100	-1.10565	6.92319e-70	-1.33948	1.59461e-100	LNG2	(1 of 2) PTHR31680:SF4 - PROTEIN LONGIFOLIA 1-RELATED
AT4G24160	1.60798	3.76822e-122	1.94002	3.6687e-165	1.44509	1.76958e-90	0.72511	1.35706e-33	0.860301	1.48408e-40	1.31911	3.4035e-99		(1 of 1) PTHR10992//PTHR10992:SF866 - ALPHA/BETA HYDROLASE FOLD-CONTAINING PROTEIN // SUBFAMILY NOT NAMED
AT5G56030	1.56312	3.85876e-122	1.42105	3.53409e-100	1.45898	8.40739e-106	0.693046	8.37102e-09	1.01672	1.41586e-17	0.435512	0.000457142	HSP81-2	(1 of 4) K04079 - molecular chaperone HtpG (htpG, HSP90A)
AT1G71880	-1.62022	7.94012e-122	-0.984765	8.27842e-46	-1.42117	4.61988e-93	-0.709556	4.04557e-40	-0.503666	2.44643e-20	-1.17336	2.63858e-101	SUC1	(1 of 9) K15378 - solute carrier family 45, member 1/2/4 (SLC45A1_2_4)
AT1G79710	2.51022	9.80409e-122	2.22378	5.47479e-88	2.50624	1.41453e-108	0.396982	0.000109537	0.826674	1.26334e-14	1.08545	3.79269e-25		(1 of 1) PTHR31585//PTHR31585:SF11 - FAMILY NOT NAMED // FOLATE-BIOPTERIN TRANSPORTER 3-RELATED
AT4G01860	1.74739	6.16102e-120	0.452287	3.32956e-08	0.660986	3.06049e-17	0.445752	1.79565e-08	0.226603	0.00597204				(1 of 1) PTHR14344 - WD REPEAT PROTEIN
AT1G79720	2.1635	1.20071e-116	1.53269	3.41031e-57	1.54284	3.25087e-58								(1 of 1) PTHR13683//PTHR13683:SF263 - ASPARTYL PROTEASES // SUBFAMILY NOT NAMED
AT2G38470	1.49167	6.98115e-107	1.55321	9.91658e-108	1.27523	7.207e-67			1.25647	6.52294e-07			WRKY33	(1 of 1) K13424 - WRKY transcription factor 33 (WRKY33)
AT4G21670	1.15723	2.37288e-105	1.03836	8.58022e-86	1.1175	1.78931e-105	0.923207	3.2891e-60	0.759642	4.28063e-39	0.808037	8.03075e-48	CPL1	(1 of 1) PTHR23081//PTHR23081:SF7 - RNA POLYMERASE II CTD PHOSPHATASE // RNA POLYMERASE II C-TERMINAL DOMAIN PHOSPHATASE-LIKE 1
AT3G20820	-1.51846	5.50635e-104	-1.08907	2.05758e-70	-0.825533	4.59002e-42	-1.57569	6.52016e-122	-1.17229	4.16183e-82	-1.11376	1.98425e-79		(1 of 3) PTHR27000:SF151 - DNA-DAMAGE-REPAIR/TOLERATION PROTEIN DRT100-RELATED
AT1G79410	1.74333	6.34586e-103	1.97385	4.64051e-131	1.46634	1.94088e-74	1.46231	1.26239e-103	1.21915	2.62597e-68	1.74814	5.76942e-150		(1 of 2) PTHR24064//PTHR24064:SF172 - FAMILY NOT NAMED // TRANSPORTER B0361.11-RELATED
AT3G09440	1.55591	1.40309e-101	1.52286	1.16964e-96	1.28577	4.42693e-69	0.67271	9.6251e-08	0.788976	3.82691e-10	0.413929	0.0015303		(1 of 4) PTHR19375:SF232 - MEDIATOR OF RNA POLYMERASE II TRANSCRIPTION SUBUNIT 37E-RELATED
AT4G12400	2.27431	3.62488e-98	2.01358	4.96761e-71	1.50306	1.06548e-42	1.42823	2.61133e-46	1.47093	1.33058e-42	1.31405	7.05566e-38		(1 of 3) K09553 - stress-induced-phosphoprotein 1 (STIP1)
AT3G06500	1.164	2.29984e-97	0.877126	9.58878e-53	0.337814	2.30895e-08	1.94363	8.96207e-186	1.16008	7.47386e-64	1.87274	1.61279e-173		(1 of 9) PF12899 - Alkaline and neutral invertase (Glyco_hydro_100)
AT2G16430	-1.24807	6.64265e-96	-0.925384	2.46205e-51	-1.22009	2.2183e-88	-1.23913	3.48513e-58	-0.741248	1.83942e-20	-1.52291	1.49193e-82	PAP10	(1 of 1) PTHR22953:SF22 - PURPLE ACID PHOSPHATASE 10
AT5G48570	2.9063	2.63014e-94	2.11134	4.87931e-43	1.7111	1.36991e-34	2.30628	9.41389e-59	2.11816	4.99753e-43	1.92252	1.32596e-41		(1 of 1) PTHR10516//PTHR10516:SF279 - PEPTIDYL-PROLYL CIS-TRANS ISOMERASE // PEPTIDYL-PROLYL CIS-TRANS ISOMERASE FKBP65
AT2G43410	1.14363	5.99314e-94	1.11206	3.47667e-86	1.13601	1.84534e-93	0.274222	1.402e-06	0.441596	1.14858e-14	0.71457	4.96917e-40	FPA	(1 of 1) PTHR23189:SF45 - FLOWERING TIME CONTROL PROTEIN FPA
AT5G40880	2.0335	8.01441e-89	1.02392	4.5169e-21	1.2841	3.65826e-32	1.14336	2.48136e-23	0.88864	9.93814e-14	1.38745	1.95895e-33		(1 of 4) PTHR22844//PTHR22844:SF178 - F-BOX AND WD40 DOMAIN PROTEIN // ZINC FINGER CCCH DOMAIN-CONTAINING PROTEIN 48-RELATED
AT5G53550	-1.24276	4.01835e-88	-1.01872	3.34222e-64	-1.18615	2.24996e-84	-1.24682	1.36317e-48	-0.990991	8.34065e-31	-1.39398	1.0859e-61	YSL3	(1 of 1) PTHR31645:SF8 - METAL-NICOTIANAMINE TRANSPORTER YSL3
AT1G23390	-1.6128	1.11396e-87	-0.984431	1.06377e-33	-1.27561	1.87053e-56	-1.1037	1.47233e-91	-0.566352	4.14145e-25	-0.840605	1.0744e-55		(1 of 518) PF00646 - F-box domain (F-box)
AT1G15430	1.89376	1.62734e-85	1.47828	5.43409e-49	1.40177	1.77669e-47	1.17046	7.94185e-25	0.944496	1.61432e-15	1.46636	2.92784e-39		(1 of 10) PF07800 - Protein of unknown function (DUF1644) (DUF1644)
AT5G17000	1.25839	3.25273e-84	1.84897	8.15609e-161	1.39865	1.38435e-94	0.736827	6.47491e-22	0.872481	2.268e-26	1.27111	1.74405e-59		(1 of 3) 1.3.1.27//1.3.1.74 - 2-hexadecenal reductase / 2-alkenal reductase // 2-alkenal reductase (NAD(P)(+)) / NADPH:2-alkenal alpha,beta-hydrogenase
AT5G14730	1.93844	2.45309e-83	1.92944	4.05036e-86	1.52775	2.71832e-61	0.661162	7.34494e-10	0.810116	3.19435e-13	1.38941	8.09953e-50		(1 of 8) PF07816 - Protein of unknown function (DUF1645)
AT1G12110	-1.3993	1.15352e-82	-1.1101	3.20786e-54	-1.24134	1.85838e-67	-1.33614	9.30723e-86	-0.95168	6.96496e-45	-1.41849	7.72441e-98	NRT1.1	(1 of 1) PTHR11654//PTHR11654:SF78 - OLIGOPEPTIDE TRANSPORTER-RELATED // PROTEIN NRT1/ PTR FAMILY 6.3
AT4G19870	2.94888	2.07957e-79	1.54389	4.59326e-23	2.38409	1.47717e-61					0.411249	0.0112436		(1 of 74) PTHR24414//PTHR24414:SF23 - FAMILY NOT NAMED // F-BOX/KELCH-REPEAT PROTEIN SKIP4-RELATED
AT3G06520	2.68626	2.19582e-79	2.44494	1.60601e-34	2.5742	1.92359e-44	0.731367	5.58315e-06	1.32897	3.6257e-10	1.86303	5.26368e-21		(1 of 1) PTHR31917:SF17 - AGENET DOMAIN-CONTAINING PROTEIN
AT5G50450	-2.09415	5.85962e-79	-1.19894	3.61771e-30	-1.39182	7.76865e-40	-1.83486	7.06489e-83	-0.866521	6.98041e-20	-0.945125	2.65279e-25		(1 of 2) PTHR12298//PTHR12298:SF7 - PCDC2 PROGRAMMED CELL DEATH PROTEIN 2 -RELATED // SUBFAMILY NOT NAMED
AT5G65630	1.01299	6.72915e-79	0.735669	9.44938e-43	0.839534	9.48595e-57	0.60643	2.00724e-36	0.346713	8.16104e-13	0.600343	1.91331e-38	GTE7	(1 of 2) PTHR22880:SF148 - TRANSCRIPTION FACTOR GTE2-RELATED
AT5G13590	0.799972	1.46961e-78	0.684016	2.77232e-58	0.657954	6.02948e-55	0.130624	0.0198373	0.390068	9.76369e-14	0.609848	1.00852e-33
AT5G01820	-1.45371	7.05039e-78	-1.41964	8.51007e-76	-1.99587	1.78293e-141	-0.950841	2.25984e-36	-1.11536	7.27547e-47	-1.02149	2.07201e-41	SR1	(1 of 1) PTHR24347//PTHR24347:SF238 - SERINE/THREONINE-PROTEIN KINASE // CBL-INTERACTING SERINE/THREONINE-PROTEIN KINASE 14
AT1G09240	-1.32629	3.79731e-75	-0.840165	3.12927e-34	-0.956976	1.31412e-40	-1.02936	8.20301e-38	-1.18591	1.24558e-46	-2.0254	7.52124e-120	NAS3	(1 of 4) K05953 - nicotianamine synthase (E2.5.1.43)
AT1G07350	1.17896	9.90722e-75	1.20219	4.89218e-74	1.11608	1.17748e-65	0.33765	2.59848e-07	0.401129	2.09115e-09	0.446044	9.90109e-12		(1 of 1) PTHR15241//PTHR15241:SF4 - TRANSFORMER-2-RELATED // TRANSFORMER-SR RIBONUCLEOPROTEIN-RELATED
AT5G63320	1.19769	6.69868e-74	0.727349	5.14982e-28	0.630213	1.06733e-21	0.609333	8.16717e-19	0.584377	4.77231e-17	0.784632	3.80174e-32	NPX1	(1 of 1) PTHR22880:SF156 - TRANSCRIPTION FACTOR GTE10
AT5G19900	1.16552	1.29232e-73	0.745241	1.78727e-30	0.985028	1.35275e-53	0.75863	4.66074e-25	0.679341	1.03885e-19	0.836064	1.31103e-30		PRLI-interacting factor, putative
AT5G10550	1.12541	3.02372e-72	0.673115	5.1929e-28	0.695792	1.13964e-31	0.526725	7.35666e-21	0.254019	5.04808e-06	0.323073	3.61923e-10	GTE2	(1 of 2) PTHR22880:SF148 - TRANSCRIPTION FACTOR GTE2-RELATED
AT1G47890	3.84985	4.05237e-72	3.47649	5.16381e-20	3.35627	4.69761e-17	1.74001	0.00404924	2.81255	7.80655e-05			RLP7	(1 of 33) PTHR27004:SF37 - DISEASE RESISTANCE FAMILY PROTEIN/LRR FAMILY PROTEIN-RELATED
AT1G33600	1.28921	4.94935e-71	1.31778	7.64873e-74	1.56339	3.54387e-105	0.557895	2.39425e-10	0.947611	2.00387e-27	0.548159	4.3267e-10		(1 of 5) PTHR27000:SF52 - LEUCINE-RICH REPEAT (LRR) FAMILY PROTEIN-RELATED
AT1G74310	2.30975	1.34948e-70	1.80206	6.47182e-42	1.5942	8.27806e-34	1.02793	9.15774e-23	0.953904	6.93545e-19	0.5545	2.75782e-07	HSP101	(1 of 3) K03695 - ATP-dependent Clp protease ATP-binding subunit ClpB (clpB)
AT1G77450	1.69294	1.59019e-70	2.28187	2.07028e-107	1.84606	3.99189e-71	0.727195	1.09802e-14	0.837636	5.22898e-15	1.45787	1.10914e-47	NAC032	(1 of 1) PTHR31719//PTHR31719:SF3 - FAMILY NOT NAMED // GRAB1-LIKE PROTEIN
AT3G25230	1.15488	3.28534e-70	1.0498	1.11388e-56	0.922959	1.92359e-44	0.808968	2.04206e-32	1.05068	2.50156e-52	0.858294	1.60757e-35	ROF1	(1 of 1) K09571 - FK506-binding protein 4/5 (FKBP4_5)
AT2G20560	1.87503	5.21316e-70	1.88841	2.00977e-63	1.50167	1.2177e-43	0.653921	2.56819e-09	0.884736	1.91829e-14	0.584361	2.14889e-07		(1 of 3) PTHR24078//PTHR24078:SF188 - DNAJ HOMOLOG SUBFAMILY C MEMBER // DNAJ HEAT SHOCK PROTEIN
AT4G15760	1.17652	1.71599e-69	1.59024	4.29614e-125	1.03052	6.43629e-54	1.22348	8.76782e-82	1.99048	5.17453e-208	2.35142	2.31614e-301	MO1	(1 of 2) PTHR13789:SF1 - FAD/NAD(P)-BINDING OXIDOREDUCTASE FAMILY PROTEIN-RELATED
AT3G06355	1.61944	2.2769e-69	1.12543	1.10547e-33	0.738788	4.75705e-15	1.89162	9.14869e-136	1.23384	5.30241e-59	1.458	1.36678e-84
AT1G31540	1.20701	6.89437e-69	1.09593	4.0268e-57	1.04969	8.63498e-53			0.634866	1.71824e-17	0.284673	0.000212068		(1 of 67) PTHR11017//PTHR11017:SF20 - LEUCINE-RICH REPEAT-CONTAINING PROTEIN // DISEASE RESISTANCE RPP5 LIKE PROTEIN-RELATED
AT5G50160	-1.93876	1.14219e-68	-1.92106	3.02881e-75	-1.83194	1.49638e-73	-2.12542	5.37811e-81	-2.61892	5.15238e-104	-2.80039	6.2316e-140	FRO8	(1 of 1) PTHR11972//PTHR11972:SF83 - NADPH OXIDASE // FERRIC REDUCTION OXIDASE 8, MITOCHONDRIAL
AT2G36800	0.995288	4.74576e-68	1.36459	3.3321e-123	0.939926	1.67668e-58			0.68127	7.3539e-19	0.854882	9.8029e-30	DOGT1	(1 of 7) K13496 - UDP-glucosyl transferase 73C [EC:2.4.1.-] Glc - brassinosteroid (UGT73C)
AT4G37370	3.48099	7.52783e-68	3.15652	5.0822e-50	1.92959	4.79638e-18	3.33968	1.15698e-67	4.88343	2.14907e-128	4.73137	1.87085e-127	CYP81D8	(1 of 6) 1.14.13.89 - Isoflavone 2'-hydroxylase / Isoflavone 2'-monooxygenase
AT5G51440	3.4328	1.82506e-67	2.8541	7.97948e-43	2.10628	2.07041e-24	3.8918	1.85321e-137	4.43298	2.76008e-164	4.76436	3.16257e-184		(1 of 2) PTHR11527//PTHR11527:SF95 - SMALL HEAT-SHOCK PROTEIN HSP20 FAMILY // 23.5 KDA HEAT SHOCK PROTEIN, MITOCHONDRIAL-RELATED
AT1G68520	-2.21304	1.82736e-67	-1.46136	1.04653e-29	-1.67715	3.66572e-39	-0.979704	4.21847e-39	-0.49317	6.34532e-10	-1.26263	4.03623e-60		(1 of 4) PTHR31874:SF1 - CCT MOTIF FAMILY PROTEIN-RELATED
AT1G03990	2.37191	2.25843e-67	1.46508	4.11451e-23	1.81365	4.48946e-38								(1 of 2) PTHR10668:SF81 - LONG-CHAIN-ALCOHOL OXIDASE FAO1-RELATED
AT5G43290	-1.66105	2.72722e-67	-1.48418	4.0558e-54	-1.74889	2.1638e-74	-3.61759	1.69096e-104	-2.21743	6.32292e-42	-1.65638	3.03536e-30	WRKY49	(1 of 1) PTHR31221:SF42 - WRKY TRANSCRIPTION FACTOR 49-RELATED
AT4G38810	0.929194	2.14876e-66	0.971112	5.34409e-72	0.380112	2.07333e-11	1.66109	1.76592e-130	1.28513	1.67465e-75	1.67891	7.09253e-133		(1 of 1) PTHR34574//PTHR34574:SF2 - FAMILY NOT NAMED // EF-HAND CONTAINING PROTEIN-LIKE
AT4G35940	1.55126	4.8106e-66	1.01649	4.342e-29	1.24399	3.39082e-47	0.644662	1.98822e-10	0.428007	4.34469e-05	0.701905	5.99922e-13
AT4G19420	-1.81881	5.44647e-66	-1.6149	2.89558e-72	-1.45435	1.15182e-60	-2.46799	9.4287e-129	-2.16083	3.85729e-128	-2.39602	1.11283e-167		(1 of 12) PF03283 - Pectinacetylesterase (PAE)
AT4G19880	1.08373	9.99768e-66	1.46133	1.04576e-119	0.979299	4.11808e-54	1.07547	2.32442e-68	0.957694	2.34035e-53	1.26751	7.72122e-96		(1 of 3) K07393 - putative glutathione S-transferase (ECM4)
AT2G24580	-1.16709	2.32993e-65	-0.869352	3.24897e-36	-0.999451	8.88106e-46	-1.31584	3.51519e-104	-0.802385	1.70124e-34	-0.864826	2.86488e-40		(1 of 1) 1.5.3.1 - Sarcosine oxidase
AT2G29290	-1.13453	2.87139e-64	-1.32945	3.84575e-85	-1.43169	2.9333e-97	-2.52873	2.17977e-114	-2.28891	7.10987e-89	-2.29238	5.09773e-94		(1 of 6) PTHR24322//PTHR24322:SF641 - FAMILY NOT NAMED // NAD(P)-BINDING ROSSMANN-FOLD SUPERFAMILY PROTEIN-RELATED
AT5G51450	1.61779	1.00853e-63	0.372416	0.000729191	0.433578	4.92871e-05	1.55393	9.05544e-102	1.03451	5.43067e-42	2.10563	4.21646e-187	RIN3	(1 of 2) K10636 - autocrine motility factor receptor (AMFR, GP78)
AT2G29490	1.64269	1.66176e-63	1.34008	3.41391e-37	0.829959	3.19267e-16	1.77569	1.14862e-156	1.90099	6.15739e-142	2.67267	0	GSTU1	(1 of 8) PTHR11260//PTHR11260:SF303 - GLUTATHIONE S-TRANSFERASE, GST, SUPERFAMILY, GST DOMAIN CONTAINING // GLUTATHIONE S-TRANSFERASE U1-RELATED
AT2G36690	-2.18016	1.87025e-63	-1.15849	4.75385e-19	-1.77332	1.18475e-43	-2.38076	1.42467e-161	-1.42974	9.15531e-66	-1.71	2.14854e-95		(1 of 2) PTHR10209//PTHR10209:SF152 - OXIDOREDUCTASE, 2OG-FE II OXYGENASE FAMILY PROTEIN // 1-AMINOCYCLOPROPANE-1-CARBOXYLATE OXIDASE-RELATED
AT2G29420	1.92709	1.00689e-62	2.43325	5.07706e-87	1.92479	4.82821e-56	1.82934	5.66645e-59	1.74451	1.28326e-45	3.04977	6.50224e-153	GSTU7	(1 of 8) PTHR11260//PTHR11260:SF303 - GLUTATHIONE S-TRANSFERASE, GST, SUPERFAMILY, GST DOMAIN CONTAINING // GLUTATHIONE S-TRANSFERASE U1-RELATED
AT1G78020	-1.34819	1.97886e-62	-1.17286	1.67509e-51	-1.07506	9.49535e-48	-2.25338	3.409e-123	-2.05281	2.50595e-108	-1.69961	9.64822e-88		(1 of 3) PTHR33059:SF4 - F28K19.24-RELATED
AT1G07280	-0.990022	2.64758e-62	-0.815526	7.02305e-44	-1.05083	1.00841e-72	-0.84134	5.03392e-45	-0.333497	7.62934e-08	-0.463119	5.84324e-15		(1 of 2) PF13432 - Tetratricopeptide repeat (TPR_16)
AT1G64710	1.52719	8.29041e-62	0.743095	1.23836e-15	0.971876	5.02801e-28	0.360832	0.00178409	0.46551	2.88088e-05	1.67242	1.08273e-63		(1 of 3) K00001 - alcohol dehydrogenase (E1.1.1.1, adh)
AT3G18490	-1.12132	1.07591e-61	-0.716825	4.90557e-26	-0.876742	6.10007e-39	-0.427679	1.06626e-12	-0.358756	5.82791e-09	-0.744738	8.71144e-36		(1 of 1) PTHR13683//PTHR13683:SF377 - ASPARTYL PROTEASES // PROTEIN ASPARTIC PROTEASE IN GUARD CELL 1
AT1G78070	1.30889	1.23815e-61	1.51587	1.83398e-83	1.27267	5.38006e-59	1.57273	8.27917e-117	1.3134	4.39659e-79	1.52197	2.92567e-108		(1 of 1) KOG4532 - WD40-like repeat containing protein
AT1G25440	-1.40878	6.63275e-60	-0.91612	4.50824e-25	-1.10811	2.67917e-36	-1.18597	1.98063e-68	-0.983373	2.17811e-41	-1.61464	1.12596e-107		(1 of 4) PTHR31874:SF1 - CCT MOTIF FAMILY PROTEIN-RELATED
AT1G74940	-1.81567	1.57524e-59	-1.26493	1.44946e-39	-1.45503	3.26975e-55	-1.39545	6.68898e-37	-1.52191	3.9795e-46	-1.64597	5.55991e-59		(1 of 4) PTHR33059:SF6 - EXPRESSED PROTEIN
AT1G69850	-0.99671	6.34663e-59	-0.854587	1.02855e-43	-1.08053	3.21163e-69	-0.785533	7.88885e-66	-0.62875	2.13495e-42	-0.829367	1.69539e-74	NRT1:2	(1 of 2) PTHR11654//PTHR11654:SF98 - OLIGOPEPTIDE TRANSPORTER-RELATED // PROTEIN NRT1/ PTR FAMILY 4.5-RELATED
AT1G22500	-1.21199	1.57658e-58	-0.823006	4.58559e-31	-0.904036	1.67334e-37	-0.757685	2.70276e-27	-0.230757	0.00166103				(1 of 6) K10664 - E3 ubiquitin-protein ligase ATL6/9/15/31/42/55 [EC:6.3.2.19] (ATL6S)
AT5G46490	1.03126	2.37992e-58	0.978337	2.01107e-50	0.906366	1.36458e-43			0.291251	0.000184498				(1 of 67) PTHR11017//PTHR11017:SF20 - LEUCINE-RICH REPEAT-CONTAINING PROTEIN // DISEASE RESISTANCE RPP5 LIKE PROTEIN-RELATED
AT3G23000	1.21735	3.5275e-58	1.09793	1.75085e-47	0.814107	7.70919e-26	1.36041	1.57493e-76	0.947917	1.33488e-35	1.00213	5.16763e-40	CIPK7	(1 of 2) PTHR24343:SF102 - CBL-INTERACTING SERINE/THREONINE-PROTEIN KINASE 7
AT5G02480	-0.931957	7.27074e-58	-0.47978	7.39841e-16	-0.487002	1.67064e-16	-0.211099	5.59978e-05	0.146924	0.00715264	-0.280037	5.03729e-08		HSP20-like chaperones superfamily protein
AT5G58900	-1.37359	4.80632e-57	-1.23718	1.84327e-64	-1.28697	6.75145e-68	-0.730364	1.95192e-19	-0.461279	1.9987e-10	-0.95437	2.28451e-40		(1 of 8) PTHR24078:SF261 - DNAJ (HSP40) HOMOLOG, SUBFAMILY A, MEMBER 3A
AT1G04000	1.71207	1.03829e-56	1.09718	1.36343e-22	1.04847	1.30427e-21	0.726658	3.0355e-12	0.495823	8.22442e-06	0.581804	4.6904e-08		(1 of 2) PTHR34657:SF2 - F21M11.6 PROTEIN-RELATED
AT1G73830	-2.28459	1.46549e-56	-1.53018	2.31703e-49	-1.26149	3.30376e-36	-2.33053	1.47266e-52	-2.23728	3.83912e-64	-2.4868	2.87326e-86	BEE3	(1 of 2) PTHR12565:SF94 - TRANSCRIPTION FACTOR BEE 3
AT3G44190	1.16793	2.11233e-56	1.30438	1.62787e-69	0.67179	2.2653e-19	1.21804	7.25277e-69	0.982578	6.92236e-41	1.46783	2.43962e-102		(1 of 3) PTHR22912:SF180 - 3-PHENYLPROPIONATE/CINNAMIC ACID DIOXYGENASE FERREDOXIN--NAD(+) REDUCTASE COMPONENT
AT2G29450	1.01614	5.5437e-56	1.00978	5.64458e-55	0.62832	9.20289e-22	0.240615	1.98161e-06	0.293508	9.88129e-09	0.349389	2.29487e-12	GSTU5	(1 of 8) PTHR11260//PTHR11260:SF303 - GLUTATHIONE S-TRANSFERASE, GST, SUPERFAMILY, GST DOMAIN CONTAINING // GLUTATHIONE S-TRANSFERASE U1-RELATED
AT4G21680	2.7815	6.65341e-56	2.75587	2.91757e-55	1.70271	1.68916e-21	3.39698	0	3.37965	0	3.56327	0	NRT1.8	(1 of 1) PTHR11654//PTHR11654:SF90 - OLIGOPEPTIDE TRANSPORTER-RELATED // PROTEIN NRT1/ PTR FAMILY 7.2
AT5G19090	-1.07548	9.86466e-55	-0.744282	1.76492e-29	-0.858774	2.99469e-40	-0.961948	1.38116e-44	-0.661159	1.74712e-22	-0.703648	8.36311e-27		(1 of 2) PTHR22814//PTHR22814:SF33 - COPPER TRANSPORT PROTEIN ATOX1-RELATED // HEAVY METAL TRANSPORT/DETOXIFICATION DOMAIN-CONTAINING PROTEIN
AT5G46470	0.860139	1.47123e-54	0.847954	9.2715e-53	0.582067	3.29627e-25	0.144565	0.042609	0.224926	0.0011214			RPS6	(1 of 67) PTHR11017//PTHR11017:SF20 - LEUCINE-RICH REPEAT-CONTAINING PROTEIN // DISEASE RESISTANCE RPP5 LIKE PROTEIN-RELATED
AT2G18440	-1.06903	1.48099e-54	-0.890116	4.93826e-39	-0.855187	3.20985e-36	-0.54974	5.5881e-12	-0.600942	5.90396e-14	-0.359362	8.97014e-06
AT5G57180	-0.999533	2.36488e-54	-0.884091	5.22333e-43	-0.431464	2.83427e-11	-0.298485	7.45472e-05	-0.220154	0.00616098	-0.437594	7.36573e-09	CIA2	(1 of 29) KOG1601 - GATA-4/5/6 transcription factors
AT1G61370	1.42684	2.94148e-54	0.652119	1.86189e-12	0.387027	6.37584e-05					-0.605448	3.89582e-08		(1 of 15) PTHR27002:SF84 - ATP BINDING / PROTEIN KINASE-RELATED
AT5G48610	1.34262	4.3355e-54	0.959215	1.90163e-27	1.1326	5.19735e-40	0.667052	7.43879e-14	0.731899	1.27287e-15	0.762454	1.06955e-18
AT4G34131	1.36691	8.87603e-54	1.9351	1.06179e-103	1.24485	2.23663e-41	0.809825	8.30744e-27	1.03416	1.66551e-37	1.81546	1.6846e-116	UGT73B3	(1 of 5) PTHR11926//PTHR11926:SF152 - GLUCOSYL/GLUCURONOSYL TRANSFERASES // UDP-GLUCOSYL TRANSFERASE 73B2-RELATED
AT2G29670	-1.20068	9.39395e-54	-0.93172	7.34336e-33	-1.11896	1.74412e-48	-1.49831	1.51117e-59	-0.773103	1.17653e-16	-0.903233	6.98914e-24		(1 of 2) PF13432 - Tetratricopeptide repeat (TPR_16)
AT2G29090	-0.993149	9.66853e-54	-0.913946	5.18585e-44	-0.647761	3.57774e-23	-0.330586	1.99815e-08	-0.261862	3.11174e-05	-0.55068	1.4336e-20	CYP707A2	(1 of 1) PTHR24286:SF86 - ABSCISIC ACID 8'-HYDROXYLASE 2
AT1G77680	1.00227	2.58916e-53	0.946019	1.62807e-49	0.326541	2.17755e-06	0.828941	2.10682e-33	0.67543	6.59628e-23	0.965684	1.06402e-48		(1 of 1) K18758 - DIS3-like exonuclease 2 [EC:3.1.13.-] (DIS3L2)
AT1G75380	-0.851539	4.92147e-53	-1.00162	1.13155e-73	-1.23843	1.36194e-112	-2.16872	1.32532e-252	-1.64566	2.36625e-145	-1.55793	4.69099e-135	1	(1 of 2) PTHR15160:SF3 - BIFUNCTIONAL NUCLEASE 1-RELATED
AT1G04770	-1.99303	7.0067e-53	-1.66351	4.33728e-32	-1.94112	1.01299e-36	-0.64713	5.50295e-08	-0.748291	6.63875e-09				(1 of 6) PTHR36326:SF1 - PROTEIN MALE STERILE 5
AT2G28930	-1.4277	9.81949e-53	-1.08019	2.86651e-30	-1.43017	4.16578e-50	-0.860453	4.14826e-32	-0.490239	4.81822e-10	-0.732888	4.32609e-21	PK1B	(1 of 2) PTHR27001//PTHR27001:SF191 - FAMILY NOT NAMED // PROTEIN KINASE APK1A, CHLOROPLASTIC-RELATED
AT2G30040	1.39682	1.6717e-52	1.17298	1.32072e-42	0.678054	1.41039e-14	1.26625	2.5601e-59	0.998088	1.05263e-39	1.2909	1.91036e-68	MAPKKK14	(1 of 2) PTHR24361:SF390 - F10K1.14 PROTEIN-RELATED
AT3G16520	-0.754823	3.6665e-51	-0.679738	1.59053e-40	-0.892609	3.21898e-68	-0.683554	1.6061e-37	-0.291011	3.5328e-07	-0.720476	9.14404e-39	UGT88A1	(1 of 1) PTHR11926//PTHR11926:SF343 - GLUCOSYL/GLUCURONOSYL TRANSFERASES // UDP-GLYCOSYLTRANSFERASE 88A1
AT1G68840	-1.79369	4.7048e-51	-0.82035	3.52744e-11	-1.41358	5.21924e-32	-1.28715	7.36814e-67	-0.514405	2.17574e-11	-0.908175	9.09074e-34	RAV2	(1 of 6) K09287 - RAV-like factor (RAV)
AT3G63200	-1.25073	7.37775e-51	-0.941834	1.80642e-35	-0.962823	3.35233e-36	-0.719182	8.71782e-17	-0.844699	5.42306e-25	-1.13007	4.18114e-43	PLP9	(1 of 1) PTHR32241//PTHR32241:SF5 - FAMILY NOT NAMED // INACTIVE PATATIN-LIKE PROTEIN 9-RELATED
AT3G06850	1.36596	1.14533e-50	0.935762	3.69794e-24	1.16224	1.67334e-37	0.731491	1.91715e-25	1.25835	2.45794e-73	1.74147	2.59773e-146	BCE2	(1 of 1) 2.3.1.168 - Dihydrolipoyllysine-residue (2-methylpropanoyl)transferase / Dihydrolipoyl transacylase
AT5G63010	1.8244	1.16222e-50	1.63812	7.88349e-44	1.71122	1.91907e-52	1.10204	2.41964e-15	0.932044	2.0107e-12	1.55157	1.18988e-39		(1 of 1) K17868 - diphthamide biosynthesis protein 7 (DPH7, RRT2)
AT1G13110	-1.13497	2.30776e-50	-1.27088	1.08895e-66	-1.18202	6.13116e-58	-1.30994	1.13784e-87	-1.0871	3.11688e-63	-1.76679	3.0441e-163	CYP71B7	(1 of 16) PTHR24298//PTHR24298:SF144 - FAMILY NOT NAMED // BIFUNCTIONAL DIHYDROCAMALEXATE SYNTHASE/CAMALEXIN SYNTHASE-RELATED
AT5G62350	-0.775533	7.30209e-50	-0.837243	2.01293e-65	-0.651763	1.89437e-41	-0.784962	4.20251e-33	-0.692764	4.73321e-27	-1.02784	1.01281e-59		(1 of 3) PTHR31080:SF9 - INVERTASE/PECTIN METHYLESTERASE INHIBITOR FAMILY PROTEIN / DC 1.2-LIKE PROTEIN-RELATED
AT5G44680	-1.87042	1.12212e-49	-1.78952	9.07167e-68	-1.80587	2.57509e-73	-1.8512	8.83769e-36	-1.97938	1.41708e-44	-2.32426	1.61652e-61		(1 of 2) PTHR31116//PTHR31116:SF4 - FAMILY NOT NAMED // 3-METHYLADENINE GLYCOSYLASE I-RELATED
AT5G01720	-1.15076	1.75044e-49	-0.747999	8.71752e-21	-0.992025	7.91873e-36	-0.435352	2.24658e-10			-0.432404	6.98965e-10		(1 of 13) K10268 - F-box and leucine-rich repeat protein 2/20 (FBXL2_20)
AT2G03760	1.27024	2.13606e-49	0.578695	6.72247e-12			2.27128	6.38605e-138	3.28537	0	3.11904	8.29709e-286	SOT12	(1 of 2) PTHR11783:SF81 - CYTOSOLIC SULFOTRANSFERASE 12
AT5G57710	-0.776853	3.138e-49	-0.458256	1.7812e-17	-0.629386	1.86027e-32	-0.332484	5.19303e-07			-0.498446	2.54595e-14		(1 of 1) PTHR11638//PTHR11638:SF94 - ATP-DEPENDENT CLP PROTEASE // HEAT SHOCK PROTEIN 104
AT1G05300	-1.57224	4.59552e-49	-1.3251	1.84106e-41	-1.70695	5.79161e-64	-2.57713	1.2233e-25	-1.96541	5.75855e-16	-2.88342	2.81752e-33	ZIP5	(1 of 2) PTHR11040:SF35 - ZINC TRANSPORTER 3-RELATED
AT4G10120	-1.01224	4.74369e-49	-0.832595	6.00582e-32	-1.07063	1.41584e-52	-2.07428	1.04682e-303	-1.946	3.50718e-227	-2.3946	0	ATSPS4F	(1 of 1) PTHR12526//PTHR12526:SF358 - GLYCOSYLTRANSFERASE // SUCROSE-PHOSPHATE SYNTHASE 4-RELATED
AT5G17680	2.94294	1.3072e-48	1.38023	1.33746e-11	2.07171	3.99302e-29	1.77155	7.96726e-16	0.753751	0.00257505	1.46179	7.481e-13		(1 of 67) PTHR11017//PTHR11017:SF20 - LEUCINE-RICH REPEAT-CONTAINING PROTEIN // DISEASE RESISTANCE RPP5 LIKE PROTEIN-RELATED
AT1G07400	3.59274	2.36107e-48	2.53546	2.53844e-21	1.86308	6.80238e-13	3.36102	4.05552e-41	2.3203	2.34103e-19	1.86216	2.82128e-13		(1 of 3) PTHR11527:SF158 - 17.6 KDA CLASS I HEAT SHOCK PROTEIN 1-RELATED
AT1G71030	-1.78635	3.07655e-48	-0.886821	1.50922e-12	-1.3719	1.68261e-29	-1.27466	5.15926e-93	-0.870714	3.79617e-43	-1.01675	7.50331e-63	MYBL2	(1 of 1) PTHR10641//PTHR10641:SF507 - MYB-LIKE DNA-BINDING PROTEIN MYB // SUBFAMILY NOT NAMED
AT2G18300	-1.34211	1.32536e-47	-0.922802	1.83873e-38	-0.872454	2.88935e-38	-0.633385	1.78333e-08	-0.407013	0.000170526	-0.627755	7.31787e-10		(1 of 2) PTHR12565//PTHR12565:SF132 - STEROL REGULATORY ELEMENT-BINDING PROTEIN // TRANSCRIPTION FACTOR BEE 2-RELATED
AT3G49780	1.02435	2.19544e-47	0.797303	8.9038e-29	0.93906	3.00466e-41	0.36572	0.034042	0.793514	1.04901e-06	0.518129	0.00165936	PSK4	(1 of 4) PTHR33285:SF3 - PHYTOSULFOKINES 2-RELATED
AT1G72760	3.53071	2.51705e-47	1.87139	2.00266e-12	2.87872	1.07144e-27	1.67328	1.94486e-10	1.5755	5.0366e-08	2.28504	2.27279e-16		(1 of 2) PTHR27003:SF118 - PROTEIN KINASE PROTEIN WITH ADENINE NUCLEOTIDE ALPHA HYDROLASES-LIKE DOMAIN-RELATED
AT5G44063	3.82145	5.70977e-47	1.16297	2.61112e-05	2.32466	3.96996e-21
AT5G24210	-1.07974	7.07089e-47	-0.471275	1.0036e-08	-0.889647	5.89072e-29	-0.938683	3.23793e-27	-1.14809	2.68294e-34	-1.78494	3.95402e-79		(1 of 6) PTHR31479//PTHR31479:SF4 - FAMILY NOT NAMED // GB|AAD29063.1
AT1G23090	-0.950396	1.07501e-46	-0.877677	2.0398e-48	-0.835	1.95337e-43	-0.854472	3.62339e-41	-0.77172	1.03161e-40	-1.15672	1.88448e-89	AST91	(1 of 1) PTHR11814:SF93 - SULFATE TRANSPORTER 3.3-RELATED
AT1G28670	-0.975946	1.35111e-46	-0.739916	1.85664e-32	-0.853483	6.71138e-44	-1.10197	8.23733e-60	-0.830579	5.71825e-39	-1.13595	6.00994e-75	ARAB-1	(1 of 14) 3.1.1.49 - Sinapine esterase
AT3G12580	2.26377	5.55479e-46	2.03488	6.20046e-37	1.5595	4.74174e-22	1.18292	2.76514e-16	1.4369	3.64e-23	0.75558	3.38979e-07	HSP70	(1 of 4) PTHR19375:SF232 - MEDIATOR OF RNA POLYMERASE II TRANSCRIPTION SUBUNIT 37E-RELATED
AT4G20820	-1.4253	5.64223e-46	-1.05957	2.05879e-38	-1.30116	1.58473e-56	-1.2535	8.18107e-29	-1.05597	1.38248e-24	-1.11408	6.99769e-28		(1 of 9) PTHR32448//PTHR32448:SF30 - FAMILY NOT NAMED // BERBERINE BRIDGE ENZYME-LIKE PROTEIN-RELATED
AT1G13360	-1.08574	7.86745e-46	-0.919521	6.44149e-34	-1.04006	1.53762e-44	-0.667476	1.6331e-18	-0.484877	6.47342e-10	-0.752873	1.02558e-23		(1 of 1) PTHR34539:SF1 - GENOMIC DNA, CHROMOSOME 3, P1 CLONE: MPE11
AT3G26510	-1.20518	2.55468e-45	-1.19001	4.58414e-45	-1.1554	1.77589e-43	-1.88259	6.20393e-115	-1.2543	6.80742e-51	-0.849689	4.14106e-26		(1 of 38) PF00564 - PB1 domain (PB1)
AT1G69160	-1.15455	3.27404e-45	-1.22591	6.10564e-71	-1.57221	2.10173e-121	-0.788052	9.06865e-23	-1.27767	7.57277e-65	-1.17196	5.76128e-63
AT2G30520	-0.72624	3.41722e-45	-0.479424	3.7693e-20	-0.507775	1.09696e-22					-0.362343	1.43064e-11	RPT2	(1 of 1) PTHR32370//PTHR32370:SF17 - FAMILY NOT NAMED // ROOT PHOTOTROPISM PROTEIN 2
AT4G00730	-0.650578	1.15151e-44	-0.498827	6.72457e-28	-0.576176	7.61788e-38	-0.957943	4.04836e-81	-0.677002	1.76117e-42	-0.71626	2.66515e-49	ANL2	(1 of 37) K09338 - homeobox-leucine zipper protein (HD-ZIP)
AT1G03940	1.45652	1.29133e-44	1.26301	1.02555e-32	1.34499	4.5651e-38	1.95626	5.94095e-96	1.34773	3.99095e-44	1.74455	4.72448e-73		(1 of 2) PTHR31625:SF2 - COUMAROYL-COA:ANTHOCYANIDIN 3-O-GLUCOSIDE-6''-O-COUMAROYLTRANSFERASE 1-RELATED
AT2G01420	-0.965034	1.64113e-44	-0.844795	1.46507e-41	-0.694179	1.50062e-29	-1.7878	3.2584e-165	-1.13081	5.58639e-85	-1.17514	1.60636e-98	PIN4	(1 of 8) K13947 - auxin efflux carrier family (PIN)
AT3G21750	-1.03623	4.95062e-44	-0.826808	5.58807e-28	-1.02501	1.0458e-42	-0.787415	2.27404e-29	-0.48429	9.05397e-11	-0.699853	5.31793e-22	UGT71B1	(1 of 11) PTHR11926:SF242 - UDP-GLYCOSYLTRANSFERASE 71B2-RELATED
AT3G56360	-0.831194	8.58178e-44	-0.631191	1.99333e-27	-0.986618	4.41567e-65	-0.906798	9.48625e-23	-0.526153	3.05035e-08
AT5G53460	0.972314	9.71263e-44	1.33982	1.54566e-83	1.36247	1.5733e-86	2.32069	0	2.10722	0	1.97491	0	GLT1	(1 of 1) 1.4.1.14 - Glutamate synthase (NADH) / NADH-glutamate synthase
AT1G01430	-0.865553	1.14703e-43	-0.679192	9.30405e-32	-0.714578	1.54536e-35	-0.516221	4.43373e-14	-0.309957	4.57285e-06	-0.943113	2.96556e-48	TBL25	(1 of 2) PTHR32285:SF9 - PROTEIN TRICHOME BIREFRINGENCE-LIKE 25-RELATED
AT1G69760	-0.924438	1.31428e-43	-0.678507	7.34855e-26	-1.03558	3.67681e-58
AT4G00050	-1.04287	2.50224e-43	-0.667326	3.70882e-18	-0.780084	9.74453e-25	-0.951789	8.70977e-72	-0.616437	1.87356e-29	-1.01215	1.15758e-77	UNE10	(1 of 1) PTHR12565//PTHR12565:SF173 - STEROL REGULATORY ELEMENT-BINDING PROTEIN // TRANSCRIPTION FACTOR UNE10
AT4G19865	2.886	2.75984e-43	0.535174	0.0302172	2.39504	2.45932e-35								(1 of 74) PTHR24414//PTHR24414:SF23 - FAMILY NOT NAMED // F-BOX/KELCH-REPEAT PROTEIN SKIP4-RELATED
AT4G17410	0.883349	2.95064e-43	0.787045	2.6172e-33	0.808928	9.96209e-36	0.653938	3.1141e-20	0.456327	9.47449e-10	0.645524	9.65338e-20		(1 of 1) PTHR15439//PTHR15439:SF7 - RETINOBLASTOMA-BINDING PROTEIN 6 // DWNN DOMAIN-CONTAINING PROTEIN
AT4G32940	-0.98729	3.28191e-43	-1.24081	1.2701e-68	-1.75339	2.56537e-136	-1.4285	1.51778e-120	-1.25931	3.30613e-94	-1.59942	2.99236e-152	GAMMA-VPE	(1 of 1) PTHR12000//PTHR12000:SF13 - HEMOGLOBINASE FAMILY MEMBER // SUBFAMILY NOT NAMED
AT4G01070	0.951799	8.76157e-43	1.18972	9.79888e-67	0.560043	3.41254e-15	1.18322	7.01784e-83	1.16859	9.7681e-78	1.6226	6.84962e-154	GT72B1	(1 of 1) 2.4.1.35 - Phenol beta-glucosyltransferase / UDP-glucosyltransferase
AT5G11060	-1.05163	9.45498e-43	-1.12554	2.3413e-51	-1.38319	7.28308e-76	-1.29579	2.92007e-71	-1.06635	2.93658e-47	-1.68805	5.56219e-121	KNAT4	(1 of 2) PTHR11850:SF122 - HOMEOBOX PROTEIN KNOTTED-1-LIKE 3-RELATED
AT4G02380	1.17873	9.55317e-43	2.58062	5.51781e-202	2.45821	8.25327e-167	3.52051	3.13404e-81	4.04593	4.40572e-106	4.08459	5.05748e-109	SAG21	(1 of 5) PF03242 - Late embryogenesis abundant protein (LEA_3)
AT1G02610	-1.59117	9.26583e-42	-0.852761	1.50292e-13	-1.26682	5.53467e-30	-0.888517	1.76483e-11	-0.407403	0.0045996	-0.371253	0.0060735		(1 of 2) PTHR23012//PTHR23012:SF93 - MEMBRANE ASSOCIATED RING FINGER // RING/FYVE/PHD ZINC FINGER-CONTAINING PROTEIN
AT3G57400	-1.05268	1.93136e-41	-0.792835	1.13358e-27	-1.25776	4.3271e-68			-0.228358	0.00866137	-0.220104	0.00912562		(1 of 2) PTHR34960:SF1 - EMB
AT1G45545	2.27035	2.81693e-41	1.37479	1.04096e-15	1.77664	4.73235e-26								(1 of 4) PTHR32054:SF2 - PROTEIN WEAK CHLOROPLAST MOVEMENT UNDER BLUE LIGHT 1-RELATED
AT1G62300	0.846259	3.10341e-41	0.888947	2.17829e-44	0.561076	2.47301e-17			0.345426	0.0101			WRKY6	(1 of 72) PF03106 - WRKY DNA -binding domain (WRKY)
AT3G17660	2.90963	5.38043e-41	2.34961	3.91434e-30	2.54597	2.24273e-40	2.2513	5.07161e-17	1.77861	8.17915e-14	2.45027	1.46019e-30	AGD15	(1 of 1) PTHR23180//PTHR23180:SF262 - CENTAURIN/ARF // ADP-RIBOSYLATION FACTOR GTPASE-ACTIVATING PROTEIN AGD15-RELATED
AT1G20100	0.864669	7.17231e-41	0.589093	9.21574e-19	0.707098	3.48511e-27	0.508752	5.97488e-22	0.235418	3.4299e-05	0.652413	1.02113e-35
AT1G21460	-1.27149	8.47324e-41	-1.36228	2.41373e-51	-1.1906	1.14983e-38	-1.5558	2.38421e-78	-1.4923	1.06527e-77	-1.35444	5.55403e-64		(1 of 1) PTHR10791//PTHR10791:SF44 - RAG1-ACTIVATING PROTEIN 1 // BIDIRECTIONAL SUGAR TRANSPORTER SWEET1
AT5G50915	1.36613	9.10733e-41	1.43463	2.69465e-39	0.726608	2.89263e-06	1.82076	6.27699e-43	1.74298	1.02205e-39	1.6614	5.56181e-28		(1 of 1) PTHR12565//PTHR12565:SF90 - STEROL REGULATORY ELEMENT-BINDING PROTEIN // TRANSCRIPTION FACTOR BHLH137
AT5G43620	2.61652	1.59305e-40	1.83016	6.28929e-20	2.01901	6.32916e-29	1.29921	8.2683e-11	1.29615	4.22861e-11	2.03664	4.97056e-31		(1 of 4) K14400 - pre-mRNA cleavage complex 2 protein Pcf11 (PCF11)
AT1G72130	-0.996974	2.43457e-40	-0.711617	3.39835e-21	-0.801284	1.05778e-26	-1.01034	8.61257e-53	-0.914256	8.05932e-39	-1.35304	1.7925e-81		(1 of 7) PTHR11654//PTHR11654:SF94 - OLIGOPEPTIDE TRANSPORTER-RELATED // PROTEIN NRT1/ PTR FAMILY 5.10-RELATED
AT4G17080	-1.02006	4.93512e-40	-0.747508	3.40857e-23	-0.799052	1.65485e-26	-0.483979	3.94372e-18	-0.311696	7.53573e-08	-0.400742	3.16092e-13		(1 of 1) PTHR23084//PTHR23084:SF163 - PHOSPHATIDYLINOSITOL-4-PHOSPHATE 5-KINASE RELATED // SUBFAMILY NOT NAMED
AT1G36730	-0.545669	5.78221e-40	-0.640356	1.36116e-54	-0.627888	4.53909e-53	-0.22467	2.1884e-06	-0.247696	2.52794e-07	-0.300769	1.23892e-10		(1 of 2) K03262 - translation initiation factor 5 (EIF5)
AT5G47610	-0.982062	2.21353e-39	-0.705882	3.36224e-22	-0.809129	5.62832e-29	-1.40316	1.33677e-66	-1.11437	3.1324e-43	-1.43405	1.52183e-68		(1 of 6) PTHR14155//PTHR14155:SF74 - RING FINGER DOMAIN-CONTAINING // RING-H2 FINGER PROTEIN ATL45-RELATED
AT2G33260	5.13863	4.00056e-39	4.06853	1.20824e-20	4.91403	7.59593e-42	2.5436	1.79011e-07	1.30134	0.00312184	4.11378	2.87078e-17		(1 of 1) PTHR32195//PTHR32195:SF12 - FAMILY NOT NAMED // TYROSINE-SPECIFIC TRANSPORT PROTEIN-RELATED
AT2G27820	-1.13614	4.00811e-39	-0.774715	3.91564e-21	-0.741259	6.64522e-20	-0.402924	2.2337e-06			-0.717786	1.55596e-18	PD1	(1 of 4) 4.2.1.51//4.2.1.91 - Prephenate dehydratase // Arogenate dehydratase / Carboxycyclohexadienyl dehydratase
AT3G05360	1.30601	5.11198e-39	1.08661	1.74865e-24	0.795356	7.84735e-13	2.24753	2.03607e-83	2.09591	4.93625e-67	2.58489	1.16716e-108	RLP30	(1 of 33) PTHR27004:SF37 - DISEASE RESISTANCE FAMILY PROTEIN/LRR FAMILY PROTEIN-RELATED
AT3G18050	-1.13476	6.43475e-39	-0.922003	2.749e-34	-0.921051	1.31995e-35	-1.22189	5.27899e-32	-0.874904	4.0201e-19	-1.00265	2.02741e-26		(1 of 1) PTHR34056:SF1 - GENOMIC DNA, CHROMOSOME 3, P1 CLONE: MRC8
AT5G55930	-0.988733	7.39788e-39	-0.82728	2.03254e-24	-1.19256	6.90419e-47	-2.67774	1.10234e-236	-1.91942	3.57087e-105	-2.39822	9.38e-145	OPT1	(1 of 2) PTHR22601:SF8 - OLIGOPEPTIDE TRANSPORTER 1-RELATED
AT3G14200	1.08355	9.03542e-39	1.29171	2.76975e-52	1.03109	1.31893e-35								(1 of 97) PF00226 - DnaJ domain (DnaJ)
AT5G49480	0.794192	9.21519e-39	1.78416	4.90914e-190	1.31512	2.62809e-104	1.35082	1.61999e-79	1.85754	3.61421e-145	2.13614	1.13739e-194	CP1	(1 of 1) PTHR10891//PTHR10891:SF629 - EF-HAND CALCIUM-BINDING DOMAIN CONTAINING PROTEIN // SUBFAMILY NOT NAMED
AT2G41630	0.865627	9.94616e-39	0.60728	2.17002e-19	0.246265	0.000410545	0.60576	1.01391e-21	0.432386	3.68743e-11	0.428864	2.40138e-12	TFIIB	(1 of 6) K03124 - transcription initiation factor TFIIB (TFIIB, GTF2B, SUA7, tfb)
AT5G19120	-1.16636	1.20732e-38	-0.291885	0.00375312	-0.369736	0.00011601	-1.06514	7.4121e-54	-0.25314	0.000692854	-0.242423	0.00088031		(1 of 3) PTHR13683//PTHR13683:SF379 - ASPARTYL PROTEASES // ASPARTYL PROTEASE-LIKE PROTEIN
AT2G45160	-0.792276	1.49249e-38	-0.720816	7.69203e-34	-0.81269	5.85128e-43	-0.500726	7.37152e-20	-0.369899	3.469e-11	-0.580876	2.26153e-26	HAM1	(1 of 3) PTHR31636//PTHR31636:SF11 - FAMILY NOT NAMED // SCARECROW-LIKE PROTEIN 22-RELATED
AT4G30100	0.643595	1.56798e-38	0.496585	3.94155e-23	0.371463	3.00941e-13	0.361068	2.64704e-11	0.332529	1.52115e-09	0.228191	4.22419e-05		(1 of 2) PTHR10887//PTHR10887:SF359 - DNA2/NAM7 HELICASE FAMILY // HELICASE SEN1
AT5G13730	-0.941843	1.87487e-38	-1.17027	1.8093e-44	-1.14498	8.07394e-37	-2.90208	4.09486e-160	-1.96182	1.93861e-64	-1.59316	3.62326e-43	SIG4	(1 of 1) PTHR30603//PTHR30603:SF24 - RNA POLYMERASE SIGMA FACTOR RPO // RNA POLYMERASE SIGMA FACTOR SIGD, CHLOROPLASTIC
AT1G71970	-1.80042	2.48813e-38	-1.31462	3.02153e-31	-1.45512	2.448e-38	-1.82096	1.0291e-41	-1.18658	1.28225e-22	-1.48621	4.10448e-36		(1 of 2) PTHR33696:SF1 - T22J18.15
AT1G30820	0.812678	4.3527e-38	0.544707	9.39947e-18	0.642036	5.47472e-25	0.562037	4.48658e-19	0.808252	6.62318e-38	1.09848	1.36272e-72		(1 of 2) PTHR11550:SF11 - CTP SYNTHASE
AT5G05490	5.0794	1.76972e-37	3.79894	9.15424e-40	3.80972	7.03234e-48	4.45495	6.55417e-48	4.1504	1.08604e-49	4.77274	1.94337e-93	SYN1	(1 of 1) PTHR12585//PTHR12585:SF26 - SCC1 / RAD21 FAMILY MEMBER // SISTER CHROMATID COHESION 1 PROTEIN 1
AT5G11070	-1.59776	2.07457e-37	-0.985502	3.67937e-17	-0.866253	1.47415e-14	-1.22148	9.40906e-33	-0.566494	3.472e-08	-0.635731	1.16172e-11
AT5G52640	1.84784	2.20605e-37	1.67314	4.43344e-30	1.41019	1.02321e-21	0.905952	5.5739e-10	1.28836	1.20748e-18	0.798013	7.85283e-08	HSP90.1	(1 of 1) PTHR11528//PTHR11528:SF53 - HEAT SHOCK PROTEIN 90 // HEAT SHOCK PROTEIN 90-1
AT4G38470	0.866168	4.80378e-37	0.675189	4.74538e-23	1.03219	5.12041e-54			0.600027	1.3167e-24	0.808164	4.3423e-46		(1 of 1) PTHR23257//PTHR23257:SF471 - SERINE-THREONINE PROTEIN KINASE // SUBFAMILY NOT NAMED
AT1G76680	1.54567	5.00751e-37	2.91231	2.86922e-129	1.83582	1.35984e-51	0.923344	9.74693e-28	1.2679	3.17216e-49	2.74946	1.32848e-233	OPR1	(1 of 6) 1.3.1.42 - 12-oxophytodienoate reductase
AT5G57630	-0.965175	6.44002e-37	-0.579967	9.53504e-15	-0.833485	4.7174e-30	-0.699695	4.01988e-26			-0.245728	0.000228097	CIPK21	(1 of 2) PTHR24343//PTHR24343:SF123 - SERINE/THREONINE KINASE // CBL-INTERACTING SERINE/THREONINE-PROTEIN KINASE 21
AT3G17040	-0.570241	6.47841e-37	-0.454643	1.42422e-23	-0.437272	2.48141e-22	-0.62441	4.23049e-36	-0.451916	4.48173e-18	-0.612331	4.72848e-33	HCF107	(1 of 1) PTHR11246//PTHR11246:SF11 - PRE-MRNA SPLICING FACTOR // SUBFAMILY NOT NAMED
AT1G75460	-0.759626	7.55354e-37	-0.965239	6.3565e-56	-0.932389	3.3991e-52	-2.05071	2.97658e-219	-1.49335	3.54724e-108	-1.97684	3.66081e-182		(1 of 2) PTHR23327//PTHR23327:SF12 - RING FINGER PROTEIN 127 // ATP-DEPENDENT PROTEASE LA DOMAIN-CONTAINING PROTEIN
AT5G51460	1.24283	7.81651e-37	1.50332	7.39036e-58	0.948238	1.71233e-26	1.35799	5.56601e-51	1.2794	4.12712e-50	1.328	1.97676e-60	ATTPPA	(1 of 3) PTHR10788:SF38 - TREHALOSE-PHOSPHATE PHOSPHATASE F-RELATED
AT5G62680	-0.932128	3.14095e-36	-0.823811	8.06061e-30	-0.957984	1.58398e-39	-0.75935	1.86724e-16	-0.539996	6.00509e-09	-0.831368	6.73348e-20		(1 of 3) PTHR11654:SF59 - PROTEIN NRT1/ PTR FAMILY 2.10-RELATED
AT3G05370	1.07635	3.14095e-36	1.16352	4.4459e-31	1.00128	1.72171e-25	-0.560565	4.24987e-06	-0.336285	0.0306856	-0.655831	4.84117e-07	RLP31	(1 of 33) PTHR27004:SF37 - DISEASE RESISTANCE FAMILY PROTEIN/LRR FAMILY PROTEIN-RELATED
AT1G17870	2.0424	3.41307e-36	1.4426	7.63681e-15	1.85441	1.11148e-27	0.981808	4.92629e-09	0.628457	0.00128546	1.01931	1.72467e-08	EGY3	(1 of 1) PTHR31412//PTHR31412:SF2 - FAMILY NOT NAMED // ZINC METALLOPEPTIDASE EGY3, CHLOROPLASTIC-RELATED
AT2G41250	-0.886259	3.69061e-36	-0.647068	3.09045e-20	-0.779165	1.47333e-29	-0.728385	7.38715e-35	-0.622977	1.19369e-24	-0.784912	3.59176e-40		(1 of 1) 3.1.3.29 - N-acylneuraminate-9-phosphatase
AT5G15410	-0.775598	4.0163e-36	-0.683482	3.89009e-30	-0.72615	2.22933e-34	-0.602658	5.47889e-19	-0.187099	0.00926135	-0.58765	5.98058e-19	DND1	(1 of 1) PTHR10217//PTHR10217:SF501 - VOLTAGE AND LIGAND GATED POTASSIUM CHANNEL // CYCLIC NUCLEOTIDE-GATED ION CHANNEL 2
AT3G06070	-1.09829	6.08991e-36	-0.861361	1.00484e-27	-1.16858	5.284e-53	-0.740448	1.05239e-19	-0.54091	1.87043e-12	-0.312303	2.59617e-05
AT1G10170	1.21687	1.10735e-35	0.850854	1.12404e-17	0.325889	0.00247822	1.71396	1.1607e-131	2.27363	1.44904e-234	2.3174	4.07448e-247	NFXL1	(1 of 1) K12236 - transcriptional repressor NF-X1 [EC:6.3.2.-] (NFX1)
AT1G13090	-0.872537	1.46817e-35	-1.01844	1.49375e-47	-0.929294	1.70998e-41	-2.01827	3.22202e-120	-1.80133	5.52325e-87	-1.58631	1.02555e-78	CYP71B28	(1 of 16) PTHR24298//PTHR24298:SF144 - FAMILY NOT NAMED // BIFUNCTIONAL DIHYDROCAMALEXATE SYNTHASE/CAMALEXIN SYNTHASE-RELATED
AT1G71400	0.804941	2.15507e-35	0.792063	3.46519e-36	0.844589	1.9734e-43			0.248475	0.00692283			RLP12	(1 of 33) PTHR27004:SF37 - DISEASE RESISTANCE FAMILY PROTEIN/LRR FAMILY PROTEIN-RELATED
AT2G41730	2.60633	2.75943e-35	1.41975	8.63907e-10			2.20598	1.13716e-34	3.75875	2.09349e-92	3.24934	5.47296e-69
AT1G55960	-0.990937	3.70578e-35	-0.730937	2.25256e-19	-0.946866	6.69555e-33	-0.984704	1.57267e-49	-0.962716	7.59238e-45	-1.27071	1.83827e-80		(1 of 2) PTHR19308:SF13 - MEMBRANE RELATED PROTEIN CP5-RELATED
AT1G21060	-1.05073	4.55392e-35	-0.80227	1.60833e-24	-0.954685	2.64208e-35	-0.841975	2.1158e-21	-0.854188	1.28051e-21	-1.27965	1.01727e-48		(1 of 13) PF04784//PF14389 - Protein of unknown function, DUF547 (DUF547) // Leucine-zipper of ternary complex factor MIP1 (Lzipper-MIP1)
AT1G73890	1.98129	6.36872e-35	1.67494	9.15669e-23	1.86513	5.28523e-32	1.30751	1.01467e-15	0.815736	5.77692e-07	1.32704	2.45138e-18		(1 of 1) PTHR33044//PTHR33044:SF5 - FAMILY NOT NAMED // PROTEASE INHIBITOR/SEED STORAGE/LIPID TRANSFER PROTEIN FAMILY PROTEIN
AT5G47430	0.638164	7.44509e-35	0.536754	1.34735e-25	0.502392	2.53237e-23	0.548179	7.69315e-24	0.366986	2.95431e-11	0.484611	6.07625e-20		(1 of 2) K10624 - E3 ubiquitin-protein ligase RBBP6 [EC:6.3.2.19] (RBBP6)
AT4G24120	-0.885214	9.45257e-35	-0.691443	4.39537e-21	-0.990183	4.69813e-42	-0.544018	7.64512e-24	-0.781729	5.66364e-44	-2.00722	2.02516e-252	YSL1	(1 of 1) PTHR31645//PTHR31645:SF11 - FAMILY NOT NAMED // METAL-NICOTIANAMINE TRANSPORTER YSL1
AT1G23460	1.97975	1.19025e-34			0.462661	0.0032081	1.72114	4.81437e-25			1.21833	6.71602e-21		(1 of 2) PTHR31375:SF29 - PECTIN LYASE-LIKE PROTEIN-RELATED
AT5G64510	1.85238	1.60792e-34	2.01904	1.49231e-35	1.42307	1.91552e-19			0.61612	0.000526788	0.415266	0.0127139
AT1G68530	-0.622853	1.64073e-34	-0.432567	2.5062e-17	-0.578044	8.88312e-31			0.180748	0.00321922	0.154403	0.0114354	KCS6	(1 of 2) PTHR31561:SF5 - 3-KETOACYL-COA SYNTHASE 5-RELATED
AT4G03430	0.771865	1.83703e-34	0.571812	3.64967e-19	0.480016	7.60698e-14	0.927384	2.26599e-58	0.771963	2.41379e-40	0.983415	2.67558e-67	EMB2770	(1 of 1) K12855 - pre-mRNA-processing factor 6 (PRPF6, PRP6)
AT5G28770	-0.749494	1.96098e-34	-0.422894	8.19485e-12	-0.489492	5.21414e-16	-0.190205	0.00502599					BZO2H3	(1 of 1) PTHR22952//PTHR22952:SF90 - CAMP-RESPONSE ELEMENT BINDING PROTEIN-RELATED // BASIC LEUCINE ZIPPER 63
AT1G51800	-0.86869	2.2918e-34	-0.900946	2.90827e-35	-1.4282	2.07914e-80	-1.57887	3.9424e-08	-0.840847	0.005908	-1.61835	1.98361e-08		(1 of 68) 2.7.10.1//2.7.11.1 - Receptor protein-tyrosine kinase / Receptor protein tyrosine kinase // Non-specific serine/threonine protein kinase / Threonine-specific protein kinase
AT3G17770	0.731229	2.2918e-34	0.54422	5.66556e-18	0.312288	1.40648e-06	0.728343	8.29635e-27	0.510848	1.53448e-12	1.00848	5.55644e-50		(1 of 2) 4.6.1.15 - FAD-AMP lyase (cyclizing) / FMN cyclase
AT3G10420	-0.727356	3.47855e-34	-0.830167	3.7457e-43	-1.39482	2.11884e-115	-1.23694	4.30147e-73	-0.954348	5.62299e-40	-0.944239	8.91923e-42		(1 of 2) PTHR20953:SF2 - PROTEIN SEEDLING PLASTID DEVELOPMENT 1
AT5G17300	-0.888635	4.42292e-34	-0.477364	1.64809e-10	-0.506955	5.49974e-12	-0.656463	1.77237e-35	-0.328164	2.5365e-09	-0.163257	0.00336208	RVE1	(1 of 2) PTHR12802//PTHR12802:SF60 - SWI/SNF COMPLEX-RELATED // PROTEIN REVEILLE 1-RELATED
AT1G26150	-0.770859	4.55675e-34	-0.753684	2.07138e-33	-0.707384	4.39267e-30	-0.963584	5.11746e-30	-0.916822	5.71216e-27	-1.44793	8.25847e-66	PERK10	(1 of 6) PTHR27001//PTHR27001:SF36 - FAMILY NOT NAMED // PROLINE-RICH RECEPTOR-LIKE PROTEIN KINASE PERK12-RELATED
AT4G14370	1.25739	5.10083e-34	0.968041	1.96862e-15	0.376672	0.0227222			1.15564	0.0125314				(1 of 7) PF00931//PF01582//PF07725 - NB-ARC domain (NB-ARC) // TIR domain (TIR) // Leucine Rich Repeat (LRR_3)
AT5G54630	-1.34729	7.40252e-34	-1.14038	5.7928e-34	-1.11966	3.10618e-34	-1.37396	3.17935e-28	-0.870134	1.51829e-13	-1.3197	4.01791e-30		zinc finger protein-related
AT1G33560	0.677037	9.44554e-34	0.867475	4.38255e-56	0.607232	9.05037e-28	0.70178	2.88481e-21	0.522503	4.83755e-12	0.601074	5.93669e-16	ADR1	(1 of 5) PTHR23155//PTHR23155:SF543 - LEUCINE-RICH REPEAT-CONTAINING PROTEIN // SUBFAMILY NOT NAMED
AT5G54940	0.898262	1.16668e-33	1.2218	2.10574e-62	1.12405	2.17589e-53	0.841736	3.57561e-75	0.904329	7.70932e-86	1.29642	3.58109e-182		(1 of 1) PTHR10388//PTHR10388:SF16 - EUKARYOTIC TRANSLATION INITIATION FACTOR SUI1 // SUBFAMILY NOT NAMED
AT4G01870	1.58577	1.32378e-33	1.99638	1.00384e-52	1.6598	1.28982e-36	1.64276	1.08536e-19	1.862	9.66312e-25	2.8147	9.66631e-56		(1 of 1) PF00930//PF07676 - Dipeptidyl peptidase IV (DPP IV) N-terminal region (DPPIV_N) // WD40-like Beta Propeller Repeat (PD40)
AT5G27920	-0.912631	1.40462e-33	-0.952278	1.67189e-37	-0.647607	6.34466e-18	-1.26129	6.01764e-80	-0.768054	7.7482e-31	-0.639454	1.73283e-22		(1 of 2) PTHR24006//PTHR24006:SF442 - FAMILY NOT NAMED // PROTEIN GADR-4
AT1G79920	0.629061	1.79207e-33	0.541206	1.43592e-24	0.497506	4.67657e-21	0.403772	1.65891e-09	0.550421	2.13369e-16	0.33209	1.11645e-06		(1 of 2) PTHR19375//PTHR19375:SF190 - HEAT SHOCK PROTEIN 70KDA // SUBFAMILY NOT NAMED
AT5G67480	1.08379	1.86005e-33	1.44686	1.12218e-59	0.851883	7.40513e-21	1.5899	2.98295e-156	1.62645	1.96572e-163	1.99649	2.70353e-251	BT4	(1 of 2) PTHR24413:SF129 - BTB AND MATH DOMAIN-CONTAINING PROTEIN 42
AT5G25930	1.42404	2.16968e-33	1.66972	6.97205e-46	1.03485	1.31659e-17	0.65522	0.0180633	1.26022	1.7054e-06				(1 of 1) PTHR27000//PTHR27000:SF155 - FAMILY NOT NAMED // LEUCINE-RICH REPEAT RECEPTOR-LIKE PROTEIN KINASE-RELATED
AT5G38850	0.893368	2.36218e-33	0.846999	1.94804e-30	0.708285	1.16984e-21	0.425531	1.65535e-09	0.709898	3.41342e-24	0.8276	5.50015e-35		(1 of 67) PTHR11017//PTHR11017:SF20 - LEUCINE-RICH REPEAT-CONTAINING PROTEIN // DISEASE RESISTANCE RPP5 LIKE PROTEIN-RELATED
AT1G13100	-1.31106	2.67169e-33	-1.38726	1.63691e-42	-1.19081	2.73038e-32	-1.71589	4.58899e-77	-1.41407	1.57502e-60	-2.01551	1.6846e-116	CYP71B29	(1 of 16) PTHR24298//PTHR24298:SF144 - FAMILY NOT NAMED // BIFUNCTIONAL DIHYDROCAMALEXATE SYNTHASE/CAMALEXIN SYNTHASE-RELATED
AT2G29550	0.750834	2.67169e-33	0.664537	1.86105e-28	0.651394	1.5883e-27	1.36392	1.12051e-148	0.559852	1.38294e-28	0.728856	8.75821e-49	TUB7	(1 of 4) PTHR11588//PTHR11588:SF97 - TUBULIN // TUBULIN BETA-4 CHAIN-RELATED
AT3G22420	-1.04436	3.03173e-33	-0.842275	6.81738e-21	-0.789907	1.27966e-18	-1.35841	7.65379e-106	-0.961533	1.43717e-45	-1.10338	1.18199e-61	WNK2	(1 of 3) PTHR13902//PTHR13902:SF21 - SERINE/THREONINE-PROTEIN KINASE WNK WITH NO LYSINE -RELATED // SERINE/THREONINE-PROTEIN KINASE WNK1-RELATED
AT1G03495	1.33704	3.65575e-33	1.25753	3.98135e-28	1.30725	1.86161e-31	1.72484	4.35082e-88	1.55147	2.43361e-62	1.49468	1.09308e-65		(1 of 2) PTHR31625:SF2 - COUMAROYL-COA:ANTHOCYANIDIN 3-O-GLUCOSIDE-6''-O-COUMAROYLTRANSFERASE 1-RELATED
AT5G10150	-1.43336	5.64568e-33	-0.644518	3.53551e-09	-0.59685	2.09352e-08	-0.830692	3.23676e-10	-0.477717	0.000312764	-0.66032	1.504e-07		(1 of 1) PTHR31083//PTHR31083:SF6 - FAMILY NOT NAMED // PROTEIN UPSTREAM OF FLC
AT1G59860	2.76962	6.26575e-33	2.21448	1.05798e-17	1.75958	1.0156e-13	2.10825	4.14759e-10	1.47326	6.72235e-05				(1 of 3) PTHR11527:SF158 - 17.6 KDA CLASS I HEAT SHOCK PROTEIN 1-RELATED
AT1G48120	0.932996	6.77573e-33	1.03008	4.92978e-39	0.92297	9.57171e-32	1.09162	1.59544e-41	1.10435	4.39316e-39	0.819288	1.30497e-22		(1 of 1) PF00149//PF10536 - Calcineurin-like phosphoesterase (Metallophos) // Plant mobile domain (PMD)
AT1G62740	0.830163	7.06842e-33	0.838902	2.03019e-32	0.655692	1.67022e-20	0.646193	3.63198e-21	0.73562	1.17556e-25	0.647689	9.16312e-21		(1 of 3) K09553 - stress-induced-phosphoprotein 1 (STIP1)
AT4G26530	-0.991494	8.35835e-33	-1.08456	8.9423e-35	-1.03294	2.02387e-32	-3.83078	5.56359e-78	-3.00178	2.47789e-45	-2.73937	1.52382e-39		(1 of 2) PTHR11627//PTHR11627:SF19 - FRUCTOSE-BISPHOSPHATE ALDOLASE // FRUCTOSE-BISPHOSPHATE ALDOLASE-RELATED
AT1G51680	-1.01445	9.12506e-33	-1.04586	9.4395e-35	-1.03067	2.52671e-33	-0.839368	0.000324267	-0.622002	0.0103838	-2.14669	6.8445e-22	4CL1	(1 of 4) 6.2.1.12//6.2.1.34 - 4-coumarate--CoA ligase / 4-coumaryl-CoA synthetase // Trans-feruloyl-CoA synthase / Trans-feruloyl-CoA synthetase
AT1G10020	1.07836	9.74819e-33	1.19236	9.99392e-44	0.841008	7.97307e-23	1.00702	3.61928e-50	1.01694	2.37683e-56	1.1	3.71596e-72		(1 of 3) PTHR31317//PTHR31317:SF3 - FAMILY NOT NAMED // F2J10.8 PROTEIN-RELATED
AT1G10810	3.38403	1.21179e-32	2.65978	1.21729e-20	3.06736	1.25337e-29	2.21878	7.25992e-11	2.04274	2.74347e-10	2.98863	1.05871e-22		(1 of 2) PTHR11732//PTHR11732:SF12 - ALDO/KETO REDUCTASE // ALDO-KETO REDUCTASE 1-RELATED
AT2G23100	1.23067	1.77115e-32	1.46758	5.83453e-52	1.35775	1.77546e-44	1.20977	8.47484e-31	1.57404	1.86982e-56	1.35205	2.12521e-42		(1 of 126) PTHR32410//PTHR32410:SF152 - FAMILY NOT NAMED // C1 DOMAIN-CONTAINING PROTEIN-RELATED
AT1G10470	0.746902	1.86245e-32	0.449726	8.02932e-12	0.398992	1.47971e-09	0.665673	4.46465e-47	0.811601	1.6444e-66	0.843857	5.3846e-73	ARR4	(1 of 10) K14492 - two-component response regulator ARR-A family (ARR-A)
AT2G01850	-0.849846	2.23172e-32	-0.624053	7.24955e-18	-0.653414	1.0297e-19	-0.150171	0.00941331					EXGT-A3	(1 of 2) PTHR31062:SF44 - XYLOGLUCAN ENDOTRANSGLUCOSYLASE/HYDROLASE PROTEIN 27-RELATED
AT3G50770	-1.67482	3.62471e-32	-1.14346	2.03012e-12	-0.77564	0.000310522	-0.405702	0.00428302			-0.999846	7.81829e-06	CML41	(1 of 1) PTHR10891//PTHR10891:SF568 - EF-HAND CALCIUM-BINDING DOMAIN CONTAINING PROTEIN // CALCIUM-BINDING PROTEIN CML41-RELATED
AT4G31355	1.8048	5.44671e-32	0.94492	7.79744e-10	1.10987	3.11077e-15	1.49653	2.0411e-21	0.738131	1.20527e-07	0.816813	5.03568e-10
AT5G02490	1.09716	6.27133e-32	1.15049	3.57992e-33	1.0164	1.21013e-25					-0.981011	0.00201425		(1 of 4) PTHR19375:SF232 - MEDIATOR OF RNA POLYMERASE II TRANSCRIPTION SUBUNIT 37E-RELATED
AT3G07090	0.851073	7.20548e-32	0.820335	8.9038e-29	0.56697	1.67442e-14	0.262448	0.000441515						(1 of 10) KOG0324 - Uncharacterized conserved protein
AT4G26200	-1.08509	1.36136e-31	-0.870446	1.60223e-21	-1.80569	5.51445e-78	-1.99252	9.03676e-71	-0.813138	5.08463e-13	-1.38282	1.83974e-34	ACS7	(1 of 1) PTHR11751//PTHR11751:SF418 - SUBGROUP I AMINOTRANSFERASE RELATED // 1-AMINOCYCLOPROPANE-1-CARBOXYLATE SYNTHASE 7
AT3G24460	-1.07845	1.38393e-31	-0.604414	1.37843e-09	-0.851875	1.04755e-17	-0.236698	0.00435286	-0.433257	1.10533e-06	-0.752773	8.109e-17		(1 of 5) PTHR10383 - SERINE INCORPORATOR
AT1G33240	-0.885958	1.43074e-31	-0.864615	5.07613e-33	-0.806477	7.0087e-30	-0.759957	2.21558e-20	-0.603946	1.0732e-13	-0.813991	8.4166e-25	GTL1	(1 of 1) PTHR21654//PTHR21654:SF13 - FAMILY NOT NAMED // TRIHELIX TRANSCRIPTION FACTOR GTL1
AT4G31820	-0.925998	1.60095e-31	-1.0473	2.83863e-47	-1.07409	2.03418e-50	-1.52724	1.4497e-77	-1.01563	6.57075e-40	-1.32222	2.92313e-72	ENP	(1 of 1) PTHR32370:SF7 - BTB/POZ DOMAIN-CONTAINING PROTEIN NPY1
AT1G55915	1.58918	2.0604e-31	1.3003	4.11172e-16	1.75333	4.02837e-31	0.861568	4.20609e-06	0.524742	0.0136715				(1 of 1) PTHR23153:SF37 - DNA DAMAGE RESPONSE PROTEIN WSS1
AT5G11740	0.858341	3.01168e-31	0.802695	6.99271e-28	0.911743	8.07211e-37	0.824292	1.28753e-34	0.569526	2.46162e-17	0.260204	0.000155354	AGP15	arabinogalactan protein 15
AT4G39675	1.38092	5.49419e-31	1.05421	8.11727e-19	0.98928	1.6876e-17	1.0015	1.16722e-32	0.966627	2.91004e-31	1.39909	6.29288e-75
AT2G41150	2.02708	6.48489e-31	1.34547	1.0635e-14	1.33756	3.18855e-15	1.95309	1.59394e-30	0.761169	8.50058e-07	1.01645	1.692e-12
AT1G79110	-1.49589	6.83646e-31	-1.05601	1.84687e-16	-1.40731	3.8456e-28	-0.441701	0.000224013	-1.16487	3.64005e-20	-1.85602	2.99287e-44		(1 of 11) K19042 - E3 ubiquitin-protein ligase BOI and related proteins [EC:6.3.2.19] (BOI)
AT5G20700	-0.58526	6.89962e-31	-0.300371	4.55959e-09	-0.306153	1.4419e-09	-0.306505	6.41867e-06			-0.441093	2.5077e-11		(1 of 18) PF04570 - zinc-finger of the FCS-type, C2-C2 (zf-FLZ)
AT1G58190	0.945129	7.18361e-31	0.668492	2.50665e-16	0.571476	1.94335e-12	0.561391	7.59333e-12	0.952514	2.59456e-33	1.01173	2.0219e-39	RLP9	(1 of 9) PTHR27004//PTHR27004:SF29 - FAMILY NOT NAMED // RECEPTOR LIKE PROTEIN 13-RELATED
AT2G47730	0.825326	7.43525e-31	1.28788	5.53795e-74	0.805293	3.37023e-29	1.08121	9.12696e-41	1.34593	7.31375e-62	1.99017	2.67061e-135	GSTF8	(1 of 8) PTHR11260:SF201 - GLUTATHIONE S-TRANSFERASE F14-RELATED
AT3G48740	-0.722665	7.89464e-31	-0.537536	4.60844e-18	-0.535683	4.02424e-18	-1.61251	2.48839e-184	-1.30447	2.49706e-129	-1.84647	5.89458e-259		(1 of 4) PTHR10791//PTHR10791:SF65 - RAG1-ACTIVATING PROTEIN 1 // BIDIRECTIONAL SUGAR TRANSPORTER SWEET11-RELATED
AT4G12390	-1.01421	7.91373e-31	-0.670592	3.86071e-13	-0.605741	4.12598e-11	-0.863165	5.79519e-21	-0.691566	8.3113e-12	-0.972366	3.58892e-23	PME1	(1 of 5) PTHR31080:SF2 - F23N19.14-RELATED
AT4G29190	-1.08635	9.08594e-31	-0.367349	0.000134489	-0.777221	6.0768e-18	-0.523169	8.28255e-12			-0.171862	0.0269173		(1 of 4) KOG1595 - CCCH-type Zn-finger protein
AT3G44110	0.527787	1.18454e-30	0.51335	7.83818e-29	0.406666	1.56864e-18	0.505804	2.5615e-20	0.483464	2.62049e-18	0.421871	2.21141e-14		(1 of 2) K09503 - DnaJ homolog subfamily A member 2 (DNAJA2)
AT5G44575	-0.972104	1.75089e-30	-0.69725	5.69917e-13	-1.10753	5.20063e-31	-1.9088	1.1785e-60	-1.73692	2.65326e-37	-2.7019	9.35351e-80
AT5G35320	1.05382	1.78291e-30	0.824498	1.75702e-16	0.640914	5.57553e-11	0.614443	1.36061e-11	0.504429	3.88162e-07	0.594403	3.20662e-10
AT3G13090	1.88591	2.88193e-30	1.00821	3.78489e-07	1.86883	3.54035e-21								(1 of 4) PTHR24223:SF181 - ABC TRANSPORTER C FAMILY MEMBER 3-RELATED
AT3G02550	-1.0805	3.81819e-30	-1.31929	2.51465e-43	-1.80042	1.93061e-86	-0.856672	3.48929e-17	-1.09132	2.0114e-25	-1.30717	2.06212e-41	LBD41	(1 of 1) PTHR31304//PTHR31304:SF8 - FAMILY NOT NAMED // LOB DOMAIN-CONTAINING PROTEIN 41
AT5G62470	1.04549	3.95067e-30	0.511381	2.45346e-08	0.455949	9.13909e-07	0.237513	0.0159887					MYB96	(1 of 3) PTHR10641//PTHR10641:SF491 - MYB-LIKE DNA-BINDING PROTEIN MYB // MYB TRANSCRIPTION FACTOR
AT3G24500	1.34611	4.0075e-30	1.15645	3.52505e-22	0.954	6.74501e-16							MBF1C	(1 of 1) PTHR10245//PTHR10245:SF33 - ENDOTHELIAL DIFFERENTIATION-RELATED FACTOR 1 MULTIPROTEIN BRIDGING FACTOR 1 // SUBFAMILY NOT NAMED
AT2G39400	-0.889603	8.15418e-30	-0.367842	1.77573e-06	-0.695978	5.01503e-21	-0.630066	6.80389e-18			-0.324258	4.84955e-06		(1 of 5) PTHR11614:SF92 - ALPHA/BETA-HYDROLASES SUPERFAMILY PROTEIN-RELATED
AT3G13620	-1.27982	8.43161e-30	-1.08669	7.884e-18	-1.33546	1.8438e-27	-1.77882	6.35627e-64	-1.31275	5.44304e-27	-1.73743	5.39034e-44		(1 of 1) PTHR11785//PTHR11785:SF378 - AMINO ACID TRANSPORTER // SUBFAMILY NOT NAMED
AT5G02500	0.563924	9.55751e-30	0.390836	1.57907e-14	0.302802	4.09313e-09	0.391946	1.21338e-13	0.302581	1.92908e-08			HSC70-1	(1 of 4) PTHR19375:SF232 - MEDIATOR OF RNA POLYMERASE II TRANSCRIPTION SUBUNIT 37E-RELATED
AT4G37310	-0.900247	9.55751e-30	-0.836957	5.83339e-26	-0.802157	9.77322e-24	-0.820319	1.25477e-13	-0.55325	2.53002e-06	-1.31136	2.7654e-31	CYP81H1	(1 of 6) 1.14.13.89 - Isoflavone 2'-hydroxylase / Isoflavone 2'-monooxygenase
AT4G03510	-1.07949	1.20835e-29	-0.738289	2.90519e-15	-0.864384	1.02803e-20	-1.05509	1.83712e-42	-0.605879	5.74477e-15	-0.66819	1.82423e-19	RMA1	(1 of 6) K10666 - E3 ubiquitin-protein ligase RNF5 (RNF5)
AT5G22060	0.605386	1.32374e-29	0.66885	3.16484e-35	0.610139	7.64346e-30	0.640702	5.58999e-21	0.5709	1.91304e-16	0.606029	1.05898e-18	J2	(1 of 2) K09503 - DnaJ homolog subfamily A member 2 (DNAJA2)
AT3G46090	-2.06833	1.65178e-29	-1.54191	1.12631e-13	-1.99389	2.48013e-21	-1.63203	1.21716e-30	-1.35327	4.43189e-13	-1.46641	2.35125e-15	ZAT7	(1 of 4) PTHR26374//PTHR26374:SF162 - FAMILY NOT NAMED // C2H2-TYPE ZINC FINGER FAMILY PROTEIN-RELATED
AT3G51180	1.57784	1.65524e-29	1.58386	1.87701e-26	1.92653	6.61951e-44	-0.361432	0.0455213						(1 of 3) PTHR33400:SF2 - ZINC FINGER CCCH DOMAIN-CONTAINING PROTEIN 45-RELATED
AT1G76690	1.70575	1.79045e-29	2.99569	3.39712e-67	1.66871	5.19055e-24	2.61959	6.59477e-166	3.21939	2.67367e-135	4.15493	1.58439e-299	OPR2	(1 of 6) 1.3.1.42 - 12-oxophytodienoate reductase
AT4G27900	-1.30578	1.92531e-29	-1.25948	2.92593e-29	-1.68097	5.27665e-51	-1.71897	6.64286e-44	-1.75287	1.20429e-43	-1.71864	9.46454e-49		(1 of 2) PTHR31717//PTHR31717:SF2 - FAMILY NOT NAMED // CCT MOTIF FAMILY PROTEIN
AT5G67310	6.55842	2.28791e-29	4.94139	9.2096e-27	5.84945	3.52009e-49	3.31148	8.52869e-09	3.60009	2.8591e-09	5.36296	3.16489e-36	CYP81G1	(1 of 249) PF00067 - Cytochrome P450 (p450)
AT3G62420	0.695228	2.49971e-29	0.701895	1.53119e-30	0.859814	3.2012e-46	0.528174	3.3559e-28	0.64782	1.01881e-42	1.00037	5.31692e-106	BZIP53	(1 of 1) PTHR22952//PTHR22952:SF146 - CAMP-RESPONSE ELEMENT BINDING PROTEIN-RELATED // BZIP TRANSCRIPTION FACTOR-LIKE PROTEIN
AT5G17860	-1.0038	2.59968e-29	-1.00513	6.33868e-27	-1.90846	5.5701e-89	-0.537036	1.34404e-07			-0.324667	0.00287499	CAX7	(1 of 1) PTHR12266//PTHR12266:SF2 - NA+/CA2+ K+ INDEPENDENT EXCHANGER // CATION/CALCIUM EXCHANGER 1
AT4G20830	0.890814	5.56271e-29	0.780925	6.90547e-22	0.342844	0.000159036	1.41476	4.23441e-10	1.45389	1.81403e-10	1.13239	7.70797e-07		(1 of 5) PTHR32448:SF34 - F22M8.11 PROTEIN-RELATED
AT2G36750	0.795623	5.57778e-29	0.877326	1.78492e-29	0.223059	0.0130612	1.11644	2.55369e-46	1.35192	1.29052e-56	2.05426	2.91715e-133	UGT73C1	(1 of 7) K13496 - UDP-glucosyl transferase 73C [EC:2.4.1.-] Glc - brassinosteroid (UGT73C)
AT1G66230	-1.31829	6.15366e-29	-0.33168	0.00610993	-0.80177	1.75002e-13	-0.66651	3.73809e-08			-0.613494	1.72994e-07	MYB20	(1 of 3) PTHR10641:SF498 - MYB TRANSCRIPTION FACTOR
AT3G04730	0.555883	6.44116e-29	0.659428	1.03214e-41	0.392296	2.24021e-15	0.444009	1.14099e-21	0.615712	1.73355e-40	0.761966	1.76308e-64	IAA16	(1 of 1) PTHR31734//PTHR31734:SF28 - FAMILY NOT NAMED // AUXIN-RESPONSIVE PROTEIN IAA16
AT1G70290	-0.658711	1.06006e-28	-0.392879	6.56187e-11	-0.593882	2.95895e-24	-0.552524	1.9661e-29					TPS8	(1 of 3) PTHR10788:SF14 - ALPHA,ALPHA-TREHALOSE-PHOSPHATE SYNTHASE [UDP-FORMING] 10-RELATED
AT5G05410	1.51141	1.15713e-28	1.32823	4.45295e-22	1.26301	3.54966e-20					0.608337	7.71061e-09	DREB2A	(1 of 5) PTHR31241:SF2 - DEHYDRATION-RESPONSIVE ELEMENT-BINDING PROTEIN 2A-RELATED
AT5G60450	-0.685861	1.2731e-28	-0.534378	4.82844e-18	-0.573477	5.61834e-21	-0.605756	1.75261e-28	-0.454096	1.13343e-15	-0.798731	6.52458e-47	ARF4	(1 of 1) PTHR31384//PTHR31384:SF20 - FAMILY NOT NAMED // AUXIN RESPONSE FACTOR 4
AT1G36370	-0.93594	1.28334e-28	-0.62006	6.97213e-13	-0.773311	9.69865e-20			0.61268	3.63842e-05	0.583532	7.37409e-05	SHM7	(1 of 2) PTHR11680:SF7 - SERINE HYDROXYMETHYLTRANSFERASE 6-RELATED
AT1G64170	-1.03149	1.3696e-28	-1.12335	1.97823e-35	-1.24873	1.44721e-43	-1.88233	1.67656e-21	-1.39668	2.30416e-12	-2.87163	7.30434e-49	CHX16	(1 of 1) PTHR32468:SF0 - K(+)/H(+) ANTIPORTER 1
AT1G10657	-1.89399	1.37665e-28	-1.56183	2.29937e-24	-1.15305	4.15507e-13	-1.53441	9.25034e-17	-1.7584	3.93134e-22	-1.58428	5.74431e-18		(1 of 13) 3.4.17.23 - Angiotensin-converting enzyme 2 / Angiotensin converting enzyme-2
AT1G71490	1.8845	1.57228e-28	1.01444	2.9708e-07	1.33109	1.66273e-14					0.448411	0.0349631		(1 of 185) PF01535//PF13041 - PPR repeat (PPR) // PPR repeat family (PPR_2)
AT1G61100	0.709296	2.12262e-28	0.677775	2.91922e-26	0.499164	6.75365e-15	0.604229	2.33455e-26	0.955923	1.14959e-65	0.99556	1.87324e-74		(1 of 1) PTHR31008//PTHR31008:SF6 - COP1-INTERACTING PROTEIN-RELATED // CSL1
AT4G27730	-0.899767	2.13587e-28	-0.939157	4.39109e-33	-1.14584	1.07976e-47	-1.22408	6.25156e-86	-1.28018	4.77961e-106	-2.33156	0	OPT6	(1 of 3) PTHR22601:SF22 - OLIGOPEPTIDE TRANSPORTER 6-RELATED
AT5G40390	0.709676	2.21091e-28	0.764774	3.13719e-38	0.404059	5.30436e-11			0.260549	0.000577949	-0.367151	9.54451e-07	SIP1	(1 of 1) PTHR31268//PTHR31268:SF2 - FAMILY NOT NAMED // GALACTINOL--SUCROSE GALACTOSYLTRANSFERASE 5-RELATED
AT3G09650	-0.576161	2.29573e-28	-0.439741	1.29658e-15	-0.550549	1.49053e-22	-1.16677	6.25841e-54	-0.596303	5.90509e-14	-0.880959	2.79638e-28	HCF152	(1 of 10) PF13041//PF13812 - PPR repeat family (PPR_2) // Pentatricopeptide repeat domain (PPR_3)
AT5G54300	0.90399	2.72799e-28	0.778551	4.02557e-22	0.452449	1.00127e-07	0.68178	6.75116e-17	0.758833	1.10943e-19	0.843123	1.5287e-26		(1 of 1) PTHR33098:SF11 - COTTON FIBER EXPRESSED PROTEIN 1-LIKE PROTEIN
AT3G01480	-0.467115	2.75531e-28	-0.362976	1.24147e-16	-0.302998	7.50254e-12	-0.980392	2.32617e-106	-0.769766	3.60805e-61	-0.688582	5.34375e-50	38	(1 of 1) PTHR11071:SF236 - PEPTIDYL-PROLYL CIS-TRANS ISOMERASE CYP38, CHLOROPLASTIC
AT4G13830	-0.890142	2.91304e-28	-1.0368	1.03266e-39	-1.23839	2.66965e-56	-0.990123	9.78866e-40	-0.73864	6.6358e-22	-0.910139	4.10558e-34	J20	(1 of 1) PTHR24078//PTHR24078:SF222 - DNAJ HOMOLOG SUBFAMILY C MEMBER // SUBFAMILY NOT NAMED
AT4G14540	-0.914843	3.52072e-28	-0.41314	1.32814e-06	-0.364982	9.99449e-06	-0.913999	2.9107e-23	-0.35168	0.000547294	-0.334345	0.000383798	NF-YB3	(1 of 3) PTHR11064//PTHR11064:SF27 - CCAAT-BINDING TRANSCRIPTION FACTOR-RELATED // NUCLEAR TRANSCRIPTION FACTOR Y SUBUNIT B-2-RELATED
AT5G38860	1.20067	5.31892e-28	0.847089	9.79183e-14	0.752703	2.48394e-12	0.356671	0.0080333			0.840013	4.12756e-13	BIM3	(1 of 1) PTHR12565:SF85 - TRANSCRIPTION FACTOR BIM3
AT5G01270	0.712383	5.54914e-28	0.564148	9.34086e-17	0.445807	3.69623e-11	0.32306	1.88704e-05	0.219601	0.00853213	0.234849	0.00282017	CPL2	(1 of 1) PTHR23081:SF1 - RNA POLYMERASE II C-TERMINAL DOMAIN PHOSPHATASE-LIKE 2
AT1G01300	-0.843254	6.43738e-28	-0.642362	4.33609e-19	-0.533709	3.54006e-13	-0.529061	1.91391e-12	-0.471519	1.91818e-11	-0.546091	1.28731e-14		(1 of 2) PTHR13683:SF308 - ASPARTYL PROTEASE-RELATED
AT5G45430	-0.555391	6.74579e-28	-0.368774	1.81499e-12	-0.388409	5.12396e-14	-0.445754	9.85425e-32	-0.152687	0.000209174	-0.332869	8.36475e-18		(1 of 3) K08829 - male germ cell-associated kinase [EC:2.7.11.22] (MAK)
AT5G61270	-1.13273	7.01329e-28	-0.798024	4.6502e-15	-0.641713	1.50123e-10	-0.415223	9.95536e-07	-0.548283	1.20162e-10	-0.667677	1.1557e-16	PIF7	(1 of 1) PTHR12565:SF165 - TRANSCRIPTION FACTOR PIF7
AT1G17100	-0.665114	7.86351e-28	-0.456456	6.50995e-13	-0.517	2.053e-16	-1.00767	7.21452e-46	-0.616015	8.60032e-17	-0.897121	1.10096e-34		(1 of 3) PTHR11220:SF25 - F3F9.4
AT2G26980	0.760758	7.97924e-28	1.51248	3.14041e-108	1.44512	2.50597e-99	1.94692	2.48323e-290	2.41334	0	2.6134	0	CIPK3	(1 of 2) PTHR24343:SF189 - CBL-INTERACTING SERINE/THREONINE-PROTEIN KINASE 3
AT3G47160	-0.892541	1.05068e-27	-0.720676	1.16921e-19	-0.773991	3.27828e-23	-0.971272	2.94724e-37	-0.709282	2.92139e-20	-0.451973	5.67371e-10		(1 of 2) PTHR15315//PTHR15315:SF28 - RING FINGER PROTEIN 41, 151 // RING/U-BOX DOMAIN-CONTAINING PROTEIN
AT1G70820	-0.646363	1.51778e-27	-0.608158	1.78697e-22	-0.610502	5.51571e-23	-0.792034	1.74082e-25	-0.338269	4.21326e-05	-0.503776	1.88757e-10		(1 of 1) PTHR22573//PTHR22573:SF32 - PHOSPHOHEXOMUTASE FAMILY MEMBER // SUBFAMILY NOT NAMED
AT4G28350	-1.3529	1.66776e-27	-1.63376	2.95806e-37	-1.71689	8.73249e-39	-2.49404	1.22768e-37	-1.64903	9.04525e-17	-2.05534	6.9601e-28		(1 of 2) PTHR27007//PTHR27007:SF9 - FAMILY NOT NAMED // L-TYPE LECTIN-DOMAIN CONTAINING RECEPTOR KINASE VII.1-RELATED
AT4G17245	-0.829971	2.09159e-27	-0.379926	8.35515e-07	-0.867906	2.21511e-32	-0.278819	0.000296419						(1 of 6) PTHR14155//PTHR14155:SF74 - RING FINGER DOMAIN-CONTAINING // RING-H2 FINGER PROTEIN ATL45-RELATED
AT2G14080	-0.575592	2.11093e-27	-0.425635	1.66498e-16	-0.527678	2.46246e-25	-1.41399	1.41522e-88	-0.804115	1.4203e-30	-1.07314	4.23063e-56		(1 of 67) PTHR11017//PTHR11017:SF20 - LEUCINE-RICH REPEAT-CONTAINING PROTEIN // DISEASE RESISTANCE RPP5 LIKE PROTEIN-RELATED
AT4G25670	0.690302	2.11093e-27	0.514604	9.51268e-15	0.172533	0.0223204	0.716569	2.2757e-23	0.580911	2.98207e-14	0.896798	1.79602e-35
AT1G22640	-1.03377	6.15337e-27	-0.897732	3.68989e-24	-0.927248	1.67543e-26	-0.908551	2.85832e-24	-0.85346	9.61001e-23	-0.763479	5.8664e-21	MYB3	(1 of 2) PTHR10641//PTHR10641:SF643 - MYB-LIKE DNA-BINDING PROTEIN MYB // MYB TRANSCRIPTION FACTOR-RELATED
AT4G00150	-0.982047	7.2365e-27	-0.757444	2.64587e-20	-0.648606	1.34859e-15	-0.317723	0.000534368	-0.209334	0.0240002	-0.544912	1.17636e-10	HAM3	(1 of 3) PTHR31636//PTHR31636:SF11 - FAMILY NOT NAMED // SCARECROW-LIKE PROTEIN 22-RELATED
AT4G19160	-0.698797	7.88194e-27	-0.975318	5.57263e-53	-0.95325	3.07026e-51	-1.49959	9.76295e-95	-1.40726	6.63677e-84	-1.41505	9.45845e-90		(1 of 1) PF13369 - Transglutaminase-like superfamily (Transglut_core2)
AT3G19850	-1.1617	8.60715e-27	-1.07015	7.5072e-32	-1.01246	1.02013e-28	-1.58462	2.17946e-45	-1.44373	1.64165e-42	-1.40819	4.54733e-44		(1 of 24) PF00651//PF03000 - BTB/POZ domain (BTB) // NPH3 family (NPH3)
AT2G40850	1.67947	1.10835e-26	0.957918	2.79339e-09	1.19091	1.52177e-13	0.899937	8.79079e-08			0.721966	1.23566e-05	PI4K GAMMA 1	(1 of 3) PTHR15245:SF23 - PHOSPHATIDYLINOSITOL 4-KINASE GAMMA 1-RELATED
AT3G04800	3.50453	1.20436e-26	2.38815	4.10466e-09	3.29825	6.05568e-21							TIM23-3	(1 of 3) K17794 - mitochondrial import inner membrane translocase subunit TIM23 (TIM23)
AT1G63180	0.792898	1.29086e-26	0.450207	2.29944e-09	0.481323	3.52724e-11	0.830306	8.3645e-37	0.705361	3.27103e-26	1.25169	2.89313e-91	UGE3	(1 of 2) PTHR10366//PTHR10366:SF331 - NAD DEPENDENT EPIMERASE/DEHYDRATASE // BIFUNCTIONAL UDP-GLUCOSE 4-EPIMERASE AND UDP-XYLOSE 4-EPIMERASE 1
AT4G30310	-0.605504	1.65053e-26	-0.566667	6.87761e-22	-0.70069	3.13591e-31	-0.875325	4.12156e-48	-0.59379	5.12917e-21	-0.719138	5.23299e-30		(1 of 1) 2.7.1.16 - Ribulokinase / L-ribulokinase
AT3G02380	-0.891567	1.75436e-26	-0.692155	2.12432e-16	-0.557034	3.66554e-11	-0.937885	6.40152e-30	-0.608269	2.91209e-12	-0.614874	2.08832e-13	COL2	(1 of 3) PTHR31319//PTHR31319:SF10 - FAMILY NOT NAMED // ZINC FINGER PROTEIN CONSTANS-RELATED
AT4G28270	-1.0493	1.8406e-26	-0.866585	1.20066e-20	-0.991085	3.02309e-27	-1.2945	5.82379e-46	-1.25028	4.51193e-46	-1.13314	1.71891e-41	RMA2	(1 of 6) K10666 - E3 ubiquitin-protein ligase RNF5 (RNF5)
AT4G37925	-0.804045	2.38961e-26	-0.747352	2.54614e-21	-0.765159	5.25011e-23	-1.91505	4.09016e-160	-1.68497	5.5589e-99	-1.6132	2.58777e-104		(1 of 1) PF10664 - Cyanobacterial and plastid NDH-1 subunit M (NdhM)
AT1G64563	1.51785	2.46711e-26	0.950994	1.98448e-10	0.711665	5.92495e-08	1.28385	4.49926e-21	0.939048	1.13202e-11	1.27415	9.82251e-29
AT3G46640	0.715892	3.1513e-26	0.587679	7.85581e-19	0.542401	8.70192e-17	0.931958	5.81159e-43	1.11587	1.09964e-63	1.34068	6.07633e-98	PCL1	(1 of 3) PTHR31442//PTHR31442:SF6 - FAMILY NOT NAMED // DNA-BINDING DOMAIN-CONTAINING PROTEIN-RELATED
AT5G64850	-0.812319	3.86637e-26	-0.355588	5.67487e-06	-0.569093	2.97197e-14	-0.169532	0.013148	-0.192497	0.00536975	-0.153764	0.0243183		(1 of 12) PF05627 - Cleavage site for pathogenic type III effector avirulence factor Avr
AT1G66920	-0.785738	4.24433e-26	-0.615502	2.04603e-15	-1.02186	1.65927e-38	-2.05893	2.71948e-28	-1.96013	1.47736e-24	-3.09841	1.83563e-57		(1 of 12) PTHR27009//PTHR27009:SF21 - FAMILY NOT NAMED // PR5-LIKE RECEPTOR KINASE-RELATED
AT5G41360	0.819249	4.78615e-26	0.745037	9.42879e-22	0.616209	2.79668e-15	0.93314	6.0255e-37	0.761256	1.71462e-22	0.885652	1.03635e-33	XPB2	(1 of 2) K10843 - DNA excision repair protein ERCC-3 (ERCC3, XPB)
AT4G11660	1.06434	4.92786e-26	0.619435	8.08401e-09	0.582385	2.44407e-08							AT-HSFB2B	(1 of 1) PTHR10015//PTHR10015:SF169 - HEAT SHOCK TRANSCRIPTION FACTOR // HEAT STRESS TRANSCRIPTION FACTOR B-2B
AT5G52250	-0.89427	7.82192e-26	-0.199845	0.0304944			-0.633388	1.33775e-18	-0.170121	0.0266988				(1 of 1) KOG0641 - WD40 repeat protein
AT2G01860	1.00912	7.82192e-26	1.03116	1.63226e-27	1.1141	8.47609e-34	1.21027	1.45581e-56	1.20873	1.12603e-55	1.0418	1.67144e-44	EMB975	(1 of 14) PF01535//PF13812 - PPR repeat (PPR) // Pentatricopeptide repeat domain (PPR_3)
AT3G50740	-0.764014	7.87201e-26	-0.802038	2.97435e-29	-0.933335	3.79238e-39	-1.30515	1.46569e-63	-0.696287	3.06039e-19	-1.45452	1.06589e-80	UGT72E1	(1 of 3) K12356 - coniferyl-alcohol glucosyltransferase (UGT72E)
AT2G26080	-0.486842	9.78752e-26	-0.550486	1.24904e-32	-0.56976	6.01453e-35	-1.23534	2.22997e-131	-0.773837	1.86406e-51	-0.793878	1.96098e-54	GLDP2	(1 of 1) PTHR11773//PTHR11773:SF4 - GLYCINE DEHYDROGENASE // SUBFAMILY NOT NAMED
AT3G28210	1.77325	1.92386e-25	1.12287	7.24592e-10	0.641589	0.000626597	2.10356	2.70086e-70	1.73888	9.45736e-44	2.5124	2.54786e-94	PMZ	(1 of 1) PTHR14677//PTHR14677:SF2 - ARSENITE INDUCUBLE RNA ASSOCIATED PROTEIN AIP-1-RELATED // AN1-TYPE ZINC FINGER PROTEIN 1
AT1G48300	-0.551762	2.46094e-25	-0.520149	8.43167e-23	-0.705092	7.50945e-42	-0.945412	5.46338e-66	-0.532808	2.07275e-21	-0.200719	0.000444391		(1 of 1) PTHR11780//PTHR11780:SF8 - NADH-UBIQUINONE OXIDOREDUCTASE FLAVOPROTEIN 1 NDUFV1
AT4G14950	0.733932	2.83907e-25	0.74905	1.59461e-25	0.679839	1.84478e-22	1.0164	2.69522e-36	0.748391	4.96343e-19	0.864173	5.68433e-27		(1 of 1) KOG1109 - Vacuole membrane protein VMP1
AT4G30110	2.67334	3.41443e-25	0.937692	0.00180885	1.92655	1.45273e-13							HMA2	(1 of 1) 3.6.3.3//3.6.3.5 - Cadmium-exporting ATPase / Cd(2+)-exporting ATPase // Zinc-exporting ATPase / Zn(2+)-exporting ATPase
AT3G19450	-0.671761	4.65016e-25	-0.5654	5.4273e-18	-0.520297	2.72408e-15	-0.796821	1.53962e-35	-0.553341	2.61059e-17	-1.0477	3.80118e-59	ATCAD4	(1 of 2) PTHR11695:SF574 - CINNAMYL ALCOHOL DEHYDROGENASE 4-RELATED
AT5G16540	-0.811325	5.10567e-25	-0.795023	1.39266e-26	-0.889849	1.09481e-33	-1.63815	1.16495e-77	-1.2604	5.56106e-50	-1.05484	1.59793e-39	ZFN3	(1 of 1) PTHR12506//PTHR12506:SF21 - PROTEIN PHOSPHATASE RELATED // SUBFAMILY NOT NAMED
AT4G28070	1.88651	5.33735e-25			1.05641	8.22448e-09								(1 of 2) PTHR12169:SF6 - LACTATION ELEVATED PROTEIN 1
AT5G20790	-1.65998	5.37434e-25	-1.38149	2.11965e-14	-2.37852	8.68635e-33	-0.949633	1.15176e-08	-0.62332	0.00187116	-0.998626	1.3748e-07
AT5G60280	1.14763	5.37434e-25	0.769701	1.81193e-11	0.595504	4.35654e-07	0.562275	2.10187e-05	0.525886	6.52854e-05	0.847511	5.6247e-13		(1 of 21) PTHR27007:SF63 - L-TYPE LECTIN-DOMAIN CONTAINING RECEPTOR KINASE I.1-RELATED
AT5G49920	7.96512	6.61363e-25	5.1217	1.16771e-12	5.40015	3.15804e-34	2.93737	0.000427114			4.23166	4.28401e-05		(1 of 38) PF00564 - PB1 domain (PB1)
AT4G09000	0.492292	6.64588e-25	0.577608	7.64174e-35	0.756769	4.14067e-60	1.07848	1.40631e-104	0.955375	7.29116e-82	0.866323	1.6225e-68	GRF1	(1 of 4) PTHR18860//PTHR18860:SF26 - 14-3-3 PROTEIN // SUBFAMILY NOT NAMED
AT2G41700	-0.64621	6.95427e-25	-0.558275	1.71528e-18	-0.669959	1.69438e-26	-1.18754	6.18049e-127	-0.550074	2.04263e-27	-1.10476	8.71927e-107	ABCA1	(1 of 1) PTHR19229//PTHR19229:SF36 - ATP-BINDING CASSETTE TRANSPORTER SUBFAMILY A ABCA // PROTEIN ABT-4
AT3G15030	-1.07443	7.35411e-25	-0.787737	2.53008e-13	-1.15333	2.28517e-29	-0.563851	2.40647e-07	-0.432268	0.000178826	-1.27255	3.85903e-33	TCP4	(1 of 3) PTHR31072:SF3 - TRANSCRIPTION FACTOR TCP10-RELATED
AT1G30070	1.05777	8.08177e-25	1.04602	8.29637e-19	0.773418	2.53533e-10	0.641314	8.46475e-11	0.649708	3.92346e-08	0.939609	6.68402e-15		(1 of 1) K04507 - calcyclin binding protein (CACYBP, SIP)
AT2G37130	-0.936689	8.39019e-25	-1.13659	8.54884e-37	-1.17907	3.68437e-39	-2.04699	6.43734e-112	-1.81377	5.04391e-89	-2.10283	4.07161e-119		(1 of 1) PTHR31235//PTHR31235:SF11 - FAMILY NOT NAMED // PEROXIDASE 21
AT2G24490	1.46941	8.58607e-25			0.675941	1.42758e-05	0.45179	0.0114845	-0.401057	0.0329924			RPA2	(1 of 2) K10739 - replication factor A2 (RFA2, RPA2)
AT5G60710	-0.736232	1.03469e-24	-0.560328	1.68934e-15	-0.536453	9.39461e-15	-0.393192	8.37033e-09			-0.459068	1.94136e-12		(1 of 4) PTHR10579//PTHR10579:SF61 - CALCIUM-ACTIVATED CHLORIDE CHANNEL REGULATOR // C3H4 TYPE ZINC FINGER PROTEIN-RELATED
AT1G65960	-0.452853	1.34369e-24	-0.371253	1.43766e-17	-0.43852	1.2197e-24	-0.671986	6.88397e-49	-0.45051	5.85729e-23	-0.804681	1.03645e-72	GAD2	(1 of 5) K01580 - glutamate decarboxylase (E4.1.1.15, gadB, gadA, GAD)
AT4G03490	2.50455	1.38257e-24	1.70556	5.77913e-14	1.88532	9.19815e-18	1.70348	3.27293e-08	0.80075	0.00543857	1.26935	2.49735e-06		(1 of 11) PTHR24177//PTHR24177:SF52 - FAMILY NOT NAMED // ANKYRIN REPEAT FAMILY PROTEIN-RELATED
AT5G49730	-1.05122	1.44307e-24	-1.07991	1.4674e-22	-1.07532	5.99324e-23	-2.50264	4.11578e-29	-2.19834	1.01702e-20	-2.7382	7.92575e-32	FRO6	(1 of 8) 1.16.1.7 - Ferric-chelate reductase (NADH) / NADH:Fe(3+)-EDTA reductase
AT1G66580	0.512927	1.46261e-24	0.477011	2.27711e-20	0.382287	1.70106e-13	1.53619	4.94445e-130	1.06009	3.40396e-60	2.13938	2.61893e-248	SAG24	(1 of 3) K02866 - large subunit ribosomal protein L10e (RP-L10e, RPL10)
AT5G18370	1.36626	1.72327e-24	0.417845	0.00635022	0.621306	3.71009e-06					-0.439224	0.000428458		(1 of 67) PTHR11017//PTHR11017:SF20 - LEUCINE-RICH REPEAT-CONTAINING PROTEIN // DISEASE RESISTANCE RPP5 LIKE PROTEIN-RELATED
AT4G15410	0.771426	1.94115e-24	0.678305	9.8094e-19	0.630866	1.26111e-17	0.390383	5.67155e-06	0.393271	5.25229e-06	0.406181	8.0828e-07	PUX5	(1 of 1) PF00789//PF08059//PF14555 - UBX domain (UBX) // SEP domain (SEP) // UBA-like domain (UBA_4)
AT4G19110	-0.38902	2.0402e-24	-0.420476	2.89495e-28	-0.341971	3.48585e-19	-0.25991	5.68407e-09	-0.306005	1.18906e-11	-0.246375	3.50152e-08		(1 of 1) KOG0661 - MAPK related serine/threonine protein kinase
AT2G26180	2.04176	2.62481e-24	0.963459	1.75788e-06	1.34348	6.88964e-12							6	(1 of 56) PF00612 - IQ calmodulin-binding motif (IQ)
AT2G33710	1.2805	2.71937e-24	1.15415	4.60239e-19	1.00183	3.35554e-14			0.474011	0.0255161				(1 of 141) PF00847 - AP2 domain (AP2)
AT2G34620	-1.33085	2.89457e-24	-1.49361	2.1908e-33	-1.16812	1.08949e-21	-2.64695	3.41656e-87	-1.79191	1.58326e-45	-1.55657	1.6737e-39		(1 of 1) PTHR13068:SF6 - MITOCHONDRIAL TRANSCRIPTION TERMINATION FACTOR FAMILY PROTEIN
AT1G25550	-0.806227	2.96125e-24			-0.229632	0.00841413			0.715736	5.81733e-24	0.600089	1.14935e-17		(1 of 4) PTHR31003:SF4 - GENOMIC DNA, CHROMOSOME 3, TAC CLONE:K13N2-RELATED
AT5G25460	-0.883447	3.09287e-24	-0.593626	2.63779e-13	-0.288531	0.000684338	-0.783449	3.29746e-19	-0.846466	1.18485e-24	-0.986399	8.17109e-34		(1 of 10) PF04862 - Protein of unknown function (DUF642) (DUF642)
AT1G15380	1.33102	3.37681e-24	0.905248	1.61149e-11	0.900941	1.30339e-11	0.697875	3.86682e-22	1.25132	4.61474e-67	1.35166	1.89189e-84		(1 of 2) PTHR10374//PTHR10374:SF18 - LACTOYLGLUTATHIONE LYASE GLYOXALASE I // SUBFAMILY NOT NAMED
AT5G04220	-0.866845	3.49261e-24	-0.964758	1.76186e-30	-1.17473	1.13818e-43	-0.755239	1.00748e-19	-1.01727	6.79708e-31	-1.66065	4.3075e-79	SYTC	(1 of 1) PTHR10774:SF62 - SYNAPTOTAGMIN-3
AT4G17090	-0.724321	3.49659e-24	-0.59992	1.63845e-16	-0.709508	8.18685e-23	-0.654232	1.69494e-32	-0.357821	6.83448e-10	-0.671081	1.557e-32	CT-BMY	(1 of 4) K01177 - beta-amylase (E3.2.1.2)
AT3G46080	1.73242	3.50599e-24	2.21616	7.80146e-29	2.44154	4.57814e-28	1.62649	9.70323e-20	1.91745	8.47601e-18	3.13309	1.21216e-39		(1 of 4) PTHR26374//PTHR26374:SF162 - FAMILY NOT NAMED // C2H2-TYPE ZINC FINGER FAMILY PROTEIN-RELATED
AT5G18360	1.36085	3.66976e-24			0.364828	0.0168332	-0.379881	0.0172707	-0.367435	0.0214054	-0.725964	1.07792e-06		(1 of 67) PTHR11017//PTHR11017:SF20 - LEUCINE-RICH REPEAT-CONTAINING PROTEIN // DISEASE RESISTANCE RPP5 LIKE PROTEIN-RELATED
AT2G29320	-0.713073	3.71998e-24	-0.543797	9.17696e-14	-0.725402	9.8146e-23	-1.09288	4.80082e-60	-0.928984	6.34355e-40	-1.46455	2.18413e-91		(1 of 7) PTHR24322:SF623 - NAD(P)-BINDING ROSSMANN-FOLD SUPERFAMILY PROTEIN-RELATED
AT5G51451	3.5123	4.49209e-24											RGF5
AT5G48530	1.18317	6.83807e-24	1.19891	7.42314e-23	0.703561	4.70465e-08					-0.591565	0.000338658		(1 of 2) PTHR36031:SF1 - F21O3.15 PROTEIN
AT3G62410	-0.611838	6.88887e-24	-0.493395	6.34406e-15	-0.519148	1.45132e-16	-2.15196	1.34332e-187	-1.28651	2.79004e-64	-1.16053	4.32193e-54	CP12-2	(1 of 2) PTHR33921//PTHR33921:SF2 - FAMILY NOT NAMED // CALVIN CYCLE PROTEIN CP12-1, CHLOROPLASTIC-RELATED
AT5G13990	2.54587	7.17114e-24	1.85521	1.49205e-15	1.6674	1.6305e-13	1.89905	6.92714e-09	1.50769	6.90591e-07	1.74235	1.92947e-10	EXO70C2	(1 of 2) PTHR12542//PTHR12542:SF15 - EXOCYST COMPLEX PROTEIN EXO70 // EXOCYST SUBUNIT EXO70 FAMILY PROTEIN C1-RELATED
AT4G23570	0.72164	7.21316e-24	0.882734	1.28001e-33	0.777196	7.85348e-27	-0.404441	2.57084e-07	-0.208782	0.0161041	-0.549798	3.07492e-12	SGT1A	(1 of 2) K12795 - suppressor of G2 allele of SKP1 (SUGT1, SGT1)
AT5G48390	4.835	7.76965e-24	2.5757	3.28256e-10	2.72111	4.64671e-11	3.50695	7.13175e-18	1.88365	0.000197254	3.52435	6.10034e-20		(1 of 1) PTHR31791//PTHR31791:SF8 - FAMILY NOT NAMED // ZIP4-LIKE PROTEIN
AT3G26740	-0.752089	8.46554e-24	-0.97631	1.03266e-39	-0.712389	1.41726e-21	-1.60737	3.22429e-209	-1.34954	1.61002e-144	-1.31806	5.98016e-145	CCL	(1 of 1) PTHR36762:SF2 - A.THALIANA MRNA (ORF19) FROM CHROMOSOME III
AT5G46450	0.450175	1.06604e-23	0.358588	6.64797e-15	0.12103	0.0190243	-0.347475	4.26219e-11						(1 of 67) PTHR11017//PTHR11017:SF20 - LEUCINE-RICH REPEAT-CONTAINING PROTEIN // DISEASE RESISTANCE RPP5 LIKE PROTEIN-RELATED
AT3G17030	1.34449	1.26656e-23	0.744757	1.32949e-07	1.31479	6.35202e-23	0.438245	0.00237555	0.317674	0.033503	0.895162	6.19242e-11		(1 of 1) PTHR36033:SF1 - NUCLEIC ACID-BINDING PROTEIN-RELATED
AT1G78180	-1.12683	1.28728e-23	-1.08382	5.16381e-20	-0.800455	5.95116e-11	-1.43861	1.89498e-37	-0.93301	6.55251e-14	-1.18383	1.6126e-19		(1 of 1) PTHR24089//PTHR24089:SF292 - FAMILY NOT NAMED // MITOCHONDRIAL ADENINE NUCLEOTIDE TRANSPORTER BTL2-RELATED
AT1G68570	-1.18731	1.61501e-23	-0.982783	3.7681e-16	-0.663026	2.14687e-08			-0.349912	0.0046168				(1 of 1) PTHR11654//PTHR11654:SF178 - OLIGOPEPTIDE TRANSPORTER-RELATED // PROTEIN NRT1/ PTR FAMILY 3.1
AT4G34920	0.578226	1.70587e-23	0.534823	1.20066e-20	0.312336	6.95546e-08	0.638132	1.47733e-30	0.592884	1.19514e-25	0.857549	7.08077e-58		(1 of 3) 3.1.4.11//4.6.1.13 - Phosphoinositide phospholipase C / Triphosphoinositide phosphodiesterase // Phosphatidylinositol diacylglycerol-lyase / Phosphatidylinositol phospholipase C
AT1G51805	-0.622756	1.9162e-23	-0.577166	5.4747e-21	-0.681416	1.23361e-29	-1.58457	3.29429e-101	-0.873298	2.34497e-33	-1.43902	5.30167e-89		(1 of 9) PF00069//PF12819//PF13855 - Protein kinase domain (Pkinase) // Carbohydrate-binding protein of the ER (Malectin_like) // Leucine rich repeat (LRR_8)
AT3G02690	-0.560433	2.13151e-23	-0.397702	3.79557e-11	-0.505653	2.16338e-17	-1.10093	1.80416e-60	-0.750737	6.93711e-26	-0.771943	5.93257e-28		(1 of 1) PTHR22911 - ACYL-MALONYL CONDENSING ENZYME-RELATED
AT4G14368	3.62811	2.22749e-23	1.58247	9.82071e-05							-1.99821	0.023069		(1 of 2) PTHR22870:SF87 - REGULATOR OF CHROMOSOME CONDENSATION REPEAT-CONTAINING PROTEIN-RELATED
AT5G14470	1.34124	2.33059e-23	2.0944	1.22941e-55	1.79999	5.2286e-39	0.739364	1.32883e-11	1.21144	3.15658e-26	2.43524	9.62139e-118		(1 of 2) 2.7.1.43 - Glucuronokinase
AT4G08920	-0.428165	2.36472e-23	-0.402116	1.4465e-20	-0.484335	6.53724e-30	-0.419776	2.81519e-17	-0.110765	0.0473486	-0.341273	1.19103e-11	CRY1	(1 of 1) K12118 - cryptochrome 1 (CRY1)
AT4G32270	-1.21072	2.38679e-23	-0.915187	8.93032e-14	-0.880194	2.89647e-13	-1.24762	8.80418e-24	-0.807533	9.31148e-10	-1.06641	3.9738e-17		Ubiquitin-like superfamily protein
AT1G06250	1.52373	2.88772e-23	0.96598	8.00703e-08	1.68188	4.95327e-22	1.14732	2.115e-08	0.783919	0.000581248	1.51245	4.81526e-12		(1 of 2) PTHR31828:SF1 - PHOSPHOLIPASE A1-IIALPHA-RELATED
AT5G13770	-0.623187	2.93017e-23	-0.564597	2.57485e-19	-0.758523	4.97152e-34	-0.916083	6.7604e-56	-0.533339	1.78458e-18	-0.810399	5.16937e-42		(1 of 185) PF01535//PF13041 - PPR repeat (PPR) // PPR repeat family (PPR_2)
AT1G23450	2.56548	3.53009e-23	1.44801	5.26267e-07	1.56673	1.3608e-08	2.17653	3.5432e-23	1.91072	4.18445e-17	3.58998	3.14192e-62		(1 of 1) PTHR24015:SF705 - PENTATRICOPEPTIDE REPEAT-CONTAINING PROTEIN
AT3G14630	4.97545	4.31351e-23	1.41906	0.0184918	2.73932	1.57619e-07	1.75297	0.0332989					CYP72A9	(1 of 4) 1.3.3.9 - Secologanin synthase
AT5G54160	-0.488351	4.4618e-23	-0.408619	3.08058e-16	-0.533612	2.49167e-27	-0.342573	0.00450736			-1.09555	3.12145e-22	OMT1	(1 of 1) 2.1.1.42//2.1.1.68//2.1.1.76 - Flavone 3'-O-methyltransferase / Quercetin 3'-O-methyltransferase // Caffeate O-methyltransferase // Quercetin 3-O-methyltransferase / Flavonol 3-O-methyltransferase
AT4G22590	1.14438	4.69118e-23	0.634353	6.24794e-07	0.612406	2.99944e-06	1.08109	2.11866e-14	1.2339	2.19967e-17	1.67663	7.72268e-33		(1 of 3) PTHR10788:SF38 - TREHALOSE-PHOSPHATE PHOSPHATASE F-RELATED
AT4G37470	-0.551844	4.69118e-23	-0.489892	3.50046e-20	-0.443259	3.78366e-17	-0.602228	9.46134e-31	-0.591741	2.64802e-31	-0.97529	5.53795e-86		(1 of 1) KOG1454//KOG4178 - Predicted hydrolase/acyltransferase (alpha/beta hydrolase superfamily) // Soluble epoxide hydrolase
AT1G68190	-1.12278	7.52777e-23	-0.864288	1.71158e-13	-0.637161	6.1331e-08	-1.41764	7.50223e-34	-1.01019	3.50922e-15	-0.431437	0.000610536		B-box zinc finger family protein
AT1G53510	-0.513021	9.92393e-23	-0.371336	3.7388e-13	-0.264794	2.90572e-07	0.200462	1.97826e-05			-0.245626	5.65747e-08	MPK18	(1 of 3) PTHR24055//PTHR24055:SF200 - MITOGEN-ACTIVATED PROTEIN KINASE // MITOGEN-ACTIVATED PROTEIN KINASE 18-RELATED
AT3G12050	0.719248	1.00174e-22	0.634846	3.92969e-17	0.519769	4.4792e-12			0.214635	0.00210984	0.209748	0.0017841		(1 of 1) PTHR13009:SF8 - AHSA1 PROTEIN
AT5G27760	0.916118	1.07616e-22	1.12936	3.44165e-30	0.558711	5.39686e-08	1.8848	6.82167e-137	1.81324	6.2427e-106	2.55863	1.93384e-225		(1 of 3) PF04588 - Hypoxia induced protein conserved region (HIG_1_N)
AT5G11700	0.420851	1.09795e-22	0.40117	5.88982e-21	0.214518	1.1189e-06	0.598237	3.73089e-50	0.711637	1.79619e-70	0.756328	2.02798e-83		(1 of 2) PTHR31513:SF1 - GLYCINE-RICH PROTEIN
AT1G12090	-0.754646	1.13652e-22	-0.736256	9.32453e-23	-0.429811	2.3081e-08	-1.35102	1.70814e-67	-1.2535	7.46094e-61	-0.923716	5.05728e-34	ELP	(1 of 22) PF00234 - Protease inhibitor/seed storage/LTP family (Tryp_alpha_amyl)
AT4G18570	-1.19219	1.18464e-22	-0.822387	5.72099e-16	-0.847714	9.60071e-18	-0.555896	1.06553e-07	-0.679564	8.45513e-13	-0.567351	5.33551e-10		Tetratricopeptide repeat (TPR)-like superfamily protein
AT3G44400	1.06306	1.19773e-22	0.961903	8.25951e-18	0.728645	1.96364e-10			0.408836	0.000995754				(1 of 67) PTHR11017//PTHR11017:SF20 - LEUCINE-RICH REPEAT-CONTAINING PROTEIN // DISEASE RESISTANCE RPP5 LIKE PROTEIN-RELATED
AT5G61560	-0.692857	1.35781e-22	-0.753946	5.55114e-21	-1.15017	4.88057e-41	-1.0319	5.47744e-16	-0.868999	3.01629e-10	-1.07981	9.02746e-16		(1 of 4) PTHR27003:SF29 - U-BOX DOMAIN-CONTAINING PROTEIN 35-RELATED
AT5G14890	2.24946	1.38781e-22	1.48179	1.9911e-11	1.34479	6.42195e-10	2.10498	7.63404e-21	1.07493	2.44024e-06	0.909663	5.07459e-05		(1 of 2) PTHR13833//PTHR13833:SF41 - FAMILY NOT NAMED // NHL DOMAIN-CONTAINING PROTEIN
AT5G63370	0.47799	1.52617e-22	0.300277	1.91824e-09	0.192727	0.000205239	0.432709	3.74786e-16	0.382578	7.17159e-13	0.407578	5.11132e-15		(1 of 2) K08818 - cell division cycle 2-like [EC:2.7.11.22] (CDC2L)
AT5G67360	-0.651497	1.5575e-22	-0.540319	8.17958e-16	-0.649183	1.28604e-22	-0.866021	2.85757e-44	-0.777577	2.43191e-35	-0.92188	1.10973e-49	12	(1 of 1) PTHR10795:SF335 - SUBTILISIN-LIKE PROTEASE
AT2G18940	-0.624524	1.5575e-22	-0.48385	8.50997e-13	-0.42061	7.1887e-10	-0.88609	2.03579e-39	-0.326555	1.28817e-05	-0.503646	2.81583e-12		(1 of 3) K17710 - pentatricopeptide repeat domain-containing protein 1 (PTCD1)
AT5G44870	0.574352	1.76525e-22	0.490639	1.77361e-16	0.470131	3.28824e-15			0.222089	5.86656e-05	0.25015	2.62448e-06		(1 of 19) PTHR11017//PTHR11017:SF157 - LEUCINE-RICH REPEAT-CONTAINING PROTEIN // DISEASE RESISTANCE PROTEIN RPS4-RELATED
AT1G07050	-1.27897	1.82153e-22	-0.961114	5.61742e-11	-0.84564	5.18557e-09	-1.44658	2.5731e-26	-1.27683	6.16074e-17	-0.657003	1.30453e-05		(1 of 40) PF06203 - CCT motif (CCT)
AT5G44580	-0.741422	1.92087e-22	-0.447988	9.75507e-09	-0.734445	8.67924e-23	-2.60517	8.85469e-211	-2.44918	3.11851e-181	-2.55728	1.51558e-212
AT2G40890	-0.547187	1.94134e-22	-0.509916	4.63019e-20	-0.670963	1.20468e-33					-0.22377	0.0067223	CYP98A3	(1 of 1) 1.14.13.36 - 5-O-(4-coumaroyl)-D-quinate 3'-monooxygenase / 5-O-(4-coumaroyl)-D-quinate/shikimate 3'-hydroxylase
AT1G60010	-0.876409	2.34709e-22	-0.538745	1.06773e-09	-0.518515	1.91013e-09	-0.618634	2.69742e-15	-0.299522	0.000262742	-0.464847	9.32893e-10		(1 of 28) PF14009 - Domain of unknown function (DUF4228) (DUF4228)
AT1G52342	-1.04329	3.43497e-22	-1.3555	9.70878e-36	-1.36365	2.58973e-37	-1.75009	1.45642e-79	-1.61219	3.82429e-54	-1.4563	1.79888e-54
AT1G55450	0.738222	3.513e-22	0.621268	1.49205e-15	0.519658	2.86305e-11	-0.45554	0.0454043			-1.52626	2.34928e-13		(1 of 3) PTHR10108:SF725 - EMBRYONIC ABUNDANT PROTEIN-LIKE-RELATED
AT4G30190	-0.650482	4.44603e-22	-0.492659	6.40508e-13	-0.629686	8.69272e-21					-1.07203	3.54834e-13	HA2	(1 of 1) PF00122//PF00690//PF00702//PF12710 - E1-E2 ATPase (E1-E2_ATPase) // Cation transporter/ATPase, N-terminus (Cation_ATPase_N) // haloacid dehalogenase-like hydrolase (Hydrolase) // haloacid dehalogenase-like hydrolase (HAD)
AT3G01370	-0.467827	5.34824e-22	-0.544569	3.92522e-28	-0.522841	3.00452e-25	-0.924922	1.15558e-72	-0.60137	8.21965e-29	-0.762792	7.04953e-46	CFM2	(1 of 1) PTHR31846:SF12 - RNA-BINDING PROTEIN YHBY
AT1G62180	-1.2413	5.84709e-22	-0.773305	1.10704e-08	-1.09249	1.66656e-16					0.637914	4.8783e-14	APR2	(1 of 3) 1.8.99.2 - Adenylyl-sulfate reductase
AT1G22550	-0.971691	6.12653e-22	-0.941882	6.02841e-31	-1.0372	1.11318e-38	-1.11116	8.23617e-22	-0.926355	4.1659e-20	-1.22318	6.14951e-35		(1 of 7) PTHR11654//PTHR11654:SF94 - OLIGOPEPTIDE TRANSPORTER-RELATED // PROTEIN NRT1/ PTR FAMILY 5.10-RELATED
AT1G72900	1.36426	6.16156e-22	1.4775	2.91102e-24	1.07468	3.88179e-13	1.72704	1.99069e-103	2.29054	2.07633e-164	2.91089	4.43363e-269		(1 of 21) PTHR11017:SF169 - DISEASE RESISTANCE PROTEIN-RELATED
AT1G78995	-1.01696	6.54802e-22	-1.19922	7.88931e-25	-1.24308	5.89958e-28	-2.51072	6.23974e-67	-2.17678	4.51976e-40	-1.9708	1.14368e-39
AT3G47580	1.42391	6.66032e-22	1.5158	5.46546e-25	1.32797	1.09121e-21	0.699546	1.96886e-05	0.979437	2.35173e-09	0.980753	4.62988e-11		(1 of 6) PTHR27000:SF39 - LRR RECEPTOR-LIKE SERINE/THREONINE-PROTEIN KINASE EFR-RELATED
AT3G23430	-1.00151	7.52075e-22	-0.981436	4.97899e-22	-0.930883	3.88627e-21			-0.253053	0.0323089	-0.40967	0.000182358	PHO1	(1 of 1) PTHR10783:SF53 - PHOSPHATE TRANSPORTER PHO1
AT3G23990	0.512448	7.52857e-22	0.43414	1.19096e-15	0.591552	6.3414e-29	0.393989	2.87102e-10	0.766655	2.97856e-35	0.588113	5.9144e-21	HSP60	(1 of 2) PTHR11353//PTHR11353:SF80 - CHAPERONIN // SUBFAMILY NOT NAMED
AT5G37020	-0.524204	7.98575e-22	-0.423316	4.32716e-14	-0.334676	1.44902e-09	-0.250953	1.34837e-05	-0.144688	0.0224475	-0.327662	1.28573e-08	ARF8	(1 of 1) PTHR31384:SF2 - AUXIN RESPONSE FACTOR 8
AT3G45290	-1.31674	7.98575e-22	-1.6155	2.22381e-38	-0.912593	1.3343e-12	-1.31529	5.32179e-30	-1.62369	4.83379e-49	-1.28732	3.29218e-32	MLO3	(1 of 1) PTHR31942:SF12 - MLO-LIKE PROTEIN 3
AT1G22190	0.686236	8.20596e-22	0.414753	2.33544e-08	0.263971	0.000626033	-0.173206	0.00570218						(1 of 10) PTHR31657//PTHR31657:SF9 - FAMILY NOT NAMED // ETHYLENE-RESPONSIVE TRANSCRIPTION FACTOR CRF5-RELATED
AT1G25560	-1.47743	8.23841e-22	-0.388257	0.0269366	-0.840792	9.5018e-08	-0.814967	6.30734e-31	-0.255941	0.000518932	-0.419635	2.15241e-09	TEM1	(1 of 6) K09287 - RAV-like factor (RAV)
AT1G64720	-0.583393	9.02435e-22	-0.524109	1.10494e-17	-0.762377	5.32918e-37	-1.03378	4.22966e-107	-0.753432	4.65239e-57	-0.829166	1.45424e-69	CP5	(1 of 2) PTHR19308//PTHR19308:SF12 - PHOSPHATIDYLCHOLINE TRANSFER PROTEIN // SUBFAMILY NOT NAMED
AT5G54510	0.827231	9.11707e-22	0.724131	1.46882e-24	0.457289	5.59688e-10	0.732324	1.27436e-09			0.297051	0.00937436	DFL1	(1 of 2) PTHR31901:SF2 - INDOLE-3-ACETIC ACID-AMIDO SYNTHETASE GH3.5-RELATED
AT5G65683	-1.0181	1.05115e-21	-1.13658	3.36778e-40	-1.13102	8.91054e-42	-1.29056	1.13739e-30	-1.49518	1.96133e-57	-1.46879	3.57191e-62		(1 of 4) PTHR10579//PTHR10579:SF59 - CALCIUM-ACTIVATED CHLORIDE CHANNEL REGULATOR // C3H4 TYPE ZINC FINGER PROTEIN-RELATED
AT1G05675	2.62468	1.1543e-21	1.16087	0.00301143					3.2814	1.57896e-08				(1 of 3) PTHR11926:SF279 - UDP-GLYCOSYLTRANSFERASE 74C1-RELATED
AT4G13020	-0.578162	1.23112e-21	-0.578035	3.19383e-22	-0.596872	2.35644e-24	-0.3823	8.65381e-10	-0.320323	5.55425e-07	-0.541573	6.87793e-19	MHK	(1 of 1) PTHR24055:SF184 - SERINE/THREONINE-PROTEIN KINASE MHK
AT1G23205	-0.90915	1.30107e-21	-0.478045	1.28068e-05	-0.509025	5.35433e-06	-0.799223	1.52926e-14	-0.34767	0.00407381	-0.840396	4.88671e-12		(1 of 4) PTHR31080:SF10 - PLANT INVERTASE/PECTIN METHYLESTERASE INHIBITOR DOMAIN-CONTAINING PROTEIN
AT1G34420	0.971235	1.36684e-21	0.831151	1.80438e-14	1.19379	1.01267e-30					-0.46648	0.00298605		(1 of 1) PTHR27000:SF44 - F12K21.25
AT5G41740	0.646697	1.56968e-21	0.527846	1.01407e-13	0.61948	1.87036e-18			0.245786	0.0315113				(1 of 67) PTHR11017//PTHR11017:SF20 - LEUCINE-RICH REPEAT-CONTAINING PROTEIN // DISEASE RESISTANCE RPP5 LIKE PROTEIN-RELATED
AT3G21660	5.36634	1.67794e-21	3.66229	9.77853e-13	5.59725	1.78128e-21	6.03836	1.86306e-38	4.53614	3.21688e-34	5.35811	6.85175e-55		(1 of 4) K14012 - UBX domain-containing protein 1 (SHP1, UBX1, NSFL1C)
AT2G39710	-0.950067	1.7586e-21	-0.791069	3.71501e-16	-1.10617	7.6585e-30	-0.487319	1.14522e-05	-0.504271	5.60993e-06	-0.771062	6.50979e-13		(1 of 2) PTHR13683//PTHR13683:SF347 - ASPARTYL PROTEASES // CYSTEINE-RICH PEPTIDE FAMILY PROTEIN
AT5G62630	-0.75945	1.8621e-21	-0.924276	4.27579e-33	-1.09746	1.72596e-45	-1.10304	8.55015e-34	-0.842979	1.98497e-20	-2.13958	2.10168e-119	HIPL2	(1 of 2) 1.1.5.2//1.1.99.35 - Quinoprotein glucose dehydrogenase (PQQ, quinone) / Quinoprotein D-glucose dehydrogenase // Soluble quinoprotein glucose dehydrogenase / Soluble glucose dehydrogenase
AT3G07810	0.563041	1.9359e-21	0.656772	1.26892e-29	0.727733	5.305e-38	0.524489	1.17832e-16	0.533096	1.00902e-16	0.477697	1.83057e-14		(1 of 3) PTHR24012:SF433 - RNA RECOGNITION MOTIF-CONTAINING PROTEIN
AT1G32160	-0.53203	2.04572e-21	-0.425387	7.8823e-13	-0.594596	8.18713e-24	-0.953982	1.22298e-55	-0.752271	1.77335e-30	-0.967611	1.60403e-50		(1 of 8) PF05542 - Protein of unknown function (DUF760) (DUF760)
AT4G21480	3.4884	2.10512e-21	1.60439	1.89385e-06	1.12513	8.7705e-05	1.27085	0.00532738			1.15946	0.000254667	STP12	(1 of 2) PTHR23500:SF55 - SUGAR TRANSPORT PROTEIN 1-RELATED
AT3G16050	1.26802	2.20634e-21	1.08212	9.09315e-15	1.1963	6.76451e-21							PDX1.2	(1 of 3) K06215 - pyridoxal 5'-phosphate synthase pdxS subunit (pdxS, pdx1)
AT3G06145	-1.69422	2.24475e-21	-1.15223	6.7987e-11	-1.23308	8.4551e-13	-2.22105	7.04025e-32	-1.51656	6.64432e-14	-2.47666	7.92575e-32
AT4G12735	4.29632	2.33668e-21	3.7154	4.44318e-11	1.30464	0.0366683	4.67435	5.21072e-41	7.47302	4.79862e-70	6.33736	3.08483e-62
AT5G59920	0.789604	2.48129e-21	0.711335	3.46099e-18	0.956315	7.06274e-34	0.475886	2.10368e-09	0.559473	1.51167e-12	0.523527	1.19983e-11	ULI3	(1 of 126) PTHR32410//PTHR32410:SF152 - FAMILY NOT NAMED // C1 DOMAIN-CONTAINING PROTEIN-RELATED
AT1G78460	-0.966732	3.24769e-21	-0.721744	1.64201e-14			-1.49582	0.00522355			-3.97378	0.0015645		(1 of 3) PTHR11220:SF25 - F3F9.4
AT5G45060	0.594448	3.35722e-21	0.586342	1.20066e-20	0.460728	4.90356e-13	0.297145	2.53601e-06	0.54379	2.00826e-18	0.624385	5.86245e-25		(1 of 19) PTHR11017//PTHR11017:SF157 - LEUCINE-RICH REPEAT-CONTAINING PROTEIN // DISEASE RESISTANCE PROTEIN RPS4-RELATED
AT3G02830	-0.667838	3.40212e-21	-0.559471	1.05479e-14	-0.600543	2.93608e-17	-0.939144	8.53929e-54	-0.9605	2.97707e-49	-0.933281	1.77842e-50	ZFN1	(1 of 1) PTHR12506//PTHR12506:SF25 - PROTEIN PHOSPHATASE RELATED // SUBFAMILY NOT NAMED
AT1G72030	-1.04081	3.71076e-21	-1.00661	2.09219e-15	-1.15028	2.95883e-20	-1.43513	2.45611e-32	-1.02623	7.70362e-13	-1.03735	6.32856e-14		(1 of 1) PTHR23091:SF253 - GCN5-RELATED N-ACETYLTRANSFERASE
AT2G01670	-0.728302	3.72496e-21	-0.549651	1.26283e-12	-0.835969	3.24466e-28	-0.442674	5.77771e-14	-0.460504	4.6767e-15	-0.830646	1.61909e-46	NUDT17	(1 of 2) PTHR12629:SF4 - NUDIX HYDROLASE 17, MITOCHONDRIAL-RELATED
AT3G46690	0.863116	3.77966e-21	0.356262	0.000260726	0.257143	0.010953	-0.279093	0.00537848						(1 of 13) PTHR11926:SF102 - GLUCOSYLTRANSFERASE-LIKE PROTEIN-RELATED
AT1G78510	-0.681717	3.9047e-21	-0.466009	4.29553e-10	-0.501344	1.09034e-11	-0.728409	1.45019e-31	-0.464758	1.05812e-12	-0.58491	1.01588e-19	SPS1	(1 of 2) 2.5.1.90 - All-trans-octaprenyl-diphosphate synthase / Trans-prenyltransferase
AT2G42620	-0.59969	4.18786e-21	-0.409166	3.94731e-11	-0.508582	2.97014e-17	-0.576652	1.32207e-18	-0.386225	4.2374e-09	-0.415799	6.14226e-11	MAX2	(1 of 1) PTHR24006//PTHR24006:SF466 - FAMILY NOT NAMED // F-BOX/LRR-REPEAT PROTEIN 18
AT5G58780	3.26674	4.63564e-21			2.46213	5.12416e-12	0.968643	0.0321339						(1 of 3) 2.5.1.30 - Heptaprenyl diphosphate synthase / Trans-hexaprenyltranstransferase
AT1G15260	-0.968192	5.66081e-21	-0.737654	2.16717e-15	-0.662588	7.78274e-15	-1.24845	9.38858e-26	-1.04385	2.80794e-20	-0.94373	4.00565e-19
AT3G01690	-0.639765	5.67932e-21	-0.54256	8.4122e-17	-0.565652	1.13671e-18	-0.936397	8.03141e-49	-0.647313	5.96083e-26	-0.779384	5.86947e-39		(1 of 3) PTHR12277//PTHR12277:SF42 - UNCHARACTERIZED // ALPHA/BETA-HYDROLASES SUPERFAMILY PROTEIN-RELATED
AT3G28730	0.655104	5.67932e-21	0.180987	0.0235193	0.325865	5.84774e-06	0.26566	9.43927e-06	0.137804	0.0299012	0.238424	3.93023e-05	HMG	(1 of 1) K09272 - structure-specific recognition protein 1 (SSRP1)
AT4G31354	1.74865	5.7007e-21	0.785972	2.01488e-05	1.32116	2.411e-15	1.62872	1.33562e-17	0.919728	9.11964e-08	0.835378	8.78692e-08
AT5G49740	-0.891089	7.63893e-21	-0.879635	3.56273e-18	-1.13461	3.07652e-30	-1.45301	2.00413e-54	-1.23825	5.53106e-33	-1.70917	9.67755e-64	FRO7	(1 of 8) 1.16.1.7 - Ferric-chelate reductase (NADH) / NADH:Fe(3+)-EDTA reductase
AT1G14130	1.18709	8.76569e-21	0.930743	4.21148e-12	0.634275	1.17995e-06	0.755903	1.6241e-09	0.701829	4.01944e-07	1.45397	4.83209e-34		(1 of 2) PTHR10209:SF108 - 2-OXOGLUTARATE (2OG) AND FE(II)-DEPENDENT OXYGENASE-LIKE PROTEIN
AT3G53230	1.15103	8.90978e-21	1.02006	3.62225e-16	0.393707	0.00361333	1.15676	1.09092e-34	1.63405	8.78036e-67	1.62659	1.76112e-66		(1 of 3) K13525 - transitional endoplasmic reticulum ATPase (VCP, CDC48)
AT3G25250	3.5536	9.03762e-21	3.15393	1.50941e-08	2.10299	0.0027543	2.63719	3.43693e-14	3.71869	3.42023e-17	3.2127	4.22928e-14	AGC2-1	(1 of 2) PTHR24351//PTHR24351:SF69 - RIBOSOMAL PROTEIN S6 KINASE // AGC (CAMP-DEPENDENT, CGMP-DEPENDENT AND PROTEIN KINASE C) KINASE FAMILY PROTEIN-RELATED
AT3G20395	-1.49243	1.04527e-20	-0.655991	1.89724e-07			-1.3836	1.62632e-15	-1.28708	7.80594e-18	-0.696834	1.2448e-07		(1 of 1) PTHR14155//PTHR14155:SF188 - RING FINGER DOMAIN-CONTAINING // RING-FINGER DOMAIN-CONTAINING PROTEIN
AT5G25280	-0.65705	1.10369e-20	-0.403374	1.59146e-08	-0.593683	7.38581e-18	-0.854503	2.29721e-48	-0.425846	3.71572e-13	-0.465388	5.24936e-16		serine-rich protein-related
AT3G26290	-0.692002	1.29414e-20	-0.518518	4.88084e-12	-0.674213	3.74586e-20			0.201207	0.000927286	-0.255959	1.4413e-05	CYP71B26	(1 of 9) 1.14.13.68 - 4-hydroxyphenylacetaldehyde oxime monooxygenase / Cytochrome P450-II-dependent monooxygenase
AT1G62960	-0.578507	1.41434e-20	-0.366354	1.72267e-08	-0.579345	1.86103e-20	-0.288135	4.57173e-07			-0.316299	7.34534e-08	ACS10	(1 of 2) K14270 - aminotransferase (ACS10_12)
AT5G65640	-0.877989	1.55834e-20	-0.454247	1.09577e-06	-0.692477	5.20714e-14					-0.29373	0.00049096	bHLH093	(1 of 2) PTHR31945:SF6 - TRANSCRIPTION FACTOR BHLH61-RELATED
AT5G66480	1.01747	1.71489e-20	0.938528	2.9184e-17	0.847093	3.35384e-14	0.367809	0.000839144	0.368385	0.00128576
AT5G04770	-0.766579	1.84656e-20	-1.09011	1.72032e-46	-0.869372	5.69428e-30	-1.54967	9.97467e-80	-0.789559	1.00224e-24	-0.752617	1.15137e-24	CAT6	(1 of 2) PTHR11785//PTHR11785:SF331 - AMINO ACID TRANSPORTER // SUBFAMILY NOT NAMED
AT5G56000	0.766972	1.97004e-20	0.664977	3.17543e-16	0.907517	3.95137e-31	0.933794	1.87623e-28	0.760055	7.60783e-20	0.615001	1.32815e-13	Hsp81.4	(1 of 4) K04079 - molecular chaperone HtpG (htpG, HSP90A)
AT1G59218	3.84047	2.08743e-20	2.6649	9.42263e-14	3.49416	1.68916e-21	3.21693	2.50779e-16	2.89728	5.01703e-14	3.37256	6.514e-24		(1 of 16) PTHR23155//PTHR23155:SF549 - LEUCINE-RICH REPEAT-CONTAINING PROTEIN // DISEASE RESISTANCE RPP8-LIKE PROTEIN 3-RELATED
AT1G03590	-0.50877	2.29858e-20	-0.452975	5.77105e-19	-0.577186	1.20269e-29	-0.541473	2.09556e-20	-0.445104	3.83128e-15	-0.505161	9.85367e-20		(1 of 2) PTHR13832:SF193 - PROTEIN PHOSPHATASE 2C 1-RELATED
AT3G44430	0.687748	2.37813e-20	0.707726	1.00845e-20	0.66683	5.10903e-18	0.683378	3.76372e-26	0.91509	2.50486e-43	0.802309	9.13342e-33
AT4G04920	0.441339	2.43763e-20	0.411453	2.24598e-18	0.312783	4.3128e-11	0.625017	2.7479e-34	0.612637	3.55154e-33	0.78612	1.96135e-57	SFR6	(1 of 1) PTHR35130:SF1 - MEDIATOR OF RNA POLYMERASE II TRANSCRIPTION SUBUNIT 16
AT5G47550	-0.903899	2.48839e-20	-0.605087	2.54157e-10	-0.430504	1.08005e-05								(1 of 7) PTHR11413 - CYSTATIN FAMILY MEMBER
AT5G63850	-0.845055	2.55727e-20	-1.04013	1.66955e-35	-1.42909	4.81928e-61	-0.571327	3.70124e-07	-0.882927	8.28224e-17	-1.28248	1.97407e-34	AAP4	(1 of 2) PTHR22950//PTHR22950:SF295 - AMINO ACID TRANSPORTER // AMINO ACID PERMEASE 2
AT3G08670	-0.671981	2.83093e-20	-0.541199	1.36716e-14	-0.451529	2.47823e-10	-0.628687	3.34106e-20	-0.423213	6.36373e-10	-0.57828	2.43933e-17
AT4G15680	1.25483	2.9549e-20	1.58727	1.70907e-40	1.61994	2.29703e-44	1.52338	5.22786e-13	1.32829	2.71975e-10	2.00822	6.06164e-23		(1 of 6) PTHR10168//PTHR10168:SF115 - GLUTAREDOXIN // MONOTHIOL GLUTAREDOXIN-S2-RELATED
AT1G24148	-0.921642	3.05713e-20	-0.602485	1.86407e-08	-0.823173	3.70785e-16	-1.28422	1.49689e-32	-1.1114	3.14212e-20	-2.41277	2.59269e-82
AT2G03310	-0.895372	3.21596e-20	-0.77148	1.35669e-12	-0.8027	3.37712e-16	-1.14915	8.18798e-22	-0.717835	5.89197e-08	-0.984975	1.66169e-15
AT1G08550	-0.53544	3.26062e-20	-0.588384	2.14908e-22	-0.568887	2.45555e-21	-0.997551	7.78454e-54	-0.643433	4.73603e-21	-0.589587	1.60967e-18	NPQ1	(1 of 1) K09839 - violaxanthin de-epoxidase (VDE, NPQ1)
AT2G04160	-0.601141	3.33867e-20	-0.548737	1.40235e-17	-0.659984	1.59986e-23	-1.41115	2.47152e-46	-0.92636	1.47227e-20	-1.62403	1.96088e-59	AIR3	(1 of 34) 3.4.14.10 - Tripeptidyl-peptidase II / Tripeptidyl peptidase
AT2G44380	-0.865577	3.36619e-20	-0.723037	2.05802e-14	-0.974338	1.6656e-25	-1.87159	3.68768e-69	-0.911558	8.442e-17	-1.24513	1.91888e-31		(1 of 7) PTHR13871:SF42 - CYSTEINE/HISTIDINE-RICH C1 DOMAIN-CONTAINING PROTEIN-RELATED
AT2G15490	2.02311	3.37918e-20	2.83325	2.71841e-34	2.2807	9.17711e-22	2.17655	6.89226e-40	2.89424	4.82905e-60	4.45779	4.69787e-135	UGT73B4	(1 of 8) 2.4.1.91 - Flavonol 3-O-glucosyltransferase / UDP-glucose flavonol 3-O-glucosyltransferase
AT3G48610	-0.641363	3.62287e-20	-0.220468	0.00560666	-0.283991	0.000151452	-0.274938	1.21623e-05	-0.173465	0.0141481	-0.555814	9.82636e-18	NPC6	(1 of 1) PTHR31956//PTHR31956:SF2 - FAMILY NOT NAMED // NON-SPECIFIC PHOSPHOLIPASE C6
AT1G17420	1.00486	3.96691e-20	0.300209	0.0441215	0.469332	0.000283705					-1.05722	9.06466e-09	LOX3	(1 of 2) PTHR11771//PTHR11771:SF38 - LIPOXYGENASE // LIPOXYGENASE 3, CHLOROPLASTIC-RELATED
AT1G60590	-1.26732	4.10297e-20	-1.08408	2.24251e-15	-1.18432	2.08606e-19	-0.672587	4.35803e-08	-0.76316	4.02314e-10	-0.910075	1.46716e-14		(1 of 2) PTHR31375:SF46 - PECTIN LYASE-LIKE PROTEIN
AT5G23730	-0.851233	5.50021e-20	-0.523681	2.01797e-09	-0.343588	0.000108374	-0.61495	6.56666e-13	-0.348559	3.32287e-05	-0.448337	3.36647e-08		(1 of 1) KOG0265//KOG0279//KOG0316 - U5 snRNP-specific protein-like factor and related proteins // G protein beta subunit-like protein // Conserved WD40 repeat-containing protein
AT1G70340	1.95957	6.03095e-20	1.18179	2.03962e-09	1.43979	1.57636e-14			0.676663	0.00322386	0.982783	2.24048e-06		(1 of 7) PF06075 - Plant protein of unknown function (DUF936) (DUF936)
AT1G24147	-1.24699	6.09604e-20			-0.642966	0.000457981	-1.19523	0.000147908	-1.18451	0.000747068	-3.26378	4.6403e-19
AT4G37540	0.780399	6.13657e-20	0.929617	3.29259e-28	1.3053	1.71579e-56	0.970237	2.34746e-62	1.0629	7.10471e-73	1.05021	1.80109e-73	LBD39	(1 of 1) PTHR31304//PTHR31304:SF1 - FAMILY NOT NAMED // LOB DOMAIN-CONTAINING PROTEIN 39
AT4G22190	-0.886295	6.16947e-20	-0.3103	0.00191725	-0.635711	1.80967e-12	-0.900761	1.52997e-24	-0.576647	5.81483e-11	-0.955874	1.53021e-30
AT3G20680	-0.782017	7.75347e-20	-0.837969	2.33974e-22	-0.715279	1.86245e-17	-1.54944	7.37114e-57	-0.894992	3.20123e-18	-0.820334	3.11927e-17		(1 of 5) PF09353 - Domain of unknown function (DUF1995) (DUF1995)
AT1G01320	-0.373249	8.00586e-20	-0.313342	5.685e-14	-0.318499	1.74783e-14	-0.824791	4.6633e-73	-0.512467	3.07986e-28	-0.891928	1.16433e-83		(1 of 1) PTHR12601//PTHR12601:SF17 - EUKARYOTIC TRANSLATION INITIATION FACTOR 3 SUBUNIT EIF-3 // TETRATRICOPEPTIDE REPEAT-CONTAINING PROTEIN
AT5G61820	0.599769	9.26381e-20	0.933058	2.36261e-46	0.413504	1.124e-09	1.13343	1.09805e-49	1.52316	7.28496e-88	2.14931	2.62783e-175		(1 of 1) PF07712 - Stress up-regulated Nod 19 (SURNod19)
AT5G58040	0.408513	1.1634e-19	0.215976	3.84246e-06	0.19722	1.90497e-05							FIP1[V]	(1 of 1) KOG1049 - Polyadenylation factor I complex, subunit FIP1
AT5G17050	0.669506	1.37753e-19	0.307259	8.95685e-05	0.416563	2.74153e-08	0.218265	0.00186159					UGT78D2	(1 of 1) K10757 - flavonol 3-O-glucosyltransferase (E2.4.1.91)
AT2G21660	-0.60996	1.49269e-19	-0.74056	7.83818e-29	-0.496982	1.85137e-13	-0.933948	7.558e-35	-1.00081	6.73524e-40	-1.13239	2.56012e-51	GRP7	(1 of 234) PF00076 - RNA recognition motif. (a.k.a. RRM, RBD, or RNP domain) (RRM_1)
AT3G21560	-0.841192	1.88271e-19	-0.724405	2.93655e-15	-0.579182	3.27298e-10			-0.336758	2.726e-07	-0.212695	0.0014087	UGT84A2	(1 of 1) 2.4.1.120 - Sinapate 1-glucosyltransferase
AT3G46590	-0.5723	2.2107e-19	-0.65247	9.24158e-26	-0.738205	2.34603e-33	-0.575316	1.12307e-18	-0.519976	1.41734e-14	-0.371037	1.38505e-08	TRFL1	(1 of 6) PTHR21717:SF9 - PROTEIN TBF1
AT1G28660	-0.614531	2.30167e-19	-0.431357	1.48514e-11	-0.578592	4.49601e-20	-1.17448	3.92723e-51	-0.584857	7.82556e-15	-0.971093	2.59679e-39		(1 of 14) 3.1.1.49 - Sinapine esterase
AT4G03270	2.64903	2.44488e-19			0.800008	0.00259747			-0.707097	0.0481807			CYCD6;1	(1 of 1) K18812 - cyclin D6, plant (CYCD6)
AT2G29630	-0.461196	2.47024e-19	-0.707191	2.70299e-43	-0.728872	2.78921e-46	-1.52692	5.10492e-148	-1.16802	9.06795e-84	-1.37687	4.20555e-118	THIC	(1 of 1) 4.1.99.17 - Phosphomethylpyrimidine synthase
AT4G12290	-0.769218	2.63383e-19	-0.875043	3.24058e-24	-1.53534	3.25786e-73	-0.611115	1.71971e-16	-0.371999	1.6673e-06	-0.320816	3.05493e-05		(1 of 2) PTHR10638:SF39 - AMINE OXIDASE-RELATED
AT2G45210	-0.890861	2.65746e-19	-0.836193	2.14497e-18	-1.44584	2.76858e-49								(1 of 4) PTHR31374//PTHR31374:SF56 - FAMILY NOT NAMED // AUXIN-REGULATED PROTEIN-RELATED
AT2G17036	1.79438	2.79103e-19	1.10029	8.82372e-08	1.483	2.97197e-14	0.516375	0.0372859	0.876883	0.000115203	1.61609	7.7418e-15		(1 of 4) PTHR13710//PTHR13710:SF83 - DNA HELICASE RECQ FAMILY MEMBER // SUBFAMILY NOT NAMED
AT5G66270	1.12096	2.81923e-19	1.0405	9.76323e-14	1.17311	1.16893e-18								(1 of 3) PTHR33400:SF2 - ZINC FINGER CCCH DOMAIN-CONTAINING PROTEIN 45-RELATED
AT2G42270	0.623854	2.9792e-19	0.422678	2.60547e-09	0.532417	8.11644e-15	0.588526	3.79664e-17	0.273467	0.000191844	0.787585	1.80027e-31		(1 of 2) K12854 - pre-mRNA-splicing helicase BRR2 (SNRNP200, BRR2)
AT1G01420	-0.87255	3.09897e-19	-0.87819	8.46193e-25	-1.12513	3.46452e-39	-0.825723	3.23667e-16	-0.722645	2.4497e-14	-1.33451	1.50073e-44	UGT72B3	(1 of 3) K08237 - hydroquinone glucosyltransferase [EC:2.4.1.218] Glc b1- hydroquinone (E2.4.1.218)
AT2G38230	-0.490022	3.16057e-19	-0.510438	1.84579e-20	-0.428217	8.61692e-15	-1.24853	8.61335e-100	-0.805603	1.00418e-40	-0.816316	1.58288e-42	PDX1.1	(1 of 3) K06215 - pyridoxal 5'-phosphate synthase pdxS subunit (pdxS, pdx1)
AT4G35800	0.459983	3.16554e-19	0.216976	6.82324e-05			0.231458	9.87448e-06	0.281242	6.77164e-08			NRPB1	(1 of 1) K03006 - DNA-directed RNA polymerase II subunit RPB1 (RPB1, POLR2A)
AT2G22770	-1.09714	3.20988e-19	-0.541723	5.45202e-07	-0.766468	1.85537e-14					-0.581297	1.11139e-06	NAI1	(1 of 1) PTHR23042:SF25 - TRANSCRIPTION FACTOR NAI1
AT3G45970	1.22969	3.90126e-19	0.980044	1.61844e-14	0.928846	2.78831e-13	1.05466	2.10591e-15	0.895769	9.40428e-14	1.23202	4.84447e-26	EXLA1	(1 of 3) PTHR31692:SF4 - EXPANSIN-LIKE A1-RELATED
AT5G45260	0.6149	3.9584e-19	0.598211	4.27111e-19	0.643315	1.50628e-22	0.967701	1.97474e-43	0.716771	2.99459e-24	0.799963	2.51527e-32	RRS1	(1 of 1) K16225 - probable WRKY transcription factor 52 (WRKY52, RRS1)
AT3G50270	-0.686663	4.07342e-19	-0.644962	8.08463e-16	-0.76433	1.98722e-22	-1.44526	1.16587e-59	-1.38538	5.61985e-47	-1.9886	4.70259e-92		(1 of 13) 2.3.1.133 - Shikimate O-hydroxycinnamoyltransferase
AT5G25220	-0.641108	4.27773e-19	-0.518042	3.23355e-12	-0.464225	1.42689e-10					-0.177498	0.0105996	KNAT3	(1 of 2) PTHR11850:SF122 - HOMEOBOX PROTEIN KNOTTED-1-LIKE 3-RELATED
AT1G28130	-0.81383	4.99304e-19	-0.830041	4.45318e-22	-1.02435	1.08802e-32	-0.709732	1.50178e-21	-0.826074	8.79504e-33	-0.947724	1.09711e-42	GH3.17	(1 of 2) PTHR31901//PTHR31901:SF18 - FAMILY NOT NAMED // INDOLE-3-ACETIC ACID-AMIDO SYNTHETASE GH3.9-RELATED
AT1G66180	-1.20137	5.34006e-19	-1.15219	2.2414e-18	-1.05191	1.96691e-15	-0.926498	5.74239e-36	-0.572849	1.06451e-15	-0.724399	7.61412e-25		(1 of 2) PTHR13683:SF327 - ASPARTYL PROTEASE FAMILY PROTEIN
AT2G24500	0.62501	5.84639e-19	0.624287	7.73509e-18	0.55988	4.69245e-15	1.1581	1.92907e-97	0.857265	2.59688e-47	1.49143	3.0334e-158	FZF	(1 of 2) K14816 - pre-60S factor REI1 (REI1)
AT5G20260	2.83775	5.93497e-19	3.20614	1.17911e-22	4.48985	3.87653e-44	2.19543	8.45374e-05	1.37447	0.00480026	2.59304	1.64972e-10		(1 of 1) PTHR11062//PTHR11062:SF113 - EXOSTOSIN HEPARAN SULFATE GLYCOSYLTRANSFERASE -RELATED // SUBFAMILY NOT NAMED
AT5G59030	-0.638637	6.36424e-19	-0.457792	1.30338e-10	-0.597845	1.69659e-18			-0.42269	1.82589e-11	-0.410888	7.97904e-12	COPT1	(1 of 5) K14686 - solute carrier family 31 (copper transporter), member 1 (SLC31A1, CTR1)
AT5G57030	-0.549519	6.41931e-19	-0.601686	6.0018e-21	-0.502072	2.20159e-14	-1.6533	1.37334e-134	-1.24134	2.7548e-67	-1.34064	6.64183e-76	LUT2	(1 of 1) 5.5.1.18 - Lycopene epsilon-cyclase
AT3G46730	2.44332	6.46234e-19	0.884034	0.00390589	1.02839	0.000704167	1.36087	9.38221e-05	1.15811	0.00112148				(1 of 3) PTHR23155:SF402 - DISEASE RESISTANCE PROTEIN RPP13-RELATED
AT5G41761	-1.12748	7.10467e-19	-1.13084	9.32453e-23	-1.52059	1.25066e-36	-2.2752	1.0127e-54	-1.92167	7.83221e-44	-1.58151	4.79505e-32		(1 of 3) PTHR33513:SF4 - GB
AT2G37630	-0.728892	7.10467e-19	-0.626324	1.01021e-13	-0.567321	9.38257e-12	-0.867796	5.5971e-28	-0.549967	3.44004e-11	-0.678102	1.02564e-16	AS1	(1 of 1) PTHR10641:SF457 - TRANSCRIPTION FACTOR AS1
AT4G26850	-0.472119	7.17841e-19	-0.45849	1.07017e-17	-0.627429	7.88646e-33	-0.509557	1.3105e-15	-0.457891	1.50938e-12	-0.800478	1.44263e-36	VTC2	(1 of 1) 2.7.7.22//2.7.7.69 - Mannose-1-phosphate guanylyltransferase (GDP) / GDP-mannose pyrophosphorylase // GDP-L-galactose phosphorylase
AT2G43140	-0.782292	7.55025e-19	-0.56622	6.81209e-13	-0.671774	2.83838e-18	-0.880235	6.05752e-26	-0.364272	4.85071e-06	-1.0915	8.66452e-46		(1 of 2) PTHR16223:SF10 - TRANSCRIPTION FACTOR BHLH128-RELATED
AT1G66130	-0.607197	7.76782e-19	-0.558196	1.64999e-14	-0.615032	9.60071e-18	-0.950375	1.86221e-32	-0.708016	5.33291e-16	-0.727119	1.04989e-17		(1 of 2) PTHR22604//PTHR22604:SF132 - OXIDOREDUCTASES // NAD(P)-BINDING ROSSMANN-FOLD SUPERFAMILY PROTEIN
AT5G19190	-0.952787	8.78316e-19	-0.699613	5.5383e-12	-0.58514	2.66208e-09	-0.659899	2.54886e-11	-0.587839	1.26667e-09	-0.343555	0.000278823
AT5G55790	0.975768	9.53377e-19	0.553816	2.70262e-06	0.627553	9.09439e-09	-0.409234	0.00204721	-0.288587	0.0350189	-1.05654	2.15487e-17
AT5G10830	1.49626	1.07451e-18	1.68005	1.83716e-25	1.073	1.4832e-12	1.21456	2.43488e-11	0.701322	0.000177905	1.64663	3.49312e-27		(1 of 2) PTHR10108//PTHR10108:SF781 - METHYLTRANSFERASE // SUBFAMILY NOT NAMED
AT1G44446	-0.495827	1.10822e-18	-0.321659	2.84823e-08	-0.513218	4.20082e-20	-0.435542	3.3572e-19	-0.258402	5.86982e-07	-0.405139	3.69856e-16	CH1	(1 of 1) 1.14.13.122 - Chlorophyllide-a oxygenase / Cholorophyll-b synthase
AT1G49660	-0.6673	1.13638e-18	-0.96413	5.18886e-42	-0.914135	2.44293e-38	-0.606375	1.77555e-19	-0.391765	6.92058e-09	-0.826255	6.54714e-37	CXE5	(1 of 4) PTHR23024//PTHR23024:SF131 - MEMBER OF 'GDXG' FAMILY OF LIPOLYTIC ENZYMES // CARBOXYLESTERASE 2-RELATED
AT1G70530	0.690012	1.49347e-18	0.721038	7.03083e-20	0.189929	0.0351174			0.453094	1.1048e-05	0.243743	0.022153	CRK3	(1 of 1) PTHR27006//PTHR27006:SF28 - FAMILY NOT NAMED // CYSTEINE-RICH RECEPTOR-LIKE PROTEIN KINASE 3
AT4G36220	-1.10146	1.58239e-18	-0.760602	3.17233e-09	-0.826857	6.4687e-11	-0.597134	1.52791e-27	-0.61663	9.50451e-28	-1.08331	2.05609e-86	FAH1	(1 of 2) K09755 - ferulate-5-hydroxylase (CYP84A, F5H)
AT4G34030	0.783063	1.66968e-18	0.392401	2.73385e-05	0.517193	1.13279e-08			0.227447	0.0027577	0.616119	1.51034e-18	MCCB	(1 of 1) K01969 - 3-methylcrotonyl-CoA carboxylase beta subunit (E6.4.1.4B)
AT3G04710	0.840169	1.79128e-18	0.926336	2.56266e-21	0.895637	1.18188e-20	0.965461	1.20225e-27	1.11918	2.87564e-34	0.84442	2.23432e-20		(1 of 1) PTHR22904//PTHR22904:SF326 - TPR REPEAT CONTAINING PROTEIN // SUBFAMILY NOT NAMED
AT3G05120	-0.574692	1.90655e-18	-0.36052	1.52404e-08	-0.413449	1.77994e-11	-0.249257	0.00023901	-0.172076	0.0129523	-0.243026	0.000162446	GID1A	(1 of 3) K14493 - gibberellin receptor GID1 (GID1)
AT1G64820	5.32181	1.92668e-18	2.81467	1.59011e-05	7.01944	7.85718e-08	4.05887	6.7375e-08	2.18785	0.0168415	3.50625	1.64868e-07		(1 of 14) PTHR11206:SF87 - MATE EFFLUX FAMILY PROTEIN-RELATED
AT1G73066	3.29972	2.06575e-18	2.05773	7.4706e-08	2.8778	1.85537e-14	0.778397	0.0173783	0.672582	0.0245879	2.00025	7.71013e-14		(1 of 3) PTHR27000:SF92 - HIGHLY SIMILAR TO RECEPTOR-LIKE PROTEIN KINASE-RELATED
AT5G01920	-0.499482	2.10463e-18	-0.507453	3.42787e-18	-0.590973	3.20138e-24	-1.54918	1.43944e-124	-0.951687	3.81652e-45	-0.944525	3.90719e-45	8	(1 of 2) PTHR11584 - SERINE/THREONINE PROTEIN KINASE
AT2G32530	-0.546681	2.10463e-18	-0.86432	6.26503e-45	-1.03736	3.66845e-64	-0.891386	4.30981e-49	-0.889607	3.04561e-47	-0.798892	1.71059e-38	CSLB03	(1 of 6) PTHR13301//PTHR13301:SF53 - X-BOX TRANSCRIPTION FACTOR-RELATED // CELLULOSE SYNTHASE-LIKE PROTEIN B1-RELATED
AT3G53700	-0.666299	2.14785e-18	-0.656272	6.41884e-16	-0.526945	5.80896e-11	-1.06026	9.56425e-42	-0.525079	1.73673e-09	-0.769766	3.33298e-19	MEE40	(1 of 10) PF13041//PF13812 - PPR repeat family (PPR_2) // Pentatricopeptide repeat domain (PPR_3)
AT3G13450	0.768653	2.27495e-18	0.239737	0.0154666	0.48847	5.34197e-08	-0.815134	2.08164e-30	-0.456871	2.0938e-10			DIN4	(1 of 2) K00167 - 2-oxoisovalerate dehydrogenase E1 component beta subunit (BCKDHB, bkdA2)
AT2G01620	-0.722962	2.34151e-18	-0.839741	4.64158e-24	-0.844701	7.63692e-27	-2.20078	2.81125e-94	-1.72219	6.06689e-55	-1.86722	1.03645e-72	MEE11	RNI-like superfamily protein
AT5G62570	0.606119	2.36793e-18	0.538642	6.65869e-14	0.248288	0.00127024	0.297619	9.52293e-05	0.18641	0.0290774				(1 of 8) PF07887 - Calmodulin binding protein-like (Calmodulin_bind)
AT2G42280	-0.685408	2.38151e-18	-0.574987	1.3713e-14	-0.866673	3.70517e-32	-0.309587	1.28307e-06			-0.298031	7.70765e-07		(1 of 4) PTHR16223:SF29 - TRANSCRIPTION FACTOR BHLH117-RELATED
AT2G29480	4.97162	2.48942e-18	4.17754	8.7974e-07	3.82122	4.43093e-14	4.51713	2.72577e-18	4.25922	1.52778e-10	8.82648	1.10272e-12	GSTU2	(1 of 3) PF13417//PF14497 - Glutathione S-transferase, N-terminal domain (GST_N_3) // Glutathione S-transferase, C-terminal domain (GST_C_3)
AT3G49940	0.725456	2.62563e-18	0.753561	3.55886e-22	0.68764	2.31517e-18	0.598538	1.45458e-15	0.783895	2.21258e-28	0.536474	7.32133e-14	LBD38	(1 of 2) PTHR31304:SF6 - LOB DOMAIN-CONTAINING PROTEIN 37-RELATED
AT4G02050	-0.556839	2.72449e-18	-0.541784	1.59814e-19	-0.575602	3.946e-22	-0.637301	2.85276e-23	-0.472345	4.23464e-14	-0.960566	1.27888e-56	STP7	(1 of 1) PTHR23500:SF12 - SUGAR TRANSPORT PROTEIN 7
AT1G51060	0.76048	3.52316e-18	0.29393	0.00160024	0.748356	2.19509e-19			-0.277879	0.00145246	-0.29486	0.000778157	HTA10	(1 of 13) K11251 - histone H2A (H2A)
AT2G41160	0.641385	3.75347e-18	0.685943	3.23648e-20	0.41041	6.72616e-08	0.434864	6.72728e-08	0.436933	1.36986e-07	0.463376	4.93504e-09		(1 of 2) PTHR12917//PTHR12917:SF20 - ASPARTYL PROTEASE DDI-RELATED // SUBFAMILY NOT NAMED
AT4G33010	-0.50579	3.79599e-18	-0.578688	1.91409e-23	-0.657381	3.17197e-30	-2.09304	5.22862e-286	-1.81717	3.84413e-214	-1.9665	4.42014e-251	GLDP1	(1 of 2) K00281 - glycine dehydrogenase (GLDC, gcvP)
AT1G27480	-0.49327	3.86982e-18	-0.373464	1.68743e-10	-0.333755	1.28888e-08	-1.69527	8.06438e-129	-1.11847	2.61914e-55	-1.34557	1.17508e-79		(1 of 1) 2.3.1.43 - Phosphatidylcholine--sterol O-acyltransferase / Phospholipid--cholesterol acyltransferase
AT5G63300	3.68521	3.94512e-18	1.96233	2.04841e-05	2.80434	1.03977e-11	1.95239	0.000421938			1.96333	8.0892e-05		(1 of 2) PTHR21109:SF0 - 28S RIBOSOMAL PROTEIN S21, MITOCHONDRIAL
AT4G13680	2.93478	4.05638e-18	1.64949	1.34582e-05	4.3402	9.62958e-19					2.20898	0.00423854		(1 of 34) PTHR31681//PTHR31681:SF3 - FAMILY NOT NAMED // EMB|CAB89038.1-RELATED
AT5G11430	0.624756	4.1297e-18	0.583434	9.10539e-16	0.420257	8.38875e-09	0.298321	0.000443122	0.270134	0.00218678	0.20644	0.0179514		(1 of 3) PTHR11477:SF17 - PROTEIN PARTNER OF SNF
AT5G22800	-0.392894	4.14118e-18	-0.411117	1.07017e-17	-0.437994	2.1053e-19	-1.36462	8.56546e-145	-0.75541	5.90007e-40	-0.83766	1.63094e-48	EMB1030	(1 of 1) PTHR11777:SF14 - ALANINE--TRNA LIGASE, CHLOROPLASTIC-RELATED
AT5G64570	-0.685485	4.29411e-18	-0.571827	3.86071e-13	-0.450445	1.60026e-08	-0.942743	2.02862e-42	-0.776555	4.03468e-29	-0.486841	2.49593e-12	XYL4	(1 of 4) K15920 - beta-D-xylosidase 4 (XYL4)
AT1G57590	-1.43956	4.85902e-18	-0.481659	0.0114377	-1.18687	2.95665e-13					-0.635529	0.00603646		(1 of 4) PTHR21562:SF5 - PECTINACETYLESTERASE FAMILY PROTEIN
AT5G12110	1.31291	5.14271e-18	1.50357	1.37333e-17	1.16793	4.3115e-13	0.607028	0.00106179	0.872162	5.40303e-05	0.687557	0.000760752		(1 of 2) PTHR11595//PTHR11595:SF24 - ELONGATION FACTOR 1-BETA // ELONGATION FACTOR 1-BETA 1-RELATED
AT2G45360	1.87093	5.14271e-18	1.59986	1.26826e-14	1.43204	8.35537e-14	1.5157	2.10775e-14	1.64195	2.74711e-15	1.97803	9.15286e-29		(1 of 4) PTHR33593:SF2 - F5O11.5
AT2G45180	-0.487625	5.16766e-18	-0.48524	4.25745e-18	-0.360716	1.99634e-10	-1.85101	1.01008e-142	-1.08428	4.62214e-50	-1.30084	4.09766e-72		(1 of 3) PTHR31731//PTHR31731:SF7 - FAMILY NOT NAMED // BIFUNCTIONAL INHIBITOR/LIPID-TRANSFER PROTEIN/SEED STORAGE 2S ALBUMIN SUPERFAMILY PROTEIN
AT5G64310	1.28664	5.19355e-18	0.336734	0.0439827			1.49618	1.13716e-34	0.453814	0.00017166	0.757725	2.14718e-10	AGP1	arabinogalactan protein 1
AT4G08250	2.45597	5.33635e-18	1.74377	6.4701e-10	2.45155	5.01503e-21	1.07636	0.013466	1.10302	0.0126255	0.91016	0.0172337		(1 of 34) PF03514 - GRAS domain family (GRAS)
AT3G15095	-0.72757	5.58037e-18	-0.788996	4.2327e-23	-0.904617	1.23172e-30	-1.00151	1.9692e-39	-0.76916	7.46813e-26	-0.853986	2.76727e-33		(1 of 1) PTHR33448:SF1 - CHLOROPLAST PROTEIN HCF243
AT1G16730	0.799296	5.86501e-18	0.984342	1.91409e-23	0.642855	3.59959e-12	0.688374	2.27204e-11	0.675758	3.48615e-09	0.457757	3.44614e-05	UP6	unknown protein 6
AT4G14090	1.74903	5.92e-18	1.36571	1.47345e-12	1.39844	1.67188e-14	0.849315	3.77301e-05			1.67282	1.16843e-22		(1 of 1) K12338 - anthocyanidin 3-O-glucoside 5-O-glucosyltransferase (UGT75C1)
AT4G03150	-0.936079	6.13897e-18	-0.972804	2.31459e-17	-0.904489	1.54952e-15	-1.8142	3.03849e-56	-0.980735	1.07643e-15	-1.42825	4.18019e-32
AT1G32060	-0.421128	6.30849e-18	-0.460603	4.43622e-21	-0.442858	1.28393e-19	-1.46354	3.75358e-208	-1.15896	6.9564e-128	-1.25285	5.69236e-150	PRK	(1 of 1) 2.7.1.19 - Phosphoribulokinase / Phosphopentokinase
AT3G26040	1.74605	6.36458e-18	0.942334	1.73467e-05	1.41777	1.65438e-12	1.05523	7.57828e-08	0.933708	5.97265e-06	1.43553	7.97329e-14		(1 of 6) 2.3.1.160 - Vinorine synthase
AT2G38120	-0.593188	6.65768e-18	-0.526545	1.84687e-16	-0.646665	5.99788e-25	-0.17019	0.0175169	-0.399231	3.94686e-10	-0.71497	5.65599e-31	AUX1	(1 of 2) PTHR22950//PTHR22950:SF256 - AMINO ACID TRANSPORTER // AUXIN TRANSPORTER PROTEIN 1-RELATED
AT4G37220	1.32397	7.09577e-18	0.506318	0.000697812	0.973381	4.04707e-13	1.37619	1.80299e-23	1.29899	6.82637e-28	2.32827	8.45136e-107		(1 of 4) PTHR33596//PTHR33596:SF1 - FAMILY NOT NAMED // COLD-REGULATED 413 PLASMA MEMBRANE PROTEIN 1-RELATED
AT2G34300	0.79364	7.19251e-18	0.665335	7.23737e-15	0.687688	2.77456e-15	0.974761	1.35322e-16	1.04424	2.21755e-21	0.89205	1.11727e-15		(1 of 2) PTHR10108//PTHR10108:SF784 - METHYLTRANSFERASE // METHYLTRANSFERASE PMT24-RELATED
AT1G72300	-0.697524	7.45201e-18	-0.69348	1.3349e-19	-1.39525	3.69715e-75	-0.703559	2.63338e-29			-0.494133	7.4276e-17		(1 of 3) PTHR27000//PTHR27000:SF208 - FAMILY NOT NAMED // RECEPTOR LIKE PROTEIN 3-RELATED
AT1G10760	-0.485685	7.56621e-18	-0.600745	2.3402e-26	-0.656586	1.68528e-31	-1.39279	3.11311e-116	-1.01103	6.07701e-60	-1.36194	1.59566e-108	SEX1	(1 of 1) PTHR22931//PTHR22931:SF1 - PHOSPHOENOLPYRUVATE DIKINASE-RELATED // ALPHA-GLUCAN WATER DIKINASE 1, CHLOROPLASTIC
AT3G13470	0.509773	7.64681e-18	0.582295	6.60255e-22	0.759675	1.32496e-35	0.171942	0.0067135	0.426538	8.96992e-12	0.328476	5.3526e-07		(1 of 3) PTHR11353//PTHR11353:SF8 - CHAPERONIN // CHAPERONIN 60 SUBUNIT BETA 1, CHLOROPLASTIC-RELATED
AT2G39570	-0.649358	7.77319e-18	-0.533696	2.30206e-12	-0.687845	2.98719e-20	-0.993395	9.41534e-70	-0.300467	2.47411e-07				(1 of 1) PTHR31096//PTHR31096:SF4 - FAMILY NOT NAMED // ACT DOMAIN-CONTAINING PROTEIN
AT3G28910	0.87172	7.95042e-18	0.80175	3.94196e-16	0.613281	2.43824e-09	0.71158	4.90259e-21	0.545775	6.87088e-14	0.638403	1.11296e-18	MYB30	(1 of 2) PTHR10641//PTHR10641:SF641 - MYB-LIKE DNA-BINDING PROTEIN MYB // MYB FAMILY TRANSCRIPTION FACTOR
AT5G63180	-2.01647	8.27524e-18	-1.40573	2.37851e-19	-1.44057	2.02389e-23	-2.26825	2.4328e-20	-1.88148	7.48108e-25	-2.2806	8.69222e-38		(1 of 1) PTHR31683//PTHR31683:SF28 - FAMILY NOT NAMED // PECTATE LYASE 22-RELATED
AT5G04810	-0.365459	9.0709e-18	-0.339107	7.3868e-15	-0.4011	6.10946e-21	-0.978843	6.00453e-98	-0.512879	2.34958e-26	-0.359391	4.96153e-14		(1 of 1) PF00076//PF01535//PF12854//PF13041//PF13812 - RNA recognition motif. (a.k.a. RRM, RBD, or RNP domain) (RRM_1) // PPR repeat (PPR) // PPR repeat (PPR_1) // PPR repeat family (PPR_2) // Pentatricopeptide repeat domain (PPR_3)
AT2G06520	-0.361348	9.0709e-18	-0.260058	2.55575e-09	-0.355739	5.49253e-17	-1.24004	1.91702e-149	-0.861001	2.26626e-70	-1.103	6.52989e-116	PSBX	(1 of 1) PF06596 - Photosystem II reaction centre X protein (PsbX) (PsbX)
AT5G09670	-0.59514	9.31877e-18	-0.520183	1.59093e-14	-0.615937	2.76566e-20	-0.315063	3.2915e-06	-0.276902	5.1421e-05	-0.401627	6.87793e-10		(1 of 2) PTHR31827//PTHR31827:SF1 - FAMILY NOT NAMED // EMB|CAB89363.1
AT3G17330	-0.817247	9.32578e-18	-0.616215	4.80699e-10	-0.490106	6.81129e-07	-1.00067	2.64196e-36	-0.789417	2.28572e-21	-1.23216	4.3955e-48	ECT6	(1 of 2) PTHR12357//PTHR12357:SF22 - YTH YT521-B HOMOLOGY DOMAIN-CONTAINING // SUBFAMILY NOT NAMED
AT1G30360	-0.384393	9.53792e-18	-0.335622	4.5145e-14	-0.336795	2.48318e-14	0.130049	0.0272303					ERD4	(1 of 1) PTHR13018:SF22 - EARLY-RESPONSIVE TO DEHYDRATION STRESS PROTEIN (ERD4)
AT5G23920	-0.479649	9.56327e-18	-0.344242	4.11029e-09	-0.182802	0.00273263	-0.858081	1.35533e-62	-0.490977	3.66886e-19	-0.579554	3.71417e-27
AT5G37600	-0.631606	9.57112e-18	-0.593229	3.52054e-15	-0.893824	1.34247e-32	-1.13205	1.30632e-11	-0.941496	3.52101e-08	-1.54092	2.22015e-20	GSR 1	(1 of 2) PTHR20852//PTHR20852:SF59 - GLUTAMINE SYNTHETASE // SUBFAMILY NOT NAMED
AT4G03200	-0.45079	1.06665e-17	-0.458015	4.7936e-17	-0.589598	1.51999e-27	-0.704609	1.90442e-44	-0.494201	9.72038e-20	-0.581304	4.2772e-28		(1 of 1) PF03190 - Protein of unknown function, DUF255 (Thioredox_DsbH)
AT1G73170	-0.538025	1.07503e-17	-0.307331	4.91699e-06	-0.258526	0.000121507	-0.843975	8.31947e-46	-0.582567	6.82524e-20	-0.564126	5.49201e-20		(1 of 2) PTHR20953:SF2 - PROTEIN SEEDLING PLASTID DEVELOPMENT 1
AT1G21830	-0.772317	1.1767e-17			-0.420407	7.96923e-07			0.28107	0.000758149				(1 of 7) PF05340 - Protein of unknown function (DUF740) (DUF740)
AT4G24780	-1.45855	1.2291e-17	-1.12489	1.18295e-15	-1.28049	5.43971e-21	-1.26025	3.5137e-13	-1.30132	1.43304e-21	-1.53087	1.51257e-29		(1 of 1) PTHR31683:SF15 - PECTATE LYASE 18-RELATED
AT1G03310	-0.612571	1.2695e-17	-0.590314	1.3515e-18	-0.619462	2.92946e-21	-1.21197	3.42967e-61	-0.984999	1.91728e-44	-1.36877	9.74841e-87	DBE1	(1 of 1) PTHR10357//PTHR10357:SF115 - ALPHA-AMYLASE // ISOAMYLASE 2, CHLOROPLASTIC
AT3G53830	1.03379	1.26995e-17	1.06704	4.65595e-17	0.979838	5.20249e-15								(1 of 1) PTHR22870:SF172 - REGULATOR OF CHROMOSOME CONDENSATION (RCC1) FAMILY PROTEIN
AT4G27820	-0.584795	1.28179e-17	-0.438177	1.04155e-09	-0.553611	1.55646e-15	-0.765956	1.45685e-51	-0.637861	8.40993e-31	-0.763214	2.23528e-47	BGLU9	(1 of 10) PTHR10353//PTHR10353:SF29 - GLYCOSYL HYDROLASE // BETA-GLUCOSIDASE 1-RELATED
AT2G47240	-0.691139	1.33236e-17	-0.657656	7.78961e-17	-0.623537	2.01174e-15	-0.371191	1.49243e-10	-0.404355	3.91121e-13	-0.609852	3.92886e-29	LACS1	(1 of 1) PTHR24096//PTHR24096:SF111 - FAMILY NOT NAMED // LONG CHAIN ACYL-COA SYNTHETASE 1
AT5G44510	-0.573018	1.34043e-17	-0.660884	4.2327e-23	-0.540047	6.47002e-16	-0.781521	3.01623e-23	-0.700275	2.35981e-18	-0.780951	2.47175e-23	TAO1	(1 of 67) PTHR11017//PTHR11017:SF20 - LEUCINE-RICH REPEAT-CONTAINING PROTEIN // DISEASE RESISTANCE RPP5 LIKE PROTEIN-RELATED
AT2G24640	0.694569	1.56748e-17	0.616471	7.75292e-14	0.494667	2.3532e-09	0.955612	1.50882e-34	0.843517	7.45005e-26	0.840747	4.86254e-27	UBP19	(1 of 9) K11855 - ubiquitin carboxyl-terminal hydrolase 36/42 [EC:3.4.19.12] (USP36_42)
AT3G52870	-0.714095	1.64069e-17	-0.35009	5.08305e-05	-0.519307	6.256e-10	-0.294699	4.80872e-05						IQ calmodulin-binding motif family protein
AT2G26710	-1.15646	1.76688e-17	-0.878292	4.89039e-12	-0.972943	2.97147e-15	-1.60978	3.27299e-30	-0.89704	1.82101e-10	-0.822907	1.9224e-10	BAS1	(1 of 1) K15639 - PHYB activation tagged suppressor 1 (CYP734A1, BAS1)
AT4G19090	1.05243	1.87766e-17	0.930184	8.45957e-15	0.997993	5.98711e-17	1.00293	2.39262e-18	0.958006	2.52755e-17	1.09507	1.11117e-23		(1 of 5) PF04578//PF13968 - Protein of unknown function, DUF594 (DUF594) // Domain of unknown function (DUF4220) (DUF4220)
AT1G13700	-0.668256	1.90248e-17	-0.355047	1.25503e-05	-0.490634	3.95492e-10	-0.396247	1.52966e-11			-0.128239	0.041463	PGL1	(1 of 1) PTHR11054:SF2 - 6-PHOSPHOGLUCONOLACTONASE 1-RELATED
AT4G25270	1.06276	1.92754e-17	0.823317	2.10763e-09	1.38497	4.40978e-26					1.14614	1.48823e-19		(1 of 185) PF01535//PF13041 - PPR repeat (PPR) // PPR repeat family (PPR_2)
AT5G24470	-0.563105	1.97348e-17	-0.227523	0.00129579	-0.256811	0.00016946	-0.147267	0.0356352	0.292456	8.79492e-06	0.271677	2.14593e-05	PRR5	(1 of 1) K12130 - pseudo-response regulator 5 (PRR5)
AT4G01250	-0.776936	1.98736e-17	-0.293555	0.00363696	-0.952694	9.64179e-25	-1.86853	5.93358e-74	-0.705564	5.77259e-11	-0.627142	1.40585e-09	WRKY22	(1 of 1) K13425 - WRKY transcription factor 22 (WRKY22)
AT1G50560	1.15555	2.12263e-17	0.469904	0.000677117	0.607135	1.62617e-06	0.676497	6.63525e-06	0.501224	0.000590032	0.745154	5.22309e-09	CYP705A25	(1 of 25) PTHR24298//PTHR24298:SF59 - FAMILY NOT NAMED // CYTOCHROME P450-RELATED
AT3G16330	1.32759	2.13312e-17	1.36477	9.23131e-22	1.2589	1.66221e-17	1.1812	5.99628e-16	0.775968	2.12399e-09	1.23236	2.28168e-22		(1 of 4) PTHR33265:SF8 - F5F19.20 PROTEIN
AT3G59765	1.85771	2.2685e-17	1.25481	1.54462e-07	1.47648	4.20725e-10	1.57617	2.39587e-10	0.604551	0.0371822	1.4898	7.30668e-09
AT3G49055	2.73129	2.28338e-17	1.71564	7.36451e-06	2.66159	2.55779e-10	0.80836	0.0268548			1.04473	0.0194973
AT2G40711	1.85666	2.32951e-17	0.976283	0.000140974	2.43479	6.87796e-24	1.20613	4.68464e-05	0.933294	0.00357683	1.9183	4.10809e-11
AT1G02300	-0.907928	2.46215e-17	-0.732158	2.73245e-12	-0.592165	5.59912e-09	-1.02954	4.62964e-19	-0.94269	7.48772e-16	-1.14577	6.74114e-25		(1 of 3) 3.4.22.1 - Cathepsin B / Cathepsin B1
AT4G21910	-0.66708	2.46673e-17	-0.533362	2.2661e-11	-0.570531	1.59326e-12	-1.03929	1.66944e-39	-0.683757	1.31335e-16	-1.49001	2.76459e-71		(1 of 4) PTHR11206//PTHR11206:SF140 - MULTIDRUG RESISTANCE PROTEIN // MATE EFFLUX FAMILY PROTEIN
AT1G54050	1.97153	2.53588e-17	0.768829	0.00483988	0.618562	0.0155424	1.26264	6.64321e-06						(1 of 1) PTHR11527//PTHR11527:SF106 - SMALL HEAT-SHOCK PROTEIN HSP20 FAMILY // 17.4 KDA CLASS III HEAT SHOCK PROTEIN
AT3G14620	0.649829	2.99679e-17	1.11133	9.71004e-43	0.471813	2.41157e-08	0.840681	2.71306e-20	1.74444	1.06527e-77	1.8099	6.28253e-86	CYP72A8	(1 of 5) 1.14.13.173 - 11-oxo-beta-amyrin 30-oxidase / CYP72A154
AT1G75450	1.72526	3.02425e-17	0.628019	0.00402385	1.07883	6.46819e-07	0.893334	7.82856e-07	0.413678	0.0345446	0.412155	0.0274877	CKX5	(1 of 1) PTHR13878:SF60 - CYTOKININ DEHYDROGENASE 5
AT1G70000	-0.668995	3.41565e-17	-0.455927	2.32241e-08	-0.557009	3.6522e-12	-0.398986	2.65693e-07	-0.374504	5.10539e-06	-0.248141	0.00237682		(1 of 3) PTHR12374:SF26 - F25A4.19 PROTEIN
AT3G26910	0.844538	4.18001e-17	0.454541	2.27657e-05			0.328623	0.00546584	0.651006	1.32083e-08	0.450223	8.09275e-05		hydroxyproline-rich glycoprotein family protein
AT3G47340	2.22316	4.79433e-17	1.2666	5.32495e-06	1.59579	3.40277e-09			1.15497	1.59522e-06	1.55709	3.62178e-11	ASN1	(1 of 3) K01953 - asparagine synthase (glutamine-hydrolysing) (asnB, ASNS)
AT1G09530	-0.683262	4.97449e-17	-0.46993	4.98834e-11	-0.285551	8.20224e-05	-0.76406	6.52901e-23	-0.865545	3.56158e-36	-0.851435	2.3291e-40	PIF3	(1 of 1) K12126 - phytochrome-interacting factor 3 (PIF3)
AT4G38350	-0.393437	5.88718e-17	-0.35337	2.39149e-14	-0.291473	2.87834e-10	-0.806293	3.81467e-60	-0.699002	1.02309e-45	-0.808475	1.35558e-63		(1 of 2) K12385 - Niemann-Pick C1 protein (NPC1)
AT3G44970	-0.657965	6.78943e-17	-0.653355	2.8355e-17	-0.53161	6.8522e-12	-1.17107	5.17487e-94	-0.928978	6.16852e-63	-1.05652	1.88525e-83		(1 of 11) PTHR24286//PTHR24286:SF37 - FAMILY NOT NAMED // CYTOCHROME P450 708A2-RELATED
AT1G08540	-0.41086	7.01812e-17	-0.334503	6.95682e-11	-0.324144	2.80251e-10	-1.42241	1.95469e-120	-0.911135	3.57564e-47	-1.02999	1.58688e-59	SIG2	(1 of 6) PTHR30603 - RNA POLYMERASE SIGMA FACTOR RPO
AT5G19400	0.420263	7.05822e-17	0.421061	7.09262e-17	0.33402	4.5403e-11	0.650512	6.48229e-36	0.671901	2.0404e-37	0.756622	3.02013e-48	SMG7	(1 of 1) K14409 - protein SMG7 (SMG7, EST1C)
AT2G41100	1.04431	7.06314e-17	1.70812	4.3568e-44	2.06117	2.18715e-64	-0.487693	1.79204e-06	0.733641	1.98654e-13			TCH3	(1 of 1) PTHR23050:SF176 - CALMODULIN-7-RELATED
AT2G32540	-0.543646	7.08221e-17	-0.540545	1.44343e-16	-0.524198	1.88778e-15	-0.870175	2.93461e-58	-0.584306	1.53863e-25	-0.890799	3.5931e-56	CSLB04	(1 of 6) PTHR13301//PTHR13301:SF53 - X-BOX TRANSCRIPTION FACTOR-RELATED // CELLULOSE SYNTHASE-LIKE PROTEIN B1-RELATED
AT1G23400	-0.458347	7.38259e-17	-0.501324	1.53091e-18	-0.472691	1.37123e-16	-1.02954	6.64443e-76	-0.625447	9.9991e-26	-0.680346	1.79559e-31	CAF2	(1 of 1) PTHR31846//PTHR31846:SF5 - FAMILY NOT NAMED // CRS2-ASSOCIATED FACTOR 2, CHLOROPLASTIC
AT4G08170	0.823338	7.9089e-17	0.802892	9.20038e-17	0.756172	8.13156e-16	1.20533	2.22129e-46	0.751542	2.38327e-18	1.06354	2.91e-39		(1 of 3) K00913 - inositol-1,3,4-trisphosphate 5/6-kinase / inositol-tetrakisphosphate 1-kinase (ITPK1)
AT2G39705	-1.26762	8.21117e-17	-1.56462	1.09802e-33	-1.07847	2.10807e-17	-0.95044	9.88696e-11	-1.2245	9.16472e-19	-1.29953	1.42303e-22	RTFL8	(1 of 23) PF08137 - DVL family (DVL)
AT3G22961	2.42557	8.51062e-17	1.34139	3.36352e-06	1.85603	2.78319e-13	1.44984	8.26869e-05	1.12567	0.000789621	1.40687	2.84295e-06		(1 of 24) PF02671 - Paired amphipathic helix repeat (PAH)
AT5G46270	-0.507766	8.99876e-17	-0.367927	1.69683e-09	-0.268024	1.2729e-05	-1.28754	4.7139e-99	-1.00741	1.55141e-59	-1.25948	1.33365e-98		(1 of 67) PTHR11017//PTHR11017:SF20 - LEUCINE-RICH REPEAT-CONTAINING PROTEIN // DISEASE RESISTANCE RPP5 LIKE PROTEIN-RELATED
AT5G64230	0.89239	9.43562e-17	0.914492	3.38352e-16	0.722676	1.10163e-10	2.30057	5.9175e-174	2.03097	3.10372e-117	2.90073	8.53222e-258
AT5G51830	0.910832	9.46748e-17	1.21718	1.07772e-26	0.628083	3.57626e-07	2.52784	1.775e-184	2.30815	1.01752e-134	3.356	4.16086e-292		(1 of 1) PTHR10584//PTHR10584:SF192 - SUGAR KINASE // FRUCTOKINASE 1
AT1G16390	-1.07261	9.6454e-17	-0.588324	4.85068e-07	-0.565556	3.56362e-07	-1.16891	1.27777e-25	-0.736264	4.03288e-13	-0.772283	2.81327e-17		(1 of 2) PTHR24064//PTHR24064:SF242 - FAMILY NOT NAMED // ORGANIC CATION/CARNITINE TRANSPORTER 3
AT1G35580	0.546141	1.04024e-16	0.376964	2.09981e-08	0.33834	4.89621e-07	0.134666	0.0152619	0.360719	2.38888e-12	0.520267	4.0271e-25	CINV1	(1 of 4) PTHR31916//PTHR31916:SF3 - FAMILY NOT NAMED // ALKALINE/NEUTRAL INVERTASE CINV1-RELATED
AT1G05670	1.04546	1.05474e-16	0.480552	0.000551452	0.623454	1.53876e-06								(1 of 185) PF01535//PF13041 - PPR repeat (PPR) // PPR repeat family (PPR_2)
AT4G36850	1.13988	1.05474e-16	1.00702	9.11987e-14	1.72484	1.08112e-41	1.09205	3.88234e-27	1.5029	4.02335e-49	1.7877	4.53916e-82		(1 of 1) PTHR16201:SF43 - PQ-LOOP REPEAT FAMILY PROTEIN / TRANSMEMBRANE FAMILY PROTEIN
AT2G44210	-0.589225	1.0745e-16	-0.439594	4.92801e-10	-0.66348	1.18951e-21	-0.606902	1.79791e-19	-0.584612	1.93324e-17	-0.616639	5.11718e-20		(1 of 40) PF03080//PF14365 - Domain of unknown function (DUF239) (DUF239) // Domain of unknown function (DUF4409) (DUF4409)
AT1G15040	1.82133	1.11065e-16	1.15294	3.61489e-07	1.44046	6.73396e-11	0.925141	1.3373e-05	1.51055	3.40619e-13	1.75184	7.18796e-18		(1 of 3) 3.5.1.94 - Gamma-glutamyl-gamma-aminobutyrate hydrolase / Gamma-glutamyl-GABA hydrolase
AT1G10920	0.866331	1.16402e-16	0.981105	1.58126e-19	0.819561	1.91958e-14	0.563135	2.13332e-08	0.890603	2.29695e-17	0.764541	1.64925e-14	LOV1	(1 of 16) PTHR23155//PTHR23155:SF549 - LEUCINE-RICH REPEAT-CONTAINING PROTEIN // DISEASE RESISTANCE RPP8-LIKE PROTEIN 3-RELATED
AT1G05200	-0.609243	1.18923e-16	-0.317717	4.34311e-05	-0.408898	5.84365e-08	-0.376021	4.93986e-06			-0.500392	1.48247e-09	GLR3.4	(1 of 2) PTHR18966//PTHR18966:SF190 - IONOTROPIC GLUTAMATE RECEPTOR // GLUTAMATE RECEPTOR 3.4-RELATED
AT4G32070	0.606558	1.24042e-16	0.639554	1.6944e-18	0.436666	4.08206e-09	1.42238	1.84219e-86	1.44887	1.68456e-88	1.60182	1.70785e-110		(1 of 4) PF00564//PF13414 - PB1 domain (PB1) // TPR repeat (TPR_11)
AT1G27290	-0.522039	1.26561e-16	-0.4226	1.45951e-11	-0.48733	1.47852e-15	-0.500015	7.32738e-18	-0.269733	8.13309e-06	-0.37468	7.31821e-11
AT5G65700	-0.571264	1.27404e-16	-0.336286	2.3231e-06	-0.352267	5.09477e-07	-0.608426	3.61118e-25	-0.442104	1.06676e-13	-0.483406	1.51968e-16	1	(1 of 19) PF00069//PF00560//PF08263 - Protein kinase domain (Pkinase) // Leucine Rich Repeat (LRR_1) // Leucine rich repeat N-terminal domain (LRRNT_2)
AT1G75820	-0.732533	1.28273e-16	-0.462038	1.88748e-07	-0.544806	2.27396e-10	-1.0329	1.75757e-44	-0.733587	5.40266e-25	-0.407575	2.57833e-09	CLV1	(1 of 28) 2.7.10.2//2.7.11.1 - Non-specific protein-tyrosine kinase / Cytoplasmic protein tyrosine kinase // Non-specific serine/threonine protein kinase / Threonine-specific protein kinase
AT5G65350	3.49224	1.35346e-16	1.08169	0.00361129	2.1979	1.60852e-12							HTR11	(1 of 14) K11253 - histone H3 (H3)
AT1G23080	-1.04054	1.38163e-16	-1.30018	3.42241e-35	-1.29219	2.8405e-40	-1.54076	3.35117e-28	-1.68922	9.23536e-40	-1.97467	9.40732e-63	PIN7	(1 of 1) PTHR31752:SF18 - AUXIN EFFLUX CARRIER COMPONENT 3-RELATED
AT5G17540	1.69745	1.38163e-16	1.65386	1.25232e-14	1.75989	4.69686e-19	1.4139	9.65163e-11	1.34271	3.15945e-10	1.7901	5.41679e-22		(1 of 2) 2.3.1.195 - (Z)-3-hexen-1-ol acetyltransferase
AT2G02070	-0.53329	1.40415e-16	-0.222484	0.00199791	-0.220058	0.0017695			0.213752	0.00148963			IDD5	(1 of 3) PTHR10593:SF38 - C2H2-LIKE ZINC FINGER PROTEIN-RELATED
AT3G04070	-0.705133	1.49594e-16	-0.394509	1.14824e-05	-0.427783	1.46634e-06	-0.334438	2.22762e-05	-0.219831	0.00873149	-0.591737	2.253e-14	NAC047	(1 of 113) PF02365 - No apical meristem (NAM) protein (NAM)
AT4G01915	-1.16567	1.51216e-16	-1.0063	3.45606e-11	-0.790711	9.77309e-08	-1.78453	5.40534e-32	-1.47327	1.35616e-18	-1.65846	3.99571e-24
AT2G46790	0.773869	1.54608e-16	1.0982	6.25474e-35	0.888952	9.79465e-25	0.671126	6.21382e-12	0.484298	8.25655e-07	0.494807	1.35834e-07	PRR9	(1 of 1) K12128 - pseudo-response regulator 9 (PRR9)
AT5G59720	2.71245	1.55707e-16	1.19204	0.00256988	2.68387	1.67384e-13	1.33435	0.00543282					HSP18.2	(1 of 3) PTHR11527//PTHR11527:SF152 - SMALL HEAT-SHOCK PROTEIN HSP20 FAMILY // SUBFAMILY NOT NAMED
AT1G06645	-0.688121	1.55829e-16	-0.408011	3.61632e-06	-0.565345	1.19735e-11	-0.863878	1.4505e-26	-0.580926	5.33727e-11	-0.864187	3.1925e-25		(1 of 16) PTHR10209//PTHR10209:SF122 - OXIDOREDUCTASE, 2OG-FE II OXYGENASE FAMILY PROTEIN // 1-AMINOCYCLOPROPANE-1-CARBOXYLATE OXIDASE HOMOLOG 10-RELATED
AT4G14990	0.428569	1.70232e-16	0.296321	5.68447e-09			0.349797	3.7151e-08	0.269436	2.40082e-05	0.267898	1.48502e-05		(1 of 3) K12617 - DNA topoisomerase 2-associated protein PAT1 (PATL1, PAT1)
AT4G37610	-0.731462	1.74476e-16	0.235756	0.0187715			-0.95382	2.13891e-50	-0.253726	0.000232804			BT5	(1 of 2) PTHR24413:SF129 - BTB AND MATH DOMAIN-CONTAINING PROTEIN 42
AT4G28080	-0.398588	1.80321e-16	-0.412539	3.03391e-17	-0.362971	1.53053e-13	-1.32558	1.7114e-166	-0.835799	7.02554e-65	-1.11038	1.25576e-113		(1 of 1) PTHR12601//PTHR12601:SF9 - EUKARYOTIC TRANSLATION INITIATION FACTOR 3 SUBUNIT EIF-3 // TETRATRICOPEPTIDE REPEAT DOMAIN PROTEIN
AT5G33280	-0.624082	2.05634e-16	-0.560324	1.49869e-13	-0.783204	3.67131e-26	-1.30059	3.81467e-60	-0.83036	1.07699e-24	-1.3587	3.68352e-63		(1 of 1) PTHR11689:SF66 - CHLORIDE CHANNEL-LIKE PROTEIN CLC-G-RELATED
AT5G54770	-0.374271	2.22514e-16	-0.577796	4.70759e-38	-0.593725	3.829e-40	-1.23146	1.81623e-118	-1.34416	1.33407e-139	-1.43498	3.13003e-159	THI1	(1 of 1) K03146 - thiamine thiazole synthase (THI4, THI1)
AT3G51160	0.70046	2.23192e-16	0.74549	1.50364e-19	0.731022	2.10865e-19	0.516653	2.29475e-08	0.381151	3.8292e-05			1	(1 of 2) 4.2.1.47 - GDP-mannose 4,6-dehydratase / Guanosine diphosphomannose oxidoreductase
AT1G01120	0.778154	2.38858e-16	0.87065	1.49863e-21	0.749278	3.31685e-16	1.80509	1.19041e-95	1.65643	1.18474e-84	1.11269	6.57363e-40	KCS1	(1 of 3) 2.3.1.119//2.3.1.199 - Transferred entry: 1.1.1.330, 1.3.1.93, 2.3.1.199 and 4.2.1.134 // Very-long-chain 3-oxoacyl-CoA synthase / Very-long-chain beta-ketoacyl-CoA synthase
AT1G49032	0.691371	2.40635e-16	0.518018	6.15639e-10	0.298028	0.000431542	0.684698	1.60557e-24	0.613394	1.50368e-20	0.948342	2.96298e-56
AT1G03090	0.631888	2.47327e-16	0.241354	0.00448875	0.412343	1.64685e-07	-0.246109	0.000441515			0.581384	9.32483e-19	MCCA	(1 of 1) K01968 - 3-methylcrotonyl-CoA carboxylase alpha subunit (E6.4.1.4A)
AT2G30010	-1.01763	2.65679e-16	-0.851239	9.1941e-15	-0.693264	4.65614e-11	-0.565043	2.73042e-06	-0.638733	1.2875e-08	-0.949046	2.43578e-19	TBL45	(1 of 2) PTHR32285:SF14 - PROTEIN PMR5-RELATED
AT4G36140	0.522008	2.65997e-16	0.468943	2.45139e-13	0.484712	1.06808e-14			0.19463	0.0212233	0.165199	0.0447305		(1 of 3) PTHR24209//PTHR24209:SF15 - FAMILY NOT NAMED // TIR-NBS-LRR CLASS DISEASE RESISTANCE PROTEIN-RELATED
AT3G06290	-0.564568	2.84872e-16	-0.588121	9.59164e-18	-0.463367	2.23257e-11	-0.284204	2.76449e-08	-0.330196	1.63328e-10	-0.375838	5.39398e-14		(1 of 1) PTHR12436//PTHR12436:SF17 - 80 KDA MCM3-ASSOCIATED PROTEIN // SAC3/GANP/NIN1/MTS3/EIF-3 P25 FAMILY PROTEIN
AT4G19840	-0.470097	3.02055e-16	-0.461366	9.84547e-17	-0.482305	2.07142e-18	-0.44944	7.47078e-14	-0.545869	1.36989e-20	-0.181143	0.00274834	PP2-A1	(1 of 30) PF14299 - Phloem protein 2 (PP2)
AT5G15210	-0.702976	3.08969e-16	-0.377842	1.62642e-05	-0.314544	0.000472179	-0.216788	0.016333			-0.240909	0.00849778	HB30	(1 of 6) PTHR31948:SF8 - ZINC-FINGER HOMEODOMAIN PROTEIN 10-RELATED
AT5G05400	1.22586	3.1667e-16	0.608649	0.000126649	0.568807	0.000129695								(1 of 21) PTHR23155//PTHR23155:SF639 - LEUCINE-RICH REPEAT-CONTAINING PROTEIN // DISEASE RESISTANCE PROTEIN RFL1-RELATED
AT4G23890	-0.559013	3.4611e-16	-0.654705	1.16921e-19	-0.888477	4.02882e-34	-1.20741	4.8128e-52	-0.74818	5.8893e-18	-0.916659	7.11451e-27		(1 of 1) PF11623 - Protein of unknown function (DUF3252) (DUF3252)
AT3G22970	-0.518686	3.71016e-16	-0.425812	5.11203e-12	-0.379012	6.10291e-10	-0.174915	0.00317762	-0.339542	9.9639e-10	-0.449876	9.76148e-17		(1 of 14) PF04720 - PDDEXK-like family of unknown function (PDDEXK_6)
AT4G26260	1.03116	3.72268e-16			1.01615	1.1165e-13	-1.81425	5.29623e-17			1.45854	1.49626e-11	MIOX4	(1 of 4) 1.13.99.1 - Inositol oxygenase / Myo-inositol oxygenase
AT3G47675	-1.24808	3.86333e-16	-0.765596	1.07247e-06	-0.70963	3.17961e-06	-0.6002	8.5014e-06	-0.732861	3.00714e-07	-0.43219	0.000981922		(1 of 19) PF14389 - Leucine-zipper of ternary complex factor MIP1 (Lzipper-MIP1)
AT4G22470	-1.45606	3.91756e-16	-1.2366	1.40176e-11	-1.50397	8.08612e-12	-1.99007	0.000152887	-1.47772	0.00723799	-3.44223	8.83007e-11		(1 of 26) PF14547 - Hydrophobic seed protein (Hydrophob_seed)
AT5G14120	-0.520777	3.92326e-16	-0.316649	1.77078e-06	-0.192516	0.00528462			0.45883	5.64891e-15	0.128365	0.0438804		(1 of 4) PTHR21576//PTHR21576:SF44 - UNCHARACTERIZED NODULIN-LIKE PROTEIN // MAJOR FACILITATOR PROTEIN
AT1G69450	-0.555503	4.17562e-16	-0.590504	3.65982e-20	-0.55305	6.24141e-18	-0.500367	5.04471e-17	-0.575047	6.74389e-24	-0.830077	2.51849e-50		(1 of 1) PTHR13018//PTHR13018:SF45 - PROBABLE MEMBRANE PROTEIN DUF221-RELATED // EARLY-RESPONSIVE TO DEHYDRATION STRESS PROTEIN (ERD4)
AT3G55560	-0.525229	4.33338e-16	-0.306094	2.53449e-06	-0.443708	1.68806e-12	-0.196536	0.00990857			-0.398283	3.00728e-08	AGF2	(1 of 1) PTHR31100//PTHR31100:SF13 - FAMILY NOT NAMED // AT-HOOK MOTIF NUCLEAR LOCALIZED PROTEIN 15
AT1G29690	0.684717	4.51104e-16	0.511416	1.06584e-08	0.35225	0.000131827							CAD1	(1 of 1) PTHR33199:SF3 - MACPF DOMAIN-CONTAINING PROTEIN CAD1
AT4G36540	-0.941794	4.78561e-16	-0.72163	1.65644e-13	-0.658226	3.25057e-12	-1.16107	6.07149e-18	-0.937535	6.80571e-14	-0.944533	3.38666e-15	BEE2	(1 of 2) PTHR12565//PTHR12565:SF132 - STEROL REGULATORY ELEMENT-BINDING PROTEIN // TRANSCRIPTION FACTOR BEE 2-RELATED
AT5G49760	-0.454199	4.86327e-16	-0.359988	3.94542e-11	-0.436178	1.97956e-16	-0.660958	6.43637e-29	-0.55777	7.83822e-22	-1.1395	2.99502e-90		(1 of 3) PTHR27003:SF15 - LEUCINE-RICH REPEAT PROTEIN KINASE-LIKE PROTEIN
AT4G26520	-0.751664	4.94285e-16	-0.54201	2.45891e-08	-0.526621	2.82431e-08	-1.69906	2.87225e-75	-1.1205	1.01376e-31	-0.880426	1.096e-22		(1 of 2) PTHR11627//PTHR11627:SF19 - FRUCTOSE-BISPHOSPHATE ALDOLASE // FRUCTOSE-BISPHOSPHATE ALDOLASE-RELATED
AT5G53060	0.823464	4.99734e-16	0.647869	3.58932e-10	0.837038	4.94902e-17	0.452162	3.22487e-06	0.394486	0.000120614	0.455446	1.77682e-06		(1 of 1) PTHR10288//PTHR10288:SF134 - KH DOMAIN CONTAINING RNA BINDING PROTEIN // SUBFAMILY NOT NAMED
AT3G50750	-1.61685	5.01635e-16	-1.23509	2.50669e-15	-1.05665	3.52897e-13	-1.39109	1.74566e-13	-1.20435	6.03388e-12	-1.4031	3.98592e-18	BEH1	(1 of 2) PTHR31506//PTHR31506:SF3 - FAMILY NOT NAMED // BES1/BZR1 HOMOLOG PROTEIN 1-RELATED
AT5G52170	2.58277	5.10683e-16	0.799981	0.0108229	2.07419	1.98906e-12	0.956784	0.010093	0.715694	0.035767	0.997704	0.00146732	HDG7	(1 of 1) PTHR24326//PTHR24326:SF288 - FAMILY NOT NAMED // HOMEOBOX-LEUCINE ZIPPER PROTEIN HDG7
AT3G48200	-0.388148	5.14645e-16	-0.350804	7.74804e-13	-0.398925	1.42825e-16	-1.01309	4.50673e-88	-0.697348	2.31335e-40	-0.948028	1.53452e-74
AT1G10400	3.935	5.32108e-16	0.892884	0.0446781	1.83108	1.35421e-05								(1 of 1) 2.4.1.185 - Flavanone 7-O-beta-glucosyltransferase
AT2G31751	1.19161	5.38087e-16	0.545611	0.000667124	1.06719	1.30067e-13	0.834552	3.2494e-11	0.66148	1.5547e-07	1.29175	1.29726e-30
AT1G28010	-0.603926	6.26244e-16	-0.339528	5.49961e-06	-0.381246	4.10817e-07	0.675205	9.47804e-17	0.589116	5.47494e-13	0.230123	0.00820322	ABCB14	(1 of 2) PTHR24221//PTHR24221:SF235 - FAMILY NOT NAMED // ABC TRANSPORTER B FAMILY MEMBER 13-RELATED
AT1G54780	-0.332381	6.26244e-16	-0.370224	7.4381e-19	-0.430958	2.55751e-25	-1.18248	1.45469e-146	-0.87015	4.09322e-75	-1.12167	8.02489e-124	TLP18.3	(1 of 1) PTHR30373:SF2 - UPF0603 PROTEIN YGCG
AT1G62480	0.733852	6.26244e-16	0.445568	1.86697e-06	0.575542	1.42593e-10	0.74648	7.246e-20	0.621201	3.62205e-14	1.42146	2.9901e-73		Vacuolar calcium-binding protein-related
AT4G19660	0.637785	6.83252e-16	1.03884	9.19943e-39	0.71616	9.87539e-19	-0.310809	0.00170497					4	(1 of 2) PTHR24413:SF124 - REGULATORY PROTEIN NPR3-RELATED
AT3G02130	-0.490369	6.85561e-16	-0.467037	9.10539e-16	-0.588869	3.29352e-25	-0.30545	0.000109883			-0.263603	0.000635707	RPK2	(1 of 2) PTHR27000//PTHR27000:SF205 - FAMILY NOT NAMED // LRR RECEPTOR-LIKE SERINE/THREONINE-PROTEIN KINASE RPK2
AT4G10380	-0.789234	7.68987e-16	-0.689978	6.01271e-15	-0.894729	1.61267e-24	-0.600503	2.23187e-08	-0.809225	2.04513e-15	-0.925996	3.50355e-20	NIP5;1	(1 of 1) PTHR19139//PTHR19139:SF102 - AQUAPORIN TRANSPORTER // AQUAPORIN NIP5-1-RELATED
AT1G49010	-0.701401	7.8212e-16	-0.399644	1.40556e-05	-0.483765	3.69343e-08	-0.893393	4.46456e-27	-0.806106	1.4159e-19	-1.15109	2.36589e-40		(1 of 8) PTHR24078:SF261 - DNAJ (HSP40) HOMOLOG, SUBFAMILY A, MEMBER 3A
AT5G04240	0.474294	7.8212e-16	0.29531	1.1221e-06	0.329606	2.6933e-08	0.368548	3.96887e-11	0.445265	1.1799e-15	0.453463	6.50354e-17	ELF6	(1 of 1) PTHR10694//PTHR10694:SF45 - JUMONJI DOMAIN CONTAINING PROTEIN // LYSINE-SPECIFIC DEMETHYLASE ELF6-RELATED
AT1G79930	0.439671	7.88642e-16	0.56579	4.98087e-26	0.57968	1.04091e-27	0.87547	2.02017e-79	0.748809	1.68411e-57	0.733948	7.39803e-57	HSP91	(1 of 2) PTHR19375//PTHR19375:SF190 - HEAT SHOCK PROTEIN 70KDA // SUBFAMILY NOT NAMED
AT3G28170	2.16001	8.00379e-16	1.64854	1.27285e-12	1.7571	2.43239e-16	1.90483	9.70668e-14	1.78097	4.66322e-16	1.61724	2.56021e-15
AT4G30470	1.04338	8.06533e-16	1.10397	2.25773e-20	1.25708	4.01187e-27	2.01518	1.36793e-95	1.6056	1.1957e-69	1.88091	3.24107e-99		(1 of 2) PTHR10366:SF390 - CINNAMOYL-COA REDUCTASE LIKE PROTEIN
AT2G18160	0.423085	8.2126e-16	0.450357	3.62743e-18	0.593255	3.36726e-32			0.133678	0.0190789	0.227878	1.54562e-05	bZIP2	(1 of 1) PTHR22952//PTHR22952:SF182 - CAMP-RESPONSE ELEMENT BINDING PROTEIN-RELATED // SUBFAMILY NOT NAMED
AT5G45520	1.52387	8.42022e-16	1.32786	3.16102e-08	1.99138	2.54229e-28	-0.509456	0.0325646						(1 of 2) PTHR23155//PTHR23155:SF410 - LEUCINE-RICH REPEAT-CONTAINING PROTEIN // LEUCINE-RICH REPEAT (LRR) FAMILY PROTEIN-RELATED
AT4G10770	-0.856606	8.73746e-16	-0.586635	5.75162e-08	-0.915013	1.87445e-19	-0.604327	5.29408e-13	-0.517539	2.76644e-09	-1.21591	7.66102e-49	OPT7	(1 of 1) PTHR22601//PTHR22601:SF12 - ISP4 LIKE PROTEIN // SUBFAMILY NOT NAMED
AT1G10070	1.48543	8.75865e-16	0.748477	0.00014488	1.19866	1.42689e-10			0.733664	8.2903e-14	1.276	1.14544e-40	BCAT-2	(1 of 1) PTHR11825//PTHR11825:SF42 - SUBGROUP IIII AMINOTRANSFERASE // BRANCHED-CHAIN-AMINO-ACID AMINOTRANSFERASE 2, CHLOROPLASTIC
AT5G18670	-0.586172	9.30392e-16	-0.17019	0.0428213	-0.305839	6.28953e-05	-0.518368	2.17385e-12					BMY3	(1 of 1) PTHR31352//PTHR31352:SF3 - FAMILY NOT NAMED // INACTIVE BETA-AMYLASE 9
AT2G36870	-1.26156	9.33938e-16	-1.12713	1.22239e-17	-0.924948	2.00487e-12	-0.471507	0.000805818	-0.460575	2.42036e-05	-0.313419	0.00419511	XTH32	(1 of 2) PTHR31062:SF52 - XYLOGLUCAN ENDOTRANSGLUCOSYLASE/HYDROLASE PROTEIN 31-RELATED
AT1G49960	2.46189	9.53204e-16	1.14163	0.00185449	3.7783	4.07935e-22					1.23258	0.00169227		(1 of 1) PTHR11119:SF51 - NUCLEOBASE-ASCORBATE TRANSPORTER 4
AT2G34710	-0.516343	9.53204e-16	-0.369962	4.13424e-09	-0.255612	4.72311e-05	-0.454522	5.14572e-11	-0.503803	1.70371e-13	-0.376958	1.41536e-08	PHB	(1 of 2) PTHR24326//PTHR24326:SF191 - FAMILY NOT NAMED // HOMEOBOX-LEUCINE ZIPPER PROTEIN ATHB-14-RELATED
AT1G15990	7.28492	9.54124e-16	3.7753	9.134e-11	6.3413	1.51111e-15	4.23471	0.00380449			2.43711	0.00436666	CNGC7	(1 of 2) PTHR10217:SF489 - CYCLIC NUCLEOTIDE-GATED ION CHANNEL 7-RELATED
AT1G16720	-0.460612	9.65046e-16	-0.500162	3.1395e-18	-0.661854	1.0052e-31	-1.16929	6.68348e-132	-0.967125	3.48775e-87	-1.15893	3.05151e-126	HCF173	(1 of 1) PTHR10366//PTHR10366:SF343 - NAD DEPENDENT EPIMERASE/DEHYDRATASE // SUBFAMILY NOT NAMED
AT3G08970	1.17461	1.08595e-15	1.17377	3.51707e-14	0.812986	3.35612e-07					-0.459732	0.0150674	ATERDJ3A	(1 of 1) PTHR24078:SF229 - DNAJ DOMAIN-CONTAINING PROTEIN
AT1G61280	2.41839	1.10734e-15	1.04757	0.00235849	1.23362	1.26155e-05	1.55064	0.000203609						(1 of 2) K03861 - phosphatidylinositol glycan, class P (PIGP, GPI19, DSCR5)
AT2G25200	-1.03753	1.13607e-15	-0.355676	0.00714098	-0.717088	1.77819e-09	-0.741359	6.84269e-12			-0.616205	9.32157e-10		(1 of 10) PF05910 - Plant protein of unknown function (DUF868) (DUF868)
AT4G38430	-0.531853	1.2298e-15	-0.521704	2.24212e-15	-0.537896	8.74292e-17	-1.39852	2.4453e-117	-0.984275	3.37392e-59	-0.751311	1.27571e-38	ROPGEF1	(1 of 1) PTHR33101:SF6 - ROP GUANINE NUCLEOTIDE EXCHANGE FACTOR 1
AT3G05160	-0.773139	1.24139e-15	-0.811468	5.39878e-18	-0.851169	9.43886e-23	-1.36072	3.21004e-39	-1.16801	2.00561e-29	-1.22612	4.13667e-40		(1 of 15) PTHR23500:SF62 - SUGAR TRANSPORTER ERD6-LIKE 14-RELATED
AT2G23320	0.555815	1.29171e-15	0.392547	2.90449e-08			0.436082	0.00683246	0.659783	2.63239e-05	0.480882	0.0023775	WRKY15	(1 of 1) PTHR31282//PTHR31282:SF33 - FAMILY NOT NAMED // WRKY TRANSCRIPTION FACTOR 15-RELATED
AT1G80640	-0.685656	1.30489e-15	-0.579106	8.78345e-12	-0.496775	7.10101e-09	-0.508264	1.41223e-09	-0.56934	1.97778e-11	-0.641479	7.28038e-14		(1 of 936) 2.7.11.1 - Non-specific serine/threonine protein kinase / Threonine-specific protein kinase
AT1G77170	1.54426	1.33318e-15			1.01162	1.34844e-07	0.827839	6.26721e-07			0.42451	0.00972872		(1 of 185) PF01535//PF13041 - PPR repeat (PPR) // PPR repeat family (PPR_2)
AT2G36470	-1.14159	1.48606e-15	-0.542517	0.000323004	-0.606065	4.4463e-05	-1.07543	4.68352e-17	-0.476691	0.00045286	-1.10251	2.22274e-17		(1 of 1) PTHR31972:SF16 - EXPRESSED PROTEIN
AT5G52530	0.348025	1.57453e-15	0.257106	8.87581e-09	0.241759	4.6901e-08			0.162865	0.000896051	0.151073	0.00161162		(1 of 1) PTHR34536//PTHR34536:SF2 - FAMILY NOT NAMED // DENTIN SIALOPHOSPHOPROTEIN-RELATED PROTEIN
AT4G14096	1.05925	1.6029e-15	0.514594	0.000270679	0.731465	5.50606e-09					0.578784	3.88357e-07		(1 of 43) PTHR31639//PTHR31639:SF6 - FAMILY NOT NAMED // FBD DOMAIN-CONTAINING PROTEIN-RELATED
AT1G32880	5.76059	1.6262e-15	4.97677	1.7675e-07	5.57225	5.64676e-12	3.27779	6.14418e-07	4.92553	1.56084e-09	5.68969	1.00068e-12		(1 of 4) PTHR23316//PTHR23316:SF22 - IMPORTIN ALPHA // ARMADILLO/BETA-CATENIN-LIKE REPEATS-CONTAINING PROTEIN-RELATED
AT3G47480	-1.11948	1.6512e-15									-0.829148	0.0183563		(1 of 5) PTHR10891:SF574 - CALCIUM-BINDING PROTEIN CML30-RELATED
AT2G21200	6.9299	1.73293e-15	5.73842	3.04669e-14	6.19185	2.61738e-23	5.58831	6.15152e-10	3.36089	1.59188e-12	4.83663	7.592e-22		(1 of 11) PTHR31929//PTHR31929:SF11 - FAMILY NOT NAMED // AUXIN-INDUCED PROTEIN-LIKE-RELATED
AT2G25140	0.617131	1.80925e-15	0.239761	0.00722791					0.393241	1.69602e-05			CLPB4	(1 of 3) K03695 - ATP-dependent Clp protease ATP-binding subunit ClpB (clpB)
AT1G78080	-0.400397	1.83163e-15	-0.539028	1.05645e-27	-0.561147	4.539e-30	-0.453108	3.70227e-15	-0.415554	8.82216e-13	-0.604113	1.92336e-26	RAP2.4	(1 of 10) PTHR31657//PTHR31657:SF9 - FAMILY NOT NAMED // ETHYLENE-RESPONSIVE TRANSCRIPTION FACTOR CRF5-RELATED
AT1G20693	-0.506744	1.83751e-15	-0.611253	4.01073e-22	-0.47552	4.62767e-14	-1.6903	1.30228e-167	-1.14279	1.45202e-77	-0.929671	3.87836e-55	HMGB2	(1 of 2) PTHR13711:SF223 - HIGH MOBILITY GROUP B PROTEIN 2-RELATED
AT4G16680	0.737719	1.89663e-15	0.533056	5.24964e-08	0.54822	3.52412e-08	2.10969	1.96783e-207	2.51503	1.53838e-278	3.26029	0		(1 of 1) PTHR18934//PTHR18934:SF83 - ATP-DEPENDENT RNA HELICASE // PRE-MRNA-SPLICING FACTOR ATP-DEPENDENT RNA HELICASE DHX16-RELATED
AT5G04930	0.544054	1.901e-15	0.432023	4.0901e-10	0.210063	0.00452339	0.289288	5.57835e-05	0.440628	4.0673e-10	0.280812	8.09951e-05	ALA1	(1 of 1) PTHR24092//PTHR24092:SF74 - FAMILY NOT NAMED // PHOSPHOLIPID-TRANSPORTING ATPASE 1
AT4G14605	-0.791249	1.901e-15	-0.733206	2.70634e-12	-0.604081	7.45567e-09	-0.951549	3.9101e-20	-0.564844	6.05072e-07	-0.879387	4.71131e-15		(1 of 1) PTHR13068:SF9 - MITOCHONDRIAL TRANSCRIPTION TERMINATION FACTOR FAMILY PROTEIN
AT5G04230	-0.818404	1.93443e-15	-0.527893	2.98378e-09	-0.610021	7.18414e-11	-0.786496	8.67903e-14	-0.728892	2.20763e-15	-1.67642	5.4116e-61	PAL3	(1 of 4) 4.3.1.24 - Phenylalanine ammonia-lyase
AT1G30410	-0.483685	2.01012e-15	-0.298309	6.62423e-06	-0.66298	2.73185e-26	-0.661517	5.60247e-20	-0.250385	0.00156406				(1 of 4) PTHR24223:SF251 - ABC TRANSPORTER C FAMILY MEMBER 11-RELATED
AT1G79550	0.445767	2.03837e-15	0.532362	1.85467e-21	0.320618	2.27472e-08	0.608854	1.59082e-21	0.667523	4.29967e-25	0.45359	3.30224e-12	PGK	(1 of 1) PTHR11406//PTHR11406:SF9 - PHOSPHOGLYCERATE KINASE // PHOSPHOGLYCERATE KINASE
AT5G03630	0.539571	2.09931e-15	0.460737	2.76595e-11	0.488591	9.50798e-13	0.67275	5.11794e-16	0.485543	1.26016e-08	0.328546	0.000150903	ATMDAR2	(1 of 5) K08232 - monodehydroascorbate reductase (NADH) (E1.6.5.4)
AT5G48590	-0.545477	2.11417e-15	-0.288589	0.000129181	-0.274316	0.000217456	-0.681717	2.46321e-25	-0.430275	2.48532e-09	-0.566442	2.96176e-16		(1 of 2) PTHR31808//PTHR31808:SF2 - FAMILY NOT NAMED // F21O3.2 PROTEIN-RELATED
AT1G54010	-1.09597	2.23137e-15	-0.678	1.40656e-06	-0.463707	0.00121712	-1.22071	5.8949e-46	-0.600446	2.0536e-12	-1.16483	1.9266e-44		(1 of 6) PTHR22835:SF266 - GDSL ESTERASE/LIPASE 7-RELATED
AT1G74470	-0.332138	2.24561e-15	-0.256473	2.76696e-09	-0.323396	1.9868e-14	-0.865943	2.63209e-92	-0.45169	5.04021e-25	-0.662819	5.29503e-53		(1 of 1) 1.3.1.83 - Geranylgeranyl diphosphate reductase / Geranylgeranyl reductase
AT3G24463	-1.58063	2.27646e-15	-1.0659	1.86697e-06	-0.612457	0.0127735	-0.371328	0.0324054	-1.33361	1.00893e-10	-0.710903	0.00165611
AT2G39450	-0.505506	2.33872e-15	-0.40078	1.93685e-09	-0.463555	6.98358e-13	-0.623546	3.25344e-24	-0.392801	2.93274e-09	-0.479308	5.20644e-14	11	(1 of 1) PTHR11562//PTHR11562:SF33 - CATION EFFLUX PROTEIN/ ZINC TRANSPORTER // METAL TOLERANCE PROTEIN 11
AT3G04550	-0.506244	2.46599e-15	-0.768527	4.36639e-31	-0.506228	8.87701e-14	-1.7521	3.91441e-118	-1.11489	9.16974e-44	-1.47999	6.73021e-73		(1 of 2) PTHR35299:SF2 - RUBISCO ACCUMULATION FACTOR 1, CHLOROPLASTIC-RELATED
AT1G33960	-0.987312	2.4709e-15	-0.451774	0.000939671			-0.476068	0.00625977	-0.896892	1.42461e-07	-1.21895	1.15028e-12	AIG1	(1 of 14) PTHR10903//PTHR10903:SF65 - GTPASE, IMAP FAMILY MEMBER-RELATED // AIG1 DOMAIN-CONTAINING PROTEIN-RELATED
AT1G67840	-0.425288	2.80634e-15	-0.51009	1.68431e-20	-0.625146	2.97255e-30	-0.392562	1.16014e-12	-0.30205	4.4989e-07	-0.261999	7.94598e-06	CSK	(1 of 12) 2.7.13.3 - Histidine kinase / Protein kinase (histidine)
AT5G19430	-0.764933	2.83765e-15	-0.798267	1.12793e-16	-0.789229	4.65996e-17	-0.837984	6.03907e-14	-0.508026	9.50246e-06	-0.359666	0.00119581		(1 of 247) PF13639 - Ring finger domain (zf-RING_2)
AT4G13880	1.07905	2.99546e-15	0.662694	8.13962e-07	0.941998	2.11863e-12	0.925569	1.10284e-12	0.660139	7.88944e-07	0.910447	1.15335e-13	RLP48	(1 of 10) PF00560//PF08263 - Leucine Rich Repeat (LRR_1) // Leucine rich repeat N-terminal domain (LRRNT_2)
AT5G01990	0.903719	3.08235e-15	0.373676	0.00271452	0.573614	2.76743e-07								(1 of 1) PTHR31419:SF1 - AUXIN EFFLUX CARRIER FAMILY PROTEIN
AT2G17230	0.988416	3.08235e-15	0.978671	4.93695e-16	1.25382	3.97935e-27	1.13753	2.92941e-46	0.848809	8.54845e-30	0.939551	4.84595e-38	EXL5	(1 of 8) PF04674 - Phosphate-induced protein 1 conserved region (Phi_1)
AT5G61520	-1.04946	3.3608e-15	-0.988362	2.94127e-16	-1.0384	2.07142e-18	-1.34837	9.7842e-22	-1.55877	2.53195e-31	-2.07093	2.7944e-58		(1 of 1) PTHR23500//PTHR23500:SF30 - FAMILY NOT NAMED // SUGAR TRANSPORT PROTEIN 3
AT5G08720	-0.475306	3.37658e-15	-0.392357	3.36532e-10	-0.549199	2.30135e-19	-0.857144	2.89763e-42	-0.57424	7.33125e-18	-0.816476	1.93069e-35		(1 of 6) PF03364 - Polyketide cyclase / dehydrase and lipid transport (Polyketide_cyc)
AT3G46550	-0.826356	3.37658e-15	-0.548568	2.54665e-08	-0.640087	2.01762e-11	-0.56039	6.27954e-09	-0.247776	0.011793	-0.858469	1.61637e-21	5	(1 of 1) PTHR32382//PTHR32382:SF0 - FAMILY NOT NAMED // FASCICLIN-LIKE ARABINOGALACTAN PROTEIN 4
AT5G04410	0.391349	3.44369e-15	0.301369	2.74264e-09	0.281171	1.95149e-08	0.374711	1.03104e-13	0.476312	7.01646e-21	0.434995	3.53333e-18	NAC2	(1 of 2) PTHR31989//PTHR31989:SF43 - FAMILY NOT NAMED // NAC DOMAIN CONTAINING PROTEIN 53-RELATED
AT4G09760	-0.679187	3.50773e-15	-0.48772	1.88548e-08	-0.637844	2.35235e-14	-0.184864	0.0205853	-0.244308	0.00211101	-0.477332	7.76529e-11		(1 of 1) 2.7.1.32 - Choline kinase
AT1G75800	-0.502709	3.60643e-15	-0.424127	2.61713e-12	-0.396175	3.42688e-11	-0.513691	6.23788e-17	-0.288498	1.43222e-06				(1 of 4) PTHR31048//PTHR31048:SF27 - FAMILY NOT NAMED // PATHOGENESIS-RELATED THAUMATIN FAMILY PROTEIN-RELATED
AT2G38280	0.422621	3.63636e-15	0.474839	1.46963e-18	0.377105	3.79565e-12	1.00809	1.30725e-72	0.879175	4.65729e-53	0.906708	2.10227e-57	FAC1	(1 of 1) 3.5.4.17 - Adenosine-phosphate deaminase
AT1G66080	1.27741	3.66837e-15	1.04716	9.3442e-09	0.928158	1.13906e-07								(1 of 1) PTHR12925:SF0 - PROTEIN HIKESHI
AT3G07390	-1.15577	3.83006e-15	-0.913566	2.35387e-09	-1.02236	1.06016e-10	-1.8836	7.55869e-37	-1.29159	1.60312e-17	-1.88628	5.07367e-35	AIR12	(1 of 3) PTHR23130//PTHR23130:SF80 - FAMILY NOT NAMED // AUXIN-INDUCED IN ROOT CULTURES PROTEIN 12
AT1G76890	-0.456208	4.06009e-15	-0.30858	1.50434e-08	-0.416966	3.63394e-15			0.166145	0.00265523	0.288659	1.44635e-08	GT2	(1 of 2) PTHR21654:SF19 - DUPLICATED HOMEODOMAIN-LIKE SUPERFAMILY PROTEIN
AT4G37330	-0.507424	4.32314e-15	-0.437458	1.66429e-12	-0.528234	2.23653e-18	-0.476377	7.90065e-16	-0.370688	2.67757e-10	-0.345874	1.04806e-09	CYP81D4	(1 of 6) 1.14.13.89 - Isoflavone 2'-hydroxylase / Isoflavone 2'-monooxygenase
AT3G19480	-0.573691	4.56943e-15	-0.572906	2.79658e-14	-0.575397	1.42813e-13	-1.36446	8.63892e-89	-1.09624	3.64773e-49	-1.30591	6.70167e-64		(1 of 1) PTHR10996//PTHR10996:SF150 - 2-HYDROXYACID DEHYDROGENASE-RELATED // D-3-PHOSPHOGLYCERATE DEHYDROGENASE
AT1G47128	-0.428141	4.80054e-15	-0.740932	5.79888e-44	-1.11998	5.87154e-100	-0.192425	0.00359199	-0.42541	1.48274e-11	-0.214028	0.00105657	RD21A	(1 of 4) PTHR12411:SF344 - CYSTEINE PROTEASE COMPONENT OF PROTEASE-INHIBITOR COMPLEX-RELATED
AT1G54500	-0.358942	5.00324e-15	-0.416807	1.54064e-19	-0.303078	7.77055e-11	-1.38631	1.18833e-148	-0.939911	1.75851e-66	-1.04144	6.66953e-83		(1 of 1) PTHR10909//PTHR10909:SF287 - ELECTRON TRANSPORT OXIDOREDUCTASE // SUBFAMILY NOT NAMED
AT4G32630	5.26822	5.35815e-15	4.42732	1.7675e-07	3.49777	3.81564e-11	3.41686	1.77187e-06			4.61743	2.17674e-06		(1 of 1) PTHR23180//PTHR23180:SF266 - CENTAURIN/ARF // SUBFAMILY NOT NAMED
AT5G05440	-0.732888	5.45919e-15			-0.527421	1.1699e-08	-0.141449	0.0134828					PYL5	(1 of 1) PTHR31213//PTHR31213:SF9 - FAMILY NOT NAMED // ABSCISIC ACID RECEPTOR PYL5
AT1G04210	0.377295	5.75964e-15	0.436467	3.11264e-20	0.428546	6.68333e-20	0.517952	2.6511e-23	0.469804	4.68558e-19	0.541204	5.01684e-26		(1 of 1) PTHR24359 - SERINE/THREONINE-PROTEIN KINASE SBK1
AT5G62360	-1.30798	5.80603e-15	-1.28509	6.34248e-24	-0.988766	3.62372e-18	-1.70716	3.66122e-15	-1.58163	2.19728e-15	-2.24608	5.88506e-31		(1 of 1) PTHR31080//PTHR31080:SF19 - FAMILY NOT NAMED // PLANT INVERTASE/PECTIN METHYLESTERASE INHIBITOR SUPERFAMILY PROTEIN
AT4G34138	0.57813	6.7751e-15	0.866839	1.38165e-32	0.361691	2.66671e-06			0.362058	9.04629e-07	0.507603	8.0222e-13	UGT73B1	(1 of 1) 2.4.1.170 - Isoflavone 7-O-glucosyltransferase
AT5G62430	0.914012	6.77526e-15	1.37744	2.31725e-31	1.35245	7.9458e-33	1.24767	2.92215e-22	1.62599	1.45501e-36	1.40876	2.75966e-30	1	(1 of 1) K16222 - Dof zinc finger protein DOF5.5 (CDF1)
AT3G26000	-0.549988	7.08146e-15	-0.432672	1.11796e-09	-0.540967	5.61234e-15	-0.446095	8.52333e-09	-0.271351	0.000955363	-0.349531	6.12951e-06		Ribonuclease inhibitor
AT3G14720	0.53287	7.2395e-15	0.783071	1.5424e-34	0.444286	6.05566e-12	0.724609	1.64e-28	0.621592	2.5868e-22	0.798557	1.59024e-38	MPK19	(1 of 3) PTHR24055//PTHR24055:SF200 - MITOGEN-ACTIVATED PROTEIN KINASE // MITOGEN-ACTIVATED PROTEIN KINASE 18-RELATED
AT3G25760	-0.535821	7.42034e-15	-0.657905	5.95102e-18	-0.969806	3.30876e-37	-1.55364	1.11156e-90	-1.09801	9.05018e-35	-1.68662	5.98043e-78	AOC1	(1 of 4) 5.3.99.6 - Allene-oxide cyclase
AT4G38230	0.903787	7.42034e-15	0.430232	0.000299902	0.49444	5.91194e-06	0.821467	2.18562e-11			0.601358	4.39037e-08	CPK26	(1 of 2) PTHR24349//PTHR24349:SF83 - SERINE/THREONINE-PROTEIN KINASE // CALCIUM-DEPENDENT PROTEIN KINASE 6
AT5G03240	-0.420638	7.8018e-15	-0.630022	1.37442e-32	-0.671622	3.26856e-37	-0.426125	3.18726e-15	-0.326871	2.73866e-09	-0.149414	0.00940158	UBQ3	(1 of 3) K04551//K08770 - ubiquitin B (UBB) // ubiquitin C (UBC)
AT4G14760	-0.626481	8.61443e-15	-0.543441	5.55109e-13	-0.44971	2.95937e-09	-0.553704	4.10083e-13	-0.364543	1.71157e-06	-0.706913	2.14306e-22		(1 of 1) KOG0018 - Structural maintenance of chromosome protein 1 (sister chromatid cohesion complex Cohesin, subunit SMC1)
AT5G38240	1.26425	8.96441e-15	1.10534	1.26826e-14	1.04601	3.67679e-13								(1 of 3) PF00069//PF13947 - Protein kinase domain (Pkinase) // Wall-associated receptor kinase galacturonan-binding (GUB_WAK_bind)
AT1G76980	0.831912	9.03697e-15	1.17435	1.92814e-30	0.916319	9.10135e-19	1.14411	1.19741e-25	0.952679	8.40044e-19	1.61526	2.65459e-57
AT5G43420	0.87344	9.45493e-15	1.00923	1.1183e-18			0.326553	0.0103441	0.677762	3.85974e-08	0.444668	0.000368949		(1 of 2) PTHR14155//PTHR14155:SF178 - RING FINGER DOMAIN-CONTAINING // SUBFAMILY NOT NAMED
AT1G19150	-0.60245	9.76131e-15	-0.527057	1.95143e-09	-0.516379	1.62256e-09	-2.43435	1.22155e-165	-1.61492	1.94601e-55	-1.71981	1.53436e-67		(1 of 1) PTHR21649//PTHR21649:SF5 - CHLOROPHYLL A/B BINDING PROTEIN // SUBFAMILY NOT NAMED
AT4G33470	-0.594445	9.83707e-15	-0.445155	1.04617e-07	-0.572417	6.08042e-12	-1.25413	2.59126e-52	-1.05018	1.80159e-30	-0.972991	1.05236e-27		(1 of 1) PTHR10625//PTHR10625:SF104 - HISTONE DEACETYLASE // HISTONE DEACETYLASE 6
AT5G42020	0.655403	1.07154e-14	0.689229	3.99275e-16	0.769823	3.59556e-20							BIP2	(1 of 3) K09490 - heat shock 70kDa protein 5 (HSPA5, BIP)
AT3G01180	-0.418936	1.10647e-14	-0.392058	3.903e-13	-0.400607	8.16313e-14	-1.12409	1.11357e-64	-0.848404	1.90763e-35	-1.22737	2.17572e-73	SS2	(1 of 1) PTHR12526:SF337 - STARCH SYNTHASE 2, CHLOROPLASTIC/AMYLOPLASTIC
AT1G55360	-0.584594	1.1304e-14	-0.427538	1.2109e-09	-0.504299	1.40994e-13	-0.509552	3.9801e-14	-0.611797	1.42127e-23	-0.585322	1.18822e-23		(1 of 40) PF03080//PF14365 - Domain of unknown function (DUF239) (DUF239) // Domain of unknown function (DUF4409) (DUF4409)
AT2G21970	-0.461925	1.13063e-14	-0.33606	4.65124e-08	-0.492544	6.30267e-17	-0.563375	3.61669e-23	-0.445904	3.88741e-14	-0.558386	1.40257e-22	SEP2	stress enhanced protein 2
AT4G01800	-0.327388	1.16281e-14	-0.391005	3.29368e-20	-0.350119	2.19259e-16	-1.053	2.5936e-148	-0.677206	5.51312e-59	-0.67228	2.66014e-59	AGY1	(1 of 1) PTHR30612//PTHR30612:SF4 - SECA INNER MEMBRANE COMPONENT OF SEC PROTEIN SECRETION SYSTEM // SUBFAMILY NOT NAMED
AT1G45160	-0.485198	1.17082e-14	-0.306335	2.81145e-06	-0.287973	5.28313e-06					-0.156214	0.00466137		(1 of 1) PTHR24356:SF155 - PROTEIN KINASE
AT3G61070	0.543075	1.17082e-14	0.258716	0.000631719	0.263773	0.000346107	-0.133416	0.0292069			0.191827	0.000827205	PEX11E	(1 of 3) PTHR12652//PTHR12652:SF16 - PEROXISOMAL BIOGENESIS FACTOR 11 // PEROXISOMAL MEMBRANE PROTEIN 11C-RELATED
AT3G05545	0.409641	1.21002e-14	0.401206	3.87024e-14	0.294481	2.2171e-08	0.708097	2.23193e-47	0.677316	1.30119e-41	0.858649	3.36695e-72		(1 of 3) PTHR22937//PTHR22937:SF37 - RING FINGER CONTAINING PROTEIN // SUBFAMILY NOT NAMED
AT2G47895	3.92239	1.28738e-14	1.69708	0.00221755	1.60067	0.00122314	2.5358	0.000141279			1.96669	0.000107531
AT3G55520	-0.722873	1.33964e-14	-0.50338	1.41001e-07	-0.553015	1.59794e-09	-0.603854	6.77844e-13	-0.706212	2.6754e-15	-0.594675	1.23632e-12		(1 of 1) PTHR10516//PTHR10516:SF326 - PEPTIDYL-PROLYL CIS-TRANS ISOMERASE // SUBFAMILY NOT NAMED
AT3G56790	4.38767	1.39696e-14	1.44136	0.0061927	3.20574	7.3022e-14	1.84402	0.00238839			1.9172	5.05356e-05		(1 of 3) PF08572 - pre-mRNA processing factor 3 (PRP3) (PRP3)
AT4G30490	0.475143	1.42491e-14	0.623397	4.82518e-23	0.214947	0.00147508	-0.464845	2.8379e-12	-0.38274	5.98944e-08				(1 of 2) PTHR12169:SF6 - LACTATION ELEVATED PROTEIN 1
AT2G23600	-0.53475	1.45448e-14	-0.254426	0.000664965	-0.294622	4.27814e-05	-0.676904	6.09624e-30	-0.277889	8.84846e-06	-0.655812	3.49796e-28	ACL	(1 of 3) K08233 - polyneuridine-aldehyde esterase (E3.1.1.78)
AT4G27710	-0.5154	1.57831e-14	-0.441495	2.26097e-11	-0.559839	9.4267e-18	-0.896335	4.68237e-50	-0.530179	7.57832e-19	-1.0747	7.2706e-72	CYP709B3	(1 of 3) PTHR24282//PTHR24282:SF22 - CYTOCHROME P450 FAMILY MEMBER // CYTOCHROME P450, FAMILY 709, SUBFAMILY B, POLYPEPTIDE 2-RELATED
AT2G18960	-0.367004	1.59764e-14	-0.297469	9.24037e-10	-0.415698	1.58501e-18	-0.339698	1.53194e-14	-0.203419	8.65301e-06	-0.475802	1.59192e-27	HA1	(1 of 6) PTHR24093:SF355 - ATPASE 1, PLASMA MEMBRANE-TYPE-RELATED
AT2G29410	3.67236	1.64748e-14							-1.6202	0.01873	-1.39691	0.026102	MTPB1	(1 of 1) PTHR11562:SF54 - METAL TOLERANCE PROTEIN B
AT4G20070	-0.586955	1.74902e-14	-0.581088	1.42942e-13	-0.840707	9.35142e-29	0.158404	0.00536573			0.179807	0.00179871	AAH	(1 of 1) 3.5.3.9 - Allantoate deiminase
AT2G34670	1.54293	1.78952e-14			0.776924	0.000165607	0.852893	1.72116e-05			0.62551	0.000545074		(1 of 15) PF04782//PF04783 - Protein of unknown function (DUF632) (DUF632) // Protein of unknown function (DUF630) (DUF630)
AT2G27385	-0.55752	1.85015e-14	-0.462606	2.79e-11	-0.396434	5.32352e-09	-0.332679	4.97324e-05	-0.709057	9.97253e-20	-0.401031	1.76771e-07		(1 of 2) PTHR33083//PTHR33083:SF5 - FAMILY NOT NAMED // POLLEN OLE E 1 ALLERGEN AND EXTENSIN FAMILY PROTEIN
AT2G32070	0.49179	1.88042e-14	0.446875	1.2001e-12	0.495393	1.37193e-15	0.751078	1.48624e-31	0.608695	3.23898e-21	0.672638	3.18431e-27		(1 of 11) K12581 - CCR4-NOT transcription complex subunit 7/8 (CNOT7_8, CAF1, POP2)
AT1G61730	0.497431	1.88367e-14	0.433494	4.60029e-11	0.635962	5.69282e-24	0.674848	4.19402e-25	0.559948	4.24219e-17	0.559039	1.35661e-17		(1 of 17) PTHR31662//PTHR31662:SF1 - FAMILY NOT NAMED // A_IG002N01.32 PROTEIN-RELATED
AT1G19835	-0.548908	1.95101e-14	-0.213298	0.00338745	-0.351952	1.08975e-07	-0.348382	3.69633e-07			-0.338653	7.61514e-08		(1 of 4) PTHR31580//PTHR31580:SF4 - FAMILY NOT NAMED // FILAMENT-LIKE PLANT PROTEIN 4-RELATED
AT5G66650	1.4838	1.95409e-14	1.03055	4.40851e-08	1.20417	3.33492e-11	1.07679	2.5879e-11	2.07633	6.7415e-41	2.24998	4.42195e-60		(1 of 6) KOG2966 - Uncharacterized conserved protein
AT4G10420	2.24699	1.96392e-14	1.11524	0.000204249	2.06682	6.01453e-13	2.37541	2.20519e-11			1.33023	3.76999e-06		(1 of 44) PTHR32212//PTHR32212:SF112 - FAMILY NOT NAMED // FBD / LEUCINE RICH REPEAT DOMAINS CONTAINING PROTEIN-RELATED
AT4G24810	-0.695357	2.05754e-14	-0.586539	9.64151e-09	-0.530434	1.24185e-07	-1.85616	2.0754e-85	-1.17538	4.32843e-29	-1.24616	4.44106e-34		(1 of 2) PTHR10566//PTHR10566:SF72 - CHAPERONE-ACTIVITY OF BC1 COMPLEX CABC1 -RELATED // PROTEIN KINASE FAMILY PROTEIN
AT4G25650	-0.373257	2.05754e-14	-0.364409	5.10825e-13	-0.498933	1.61457e-23	-0.74483	5.34912e-47	-0.509978	9.63018e-21	-0.554256	6.28831e-25	ACD1-LIKE	(1 of 1) PTHR21266:SF25 - PROTOCHLOROPHYLLIDE-DEPENDENT TRANSLOCON COMPONENT 52, CHLOROPLASTIC
AT3G43600	-0.379727	2.0658e-14	-0.254436	4.8112e-07	-0.299192	1.3045e-09	-0.53422	1.76412e-31	-0.208441	1.28266e-05	-0.648864	2.53583e-46	AAO2	(1 of 2) K11817 - indole-3-acetaldehyde oxidase (AAO1_2)
AT1G32450	1.50855	2.12842e-14	0.852757	3.89909e-05			0.523737	0.0108675			-0.807005	1.66959e-06	NRT1.5	(1 of 1) PTHR11654:SF121 - PROTEIN NRT1/ PTR FAMILY 7.3
AT3G23700	-0.34697	2.13203e-14	-0.394787	1.6817e-17	-0.365464	3.70341e-15	-1.25452	1.11626e-165	-0.807766	9.26404e-64	-0.774723	4.30618e-60		(1 of 1) PTHR23270//PTHR23270:SF9 - PROGRAMMED CELL DEATH PROTEIN 11 PRE-RRNA PROCESSING PROTEIN RRP5 // SUBFAMILY NOT NAMED
AT5G12150	-0.352675	2.1638e-14	-0.294533	2.74012e-10	-0.33817	1.34497e-13	-0.914747	1.07545e-77	-0.501126	1.43952e-23	-0.647235	6.69128e-40		(1 of 2) PTHR23176//PTHR23176:SF44 - RHO/RAC/CDC GTPASE-ACTIVATING PROTEIN // SUBFAMILY NOT NAMED
AT3G59300	-0.699772	2.20654e-14	-0.612945	1.08161e-13	-0.651094	6.40928e-17	-0.671087	6.60538e-11	-0.586174	1.55462e-09	-0.793437	4.30173e-18		(1 of 1) PTHR13343//PTHR13343:SF18 - CREG1 PROTEIN // PENTATRICOPEPTIDE REPEAT-CONTAINING PROTEIN-LIKE PROTEIN
AT1G31280	0.660589	2.25929e-14	0.478553	1.84637e-07	0.225855	0.0142471			0.277812	0.0112056	0.32503	0.00125512	AGO2	(1 of 2) PTHR22891//PTHR22891:SF4 - EUKARYOTIC TRANSLATION INITIATION FACTOR 2C // PROTEIN ARGONAUTE 2-RELATED
AT1G19050	1.47475	2.31229e-14			0.67855	0.000200898	1.06701	4.13227e-14	0.954408	3.54606e-16	0.6352	1.05828e-08	ARR7	(1 of 10) K14492 - two-component response regulator ARR-A family (ARR-A)
AT1G22570	-0.682319	2.41246e-14	-0.574926	8.26773e-11	-0.673114	9.67227e-15	-0.627543	3.08539e-21	-0.348703	1.37286e-07	-0.969625	2.31894e-51		(1 of 7) PTHR11654//PTHR11654:SF94 - OLIGOPEPTIDE TRANSPORTER-RELATED // PROTEIN NRT1/ PTR FAMILY 5.10-RELATED
AT1G35350	0.597048	2.45902e-14	0.803716	8.29176e-26	0.391807	1.14954e-06	0.778669	7.46078e-30	0.976245	2.11346e-46	0.730773	3.13043e-27		(1 of 8) PTHR10783//PTHR10783:SF43 - XENOTROPIC AND POLYTROPIC RETROVIRUS RECEPTOR 1-RELATED // PHOSPHATE TRANSPORTER PHO1 HOMOLOG 2-RELATED
AT1G19020	1.25338	2.51544e-14	1.2327	1.30435e-12	1.00282	3.4524e-08	0.976115	0.00680241	1.77425	5.07927e-07
AT2G22540	-0.570358	2.72004e-14	-0.728768	5.84477e-24	-0.708931	2.40026e-23	-0.29541	4.61254e-06	-0.611153	5.76957e-22	-0.397532	1.29118e-10	SVP	(1 of 2) PTHR11945:SF179 - MADS-BOX PROTEIN SVP
AT4G30690	-0.541539	2.80821e-14	-0.464501	6.53879e-11	-0.611875	5.68817e-19	-1.36068	8.31114e-63	-1.0721	6.88976e-39	-1.08551	4.3195e-43		(1 of 2) K02520 - translation initiation factor IF-3 (infC, MTIF3)
AT3G20340	-0.730233	2.96996e-14	0.279634	0.00762644			-0.356308	3.69958e-07	0.242108	0.00102862	0.415607	2.85758e-10
AT1G19690	1.36236	3.03672e-14			1.07852	9.29749e-10								(1 of 1) PTHR10366//PTHR10366:SF430 - NAD DEPENDENT EPIMERASE/DEHYDRATASE // SUBFAMILY NOT NAMED
AT4G30280	1.2292	3.04096e-14	1.27903	1.33192e-18	1.17122	3.0431e-14	0.885492	0.00546069	2.08639	2.83988e-13	0.657056	0.0320877	XTH18	(1 of 9) PTHR31062//PTHR31062:SF20 - FAMILY NOT NAMED // XYLOGLUCAN ENDOTRANSGLUCOSYLASE/HYDROLASE PROTEIN 14-RELATED
AT4G36770	3.75484	3.12273e-14	1.53687	0.000624319	2.85661	7.08252e-11	2.26318	1.21754e-06	2.00549	7.47665e-06	3.15657	1.22533e-13		(1 of 3) 2.4.1.115 - Anthocyanidin 3-O-glucosyltransferase / Uridine diphosphoglucose-anthocyanidin 3-O-glucosyltransferase
AT3G12110	1.00974	3.36292e-14	0.876156	1.41605e-12	0.709562	5.01065e-09	1.23045	3.81392e-22	0.538516	1.24038e-05			ACT11	(1 of 3) PTHR11937//PTHR11937:SF255 - ACTIN // SUBFAMILY NOT NAMED
AT1G78000	-0.652427	3.67754e-14	-0.74614	3.61713e-19	-0.584493	6.62689e-12	-0.415942	0.0161458	0.437097	0.0109291	-0.503171	0.00269708	SULTR1;2	(1 of 3) K17470 - sulfate transporter 1, high-affinity (SULTR1)
AT4G15233	-0.550239	3.67754e-14	-0.884066	8.21569e-41	-0.808162	1.4221e-33	-2.11598	6.28083e-111	-1.74858	2.07577e-91	-2.02871	1.0408e-125		(1 of 41) 3.6.3.44 - Xenobiotic-transporting ATPase / Steroid-transporting ATPase
AT1G54575	-0.731299	3.7346e-14	-0.872422	6.81738e-21	-1.05652	8.47041e-29			-0.25619	0.00302385
AT5G41750	0.925173	4.01529e-14	0.956893	1.32437e-10	0.833043	1.75749e-07			0.983847	0.0215691				(1 of 1) KOG0531//KOG0617 - Protein phosphatase 1, regulatory subunit, and related proteins // Ras suppressor protein (contains leucine-rich repeats)
AT5G38980	-0.592938	4.0785e-14	-0.541331	3.33642e-11	-0.501628	7.27426e-10	-1.90121	1.32614e-176	-1.59359	9.22701e-104	-1.74201	1.37826e-127
AT4G22530	1.32467	4.09556e-14	1.45157	6.1168e-16	0.832756	1.83678e-05	1.81593	1.1798e-34	1.45699	2.54361e-22	2.00118	1.26869e-45		(1 of 2) PTHR10108//PTHR10108:SF781 - METHYLTRANSFERASE // SUBFAMILY NOT NAMED
AT2G17695	-0.642783	4.11155e-14	-0.76512	2.45141e-15	-0.810349	9.00543e-17	-1.95902	2.54133e-75	-1.54661	2.25096e-35	-2.00021	2.03084e-52		(1 of 1) PTHR34202:SF1 - UPF0548 PROTEIN
AT4G36648	-0.661029	4.17605e-14	-0.319215	0.000634831	-0.492753	2.57543e-08	-0.168459	0.0185194	-0.267349	0.000164086	0.164484	0.0198045
AT2G19310	0.541923	4.17654e-14	0.537651	7.64692e-14	0.323282	7.44093e-06								(1 of 1) PTHR11527//PTHR11527:SF132 - SMALL HEAT-SHOCK PROTEIN HSP20 FAMILY // SUBFAMILY NOT NAMED
AT3G24495	1.09988	4.29112e-14	0.457787	0.00268879	1.18271	2.97014e-17	0.443634	0.00339829					MSH7	(1 of 1) PTHR11361:SF31 - DNA MISMATCH REPAIR PROTEIN MSH6
AT5G58310	3.9619	4.30266e-14	1.65579	0.00319266	1.82778	0.000246211	1.82849	0.0191443					MES18	(1 of 3) PTHR10992:SF840 - METHYLESTERASE 17-RELATED
AT4G27700	-0.532562	4.55817e-14	-0.351244	2.65315e-06	-0.437903	1.1634e-09	-1.02434	4.84648e-41	-0.652243	5.96477e-16	-1.13399	7.12252e-47		(1 of 2) PTHR12231//PTHR12231:SF112 - CTX-RELATED TYPE I TRANSMEMBRANE PROTEIN // RHODANESE-LIKE DOMAIN-CONTAINING PROTEIN 14, CHLOROPLASTIC
AT1G03220	0.984123	4.71678e-14	0.574672	2.78359e-05	0.435444	0.00183381	1.44182	9.87573e-25	1.37986	1.6178e-22	1.11105	4.24885e-15		(1 of 3) PTHR13683//PTHR13683:SF379 - ASPARTYL PROTEASES // ASPARTYL PROTEASE-LIKE PROTEIN
AT5G17020	0.338836	4.85815e-14	0.348929	4.8239e-15	0.317826	9.08978e-13	0.701745	1.55464e-44	0.617312	3.10947e-34	0.633286	1.88971e-36	XPO1A	(1 of 2) K14290 - exportin-1 (XPO1, CRM1)
AT3G12560	-0.620683	4.86638e-14	-0.748048	1.3727e-22	-0.628438	8.55226e-17	-0.519579	3.68049e-11	-0.855065	2.56888e-28	-0.872073	7.67739e-32	TRFL9	(1 of 6) PTHR21717:SF9 - PROTEIN TBF1
AT4G37150	-0.68817	4.88736e-14	-0.523559	7.05636e-09	-0.445223	5.91928e-07	-0.956	4.57282e-28	-0.884467	1.96806e-23	-0.737324	8.32005e-19	MES9	(1 of 3) K08233 - polyneuridine-aldehyde esterase (E3.1.1.78)
AT3G21690	-0.469084	5.0031e-14	-0.342529	1.02e-07	-0.369346	4.80299e-09	0.639817	1.83662e-28	0.667097	5.59538e-30	0.872691	1.22765e-51		(1 of 1) PTHR11206//PTHR11206:SF88 - MULTIDRUG RESISTANCE PROTEIN // MATE EFFLUX FAMILY PROTEIN
AT1G03610	-0.490193	5.02163e-14	-0.355285	2.33922e-08	-0.334867	6.21679e-08	-0.517449	1.4611e-16	-0.395635	4.42675e-10	-0.266062	1.04986e-05		(1 of 5) PTHR31343//PTHR31343:SF3 - FAMILY NOT NAMED // GB|AAD11584.1
AT4G15420	0.664576	5.16607e-14	0.491393	1.20839e-07	0.237417	0.0175635	0.872949	6.76971e-29	0.888805	6.73625e-28	0.968133	1.00852e-33		(1 of 1) PTHR12555//PTHR12555:SF14 - UBIQUITIN FUSION DEGRADATON PROTEIN 1 // SUBFAMILY NOT NAMED
AT5G65310	-0.500168	5.17926e-14	-0.641442	1.17876e-27	-0.590998	3.55281e-24	-0.51698	1.83504e-17	-0.639909	7.26543e-32	-0.893851	1.6119e-63	HB5	(1 of 3) PTHR24326//PTHR24326:SF196 - FAMILY NOT NAMED // HOMEOBOX-LEUCINE ZIPPER PROTEIN ATHB-16-RELATED
AT3G07980	0.566905	5.50282e-14	0.7032	3.87154e-23	0.515566	3.17932e-13	0.942511	2.50549e-47	1.03109	6.98225e-60	1.09878	2.44179e-74	MAPKKK6	(1 of 2) PTHR24361//PTHR24361:SF326 - MITOGEN-ACTIVATED KINASE KINASE KINASE // SUBFAMILY NOT NAMED
AT2G21210	2.1097	5.50318e-14	2.1057	2.04314e-14	2.73438	1.31243e-23	2.48198	5.33433e-89	1.96262	5.30743e-57	2.11867	3.0614e-66		(1 of 3) PTHR31929//PTHR31929:SF7 - FAMILY NOT NAMED // GENOMIC DNA, CHROMOSOME 3, P1 CLONE:MAL21
AT5G60850	-0.568382	5.57245e-14	-0.464767	7.68079e-12	-0.613154	2.03028e-21	-0.685959	1.52643e-18	-0.533309	2.79241e-13	-0.591509	1.16677e-17	OBP4	(1 of 36) PF02701 - Dof domain, zinc finger (zf-Dof)
AT5G19140	-0.520542	5.80307e-14	-0.643263	2.73461e-21	-0.765283	3.83679e-30	-2.82623	0	-2.90722	0	-3.08978	0	AILP1	(1 of 1) PTHR11772:SF18 - ALUMINUM INDUCED PROTEIN WITH YGL AND LRDR MOTIFS
AT1G51670	6.13075	5.84251e-14	2.96199	1.88323e-07	2.91539	7.68785e-09	3.11766	2.54307e-05			2.6721	0.000135449
AT2G28440	1.98138	6.20638e-14	1.29207	1.48972e-07	1.81236	2.663e-13	2.14829	1.23309e-13	1.49285	1.26558e-09	1.74549	1.3964e-13		proline-rich family protein
AT4G36970	-0.72585	6.41416e-14	-0.815495	8.20361e-19	-0.691559	2.77188e-13	-0.800296	1.58809e-17	-0.751357	1.65495e-15	-1.11932	5.15399e-32		(1 of 17) PF03763 - Remorin, C-terminal region (Remorin_C)
AT2G02800	0.402389	6.62706e-14	0.434699	2.09039e-15	0.214777	0.000204792			0.166954	0.0125746	0.311655	2.48045e-07	APK2B	(1 of 4) K04733 - interleukin-1 receptor-associated kinase 4 (IRAK4)
AT1G11100	1.20598	6.69381e-14	0.868806	1.04826e-07	0.72764	1.02049e-05	1.01006	1.28724e-11	0.784525	3.66555e-07	0.916948	4.61139e-10		(1 of 2) PTHR10799:SF705 - SNF2 , HELICASE AND ZINC-FINGER DOMAIN-CONTAINING PROTEIN-RELATED
AT5G66820	-0.686137	6.78712e-14	-0.629329	1.82362e-11	-0.425141	7.13501e-06	-0.43057	8.41425e-07	-0.382661	3.6358e-05	-0.48741	3.58649e-08
AT1G63750	0.507926	6.85232e-14	0.439653	2.80248e-11	0.328852	1.23699e-06	-0.258599	0.0236359			-0.251391	0.0220777		(1 of 67) PTHR11017//PTHR11017:SF20 - LEUCINE-RICH REPEAT-CONTAINING PROTEIN // DISEASE RESISTANCE RPP5 LIKE PROTEIN-RELATED
AT3G56060	-0.739102	6.91247e-14	-0.705496	3.81979e-14	-1.00291	9.72719e-28	-1.28682	9.11802e-43	-0.788227	6.28811e-18	-1.76098	8.23936e-81		(1 of 4) PTHR11552//PTHR11552:SF141 - GLUCOSE-METHANOL-CHOLINE GMC OXIDOREDUCTASE // GLUCOSE-METHANOL-CHOLINE (GMC) OXIDOREDUCTASE FAMILY PROTEIN
AT2G21370	-0.657443	7.12545e-14	-0.539001	2.34045e-08	-0.690355	9.33589e-13	-1.25974	1.50157e-37	-1.0501	1.39868e-21	-1.20117	3.49874e-28	XK-1	(1 of 1) 2.7.1.51 - L-fuculokinase
AT4G38520	-0.435115	7.65845e-14	-0.320641	2.42905e-09	-0.221395	4.90175e-05	-0.144549	0.0120821	-0.255202	7.20437e-07	-0.445607	2.19743e-19		(1 of 1) PTHR13832//PTHR13832:SF342 - PROTEIN PHOSPHATASE 2C // PROTEIN PHOSPHATASE 2C 64-RELATED
AT4G28260	-0.37509	8.61838e-14	-0.406979	3.03391e-17	-0.503748	6.03079e-26	-0.435479	6.59648e-20	-0.2781	8.06581e-09	-0.354295	2.81715e-14		(1 of 9) PF12874 - Zinc-finger of C2H2 type (zf-met)
AT2G28630	-1.3212	8.7824e-14	-1.17993	2.56997e-11	-1.60082	3.39738e-20	-0.58796	0.0251497			-1.45867	2.14226e-09	KCS12	(1 of 3) PTHR31561:SF24 - 3-KETOACYL-COA SYNTHASE 12-RELATED
AT3G22890	-0.40103	8.79956e-14	-0.207948	0.000363209	-0.3953	4.65497e-13	-0.413781	1.34963e-09	-0.185598	0.0125112	-0.406485	4.46584e-09	APS1	(1 of 4) 2.7.7.4 - Sulfate adenylyltransferase / Sulfurylase
AT1G29950	-0.575361	8.80567e-14	-0.341043	9.44366e-06	-0.234456	0.001591	-0.274702	0.000182714	-0.396493	1.78425e-08	-0.413658	3.30331e-10		(1 of 1) PTHR12565//PTHR12565:SF155 - STEROL REGULATORY ELEMENT-BINDING PROTEIN // TRANSCRIPTION FACTOR BHLH144
AT1G80920	-0.613148	9.02041e-14	-0.510649	7.91326e-10	-0.751173	1.26786e-20	-0.820623	3.02075e-25	-0.34449	3.27674e-05			J8	(1 of 1) PTHR24078:SF255 - DNAJ HOMOLOG DNJ-5
AT1G55850	0.477386	9.06089e-14	0.666306	4.56569e-25			0.168607	0.0157073	0.777025	5.10375e-32	0.921323	1.43775e-46	CSLE1	(1 of 1) PTHR13301//PTHR13301:SF60 - X-BOX TRANSCRIPTION FACTOR-RELATED // CELLULOSE SYNTHASE-LIKE PROTEIN E1
AT1G35420	-0.444676	9.07424e-14	-0.40386	1.20675e-11	-0.6544	1.50048e-29	-0.876062	1.21199e-34	-0.564012	1.23416e-14	-0.560522	3.89344e-15		(1 of 1) PTHR17630:SF45 - DIENELACTONE HYDROLASE-LIKE PROTEIN
AT3G09520	0.974343	9.34232e-14			0.331834	0.0189992					-1.24587	9.45099e-08	EXO70H4	(1 of 2) PTHR12542//PTHR12542:SF38 - EXOCYST COMPLEX PROTEIN EXO70 // EXOCYST SUBUNIT EXO70 FAMILY PROTEIN-RELATED
AT4G02075	-1.11333	9.41939e-14	-1.1227	4.96875e-15	-1.27577	2.62061e-19	-1.23057	7.97276e-20	-1.13523	1.38012e-15	-1.57171	8.87905e-32	PIT1	(1 of 2) PTHR23012//PTHR23012:SF93 - MEMBRANE ASSOCIATED RING FINGER // RING/FYVE/PHD ZINC FINGER-CONTAINING PROTEIN
AT1G60870	-0.536775	9.51043e-14	-0.522032	1.25232e-14	-0.545237	1.67033e-16	-0.833149	8.84293e-27	-0.770821	2.50106e-22	-0.638821	3.45771e-17	MEE9	maternal effect embryo arrest 9
AT3G61460	-0.791094	9.66555e-14	-0.882077	3.75562e-20	-0.875933	2.22918e-20	-0.489384	2.13122e-06	-0.753422	1.8318e-15	-0.670498	8.03621e-13	BRH1	(1 of 3) PTHR14155:SF110 - RING/U-BOX DOMAIN-CONTAINING PROTEIN
AT4G03390	0.439939	9.68865e-14	0.320481	6.1786e-08	0.327579	2.1045e-08	0.306444	4.94793e-11	0.360345	1.58344e-15	0.214272	2.1266e-06	SRF3	(1 of 3) PTHR27001//PTHR27001:SF91 - FAMILY NOT NAMED // PROTEIN STRUBBELIG-RELATED
AT5G63780	-0.584752	9.81796e-14	-0.512172	2.55575e-09	-0.25614	0.00529423	-1.14368	9.84909e-47	-0.5188	7.84282e-09	-0.89813	1.92253e-23	SHA1	(1 of 2) PTHR23012//PTHR23012:SF66 - MEMBRANE ASSOCIATED RING FINGER // RING/FYVE/PHD ZINC FINGER SUPERFAMILY PROTEIN
AT3G16000	-0.488055	1.03347e-13	-0.550501	7.73161e-17	-0.478448	6.79126e-13	-1.39276	2.0471e-175	-0.857573	1.09504e-62	-1.09963	1.0871e-101	MFP1	(1 of 1) PTHR13140//PTHR13140:SF460 - MYOSIN // SUBFAMILY NOT NAMED
AT1G09460	0.709445	1.08767e-13	0.428601	1.12482e-05	0.696837	1.82464e-14	-0.219372	0.00871282			0.223242	0.00302466		(1 of 1) PTHR32227:SF118 - CARBOHYDRATE-BINDING X8 DOMAIN-CONTAINING PROTEIN
AT2G41190	-1.36744	1.08767e-13	-1.35549	1.76351e-13	-0.694596	0.000801454	-0.519078	0.000314895	-0.725116	1.48576e-06	-0.428078	0.0117287		(1 of 6) K15015 - solute carrier family 32 (vesicular inhibitory amino acid transporter) (SLC32A, VGAT)
AT5G52420	-0.493968	1.10189e-13	-0.352412	3.32927e-07	-0.306036	1.62137e-05	-0.492832	1.04055e-08	-0.252363	0.00767373	-0.317514	0.000546021
AT1G20090	0.515762	1.11774e-13	0.562564	1.23196e-17	0.481743	1.09868e-13	0.509075	2.38237e-14	0.56556	1.17671e-18	0.645888	1.71604e-25	ROP2	(1 of 3) PTHR24072//PTHR24072:SF171 - RHO FAMILY GTPASE // RAC-LIKE GTP-BINDING PROTEIN ARAC4-RELATED
AT2G40330	-0.821378	1.13759e-13	-0.792909	1.09269e-13	-1.15059	1.04091e-27	-0.174745	0.0366626	-0.27352	0.00044871	-0.574028	1.11803e-14	PYL6	(1 of 2) PTHR31213:SF3 - ABSCISIC ACID RECEPTOR PYL4
AT5G17980	1.27036	1.15342e-13	1.01418	3.77439e-10	0.988038	1.00521e-09	0.65751	0.000166393	0.671646	4.52433e-05	0.895871	4.75152e-09		(1 of 1) PTHR10024//PTHR10024:SF182 - SYNAPTOTAGMIN // C2 CALCIUM/LIPID-BINDING AND PHOSPHORIBOSYLTRANSFERASE C-TERMINAL DOMAIN-CONTAINING PROTEIN
AT2G35155	-0.708384	1.19936e-13	-0.600627	5.65935e-10	-0.610439	2.65372e-10	-0.966579	4.60361e-34	-0.547087	2.63943e-11	-0.787193	3.15278e-22		(1 of 2) PTHR31521:SF2 - EXPRESSED PROTEIN
AT1G58290	-0.390457	1.22153e-13	-0.218738	9.21779e-05	-0.320275	1.89007e-09	-0.278304	8.42811e-09	-0.149262	0.00398801	-0.660792	1.17839e-43	HEMA1	(1 of 3) 1.2.1.70 - Glutamyl-tRNA reductase
AT1G78600	0.505076	1.24163e-13	0.497232	2.74478e-14	0.476191	7.8776e-14	0.525984	1.24404e-10	0.710753	3.0879e-19	0.499725	2.50395e-10	LZF1	(1 of 26) PF00643 - B-box zinc finger (zf-B_box)
AT1G57680	0.497097	1.26172e-13	0.452603	1.75903e-11	0.436899	4.79297e-11	0.499131	6.79188e-23	0.620727	2.41702e-35	0.587697	6.05275e-33
AT4G02715	0.463639	1.2643e-13	0.138288	0.0486523			0.235477	0.000484176	0.169132	0.0133675	0.238276	0.00020155		(1 of 2) PF15365 - Proline-rich nuclear receptor coactivator (PNRC)
AT5G14450	1.45852	1.38301e-13	1.03323	2.90243e-08	0.719897	0.000136104	0.959135	2.40774e-05	0.562076	0.00759387	0.797692	4.32955e-05		(1 of 1) PTHR22835//PTHR22835:SF219 - ZINC FINGER FYVE DOMAIN CONTAINING PROTEIN // SUBFAMILY NOT NAMED
AT2G45850	-0.661782	1.38754e-13	-0.47273	1.04826e-07	-0.401905	4.57415e-06	-1.02581	7.81417e-37	-0.747199	1.08781e-20	-0.571493	1.52614e-14		(1 of 2) PTHR31500:SF10 - AT HOOK MOTIF DNA-BINDING FAMILY PROTEIN
AT3G23605	1.146	1.43468e-13	1.09081	8.19552e-12	0.97063	3.00343e-10	1.2962	2.03908e-18	0.833243	5.41603e-07	1.40763	1.63957e-23		(1 of 4) PTHR23322//PTHR23322:SF6 - FAS-ASSOCIATED PROTEIN // UBX DOMAIN-CONTAINING PROTEIN 7
AT4G27870	-0.436572	1.46564e-13	-0.548199	5.19676e-22	-0.627777	1.13891e-28	-0.953267	4.01189e-57	-0.757362	1.11072e-37	-1.27526	1.58296e-105		(1 of 3) PTHR31851//PTHR31851:SF16 - FAMILY NOT NAMED // MEMBRANE PROTEIN OF ER BODY 2
AT2G17550	-0.764591	1.47272e-13	-0.513115	1.84964e-07	-0.698771	2.97695e-13	-0.208817	0.0140816						(1 of 1) PTHR21726//PTHR21726:SF37 - PHOSPHATIDYLINOSITOL N-ACETYLGLUCOSAMINYLTRANSFERASE SUBUNIT P DOWN SYNDROME CRITICAL REGION PROTEIN 5 -RELATED
AT5G62140	-0.796732	1.58243e-13	-0.518007	1.45907e-05	-0.706876	2.10008e-09	-1.25187	1.3816e-28	-0.67043	1.02755e-07	-0.890125	3.75919e-13
AT2G33170	-0.527546	1.73852e-13	-0.370713	1.62987e-07	-0.609367	8.68517e-19	-0.444495	3.31644e-09	-0.370235	1.06991e-06	-0.546274	7.25577e-14		(1 of 27) PF00069//PF00560//PF08263//PF13855 - Protein kinase domain (Pkinase) // Leucine Rich Repeat (LRR_1) // Leucine rich repeat N-terminal domain (LRRNT_2) // Leucine rich repeat (LRR_8)
AT3G28100	-0.664925	1.73968e-13	-0.54786	1.05386e-09	-0.835792	1.95147e-22	-0.963749	7.27372e-33	-0.410618	1.08138e-06	-1.07059	8.10008e-42		(1 of 50) PF00892 - EamA-like transporter family (EamA)
AT5G55050	-0.933666	1.7551e-13	-0.78241	3.17233e-09	-1.04843	1.59706e-15	-1.95395	7.16776e-14	-1.11604	4.0612e-05	-1.56787	3.93296e-09		(1 of 1) PTHR22835//PTHR22835:SF236 - ZINC FINGER FYVE DOMAIN CONTAINING PROTEIN // SUBFAMILY NOT NAMED
AT1G09010	-0.372806	1.81311e-13	-0.377282	3.66181e-14	-0.452516	3.86545e-20	-0.855512	8.23594e-59	-0.597087	1.69931e-28	-0.693928	2.37073e-39		(1 of 1) 3.2.1.152 - Mannosylglycoprotein endo-beta-mannosidase / Endo-beta-mannosidase
AT1G13245	-1.073	1.90476e-13			-0.451684	0.00371115	-0.871543	1.5169e-43	-0.331277	1.04759e-06	-0.316713	5.81046e-07	RTFL17	(1 of 1) PTHR33102//PTHR33102:SF10 - FAMILY NOT NAMED // DVL FAMILY PROTEIN-RELATED
AT1G14360	0.639325	1.97257e-13	0.640051	7.66345e-14	0.386886	8.01303e-06					-0.412076	6.58264e-05	UTR3	(1 of 2) K15275 - solute carrier family 35 (UDP-galactose transporter), member B1 (SLC35B1)
AT5G60610	1.54768	2.18957e-13	0.967682	4.34658e-05	0.81221	3.01199e-05								(1 of 44) PTHR32212//PTHR32212:SF112 - FAMILY NOT NAMED // FBD / LEUCINE RICH REPEAT DOMAINS CONTAINING PROTEIN-RELATED
AT3G30180	-0.700297	2.2548e-13	-0.51164	8.56614e-09	-0.713337	2.28164e-16	0.303419	0.000369205	0.49342	8.52994e-10	0.352155	1.51064e-05	BR6OX2	(1 of 2) K12640 - brassinosteroid-6-oxidase 2 (CYP85A2, BR6OX2)
AT2G18510	0.446454	2.38964e-13	0.440406	1.20762e-12	0.431915	5.70889e-12	0.483725	4.20395e-13	0.673918	4.98765e-23	0.553366	7.69505e-16	emb2444	(1 of 2) K12831 - splicing factor 3B subunit 4 (SF3B4, SAP49)
AT5G67350	1.15338	2.48365e-13	0.743747	3.31027e-06	0.45676	0.00547117	1.42926	1.08845e-21			0.742593	1.67073e-07
AT3G46780	-0.340075	2.49616e-13	-0.34751	1.91569e-13	-0.342746	3.60126e-13	-1.00873	5.66471e-122	-0.701992	2.80145e-56	-0.839276	2.52116e-80	PTAC16	(1 of 1) PTHR14194//PTHR14194:SF38 - NITROGEN METABOLIC REGULATION PROTEIN NMR-RELATED // PROTEIN PLASTID TRANSCRIPTIONALLY ACTIVE 16
AT1G31120	0.60854	2.61374e-13	0.525857	4.29288e-10	0.517199	4.69173e-10	0.849035	2.55672e-25	0.867098	6.58778e-26	0.644214	2.30817e-15	KUP10	(1 of 3) PTHR30540//PTHR30540:SF11 - OSMOTIC STRESS POTASSIUM TRANSPORTER // POTASSIUM TRANSPORTER 10-RELATED
AT2G02950	-0.636211	2.68211e-13	-0.323325	6.23054e-05	-0.274502	0.000561013	-0.53033	1.88494e-12			-0.230186	0.000902137	PKS1	(1 of 2) PTHR33781:SF4 - PROTEIN PHYTOCHROME KINASE SUBSTRATE 1-RELATED
AT1G13250	-1.53355	2.75234e-13	-1.07065	7.27935e-12	-0.731806	1.95419e-06	-0.800639	0.000178672	-0.640289	0.000249982	-0.457535	0.00524421	GATL3	(1 of 1) PTHR13778:SF4 - GALACTURONOSYLTRANSFERASE-LIKE 3-RELATED
AT2G24100	0.428909	2.88157e-13	0.219284	0.000201741			0.879409	1.23802e-63	0.623271	8.97891e-34	0.931431	6.93964e-79
AT2G20960	0.481966	3.01492e-13	0.467223	1.54725e-12									pEARLI4	(1 of 6) PTHR21704//PTHR21704:SF19 - NIPPED-B-LIKE PROTEIN DELANGIN SCC2-RELATED // EXPRESSED PROTEIN-RELATED
AT3G62650	-0.563322	3.02825e-13	-0.362024	2.58803e-06	-0.558036	2.4193e-14	-0.674781	2.22765e-27	-0.330535	1.75253e-07	-0.233098	0.000143973
AT5G10470	-0.387892	3.07098e-13	-0.309057	1.62064e-08	-0.320815	2.73275e-09	-0.978911	3.73403e-105	-0.605221	7.98835e-39	-0.96421	9.7924e-98	KAC1	(1 of 2) PTHR24115:SF469 - KINESIN-LIKE PROTEIN KCA1-RELATED
AT5G45800	-0.463867	3.25587e-13	-0.284096	2.83609e-05	-0.320186	1.82232e-06	-0.569272	3.39908e-17	-0.311237	1.94564e-05			MEE62	(1 of 1) PTHR27000:SF154 - LEUCINE-RICH REPEAT RECEPTOR-LIKE PROTEIN KINASE
AT5G56860	-0.526078	3.2719e-13	-0.822387	3.1633e-26	-0.775577	1.18058e-22			-0.597824	9.35604e-15	-0.758445	4.7533e-24	GNC	(1 of 2) PTHR10071//PTHR10071:SF191 - TRANSCRIPTION FACTOR GATA GATA BINDING FACTOR // SUBFAMILY NOT NAMED
AT3G47620	-0.64966	3.31799e-13							0.367828	3.45656e-06			TCP14	(1 of 1) PTHR31072:SF29 - TRANSCRIPTION FACTOR TCP14
AT1G27930	-0.511885	3.40644e-13			-0.217908	0.0029744	0.214613	0.00188272	0.26015	0.00014179				(1 of 6) 2.1.1.112 - Glucuronoxylan 4-O-methyltransferase
AT1G01490	-0.489385	3.46247e-13	-0.158516	0.0351833	-0.481068	1.69392e-13			0.230103	2.75511e-05	0.119131	0.0321934		(1 of 2) PTHR22814//PTHR22814:SF131 - COPPER TRANSPORT PROTEIN ATOX1-RELATED // HEAVY-METAL-ASSOCIATED DOMAIN-CONTAINING PROTEIN
AT5G13180	-0.501428	3.54371e-13	-0.78649	9.32645e-33	-1.21083	1.43505e-76	0.52731	2.22896e-25	0.369209	7.68338e-13	0.218338	2.72632e-05	NAC083	(1 of 113) PF02365 - No apical meristem (NAM) protein (NAM)
AT1G65840	0.563369	3.80239e-13	0.277623	0.000646682	0.296665	0.000238123	0.548557	8.07829e-17	0.397092	1.90023e-09	0.172249	0.014907	PAO4	(1 of 1) PTHR10742:SF228 - POLYAMINE OXIDASE 4-RELATED
AT3G19800	-0.452469	3.81799e-13	-0.361663	3.14544e-08	-0.578517	4.02759e-20	-0.939086	3.46238e-51	-0.651463	1.15171e-22	-0.780251	2.25465e-33		(1 of 2) PF02620 - Uncharacterized ACR, COG1399 (DUF177)
AT5G44520	-0.632287	3.84967e-13	-0.738939	2.54895e-15	-0.76537	5.66727e-17	-1.76292	3.22074e-87	-1.34227	4.06774e-41	-1.49815	2.60799e-52		(1 of 1) PTHR11934//PTHR11934:SF8 - RIBOSE-5-PHOSPHATE ISOMERASE // RIBOSE-5-PHOSPHATE ISOMERASE 4, CHLOROPLASTIC-RELATED
AT1G01260	0.589894	3.98306e-13	0.380711	6.10423e-06	0.194168	0.0347368	0.490835	1.22133e-09	0.401098	1.32742e-06	0.212339	0.0121362		(1 of 2) PTHR11514//PTHR11514:SF47 - MYC // TRANSCRIPTION FACTOR ABA-INDUCIBLE BHLH-TYPE-RELATED
AT2G30490	-0.374402	4.0349e-13	-0.425881	6.42237e-17	-0.449633	1.12253e-18					-0.894459	4.18706e-07	C4H	(1 of 1) 1.14.13.11 - Trans-cinnamate 4-monooxygenase / Cinnamic acid 4-monooxygenase
AT4G23730	0.588546	4.11014e-13	0.704269	6.16797e-20	0.340481	2.00163e-05	0.946065	5.42018e-31	0.844181	4.29967e-25	0.843675	9.42098e-27		(1 of 2) PTHR11122:SF10 - APOSPORY-ASSOCIATED PROTEIN C-RELATED
AT3G24040	-0.610823	4.24973e-13	-0.357527	1.28634e-05	-0.403337	3.68673e-07	-0.606566	3.79838e-14	-0.371932	1.93868e-06	-0.507085	1.11273e-11		(1 of 2) PTHR19297//PTHR19297:SF110 - GLYCOSYLTRANSFERASE 14 FAMILY MEMBER // SUBFAMILY NOT NAMED
AT2G02061	2.18608	4.24973e-13	1.73897	3.3747e-08	2.39911	7.73973e-13					1.46709	5.77233e-05		(1 of 6) PTHR24015//PTHR24015:SF419 - FAMILY NOT NAMED // NUCLEOTIDE-DIPHOSPHO-SUGAR TRANSFERASE DOMAIN-CONTAINING PROTEIN-RELATED
AT1G63360	0.379926	4.55309e-13	0.266832	1.00082e-06			-0.172927	0.0164991			-0.216324	0.00248837		(1 of 21) PTHR23155//PTHR23155:SF639 - LEUCINE-RICH REPEAT-CONTAINING PROTEIN // DISEASE RESISTANCE PROTEIN RFL1-RELATED
AT1G26770	1.25982	4.65438e-13	0.880669	1.6991e-07			3.3202	5.08476e-225	1.68806	1.12453e-88	2.06442	1.11096e-138	EXPA10	(1 of 2) PTHR31867:SF22 - EXPANSIN-A8
AT4G19191	1.69826	4.67147e-13	0.922104	0.000155334	1.52284	3.38386e-12			0.621138	0.0433422	1.15546	9.03592e-06		(1 of 185) PF01535//PF13041 - PPR repeat (PPR) // PPR repeat family (PPR_2)
AT1G60600	-0.609814	4.67493e-13	-0.590047	2.21434e-11	-0.562886	9.84798e-11	-1.61462	8.19816e-97	-1.27303	2.76888e-54	-1.47851	4.56045e-74	ABC4	(1 of 1) 2.5.1.74 - 1,4-dihydroxy-2-naphthoate polyprenyltransferase
AT4G26450	0.432827	4.7621e-13	0.370653	6.02922e-10	0.401609	5.93604e-12	0.692809	4.27829e-27	0.47557	5.01682e-13	0.522217	2.47812e-16
AT1G55390	1.68421	4.96963e-13	1.33481	1.24948e-12	0.989617	7.84734e-08	1.53173	2.76442e-13	1.8141	2.82319e-32	1.75294	1.47231e-33		(1 of 126) PTHR32410//PTHR32410:SF152 - FAMILY NOT NAMED // C1 DOMAIN-CONTAINING PROTEIN-RELATED
AT4G24240	-0.44414	4.99845e-13	-0.323034	3.7293e-07	-0.533058	4.79425e-18	-1.29501	1.69728e-106	-0.498706	6.08925e-16	-0.937272	2.4875e-53	WRKY7	(1 of 1) PTHR31282:SF27 - WRKY TRANSCRIPTION FACTOR 7-RELATED
AT5G08520	-0.533258	5.12833e-13	-0.603912	2.38684e-18	-0.725188	8.68661e-27	-0.272896	0.000561593	-0.192736	0.0188848	-0.36799	6.7491e-07		(1 of 3) PTHR24078:SF279 - DUPLICATED SANT DNA-BINDING DOMAIN-CONTAINING PROTEIN
AT1G06450	2.34387	5.2051e-13	2.03353	1.22409e-08	2.46084	2.84708e-16	1.69373	0.000238527	1.5055	0.000528732	2.40017	7.88614e-10		(1 of 4) PTHR10797//PTHR10797:SF0 - CCR4-NOT TRANSCRIPTION COMPLEX SUBUNIT // POP2, ISOFORM D
AT4G23210	-1.19114	5.20836e-13	-0.764029	2.77184e-05	-0.798108	3.83339e-05	-1.61438	0.000143528	-1.2708	0.00452198	-3.13106	1.27481e-13	CRK13	(1 of 1) KOG0984//KOG1187//KOG2345 - Mitogen-activated protein kinase (MAPK) kinase MKK3/MKK6 // Serine/threonine protein kinase // Serine/threonine protein kinase/TGF-beta stimulated factor
AT5G55020	3.31183	5.42563e-13	2.19218	1.03504e-05	4.64063	1.18614e-09	1.73632	0.0340399	1.57831	0.0198455			MYB120	(1 of 2) PTHR10641//PTHR10641:SF532 - MYB-LIKE DNA-BINDING PROTEIN MYB // MYB DOMAIN PROTEIN 120-RELATED
AT4G38860	-1.85825	5.69712e-13	-1.0902	6.55256e-06	-1.10045	1.34421e-06			-0.652441	0.000558078	-1.3696	4.1736e-15		(1 of 8) PTHR31374:SF41 - AUXIN-INDUCED PROTEIN-LIKE-RELATED
AT1G08757	-1.59942	6.01836e-13	-1.38112	4.6455e-11	-1.52612	2.07954e-13	-2.275	4.54408e-13	-1.79213	2.75699e-09	-3.10258	1.84163e-20
AT3G04670	0.454306	6.42879e-13	0.527064	1.11929e-17	0.312254	7.61086e-07	0.837951	1.89428e-39	0.823037	8.76452e-38	1.08499	3.0457e-70	WRKY39	(1 of 2) PTHR31282:SF12 - WRKY TRANSCRIPTION FACTOR 39-RELATED
AT3G60140	1.7264	6.64482e-13	1.316	9.8144e-08	1.13616	4.91774e-06	0.629566	0.00035678	1.14229	2.96478e-11	1.05809	7.63818e-10	DIN2	(1 of 30) K01188 - beta-glucosidase (E3.2.1.21)
AT4G19700	-0.595856	7.0192e-13			-0.310988	0.000757458					-0.212264	0.0122723	RING	(1 of 11) K19042 - E3 ubiquitin-protein ligase BOI and related proteins [EC:6.3.2.19] (BOI)
AT1G32870	0.53565	7.06092e-13	0.29726	0.000298554	0.27611	0.000611181	0.941558	3.67794e-36	1.67204	5.57641e-105	1.67094	2.71359e-109	NAC13	(1 of 3) PTHR31989//PTHR31989:SF27 - FAMILY NOT NAMED // F23M19.14 PROTEIN-RELATED
AT4G33740	-0.513837	7.244e-13	-0.493392	3.48305e-12	-0.721709	7.05952e-26	-0.74289	1.4653e-27	-0.373971	1.92379e-07	-0.599483	6.17902e-19
AT3G03990	-0.434721	7.25608e-13	-0.189609	0.00367701	-0.283533	3.77902e-06	-0.297402	1.55777e-05			-0.195831	0.00555498		(1 of 1) PTHR10992//PTHR10992:SF891 - ALPHA/BETA HYDROLASE FOLD-CONTAINING PROTEIN // STRIGOLACTONE ESTERASE D14 HOMOLOG-RELATED
AT1G66070	0.570492	7.30009e-13	0.622871	1.4941e-14	0.647975	2.42423e-16	0.793649	2.2306e-29	0.808922	1.61614e-27	0.817224	5.99841e-30		(1 of 2) K03245 - translation initiation factor 3 subunit J (EIF3J)
AT2G27500	-0.55743	7.32988e-13			-0.558017	1.60267e-13	0.320877	1.67842e-06	0.762747	2.39374e-30	0.800248	1.75535e-36		(1 of 1) PTHR32227:SF70 - GLUCAN ENDO-1,3-BETA-GLUCOSIDASE 14
AT3G54620	0.441881	7.48009e-13	0.483935	1.37096e-15	0.373978	5.40187e-10	0.506634	2.68334e-20	0.43501	8.50476e-15	0.491969	2.69893e-20	BZIP25	(1 of 2) PTHR22952//PTHR22952:SF127 - CAMP-RESPONSE ELEMENT BINDING PROTEIN-RELATED // BASIC LEUCINE ZIPPER 10-RELATED
AT1G80660	3.53422	7.7337e-13	2.45785	1.0074e-06	4.80702	1.75131e-14	1.91426	0.00383575	2.11833	0.00208929	2.22079	0.000416927	HA9	(1 of 6) PTHR24093:SF355 - ATPASE 1, PLASMA MEMBRANE-TYPE-RELATED
AT4G32950	-1.3044	7.83637e-13	-1.30995	4.73997e-15	-1.19163	3.61944e-13	-1.79176	1.06277e-15	-2.15694	7.30168e-22	-1.81161	1.44606e-19		(1 of 2) PTHR13832//PTHR13832:SF315 - PROTEIN PHOSPHATASE 2C // PROTEIN PHOSPHATASE 2C 61-RELATED
AT4G15990	0.818414	7.87214e-13	0.773312	5.09505e-12	0.423506	0.000203082	0.509646	1.75423e-06			0.302086	0.00230873
AT5G60180	3.50549	8.08241e-13	1.40053	0.0188977	2.7815	2.33396e-07							PUM19	(1 of 22) PTHR12537 - RNA BINDING PROTEIN PUMILIO-RELATED
AT1G63800	-0.653338	8.21524e-13	-0.813333	1.68813e-20	-1.04278	1.79733e-34	-1.52757	1.07373e-58	-1.23229	5.59384e-40	-0.969214	6.36818e-28	UBC5	(1 of 3) K10576 - ubiquitin-conjugating enzyme E2 H (UBE2H, UBC8)
AT3G23920	0.443605	8.85554e-13	0.293312	6.47116e-06			0.394051	6.40742e-10	0.191667	0.00572281	0.543641	1.66123e-17	1	(1 of 4) K01177 - beta-amylase (E3.2.1.2)
AT5G10820	0.833438	9.1967e-13	0.937068	6.72187e-17	0.653975	6.35046e-08	0.95018	6.31178e-16	0.528088	1.50167e-05	0.860245	5.52652e-14		(1 of 1) PTHR31585//PTHR31585:SF3 - FAMILY NOT NAMED // FOLATE-BIOPTERIN TRANSPORTER 6-RELATED
AT1G31420	-0.410139	9.96566e-13	-0.256857	2.18338e-05	-0.265384	7.70442e-06	-0.382562	9.66446e-15	-0.190842	0.000286166	-0.455911	4.01218e-20	FEI1	(1 of 2) PTHR27000//PTHR27000:SF202 - FAMILY NOT NAMED // INACTIVE LEUCINE-RICH REPEAT RECEPTOR-LIKE PROTEIN KINASE CORYNE-RELATED
AT3G26070	-0.333577	1.00128e-12	-0.337481	4.30634e-12	-0.465775	1.32941e-22	-0.856201	1.59684e-65	-0.496476	8.93828e-21	-0.783732	2.79054e-50		(1 of 14) PF04755 - PAP_fibrillin (PAP_fibrillin)
AT3G19960	-0.366981	1.01336e-12	-0.357827	1.21377e-11	-0.366195	2.52191e-12	-0.662218	1.50423e-43	-0.361473	1.5461e-12	-0.550318	1.8268e-28	ATM1	(1 of 4) PTHR13140:SF384 - MYOSIN-2
AT4G34340	1.18445	1.05485e-12	0.618958	0.0006925	0.670909	7.08392e-05	0.584795	0.000744993			0.748233	1.11057e-05	TAF8	(1 of 1) PTHR12321//PTHR12321:SF31 - CPG BINDING PROTEIN // PROTEIN TAF-8, ISOFORM B
AT3G22840	-0.997086	1.05875e-12	-0.671691	3.37761e-06	-0.659641	4.10552e-06	-1.47039	3.14579e-19	-1.2447	5.63411e-14	-0.696414	4.11163e-05	ELIP1	(1 of 2) PTHR14154//PTHR14154:SF5 - UPF0041 BRAIN PROTEIN 44-RELATED // EARLY LIGHT-INDUCED PROTEIN 1, CHLOROPLASTIC-RELATED
AT3G51490	2.16344	1.12426e-12	0.724006	0.0215491	1.49964	2.86485e-06	1.16454	0.00157686	0.918037	0.0158223	0.951193	0.0126504	3	(1 of 1) PTHR23500:SF169 - MONOSACCHARIDE-SENSING PROTEIN 3
AT5G48740	3.62376	1.13506e-12	2.88006	2.15747e-08	2.74063	6.39452e-11								(1 of 1) PF03109//PF11721//PF13855 - ABC1 family (ABC1) // Di-glucose binding within endoplasmic reticulum (Malectin) // Leucine rich repeat (LRR_8)
AT5G62390	0.414957	1.15538e-12	0.267058	6.76457e-06	0.249975	2.30962e-05	0.151018	0.00536836					BAG7	(1 of 1) PTHR33322//PTHR33322:SF3 - FAMILY NOT NAMED // BAG FAMILY MOLECULAR CHAPERONE REGULATOR 7
AT5G65690	1.80074	1.17239e-12	1.59672	1.1736e-10	1.36662	3.65453e-08	2.53016	1.70374e-43	2.57594	6.26311e-55	2.09409	1.43563e-40	PCK2	(1 of 2) 4.1.1.32//4.1.1.49 - Phosphoenolpyruvate carboxykinase (GTP) / Phosphopyruvate carboxylase // Phosphoenolpyruvate carboxykinase (ATP) / Phosphopyruvate carboxylase
AT5G19970	1.21293	1.19243e-12	1.64856	3.27415e-30	1.34995	3.67779e-21	1.43004	2.49647e-12	1.22141	4.94482e-11	1.76523	2.89502e-23
AT4G39090	-0.480134	1.19243e-12	-0.669687	4.35116e-24	-0.805472	1.02035e-34	-0.659498	1.07303e-32	-0.58368	1.00299e-25	-0.45078	6.126e-16	RD19	(1 of 2) 3.4.22.41 - Cathepsin F
AT3G16150	1.3445	1.2142e-12	1.03586	7.98565e-09	1.15208	1.02697e-12	1.67576	6.11285e-32	2.43463	1.2072e-72	1.9384	3.20193e-61		(1 of 1) PTHR10188:SF13 - ISOASPARTYL PEPTIDASE/L-ASPARAGINASE 2-RELATED
AT1G15290	-0.470604	1.26259e-12	-0.595854	9.17262e-20	-0.444501	2.68208e-11	-0.883599	4.36485e-50	-0.564834	1.29582e-20	-0.552036	8.55029e-20		(1 of 1) PTHR12601:SF18 - TETRATRICOPEPTIDE REPEAT-CONTAINING PROTEIN
AT3G09100	0.36701	1.40187e-12	0.26349	6.41417e-07	0.23316	8.01192e-06	0.453396	1.32705e-15	0.387035	2.7449e-11	0.369682	6.66617e-11		(1 of 1) PTHR10367//PTHR10367:SF0//PTHR10367:SF11 - MRNA-CAPPING ENZYME // MRNA-CAPPING ENZYME // SUBFAMILY NOT NAMED
AT2G28200	-0.729852	1.47525e-12	-0.437813	1.72512e-05	-0.656681	2.06679e-11			-0.255639	0.00682496	-0.513148	4.20615e-09		(1 of 3) PTHR26374//PTHR26374:SF182 - FAMILY NOT NAMED // C2H2-TYPE ZINC FINGER PROTEIN-RELATED
AT4G27410	-0.529003	1.49029e-12			-0.292084	0.000130021			0.376022	5.61504e-06	0.420738	1.25368e-07	RD26	(1 of 1) PTHR31719//PTHR31719:SF39 - FAMILY NOT NAMED // NAC DOMAIN-CONTAINING PROTEIN 72
AT5G43740	0.504696	1.50032e-12	0.347241	8.46133e-06	0.636872	3.24158e-18	-0.227249	0.00679648			-0.1883	0.0382854		(1 of 21) PTHR23155//PTHR23155:SF639 - LEUCINE-RICH REPEAT-CONTAINING PROTEIN // DISEASE RESISTANCE PROTEIN RFL1-RELATED
AT4G24320	1.74924	1.51964e-12	0.724015	0.00872376	1.05216	7.66702e-06								(1 of 15) PF11955 - Plant organelle RNA recognition domain (PORR)
AT1G75110	1.55992	1.52504e-12			0.82465	4.27443e-05	0.568152	0.0380759	-0.677242	0.0053411			RRA2	(1 of 3) PTHR10994:SF3 - ARABINOSYLTRANSFERASE
AT4G12310	-0.397019	1.54589e-12	-0.359382	2.34822e-10	-0.520707	8.71725e-21	-0.939296	1.00037e-64	-0.553047	4.35432e-22	-0.595649	6.91419e-26	CYP706A5	(1 of 7) PTHR24298//PTHR24298:SF114 - FAMILY NOT NAMED // CYTOCHROME P450 - LIKE PROTEIN-RELATED
AT2G41960	0.43874	1.8165e-12	0.43662	1.80684e-12	0.394514	1.33753e-10	0.381297	8.83869e-13	0.472425	2.80521e-18	0.380169	8.28713e-13
AT3G20280	0.740431	1.84792e-12					0.405574	0.000377003						(1 of 2) PTHR22880//PTHR22880:SF171 - FALZ-RELATED BROMODOMAIN-CONTAINING PROTEINS // SUBFAMILY NOT NAMED
AT4G35870	-0.773685	1.87296e-12	-0.283773	0.0152501	-0.419458	9.57283e-05	-0.454907	1.45908e-05	-0.294472	0.00640406	-0.66228	2.76949e-11		(1 of 1) PTHR13018//PTHR13018:SF52 - PROBABLE MEMBRANE PROTEIN DUF221-RELATED // SUBFAMILY NOT NAMED
AT2G40860	0.605088	1.91557e-12	0.251013	0.00652621			0.475402	3.11366e-07						(1 of 1) PTHR23257:SF382 - PROTEIN KINASE AND PP2C-LIKE DOMAIN-CONTAINING PROTEIN
AT1G14345	-0.439577	1.93987e-12	-0.309356	2.04288e-06	-0.38184	1.65522e-09	-0.725287	5.08306e-20	-0.515151	3.02107e-10	-0.828467	5.73774e-25		(1 of 1) PTHR35688:SF2 - NAD(P)-LINKED OXIDOREDUCTASE-LIKE PROTEIN
AT5G45610	-0.782996	1.97237e-12	-0.516471	1.0153e-05	-0.476585	3.22493e-05	-0.702127	3.08361e-11	-0.553347	1.72162e-06	-0.626667	1.78445e-08	SUV2	protein dimerizations
AT3G55630	-0.640959	2.07684e-12	-0.607254	4.02967e-10	-0.466795	2.16195e-06	-1.90405	1.03837e-89	-1.3011	1.4994e-37	-1.49455	9.42324e-50	DFD	(1 of 3) 6.3.2.17 - Tetrahydrofolate synthase / Tetrahydrofolylpolyglutamate synthase
AT2G31790	-0.519632	2.10806e-12	-0.327069	2.7086e-05	-0.369714	1.84831e-06	-0.969429	5.21699e-46	-0.589712	2.32496e-16	-0.895066	1.56485e-34		(1 of 3) PTHR11926:SF279 - UDP-GLYCOSYLTRANSFERASE 74C1-RELATED
AT5G65920	0.771419	2.1201e-12	0.539728	5.3819e-07	0.302009	0.00887042			0.345275	0.00449234				(1 of 2) PTHR22849:SF6 - U-BOX DOMAIN-CONTAINING PROTEIN 30-RELATED
AT1G65230	-0.433349	2.37422e-12	-0.45097	1.51444e-12	-0.479236	3.3927e-14	-1.12754	5.72397e-59	-0.919837	7.40831e-36	-0.904044	8.68884e-36		(1 of 7) PF10184 - Uncharacterized conserved protein (DUF2358) (DUF2358)
AT1G79380	-0.541381	2.40061e-12	-0.515777	2.33268e-11	-0.585861	1.75131e-14	-1.32154	2.05377e-81	-1.08247	1.47454e-52	-1.20239	2.59533e-68		(1 of 1) PTHR10857//PTHR10857:SF47 - COPINE // SUBFAMILY NOT NAMED
AT2G36830	0.667776	2.47985e-12	0.304066	0.00276978			1.88639	1.44245e-55	1.09422	1.81711e-19	0.674006	3.71934e-08	GAMMA-TIP	(1 of 2) PTHR19139:SF52 - AQUAPORIN TIP1-1
AT2G23430	-0.88959	2.49321e-12	-1.16216	2.25383e-19	-1.31803	1.88272e-26	-1.00408	1.2453e-20	-0.758228	2.34022e-10	-0.833936	2.00768e-14	ICK1	(1 of 2) PTHR10265:SF24 - CYCLIN-DEPENDENT KINASE INHIBITOR 1-RELATED
AT4G27657	1.57931	2.49933e-12	1.40747	8.58077e-10	1.95718	2.44237e-18	0.828657	5.17028e-06	0.846687	8.74556e-06	0.911253	1.53274e-06
AT1G51790	-0.507226	2.56061e-12	-0.560291	1.11523e-14	-0.86554	1.97568e-33	-1.53634	5.32053e-29	-0.84556	2.21084e-09	-1.37748	2.56726e-23		(1 of 2) PTHR27003:SF13 - LEUCINE-RICH REPEAT PROTEIN KINASE-LIKE PROTEIN
AT3G06510	-0.344849	2.61339e-12	-0.357088	2.58427e-12	-0.61406	1.01213e-34	-0.840148	2.51312e-50	-0.26471	1.38123e-05	-0.797657	2.25302e-42	SFR2	(1 of 1) PTHR10353//PTHR10353:SF33 - GLYCOSYL HYDROLASE // BETA-GLUCOSIDASE-LIKE SFR2, CHLOROPLASTIC
AT1G13930	-0.384534	2.6158e-12	-0.403051	1.25869e-13	-0.418933	8.11644e-15	-0.27067	0.00146208	-0.272867	0.00143498	-0.301362	0.000329892
AT1G26790	1.10004	2.6612e-12	1.1571	1.34299e-13	1.36484	1.00921e-18	1.13843	6.2085e-16	0.65363	7.66026e-05	0.881582	1.18884e-08		(1 of 4) PTHR31089:SF4 - CYCLIC DOF FACTOR 2-RELATED
AT5G63000	0.84196	2.66396e-12	0.803501	3.0439e-11	0.806829	3.29881e-12					0.509679	0.000129292		(1 of 1) PTHR13002 - C3ORF1 PROTEIN-RELATED
AT5G42680	-1.15572	2.6794e-12	-0.325198	0.0250884	-0.531042	0.00011313	-0.438019	0.0144849	-0.7702	4.40531e-07	-0.54523	0.000199792		(1 of 12) PF04759 - Protein of unknown function, DUF617 (DUF617)
AT1G19350	-0.523259	2.76421e-12	-0.457767	5.2043e-12	-0.548686	1.20481e-17	-0.937281	3.48841e-38	-0.987434	1.46603e-50	-1.01497	4.38192e-60	BES1	(1 of 2) K14503 - brassinosteroid resistant 1/2 (BZR1_2)
AT5G58140	-0.433769	2.82127e-12	-0.444013	6.84623e-13	-0.497228	3.69607e-16	-1.05303	5.31978e-64	-0.957827	1.81693e-52	-1.13045	1.89425e-73	PHOT2	(1 of 1) PTHR24351//PTHR24351:SF81 - RIBOSOMAL PROTEIN S6 KINASE // PHOTOTROPIN-2
AT4G27440	-0.496149	2.86016e-12	-0.761914	3.82805e-28	-0.581931	1.75726e-16	-1.0632	5.69431e-68	-0.995499	1.42179e-58	-1.07264	2.82596e-66	PORB	(1 of 3) 1.3.1.33 - Protochlorophyllide reductase / Protochlorophyllide oxidoreductase
AT1G13650	-1.08664	2.89025e-12	-0.808263	0.0238083			-2.59087	4.04157e-62	-1.84053	0.00015021	-4.34673	1.80956e-06
AT1G73680	-0.447986	2.95036e-12	-0.485144	1.52411e-14	-0.602797	5.27817e-22	-0.525092	7.07787e-14	-0.163081	0.0343289			ALPHA DOX2	(1 of 1) PTHR11903//PTHR11903:SF12 - PROSTAGLANDIN G/H SYNTHASE // ALPHA-DIOXYGENASE 2
AT1G45201	-1.15901	2.96911e-12	-0.468783	0.0103103	-0.478346	0.00673679	-1.03312	3.96978e-24	-1.29263	6.17012e-35	-1.38003	1.03355e-43	TLL1	(1 of 1) PTHR21493:SF153 - PROTEIN T08B1.4, ISOFORM B-RELATED
AT5G18140	-0.453232	3.06434e-12	-0.49398	1.63927e-13	-0.884049	1.28987e-40	-0.791132	1.13007e-32	-0.454915	2.29674e-10	-0.580042	4.00358e-17		(1 of 5) PTHR24078//PTHR24078:SF231 - DNAJ HOMOLOG SUBFAMILY C MEMBER // CHAPERONE PROTEIN DNAJ
AT3G20480	1.63696	3.18164e-12	0.884378	0.000164367	1.16697	9.56575e-09					-0.698593	0.0205124		(1 of 1) 2.7.1.130 - Tetraacyldisaccharide 4'-kinase / Lipid-A 4'-kinase
AT5G49700	-0.745368	3.23964e-12	-0.320727	0.00508574	-0.461945	2.09638e-05			0.174354	0.0397457				(1 of 2) PTHR31100:SF1 - AT-HOOK MOTIF NUCLEAR LOCALIZED PROTEIN 17-RELATED
AT3G61610	1.66589	3.27713e-12			0.706242	0.00133135	0.587039	0.0164245						(1 of 2) PTHR11122:SF10 - APOSPORY-ASSOCIATED PROTEIN C-RELATED
AT1G32440	-0.483695	3.29603e-12	-0.366382	3.7293e-07	-0.450711	1.64493e-10	-0.46425	9.48889e-16			-0.547884	1.65328e-19	PKp3	(1 of 1) PTHR11817:SF26 - PLASTIDIAL PYRUVATE KINASE 3, CHLOROPLASTIC
AT2G43375	1.25122	3.33388e-12	0.777009	2.50239e-05	1.58599	3.86545e-20	0.962603	8.26861e-07			1.03069	5.4815e-08
AT5G01570	2.47762	3.35685e-12	1.8771	8.94884e-07	2.53285	4.48123e-10	2.08998	4.55163e-08	1.02592	0.0104546	2.07416	3.26086e-07
AT5G57930	-0.369351	3.40215e-12	-0.352773	2.35362e-10	-0.482502	3.03032e-18	-1.39044	3.2941e-153	-0.981532	1.15013e-68	-1.01217	5.44754e-72	APO2	(1 of 1) PTHR10388//PTHR10388:SF15 - EUKARYOTIC TRANSLATION INITIATION FACTOR SUI1 // APO PROTEIN 2, CHLOROPLASTIC
AT4G23290	-0.472015	3.40215e-12	-0.300226	3.52343e-05	-0.392603	4.94488e-08	-1.07685	8.33613e-63	-0.816674	2.29482e-33	-1.93451	9.65056e-156	CRK21	(1 of 6) PF00069//PF01657 - Protein kinase domain (Pkinase) // Salt stress response/antifungal (Stress-antifung)
AT2G39470	-0.551168	3.41334e-12	-0.516454	4.80673e-10	-0.583159	1.10931e-12	-1.59793	1.43988e-63	-1.47	5.15438e-48	-1.41022	2.15495e-45		(1 of 1) PTHR31407:SF10 - PSBP-LIKE PROTEIN 2, CHLOROPLASTIC
AT1G56500	-0.354132	3.53539e-12	-0.301614	1.6139e-08	-0.488186	3.0414e-21	-0.977055	2.07667e-70	-0.835833	2.76684e-46	-1.04996	5.43057e-74		(1 of 1) PTHR24104:SF13 - HALOACID DEHALOGENASE-LIKE HYDROLASE FAMILY PROTEIN
AT2G40710	2.44241	3.57521e-12	1.58885	5.1415e-05	2.43578	3.75853e-10	2.10816	1.70396e-07	1.31244	0.00394099	2.18416	1.46432e-08		(1 of 1) PTHR20855//PTHR20855:SF48 - ADIPOR/PROGESTIN RECEPTOR-RELATED // SUBFAMILY NOT NAMED
AT3G13020	2.19529	3.60646e-12	2.04801	3.55349e-11	2.26901	8.40951e-13	1.18449	0.000239514	1.27239	6.41733e-05	2.01512	5.77492e-10		(1 of 3) PTHR32166:SF20 - HAT TRANSPOSON SUPERFAMILY PROTEIN
AT1G07710	2.34825	3.67871e-12	1.25311	0.000176011	1.55231	1.55685e-06	1.43841	0.000641869	1.21395	0.00215916	0.918792	0.0148097		(1 of 3) KOG0502//KOG0508//KOG4412 - Integral membrane ankyrin-repeat protein Kidins220 (protein kinase D substrate) // Ankyrin repeat protein // 26S proteasome regulatory complex, subunit PSMD10
AT4G28480	0.52789	3.70995e-12	0.555124	1.94161e-13	0.3704	1.36861e-06	0.373261	8.4398e-07	0.304661	9.89597e-05	0.225288	0.00394845		(1 of 3) PTHR24078//PTHR24078:SF188 - DNAJ HOMOLOG SUBFAMILY C MEMBER // DNAJ HEAT SHOCK PROTEIN
AT1G03630	-0.393517	3.71163e-12	-0.530601	2.48935e-18	-0.471619	1.76314e-14	-2.03268	4.62818e-148	-2.20233	2.61796e-132	-2.18853	2.39817e-129	POR C	(1 of 3) 1.3.1.33 - Protochlorophyllide reductase / Protochlorophyllide oxidoreductase
AT5G27350	-0.455713	3.81752e-12	-0.483149	4.03151e-14	-0.724693	1.9092e-31			0.131381	0.028256			SFP1	(1 of 15) PTHR23500:SF62 - SUGAR TRANSPORTER ERD6-LIKE 14-RELATED
AT5G47880	0.406182	3.86322e-12	0.339964	1.14997e-08	0.410974	1.00575e-12	0.870919	3.96063e-66	0.782706	5.51193e-51	0.921888	5.05531e-75	ERF1-1	(1 of 3) K03265 - peptide chain release factor subunit 1 (ETF1, ERF1)
AT2G28840	-0.371481	3.99568e-12	-0.444719	8.65967e-18	-0.505068	3.21913e-23	-0.345107	4.85099e-14	-0.306264	1.19697e-11	-0.240051	5.88602e-08	XBAT31	(1 of 1) PTHR24128//PTHR24128:SF14 - FAMILY NOT NAMED // E3 UBIQUITIN-PROTEIN LIGASE XBAT31-RELATED
AT3G18950	-0.67316	4.36665e-12	-0.951428	8.16164e-23	-1.25506	3.24874e-35	-1.52677	3.21948e-34	-0.923157	1.84686e-12	-1.65848	1.07649e-36		(1 of 5) PTHR22844//PTHR22844:SF145 - F-BOX AND WD40 DOMAIN PROTEIN // SUBFAMILY NOT NAMED
AT1G26130	-0.650913	4.41888e-12	-0.392254	7.67091e-05	-0.301761	0.00248304	-0.904289	1.92172e-22	-0.818019	5.56105e-17	-1.02056	4.4307e-29		(1 of 5) PTHR24092//PTHR24092:SF41 - FAMILY NOT NAMED // PHOSPHOLIPID-TRANSPORTING ATPASE 10-RELATED
AT5G11510	1.49036	4.41888e-12			0.657061	0.00297852	0.740593	6.76617e-05	-0.37791	0.0325458			MYB3R-4	(1 of 5) PTHR10641:SF599 - MYB TRANSCRIPTION FACTOR-RELATED
AT3G26650	-0.306965	4.65755e-12	-0.298927	2.3781e-11	-0.354981	7.72186e-16	-1.10659	7.21325e-131	-0.732371	5.3519e-57	-0.629181	1.31589e-42	GAPA	(1 of 2) 1.2.1.12//1.2.1.13 - Glyceraldehyde-3-phosphate dehydrogenase (phosphorylating) / Triosephosphate dehydrogenase // Glyceraldehyde-3-phosphate dehydrogenase (NADP(+)) (phosphorylating) / Triosephosphate dehydrogenase (NADP+)
AT4G21870	-0.675326	4.7413e-12	-0.24453	0.0188332	-0.223901	0.0252186	-0.225228	0.0481445	-0.353973	0.00122101	-0.439538	2.39024e-05		(1 of 1) PTHR11527:SF97 - 15.4 KDA CLASS V HEAT SHOCK PROTEIN
AT1G79840	1.24391	4.92618e-12	-0.40511	0.0377922									GL2	(1 of 1) PTHR24326//PTHR24326:SF272 - FAMILY NOT NAMED // HOMEOBOX-LEUCINE ZIPPER PROTEIN GLABRA 2
AT3G56660	5.27804	5.04735e-12			3.4473	4.22276e-10					2.47694	0.0109162	BZIP49	(1 of 2) PTHR22952:SF139 - BASIC REGION/LEUCINE ZIPPER MOTIF PROTEIN 49
AT4G14230	-0.551073	5.07438e-12	-0.496802	6.44956e-10	-0.582912	2.86234e-14					-0.227077	0.00257419		(1 of 2) PTHR12064//PTHR12064:SF32 - ANCIENT CONSERVED DOMAIN PROTEIN-RELATED // SUBFAMILY NOT NAMED
AT2G39340	-0.389665	5.10922e-12	-0.300178	1.92507e-07	-0.264034	2.73117e-06	-0.135455	0.0205399			-0.196142	0.000344616		(1 of 1) PTHR12436//PTHR12436:SF4 - 80 KDA MCM3-ASSOCIATED PROTEIN // LEUKOCYTE RECEPTOR CLUSTER MEMBER 8
AT5G17700	-1.57904	5.15083e-12	-1.14253	5.17001e-14	-0.946576	1.73213e-11	-1.07575	1.93348e-07	-1.15025	1.47283e-13	-1.21865	9.65823e-17		(1 of 2) PTHR11206//PTHR11206:SF154 - MULTIDRUG RESISTANCE PROTEIN // MATE EFFLUX FAMILY PROTEIN
AT1G06180	0.755711	5.33305e-12	0.416645	4.21251e-05	0.40928	3.1366e-05	1.37833	6.23516e-52	0.76503	1.02541e-19	1.12484	8.29263e-45	MYB13	(1 of 2) PTHR10641//PTHR10641:SF523 - MYB-LIKE DNA-BINDING PROTEIN MYB // SUBFAMILY NOT NAMED
AT2G38310	-0.437356	5.56557e-12	-0.265526	4.64048e-05	-0.438699	9.99775e-13					-0.265945	1.30261e-06	PYL4	(1 of 2) PTHR31213:SF3 - ABSCISIC ACID RECEPTOR PYL4
AT5G16030	-1.31921	5.61279e-12	-0.558764	0.000333713	-0.637702	1.17705e-05	-0.629816	0.00203868	-0.356056	0.0473132	-0.696254	1.43074e-05
AT4G16000	1.57218	5.86585e-12	0.965808	4.0007e-06	0.92839	4.3066e-06	1.07336	5.94967e-07	0.487714	0.0249751	0.812656	4.35157e-06
AT1G14890	-0.620966	5.88376e-12	-0.401665	1.55147e-05	-0.298774	0.00160866	-0.699709	2.44204e-22	-0.520686	1.67055e-11	-0.501838	1.37688e-11		(1 of 4) PTHR31080:SF10 - PLANT INVERTASE/PECTIN METHYLESTERASE INHIBITOR DOMAIN-CONTAINING PROTEIN
AT3G61150	-0.449093	6.22648e-12	-0.393037	9.69099e-10	-0.40906	2.27678e-10	-0.966228	7.39952e-56	-0.374885	8.11381e-10	-0.582215	3.06686e-22	HDG1	(1 of 37) K09338 - homeobox-leucine zipper protein (HD-ZIP)
AT1G05380	0.395356	6.2418e-12	0.243445	3.87684e-05	0.265933	3.17127e-06	0.445567	7.94862e-15	0.383912	4.28478e-11	0.505928	1.00398e-19		(1 of 2) PTHR24098//PTHR24098:SF10 - FAMILY NOT NAMED // ACYL-COA N-ACYLTRANSFERASE WITH RING/FYVE/PHD-TYPE ZINC FINGER PROTEIN-RELATED
AT4G12980	-0.967133	6.43704e-12	-1.07047	3.33629e-15	-1.00631	2.09319e-15	-1.81962	1.73692e-33	-1.35196	1.93499e-21	-1.32942	4.4349e-23		(1 of 2) PTHR23130//PTHR23130:SF95 - FAMILY NOT NAMED // AUXIN-RESPONSIVE PROTEIN-RELATED
AT5G21100	-0.74314	6.46589e-12	-0.603633	1.33294e-07	-0.531568	1.53844e-06	-1.27591	1.15135e-28	-1.34706	8.80964e-26	-2.20046	6.68779e-60		(1 of 3) 1.10.3.2//1.10.3.3 - Laccase / Urishiol oxidase // L-ascorbate oxidase / Ascorbase
AT5G15650	0.426417	6.61366e-12	0.424104	2.73068e-12	0.470246	4.16187e-15	0.889138	4.12615e-53	0.621916	3.52025e-27	0.347513	2.10251e-09	RGP2	(1 of 2) PTHR31682//PTHR31682:SF3 - FAMILY NOT NAMED // UDP-ARABINOPYRANOSE MUTASE 1-RELATED
AT2G27920	-0.906823	6.83904e-12	-0.547133	3.64974e-05	-0.344289	0.0168151	-1.70644	9.83777e-32	-1.48175	6.10761e-25	-1.69266	1.83727e-29	SCPL51	(1 of 1) K09646 - serine carboxypeptidase 1 [EC:3.4.16.-] (SCPEP1)
AT1G15500	-0.26843	6.88552e-12	-0.278801	7.00548e-13	-0.380732	9.79301e-24	-0.629804	2.76428e-50	-0.446006	1.09422e-25	-0.390315	3.02406e-20	ATNTT2	(1 of 3) K03301 - ATP:ADP antiporter, AAA family (TC.AAA)
AT4G10060	-0.531433	7.07089e-12	-0.485842	4.79545e-10	-0.49066	1.64587e-10	-1.04848	1.54165e-66	-0.742947	1.00714e-31	-1.42916	1.43376e-111		(1 of 2) PTHR12654:SF8 - NON-LYSOSOMAL GLUCOSYLCERAMIDASE
AT3G61890	-0.925398	7.07701e-12	-0.878616	8.7362e-11	-0.986311	1.42877e-13	-1.68162	3.4054e-29	-1.24211	1.70914e-15	-1.09684	3.15123e-13	HB-12	(1 of 2) PTHR24326//PTHR24326:SF122 - FAMILY NOT NAMED // HOMEOBOX-LEUCINE ZIPPER PROTEIN ATHB-12-RELATED
AT1G15330	1.61853	7.09971e-12	0.855048	0.000212194	1.32375	1.94228e-13	1.30288	0.00020872	1.50323	4.7329e-08	2.01963	1.10937e-18		(1 of 2) PTHR13780//PTHR13780:SF51 - AMP-ACTIVATED PROTEIN KINASE, GAMMA REGULATORY SUBUNIT // SNF1-RELATED PROTEIN KINASE REGULATORY SUBUNIT GAMMA-LIKE PV42A-RELATED
AT1G23010	-0.793736	7.16269e-12	-0.445945	0.000394288	-0.484246	9.14575e-05			0.389965	8.30842e-06			LPR1	(1 of 2) 1.3.3.5 - Bilirubin oxidase
AT2G29660	-0.747683	7.29769e-12	-0.667812	3.33692e-11	-0.331979	0.00127163	-0.543855	7.8179e-07	-0.683854	7.22803e-11	-0.662145	3.6725e-11		zinc finger (C2H2 type) family protein
AT1G56190	-0.345638	7.32553e-12	-0.282282	9.89012e-08	-0.207384	0.000140797	-0.904362	3.20373e-70	-0.713356	1.1772e-39	-0.674938	2.7891e-36		(1 of 3) 2.7.2.3 - Phosphoglycerate kinase
AT4G32660	-0.569137	7.47618e-12	-0.440826	1.8927e-07	-0.615156	3.27647e-14	-0.596333	5.99966e-16	-0.493423	1.70414e-10	-0.554895	2.54472e-14	AME3	(1 of 3) K08287 - dual-specificity kinase (E2.7.12.1)
AT2G46915	-0.506858	7.70416e-12	-0.400593	2.42436e-07	-0.391927	3.47113e-07	-1.07663	1.96206e-87	-0.831428	2.09313e-44	-0.80789	2.66856e-44		(1 of 3) PF12576 - Protein of unknown function (DUF3754) (DUF3754)
AT1G78990	1.2937	7.70956e-12			1.25432	2.25978e-08								(1 of 3) PTHR31642//PTHR31642:SF6 - FAMILY NOT NAMED // HXXXD-TYPE ACYL-TRANSFERASE-RELATED
AT5G38990	-0.467016	7.99107e-12	-0.253066	0.000666746	-0.381361	1.07626e-07	-2.16232	1.82066e-105	-1.21358	3.13077e-33	-1.64447	1.47504e-60		(1 of 12) PF07714//PF12819 - Protein tyrosine kinase (Pkinase_Tyr) // Carbohydrate-binding protein of the ER (Malectin_like)
AT1G65730	-0.550862	8.14871e-12	-0.653562	1.99912e-15	-0.892299	3.04785e-27	-1.06114	2.30897e-41	-0.536884	2.45598e-10	-0.806812	1.00366e-21	YSL7	(1 of 4) PTHR31645//PTHR31645:SF1 - FAMILY NOT NAMED // GB|AAD49762.1-RELATED
AT2G45470	-0.680848	8.17856e-12	-0.460133	2.52685e-06	-0.415748	1.3491e-05	-0.799539	8.15012e-18	-0.733708	1.96909e-16	-0.634661	2.2186e-13	FLA8	(1 of 2) PTHR32382:SF5 - FASCICLIN-LIKE ARABINOGALACTAN PROTEIN 10-RELATED
AT2G29500	1.62739	8.34495e-12	1.25241	2.08161e-06			1.80028	7.94185e-25	1.99197	4.19757e-24	1.95685	3.54525e-26		(1 of 3) PTHR11527:SF158 - 17.6 KDA CLASS I HEAT SHOCK PROTEIN 1-RELATED
AT4G32290	-0.806598	8.34495e-12	-0.77007	2.24583e-12	-0.888588	7.1454e-16	-0.564768	8.00377e-06	-0.491626	0.000122145	-0.830137	6.6454e-12		(1 of 33) PF02485 - Core-2/I-Branching enzyme (Branch)
AT4G31850	-0.455545	8.44977e-12	-0.417199	2.42484e-09	-0.494663	2.06961e-12	-1.524	8.59194e-119	-1.00986	1.11239e-46	-1.101	4.29952e-54	PGR3	(1 of 32) PF01535//PF12854//PF13041 - PPR repeat (PPR) // PPR repeat (PPR_1) // PPR repeat family (PPR_2)
AT3G48390	0.759266	8.5512e-12	0.405703	0.000547913	0.516843	3.2964e-06			0.613769	8.35361e-08	0.968377	1.84316e-20		(1 of 4) PTHR12626 - PROGRAMMED CELL DEATH 4
AT1G15670	-0.874889	9.25925e-12	-0.963732	2.85843e-14	-1.35524	1.52991e-27	-0.612149	2.32055e-15	-0.574185	1.09258e-13	-0.755893	3.0907e-23		(1 of 6) PF13964 - Kelch motif (Kelch_6)
AT1G18270	0.522091	9.42521e-12			0.168553	0.0492303	-0.199591	0.000425717			0.129655	0.0240058		(1 of 1) 4.1.2.40 - Tagatose-bisphosphate aldolase / Tagatose 1,6-diphosphate aldolase
AT3G49480	4.44883	9.46008e-12	1.38107	0.0369744	2.90161	1.4028e-05								(1 of 25) PF07723//PF08387 - Leucine Rich Repeat (LRR_2) // FBD (FBD)
AT3G62980	-0.376099	9.46398e-12	-0.356171	2.27573e-11	-0.486435	4.8128e-21	-0.410263	3.90871e-09	-0.192811	0.00823049	-0.157935	0.0290688	TIR1	(1 of 2) K14485 - transport inhibitor response 1 (TIR1)
AT1G70070	-0.480542	9.48757e-12	-0.61611	3.54716e-17	-0.613012	1.8054e-16	-0.890163	1.11494e-43	-0.460604	5.56878e-11	-0.747187	1.80482e-26	EMB25	(1 of 1) PF00270//PF00271//PF08148 - DEAD/DEAH box helicase (DEAD) // Helicase conserved C-terminal domain (Helicase_C) // DSHCT (NUC185) domain (DSHCT)
AT5G63470	-0.623275	9.52729e-12	-0.452906	3.38422e-07	-0.438653	2.81495e-07	-0.617412	7.31555e-12	-0.445079	1.53003e-06	-0.426433	8.02114e-07	NF-YC4	(1 of 1) PTHR10252//PTHR10252:SF38 - HISTONE-LIKE TRANSCRIPTION FACTOR CCAAT-RELATED // NUCLEAR TRANSCRIPTION FACTOR Y SUBUNIT C-4
AT1G72180	-0.579671	9.59532e-12	-0.221818	0.0164478	-0.323643	0.000181043			0.872704	1.17149e-16	0.251638	0.0272197		(1 of 1) PTHR27000:SF97 - LEUCINE-RICH RECEPTOR-LIKE PROTEIN KINASE
AT4G31800	0.651953	9.67201e-12	0.494027	4.09444e-07	-0.686454	1.33815e-11	-0.292003	0.0041057	-0.250779	0.0142274	-0.56542	3.20861e-09	WRKY18	(1 of 72) PF03106 - WRKY DNA -binding domain (WRKY)
AT5G53400	0.554224	9.95624e-12	0.368529	1.55605e-05	0.31997	0.000153393	0.303661	7.9525e-05	0.195111	0.018451	0.166013	0.0401432	1	(1 of 2) PTHR12356:SF3 - NUCLEAR MIGRATION PROTEIN NUDC
AT1G53680	1.3468	1.00003e-11	0.974715	3.98173e-06	1.40483	2.15108e-12	0.773458	0.000326427					GSTU28	(1 of 8) PTHR11260:SF204 - GLUTATHIONE S-TRANSFERASE U21-RELATED
AT1G70370	-0.708998	1.00081e-11	-0.465665	8.78559e-06	-0.369358	0.000504353	-0.702995	8.80105e-15	-0.490883	3.85943e-08	-0.358135	6.43836e-05	PG2	(1 of 3) PTHR31458//PTHR31458:SF3 - FAMILY NOT NAMED // POLYGALACTURONASE NON-CATALYTIC SUBUNIT JP630-RELATED
AT1G51500	-0.386433	1.02645e-11	-0.257223	5.73471e-06	-0.42925	1.34833e-15	0.197505	0.00067919	0.18923	0.00106798	0.131793	0.0231927	ABCG12	(1 of 3) PTHR19241//PTHR19241:SF247 - ATP-BINDING CASSETTE TRANSPORTER // SUBFAMILY NOT NAMED
AT4G34590	0.756811	1.0487e-11	0.407189	0.000297596	0.460266	1.2834e-05	2.08787	3.13057e-107	0.580617	3.81187e-10	1.5126	1.14488e-69	GBF6	(1 of 2) PTHR22952:SF162 - BZIP TRANSCRIPTION FACTOR ATB2
AT2G36530	0.408773	1.0658e-11	0.5014	3.89621e-17	0.602857	1.23796e-24	1.34446	5.33698e-96	1.3067	8.76828e-90	1.09438	1.96371e-63	LOS2	(1 of 3) 4.2.1.11 - Phosphopyruvate hydratase / Enolase
AT1G61820	-0.570096	1.08688e-11	-0.627614	9.65766e-15	-0.570174	3.98529e-12	-0.222187	0.00628075			-0.410484	7.85985e-08	BGLU46	(1 of 5) K05350 - beta-glucosidase (bglB)
AT2G36080	-0.588179	1.13784e-11	-0.24395	0.00760418										(1 of 92) PF02362 - B3 DNA binding domain (B3)
AT4G13350	0.378407	1.15035e-11	0.45571	6.92398e-17	0.467911	4.63376e-18	0.616489	3.35334e-44	0.760494	2.23522e-67	0.746562	7.7192e-68	NIG	(1 of 1) PTHR23180:SF200 - ARF-GAP DOMAIN AND FG REPEAT-CONTAINING PROTEIN 1
AT4G33980	-0.735631	1.1609e-11	-0.278529	0.0190208	-0.254584	0.0276451	-0.47223	1.74935e-09			0.424462	6.85677e-09		(1 of 2) PTHR33676:SF3 - COLD REGULATED PROTEIN 27
AT4G27450	0.643734	1.17178e-11	0.249967	0.017951										(1 of 2) PTHR11772//PTHR11772:SF14 - ASPARAGINE SYNTHETASE // SUBFAMILY NOT NAMED
AT5G22690	0.673578	1.1788e-11	0.619431	4.08899e-10	0.266254	0.0171446	0.303795	0.00462408	0.577746	1.43979e-08	0.282993	0.0067766		(1 of 67) PTHR11017//PTHR11017:SF20 - LEUCINE-RICH REPEAT-CONTAINING PROTEIN // DISEASE RESISTANCE RPP5 LIKE PROTEIN-RELATED
AT2G43680	-0.325517	1.19004e-11	-0.280538	8.47001e-09	-0.351741	1.04617e-13	-0.365068	2.52098e-13	-0.119268	0.0303853	-0.305008	1.14239e-09	14	(1 of 2) PTHR32295//PTHR32295:SF18 - FAMILY NOT NAMED // PROTEIN IQ-DOMAIN 14-RELATED
AT3G14420	-0.315971	1.19635e-11	-0.237216	8.73224e-07	-0.361466	6.78058e-15	-0.946315	1.56941e-105	-0.673312	1.43129e-52	-0.822804	2.7333e-78		(1 of 5) K11517 - (S)-2-hydroxy-acid oxidase (HAO)
AT1G76350	-0.667199	1.34313e-11	-0.794378	1.04866e-15	-0.966843	7.95879e-23	-0.558491	7.35446e-09	-0.683375	1.15064e-11	-0.682906	5.97571e-12		(1 of 2) PTHR32002:SF6 - PROTEIN NLP4-RELATED
AT3G11670	-0.459998	1.35234e-11	-0.421511	2.04329e-09	-0.536057	8.15728e-15	-0.644701	2.32661e-26	-0.320928	1.72962e-06	-0.560595	1.74198e-18	DGD1	(1 of 1) PTHR12526//PTHR12526:SF395 - GLYCOSYLTRANSFERASE // SUBFAMILY NOT NAMED
AT3G28040	-0.431061	1.39248e-11	-0.456631	1.81849e-13	-0.406221	5.18999e-11	-0.850837	5.93872e-48	-0.501005	5.87883e-18	-0.80302	3.3281e-45		(1 of 27) PF00069//PF00560//PF08263//PF13855 - Protein kinase domain (Pkinase) // Leucine Rich Repeat (LRR_1) // Leucine rich repeat N-terminal domain (LRRNT_2) // Leucine rich repeat (LRR_8)
AT3G26630	0.476029	1.40786e-11	0.485055	6.7084e-12	0.40529	8.64859e-09	0.533174	1.56693e-14	0.524613	3.3512e-13	0.551409	4.4496e-15		(1 of 185) PF01535//PF13041 - PPR repeat (PPR) // PPR repeat family (PPR_2)
AT4G33500	-0.40186	1.4156e-11	-0.311269	1.22572e-06	-0.310279	6.8133e-07	-0.671217	5.92288e-23	-0.459384	4.31337e-10	-0.316397	1.37843e-05		(1 of 1) PTHR12320:SF9 - PROTEIN PHOSPHATASE 2C 62-RELATED
AT2G17787	0.6996	1.46052e-11	0.41741	0.0001231	0.706049	2.03443e-12	0.27656	0.0129415			0.486356	2.58026e-06
AT2G43910	-0.363677	1.487e-11	-0.431753	3.25298e-16	-0.437865	7.64063e-17	-0.8957	2.03346e-110	-0.770165	5.97908e-83	-0.661631	1.95511e-63	HOL1	(1 of 1) 2.1.1.9 - Thiol S-methyltransferase
AT4G32570	-0.660646	1.50274e-11	-0.539493	1.84023e-08	-0.31829	0.00119287	-0.835716	9.73658e-14	-0.721412	7.25827e-11	-0.571981	1.28536e-07	TIFY8	(1 of 1) PTHR33077:SF8 - PROTEIN TIFY 8
AT1G77990	-1.25706	1.51798e-11	-1.02206	1.94325e-13	-1.07797	1.94519e-13	-0.879314	1.01055e-06	-0.623	2.30673e-05	-1.24423	2.73431e-15	AST56	(1 of 2) K17469 - sulfate transporter 2, low-affinity (SULTR2)
AT1G66390	-2.27175	1.51948e-11	-1.94736	2.65587e-10	-1.77679	2.82426e-09	-2.4294	5.82131e-13	-2.40013	2.62995e-15	-1.99599	2.98514e-10	MYB90	(1 of 4) PTHR10641:SF526 - TRANSCRIPTION FACTOR MYB113-RELATED
AT5G59960	0.351763	1.52854e-11					-0.528095	3.26726e-18	-0.498911	2.98444e-16	-0.3743	2.50026e-10
AT2G34080	0.818882	1.57918e-11									-0.415402	0.00134441		(1 of 7) 3.4.22.33 - Fruit bromelain
AT2G30390	-0.306774	1.64109e-11	-0.29218	2.20124e-09	-0.287457	3.17038e-09	-1.05431	1.75661e-90	-0.73094	2.22806e-38	-0.905625	2.07433e-58	FC2	(1 of 1) PTHR11108//PTHR11108:SF5 - FERROCHELATASE // FERROCHELATASE-2, CHLOROPLASTIC
AT1G78300	0.320065	1.65085e-11	0.243316	2.05499e-07	0.267362	4.64919e-09	0.130392	0.0134284			0.148806	0.00266728	GRF2	(1 of 4) PTHR18860//PTHR18860:SF26 - 14-3-3 PROTEIN // SUBFAMILY NOT NAMED
AT5G40670	-0.460396	1.65547e-11	-0.269866	0.000134126	-0.535763	5.21414e-16	-0.698482	3.2019e-25	-0.699694	1.11157e-24	-0.584316	2.01231e-18		(1 of 1) K12386 - cystinosin (CTNS)
AT2G35880	0.558302	1.72768e-11	0.496297	2.08392e-11	0.450624	5.28051e-10			0.263036	0.00234324	0.288345	0.000321776		(1 of 3) PTHR31358//PTHR31358:SF10 - FAMILY NOT NAMED // TARGETING PROTEIN FOR XKLP2-LIKE PROTEIN
AT3G17980	3.71076	1.76615e-11	3.28505	8.92824e-05	4.0551	4.80469e-06	1.5768	0.0444842			2.21103	0.00894745		(1 of 3) PTHR23180//PTHR23180:SF290 - CENTAURIN/ARF // C2 DOMAIN-CONTAINING PROTEIN-RELATED
AT1G70300	-0.542162	1.80726e-11	-0.677222	2.10748e-18	-0.844635	3.40375e-28	-0.335831	1.94261e-05			-0.416919	4.34399e-08	KUP6	(1 of 1) PTHR30540:SF10 - POTASSIUM TRANSPORTER 6
AT3G45300	0.553741	1.81792e-11					-0.18494	0.0066433	0.163637	0.0192002	0.453673	1.02495e-12	IVD	(1 of 1) 1.3.8.4 - Isovaleryl-CoA dehydrogenase
AT5G26280	-0.513674	1.82839e-11	-0.499051	6.44657e-11	-0.703125	4.40177e-21	-1.07019	2.99634e-47	-0.937519	1.69077e-36	-1.24433	1.02981e-63		(1 of 85) 3.4.19.12 - Ubiquitinyl hydrolase 1 / Ubiquitin thiolesterase
AT3G10985	0.951826	1.83252e-11	0.903084	2.35878e-10	0.491301	0.00104271	0.834722	9.37565e-09	1.29984	1.33343e-19	0.855274	3.77e-09	SAG20	(1 of 2) PF07107 - Wound-induced protein WI12 (WI12)
AT5G65890	-1.29644	1.83805e-11			-1.01605	1.32404e-05	-0.621531	0.000580678	-0.788077	0.000187964	-1.17957	2.43709e-08	ACR1	(1 of 1) PTHR31096//PTHR31096:SF7 - FAMILY NOT NAMED // ACR1
AT1G77920	-0.536643	1.8952e-11	-0.617168	1.46134e-15	-0.814995	6.57798e-28			-0.517392	2.48204e-10	-0.516025	3.04881e-11		(1 of 2) PTHR22952//PTHR22952:SF203 - CAMP-RESPONSE ELEMENT BINDING PROTEIN-RELATED // TRANSCRIPTION FACTOR TGA3-RELATED
AT3G47070	-0.439001	1.98345e-11	-0.323634	2.70464e-06	-0.390282	5.43631e-09	-1.31891	9.42824e-92	-1.02388	4.1165e-51	-1.11197	1.07615e-61		(1 of 1) PF11493 - Thylakoid soluble phosphoprotein TSP9 (TSP9)
AT5G05140	-0.465792	2.07461e-11	-0.42363	1.79734e-10	-0.540407	6.18416e-17	-0.305233	1.13958e-05	-0.168416	0.0203772				(1 of 2) PTHR15141//PTHR15141:SF40 - TRANSCRIPTION ELONGATION FACTOR B POLYPEPTIDE 3 // MEDIATOR OF RNA POLYMERASE II TRANSCRIPTION SUBUNIT 26A-RELATED
AT5G62520	1.5513	2.11615e-11	1.65657	2.58427e-12	0.881413	0.000161737	2.31726	4.9905e-26	1.46598	1.80713e-10	2.12132	2.49023e-24	SRO5	(1 of 2) PTHR32263:SF6 - INACTIVE POLY [ADP-RIBOSE] POLYMERASE SRO4-RELATED
AT4G18195	1.6886	2.11844e-11	1.18522	6.70375e-05	0.995483	0.00332314					-1.28043	0.00522627	PUP8	(1 of 6) PTHR31376//PTHR31376:SF17 - FAMILY NOT NAMED // PURINE PERMEASE 10-RELATED
AT4G38270	0.468156	2.14635e-11	0.285724	5.24921e-05	0.325531	1.65048e-06	0.312021	7.29938e-05	0.185129	0.0251359	0.508768	7.85352e-13	GAUT3	(1 of 1) PTHR32116:SF3 - GALACTURONOSYLTRANSFERASE 3-RELATED
AT2G46780	1.25788	2.15992e-11	0.915262	2.90999e-08	1.0438	1.68902e-11	1.47372	1.02671e-20	0.866998	1.56473e-11	1.18086	1.64784e-24		(1 of 10) KOG0149 - Predicted RNA-binding protein SEB4 (RRM superfamily)
AT4G36870	-0.464538	2.16797e-11	-0.263604	0.000295867							-0.142877	0.0396014	BLH2	(1 of 2) PTHR11850//PTHR11850:SF114 - HOMEOBOX PROTEIN TRANSCRIPTION FACTORS // BEL1-LIKE HOMEODOMAIN PROTEIN 2-RELATED
AT3G14310	-0.508964	2.24946e-11	-0.686449	1.38127e-20	-0.616564	5.33688e-17	-1.14956	1.83463e-39	-0.604557	6.03451e-12	-1.11189	2.73024e-38	PME3	(1 of 2) PTHR31707//PTHR31707:SF55 - FAMILY NOT NAMED // PECTINESTERASE 2-RELATED
AT2G30230	-1.14562	2.26495e-11	-0.802617	3.87602e-08	-1.18002	2.62993e-15	-1.03214	3.47933e-10	-1.13165	1.9173e-13	-1.26002	1.3052e-17		(1 of 28) PF14009 - Domain of unknown function (DUF4228) (DUF4228)
AT3G02070	0.596757	2.29725e-11	0.46379	1.39733e-07	0.528593	6.76977e-10	-0.217454	0.0489553			-0.216866	0.0362984		(1 of 1) PTHR12419//PTHR12419:SF3 - OTU DOMAIN CONTAINING PROTEIN // SUBFAMILY NOT NAMED
AT2G15090	-0.646794	2.29725e-11	-0.31969	0.000449047			-0.29034	0.00116749	-0.403324	5.82634e-07	-0.172944	0.031642	KCS8	(1 of 21) K15397 - 3-ketoacyl-CoA synthase (KCS)
AT2G33770	-0.333945	2.40321e-11	-0.309018	9.5388e-10	-0.397605	9.12183e-16	-0.72981	5.75262e-49	-0.544957	2.71142e-27	-0.578478	5.00745e-31	PHO2	(1 of 1) KOG0895 - Ubiquitin-conjugating enzyme
AT1G66345	1.24263	2.41771e-11	0.633602	0.00123986	0.786059	8.53278e-06					0.472146	0.0116422		(1 of 32) PF01535//PF12854//PF13041 - PPR repeat (PPR) // PPR repeat (PPR_1) // PPR repeat family (PPR_2)
AT3G47110	1.28454	2.59721e-11	0.744135	0.00033318	1.32342	2.35723e-12								(1 of 6) PTHR27000:SF39 - LRR RECEPTOR-LIKE SERINE/THREONINE-PROTEIN KINASE EFR-RELATED
AT3G16570	-0.503406	2.6394e-11	-0.409215	3.10946e-09	-0.700779	2.90222e-26							RALF23	(1 of 3) PTHR33136//PTHR33136:SF5 - FAMILY NOT NAMED // PROTEIN RALF-LIKE 1-RELATED
AT1G79750	-0.276078	2.71491e-11	-0.29301	9.67857e-13	-0.349646	6.86864e-18	-0.597498	9.64976e-40	-0.356928	9.55699e-15	-0.365484	1.18543e-15	NADP-ME4	(1 of 1) PTHR23406//PTHR23406:SF11 - MALIC ENZYME-RELATED // SUBFAMILY NOT NAMED
AT1G52760	-0.464171	2.71838e-11	-0.408608	2.85395e-09	-0.263608	0.00019223					-0.354091	9.03944e-05	LysoPL2	(1 of 1) K18368 - caffeoylshikimate esterase (CSE)
AT5G64620	-0.628658	2.71838e-11	-0.803718	1.38052e-20	-0.432068	7.08135e-07	-0.93198	2.37681e-21	-0.615839	7.27096e-11	-0.601336	7.49435e-11	C/VIF2	(1 of 4) PTHR31080//PTHR31080:SF1 - FAMILY NOT NAMED // CELL WALL / VACUOLAR INHIBITOR OF FRUCTOSIDASE 2-RELATED
AT3G08760	0.481783	2.73452e-11	0.348581	3.07934e-06			0.57553	5.45513e-14	0.578508	1.0729e-13	0.559148	1.31714e-13	ATSIK	(1 of 936) 2.7.11.1 - Non-specific serine/threonine protein kinase / Threonine-specific protein kinase
AT2G05100	-0.568505	2.77326e-11	-0.527305	9.78806e-10	-0.685271	4.12391e-16	-0.916743	2.15148e-42	-0.837167	6.45233e-35	-1.20007	2.0484e-71	LHCB2.1	(1 of 3) K08913 - light-harvesting complex II chlorophyll a/b binding protein 2 (LHCB2)
AT5G54250	-0.621722	2.78173e-11	-0.62759	1.83306e-10	-0.46039	3.16143e-06	-0.824026	2.36794e-23	-0.580838	1.35893e-09	-1.07074	6.46929e-31	CNGC4	(1 of 1) PTHR10217:SF476 - CYCLIC NUCLEOTIDE-GATED ION CHANNEL 4
AT2G20150	3.53274	2.80564e-11	1.86908	0.00147429	1.97886	0.000279908
AT4G00370	-0.348415	2.81222e-11	-0.283085	1.93047e-07	-0.242175	1.18055e-05	-1.09365	5.33382e-76	-0.720754	6.60498e-32	-0.920084	4.47341e-50	ANTR2	(1 of 1) PTHR11662//PTHR11662:SF255 - SODIUM-DEPENDENT PHOSPHATE TRANSPORTERS // ANION TRANSPORTER 2, CHLOROPLASTIC-RELATED
AT2G04842	-0.362934	2.81917e-11	-0.348742	7.99729e-10	-0.374404	3.11397e-11	-1.0379	2.31247e-98	-0.731083	1.51236e-43	-0.830964	1.8668e-56	EMB2761	(1 of 1) PTHR11451//PTHR11451:SF32 - TRNA SYNTHETASE-RELATED // THREONYL-TRNA SYNTHETASE / THREONINE--TRNA LIGASE-RELATED
AT5G15310	-0.854998	2.89856e-11	-0.504502	6.03739e-06			-1.5129	1.62447e-30	-0.568636	2.90518e-06			MYB16	(1 of 1) PTHR10641//PTHR10641:SF626 - MYB-LIKE DNA-BINDING PROTEIN MYB // SUBFAMILY NOT NAMED
AT3G24190	-0.419174	2.90058e-11	-0.403293	2.59346e-10	-0.5962	8.25691e-22	-0.569753	1.19549e-20	-0.356885	1.95729e-08	-0.534585	8.51881e-18		(1 of 1) PTHR10566:SF86 - ABC1 PROTEIN KINASE 6
AT5G20270	0.642011	2.9668e-11	0.740876	2.08171e-16	0.871299	2.61481e-23	1.66146	5.46582e-106	1.19588	3.69456e-59	1.6739	2.20452e-128	HHP1	(1 of 1) PTHR20855//PTHR20855:SF32 - ADIPOR/PROGESTIN RECEPTOR-RELATED // SUBFAMILY NOT NAMED
AT1G05320	-0.647047	3.02982e-11	-0.628234	4.74077e-14	-0.344996	2.30655e-05	-0.920251	5.9633e-19	-0.658818	1.33948e-11	-0.875986	5.64599e-23		(1 of 13) KOG0978 - E3 ubiquitin ligase involved in syntaxin degradation
AT3G62550	-0.905906	3.10106e-11	-1.11591	6.15922e-12	-0.8006	1.63825e-06	-2.28779	5.42749e-55	-1.59983	2.34899e-17	-1.15079	2.465e-11		(1 of 1) PTHR31964//PTHR31964:SF52 - FAMILY NOT NAMED // DROUGHT RESPONSIVE ATP-BINDING MOTIF CONTAINING PROTEIN
AT1G34260	0.482793	3.13511e-11	0.599167	4.11641e-17	0.211859	0.0063902	0.644384	3.97244e-23	0.780594	1.10059e-31	0.582917	5.0828e-20	FAB1D	(1 of 1) PTHR11353//PTHR11353:SF107 - CHAPERONIN // 1-PHOSPHATIDYLINOSITOL-3-PHOSPHATE 5-KINASE FAB1D-RELATED
AT5G54860	0.70007	3.1554e-11	0.71481	9.58642e-11	0.695856	1.05276e-10			0.46475	0.00545402				(1 of 1) PTHR31585:SF7 - FOLATE-BIOPTERIN TRANSPORTER 4-RELATED
AT5G07110	1.29932	3.1811e-11	0.440557	0.0224694	0.699508	8.59301e-05	0.810307	6.45105e-05	0.771558	3.51727e-05	0.921924	1.02499e-07	PRA1.B6	(1 of 4) PTHR19317//PTHR19317:SF9 - PRENYLATED RAB ACCEPTOR 1-RELATED // PRA1 FAMILY PROTEIN B1-RELATED
AT1G19740	-0.321531	3.19626e-11	-0.38547	9.51268e-15	-0.477705	6.5701e-22	-0.819106	2.77663e-41	-0.488659	2.3501e-14	-0.82778	8.62367e-39		(1 of 2) PTHR23327//PTHR23327:SF12 - RING FINGER PROTEIN 127 // ATP-DEPENDENT PROTEASE LA DOMAIN-CONTAINING PROTEIN
AT5G46800	-0.353213	3.25323e-11	-0.339088	1.00503e-09	-0.38564	2.00656e-12	-1.41405	3.76881e-89	-0.985877	1.28951e-40	-1.02393	1.75406e-44	BOU	(1 of 1) PTHR24089:SF341 - MITOCHONDRIAL CARNITINE/ACYLCARNITINE CARRIER-LIKE PROTEIN
AT2G46600	-0.564356	3.39087e-11			-0.219654	0.0256094								(1 of 1) PTHR10891//PTHR10891:SF624 - EF-HAND CALCIUM-BINDING DOMAIN CONTAINING PROTEIN // CALCIUM-BINDING PROTEIN KIC
AT1G73480	0.712815	3.39337e-11	0.761362	2.82841e-12	0.590266	3.15399e-08	1.57797	1.49878e-69	0.923182	8.21435e-22	1.06186	1.01422e-32		(1 of 1) PTHR11614:SF87 - MONOGLYCERIDE LIPASE
AT1G74840	0.409164	3.45362e-11	0.206746	0.00150754	0.179634	0.0053284								(1 of 3) PTHR12374:SF26 - F25A4.19 PROTEIN
AT1G02090	0.488704	3.59344e-11	0.486026	8.13618e-11	0.669896	4.79081e-16	0.51409	4.67009e-13	0.509604	6.79281e-12	0.625218	3.15653e-14	FUS5	(1 of 1) K12180 - COP9 signalosome complex subunit 7 (COPS7, CSN7)
AT1G19700	-0.379624	3.63327e-11	-0.33338	9.40156e-09	-0.44009	5.94306e-15	-0.304283	3.44321e-06	-0.255936	0.000210364	-0.410685	4.68272e-10	10	(1 of 3) PTHR11850//PTHR11850:SF111 - HOMEOBOX PROTEIN TRANSCRIPTION FACTORS // BEL1-LIKE HOMEODOMAIN PROTEIN 1-RELATED
AT2G26440	-0.520762	3.63858e-11	-0.302457	0.000134933	-0.717371	4.39102e-22	-1.03564	2.27489e-27	-0.322442	0.000775172	-1.31978	9.38901e-49		(1 of 1) PTHR31707//PTHR31707:SF39 - FAMILY NOT NAMED // PECTINESTERASE/PECTINESTERASE INHIBITOR 12-RELATED
AT1G72890	-0.738003	3.75239e-11	-0.867157	1.28348e-14	-0.939809	2.728e-16	-0.723485	5.76433e-11	-0.788749	7.03174e-12	-0.761783	8.09335e-12		(1 of 21) PTHR11017:SF169 - DISEASE RESISTANCE PROTEIN-RELATED
AT5G16520	-0.640803	3.76879e-11	-0.53091	1.87831e-08	-0.633526	5.98778e-12	-0.602243	4.80191e-11	-0.493159	1.67836e-07	-0.60817	8.30863e-12
AT5G03380	0.441059	3.84895e-11	0.717603	3.42184e-29	0.324928	1.26475e-06	0.781141	9.88974e-43	0.861044	3.58269e-51	0.672932	2.32483e-32		(1 of 3) PTHR22814:SF113 - HEAVY-METAL-ASSOCIATED DOMAIN-CONTAINING PROTEIN-RELATED
AT5G43190	-0.489395	3.85276e-11	-0.578318	5.63098e-18	-0.818796	1.73946e-34	-0.506059	5.93926e-10	-0.257985	0.00194532	-0.400451	3.83018e-07		(1 of 4) PF00646//PF07646 - F-box domain (F-box) // Kelch motif (Kelch_2)
AT2G32810	-0.404305	3.85857e-11	-0.287918	2.09687e-06	-0.323281	2.61498e-08	-0.948408	3.48247e-59	-0.648791	6.69618e-30	-0.773904	4.65328e-46	BGAL9	(1 of 4) PTHR23421:SF69 - BETA-GALACTOSIDASE 9
AT4G29590	-0.396515	3.86853e-11	-0.38738	8.04345e-10	-0.36595	7.07802e-09	-0.931495	9.55831e-53	-0.789738	1.02672e-32	-0.894621	8.35718e-42		(1 of 1) PTHR10108//PTHR10108:SF871 - METHYLTRANSFERASE // METHYLTRANSFERASE
AT5G21222	-0.365344	3.91094e-11	-0.381241	1.06753e-11	-0.323936	8.13097e-09	-0.651056	5.54312e-22	-0.39612	2.73034e-08	-0.656692	1.5418e-21		(1 of 1) PF00069//PF13041 - Protein kinase domain (Pkinase) // PPR repeat family (PPR_2)
AT1G03130	-0.437341	4.03114e-11	-0.515129	7.23014e-15	-0.602589	2.63094e-20	-1.68267	8.54853e-216	-0.865767	1.14914e-55	-1.31641	2.65967e-129	PSAD-2	(1 of 2) K02692 - photosystem I subunit II (psaD)
AT4G25580	2.0351	4.06783e-11	0.984783	0.0039479	1.0351	0.00238164	-0.500831	0.0383109	0.982852	4.12883e-05	1.79748	6.45991e-14		(1 of 3) PTHR33836:SF1 - ARM REPEAT SUPERFAMILY PROTEIN-RELATED
AT4G11590	2.2032	4.17474e-11	1.77035	6.25801e-05	2.72262	6.10187e-12			1.01126	0.0459876	1.33108	0.00246783		(1 of 89) PTHR31790//PTHR31790:SF10 - FAMILY NOT NAMED // F-BOX ASSOCIATED UBIQUITINATION EFFECTOR FAMILY PROTEIN-RELATED
AT1G52200	-0.495656	4.22719e-11	-0.587079	1.19972e-15	-0.942563	2.16383e-39	-0.851044	7.64242e-10	-0.449183	0.0020232	-0.757032	4.24882e-08		(1 of 1) PTHR15907:SF46 - PROTEIN PLANT CADMIUM RESISTANCE 8
AT2G38820	0.602251	4.3482e-11	0.797831	3.84322e-19	0.539116	1.34608e-09	0.223344	0.0218231	0.459377	1.27697e-06	0.845347	1.25353e-22		(1 of 14) PF04720 - PDDEXK-like family of unknown function (PDDEXK_6)
AT4G16480	0.600705	4.3482e-11			0.334382	0.000154016							INT4	(1 of 4) K08150 - MFS transporter, SP family, solute carrier family 2 (myo-inositol transporter), member 13 (SLC2A13, ITR)
AT3G57760	0.821506	4.3777e-11	0.808586	4.29447e-09			1.14406	6.29187e-20	1.59297	1.91072e-30	2.34145	1.72623e-71		(1 of 13) PTHR27005//PTHR27005:SF38 - FAMILY NOT NAMED // PROTEIN KINASE FAMILY PROTEIN-RELATED
AT2G39010	0.492071	4.51599e-11	0.335261	8.57891e-06			1.48725	6.19329e-82	1.12818	7.67156e-49	0.940101	1.5034e-34	PIP2E	(1 of 2) PTHR19139//PTHR19139:SF158 - AQUAPORIN TRANSPORTER // AQUAPORIN PIP2-4-RELATED
AT4G32980	-0.698836	4.67983e-11	-0.631299	2.36636e-09	-0.508726	1.7039e-06	-0.424109	0.000870214	-0.566114	6.12007e-06	-0.621896	3.47209e-07	ATH1	(1 of 1) PTHR11850:SF92 - HOMEOBOX PROTEIN ATH1
AT3G14710	2.4674	4.70232e-11	1.71094	0.000259758	2.09845	5.06266e-07	1.57789	0.00337036	1.41197	0.0144723				(1 of 16) PF00646//PF08387 - F-box domain (F-box) // FBD (FBD)
AT2G31830	1.54549	4.73462e-11			1.75045	7.57989e-11								(1 of 2) 3.1.3.36//3.1.3.56//3.1.3.86 - Phosphoinositide 5-phosphatase / Type II inositol-1,4,5-trisphosphate 5-phosphatase // Inositol-polyphosphate 5-phosphatase / Type I inositol-polyphosphate phosphatase // Phosphatidylinositol-3,4,5-trisphosphate 5-phosphatase / SHIP
AT3G14230	-0.387948	4.86291e-11	-0.534663	7.32111e-21	-0.615208	1.5883e-27	-0.64366	3.26648e-35	-0.745925	1.33422e-47	-0.963746	2.67921e-79	RAP2.2	(1 of 3) PTHR31190//PTHR31190:SF27 - FAMILY NOT NAMED // ETHYLENE-RESPONSIVE TRANSCRIPTION FACTOR CRF1-RELATED
AT4G22340	-0.739729	4.98764e-11	-0.582112	2.07024e-07	-0.745347	1.53967e-11	-0.666123	3.61524e-08	-0.535739	8.72257e-06	-0.633575	6.17543e-08	CDS2	(1 of 3) K00981 - phosphatidate cytidylyltransferase (E2.7.7.41, CDS1, CDS2, cdsA)
AT4G37140	3.84583	5.05535e-11	3.39161	7.78231e-06	4.6604	1.26407e-09	3.8088	2.14274e-05	2.45196	0.00179523	3.32304	6.57865e-06	MEE69	(1 of 6) PTHR10992//PTHR10992:SF56 - ALPHA/BETA HYDROLASE FOLD-CONTAINING PROTEIN // METHYLESTERASE 4-RELATED
AT4G23300	-0.40806	5.06095e-11	-0.169379	0.0142392	-0.399131	2.71003e-10	-0.589177	8.16508e-11	-0.319869	0.000833826	-1.16739	6.67344e-38	CRK22	(1 of 30) PF01657//PF07714 - Salt stress response/antifungal (Stress-antifung) // Protein tyrosine kinase (Pkinase_Tyr)
AT4G09830	-0.397789	5.12166e-11	-0.375273	2.86911e-10	-0.591001	4.94973e-25	-0.532957	1.7053e-25	-0.487075	2.312e-22	-0.426074	2.3694e-18		Uncharacterised conserved protein UCP009193
AT5G14970	-0.412367	5.40085e-11	-0.271963	7.05908e-05	-0.401179	5.52391e-10	-0.562868	1.74812e-16	-0.313255	3.48638e-05	-0.306086	3.07322e-05		(1 of 8) PF05542 - Protein of unknown function (DUF760) (DUF760)
AT1G50270	1.06586	5.40919e-11	0.745969	6.52975e-06	0.850719	3.14268e-08								(1 of 24) PF01535//PF13041//PF13812 - PPR repeat (PPR) // PPR repeat family (PPR_2) // Pentatricopeptide repeat domain (PPR_3)
AT3G10525	-1.48857	5.60684e-11	-0.991479	5.50296e-05	-1.18851	1.52727e-07	-0.856429	6.20923e-07	-0.964298	2.18726e-06	-1.23336	1.94331e-10	LGO	(1 of 2) PTHR33142:SF1 - CYCLIN-DEPENDENT PROTEIN KINASE INHIBITOR SIM-RELATED
AT2G37640	-1.12965	5.88692e-11	-0.927906	1.64676e-11	-0.757363	8.10886e-09	-0.521028	0.000308547	-0.736032	3.85983e-11	-1.2373	2.64016e-31	EXP3	(1 of 1) PTHR31867:SF29 - EXPANSIN-A3
AT3G18500	-0.487208	5.9308e-11	-0.359458	3.02685e-05	-0.364336	9.25512e-06	-0.953525	1.03428e-29	-0.92866	1.59147e-21	-0.837536	2.33293e-19		(1 of 1) PTHR12121:SF41 - CARBON CATABOLITE REPRESSOR PROTEIN 4 HOMOLOG 3
AT1G60000	-0.430425	5.95284e-11	-0.22536	0.00165378	-0.194896	0.0063753	-0.835164	1.90442e-44	-0.472642	8.5208e-14	-0.57456	2.79817e-20		(1 of 2) 2.3.1.1//2.3.1.35 - Amino-acid N-acetyltransferase / N-acetylglutamate synthase // Glutamate N-acetyltransferase / Ornithine transacetylase
AT3G23260	1.40155	6.02584e-11	1.28978	2.31151e-09	1.45351	2.58935e-12	1.52808	1.03615e-11	0.857002	6.48576e-05	1.44971	1.8919e-13		(1 of 37) PTHR32133:SF127 - F-BOX ASSOCIATED UBIQUITINATION EFFECTOR FAMILY PROTEIN-RELATED
AT5G38430	-0.405682	6.25922e-11	-0.393979	3.27737e-10	-0.193123	0.0037564	-1.93871	3.82667e-192	-1.34371	3.14095e-91	-1.37831	1.39102e-96		(1 of 4) K01602 - ribulose-bisphosphate carboxylase small chain (rbcS)
AT4G21960	-0.519894	6.31669e-11	-0.536519	1.03467e-11	-0.480756	1.14794e-09	-0.627489	1.339e-32	-0.966531	6.15998e-78	-0.829253	1.96268e-58	PRXR1	(1 of 1) PTHR31235:SF69 - PEROXIDASE 42
AT4G34610	-0.682642	6.49453e-11	-0.377861	0.00063147					0.162231	0.0424736	0.199484	0.00883813	BLH6	(1 of 2) PTHR11850//PTHR11850:SF65 - HOMEOBOX PROTEIN TRANSCRIPTION FACTORS // BEL1-LIKE HOMEODOMAIN PROTEIN 6-RELATED
AT1G54350	-0.398156	6.60866e-11	-0.39937	1.65826e-10	-0.371769	2.57546e-09	-1.06478	1.34357e-62	-0.838246	7.08311e-36	-0.8117	4.97266e-35		(1 of 1) PTHR11384:SF3 - INNER MEMBRANE ABC TRANSPORTER ATP-BINDING PROTEIN YDDA-RELATED
AT4G09350	-0.549049	6.66537e-11	-0.241584	0.0176965	-0.424912	2.81276e-06	-0.689151	3.24118e-13	-0.491949	8.58044e-06	-0.841613	1.30806e-15		(1 of 10) KOG0715 - Molecular chaperone (DnaJ superfamily)
AT4G38220	-0.419693	6.76935e-11	-0.213922	0.00236128	-0.48875	1.14762e-13	-1.015	5.89297e-68	-0.460801	2.881e-14	-0.708847	1.97761e-31		(1 of 2) K14677 - aminoacylase (ACY1)
AT3G45780	-0.377994	6.83938e-11	-0.250931	2.14881e-05	-0.232713	5.8988e-05	-0.458701	1.27042e-18	-0.527	1.07432e-23	-0.630912	1.84452e-35	PHOT1	(1 of 1) K08282 - non-specific serine/threonine protein kinase (E2.7.11.1)
AT1G60550	-0.463758	7.00704e-11	-0.396381	1.019e-07	-0.453442	5.81064e-10	-1.0574	5.47621e-59	-0.641422	3.19564e-20	-0.726846	1.93077e-26	ECHID	(1 of 1) 4.1.3.36 - 1,4-dihydroxy-2-naphthoyl-CoA synthase / o-succinylbenzoyl-CoA 1,4-dihydroxy-2-naphthoate-lyase (cyclizing)
AT5G65110	0.492135	7.14919e-11	0.221277	0.00765506	0.25896	0.00112803	0.320118	3.99333e-07	0.554208	6.61046e-19	0.621577	3.19887e-24	ACX2	(1 of 1) PTHR10909:SF317 - ACYL-COENZYME A OXIDASE 2, PEROXISOMAL
AT3G11090	-0.875374	7.22334e-11			-0.358398	0.0110963	-1.10278	7.12185e-16	-0.982141	2.66192e-10	-1.04707	4.5383e-13	LBD21	(1 of 1) PTHR31301//PTHR31301:SF24 - FAMILY NOT NAMED // LOB DOMAIN-CONTAINING PROTEIN 21
AT2G30060	0.460577	7.28249e-11	0.515553	9.09936e-14	0.349257	3.30711e-07	1.08929	9.21955e-50	0.797721	8.61609e-27	0.810996	2.19714e-29		(1 of 3) K15306 - Ran-binding protein 1 (RANBP1)
AT2G47450	-0.349458	7.30851e-11	-0.370891	8.77693e-12	-0.25303	5.71961e-06	-0.550487	1.82963e-38	-0.319721	9.50268e-13	-0.432456	1.71825e-22	CAO	(1 of 1) K12271 - signal recognition particle 43 kDa protein (SRP43, CAO)
AT1G23020	-0.399039	7.62375e-11	-0.294967	1.45608e-06	-0.31486	9.92885e-08	-0.797769	1.14198e-28	-0.448527	5.74672e-10	-0.69406	1.0186e-23	FRO3	(1 of 3) PTHR11972//PTHR11972:SF41 - NADPH OXIDASE // FERRIC REDUCTION OXIDASE 2-RELATED
AT4G35090	-0.431703	7.64073e-11	-0.324981	2.00988e-06	-0.468024	1.19813e-12	-0.552626	1.22857e-17	-0.173677	0.013864	-0.459369	1.95056e-12	CAT2	(1 of 3) 1.11.1.21 - Catalase peroxidase
AT1G32170	0.691133	7.66748e-11	0.529975	3.04599e-07	0.515562	4.49333e-07	1.13136	3.91128e-49	1.25532	1.18398e-65	1.45543	1.0279e-95	XTH30	(1 of 2) PTHR31062//PTHR31062:SF16 - FAMILY NOT NAMED // XYLOGLUCAN ENDOTRANSGLUCOSYLASE/HYDROLASE PROTEIN 29-RELATED
AT5G01040	0.607501	7.82799e-11	0.623437	8.30218e-13	0.699013	7.53647e-16	0.467889	9.11329e-11	0.520129	3.29867e-15			LAC8	(1 of 3) PTHR11709:SF9 - LACCASE-7-RELATED
AT5G11090	-0.585124	7.85368e-11	-0.63536	2.89774e-13	-1.12055	3.66407e-38	-0.557821	4.23441e-10	-0.282414	0.0024723	-0.516769	5.19175e-09		serine-rich protein-related
AT4G34980	-0.718043	8.13412e-11	-0.56678	5.3528e-08	-0.536892	7.20787e-08	-0.449467	4.70621e-06	-0.638973	1.32493e-12	-0.537246	2.96205e-10	SLP2	(1 of 1) PTHR10795//PTHR10795:SF442 - PROPROTEIN CONVERTASE SUBTILISIN/KEXIN // SUBFAMILY NOT NAMED
AT3G44990	-0.724701	8.29617e-11	-0.758367	2.48355e-12	-0.314104	0.00718715	-0.635016	1.33846e-16	-0.772832	3.01779e-25	-1.09432	3.93626e-47	XTH31	(1 of 2) PTHR31062:SF52 - XYLOGLUCAN ENDOTRANSGLUCOSYLASE/HYDROLASE PROTEIN 31-RELATED
AT2G37450	-0.556573	8.33231e-11	-0.394268	1.43954e-05			-1.53955	7.61017e-48	-1.07127	5.62714e-23	-0.629337	1.01905e-08		(1 of 50) PF00892 - EamA-like transporter family (EamA)
AT2G15080	0.505216	8.3928e-11	0.667254	9.58435e-22	1.25504	1.06613e-73	-0.595927	5.70384e-12	-0.331946	4.97634e-05	-0.319167	0.000106676	RLP19	(1 of 33) PTHR27004:SF37 - DISEASE RESISTANCE FAMILY PROTEIN/LRR FAMILY PROTEIN-RELATED
AT5G17230	-0.420523	8.87164e-11	-0.390269	2.98378e-09	-0.375374	1.05832e-08	-0.919574	3.42181e-73	-0.663246	7.35481e-37	-0.80392	7.84433e-54	PSY	(1 of 1) 2.5.1.32 - 15-cis-phytoene synthase / PSase
AT1G20010	-0.509684	8.91195e-11	-0.558836	7.6325e-15	-0.452432	3.34822e-10	-1.05882	5.87437e-37	-0.965185	2.50406e-35	-0.869887	7.37477e-30	TUB5	(1 of 4) PTHR11588//PTHR11588:SF97 - TUBULIN // TUBULIN BETA-4 CHAIN-RELATED
AT2G21130	0.654258	9.26405e-11	0.526407	2.35057e-07	0.364563	0.000219062	0.723145	1.4262e-14	0.546907	8.97236e-09	0.761438	3.74661e-18		(1 of 18) K01802 - peptidylprolyl isomerase (E5.2.1.8)
AT5G49890	-0.526209	9.48411e-11	-0.327406	8.0136e-05	-0.461936	4.60907e-09	-0.395005	9.64931e-10	-0.334135	3.58114e-07	-0.556408	2.42461e-19	CLC-C	(1 of 1) PTHR11689:SF91 - CHLORIDE CHANNEL PROTEIN CLC-C
AT2G36970	-1.30668	9.48925e-11	-0.483314	0.0371746	-0.732821	0.000610802	0.257875	0.00679261	0.38312	0.000255083				(1 of 10) 2.4.1.203 - Trans-zeatin O-beta-D-glucosyltransferase / Zeatin O-glucosyltransferase
AT1G20020	-0.347601	9.854e-11	-0.36969	6.76792e-12	-0.406692	2.17946e-14	-1.07458	1.57374e-65	-0.846792	2.23429e-40	-1.00084	1.7011e-56	FNR2	(1 of 2) PTHR19384//PTHR19384:SF82 - FLAVODOXIN-RELATED // SUBFAMILY NOT NAMED
AT4G24440	0.483163	9.86339e-11	0.310261	8.54805e-05	0.298269	6.30103e-05	0.639828	4.63399e-17	0.366965	8.31867e-06	0.434568	1.14467e-08		(1 of 1) K03123 - transcription initiation factor TFIIA small subunit (TFIIA2, GTF2A2, TOA2)
AT1G64660	0.59786	1.04266e-10	0.317962	0.00136925	0.477143	3.30579e-07	0.448512	2.67046e-08	0.62934	2.02214e-15	0.797609	4.95909e-25	MGL	(1 of 1) 4.4.1.11 - Methionine gamma-lyase / Methionine lyase
AT2G33540	0.411833	1.0445e-10	0.365674	2.30452e-08	0.416809	1.27672e-10	-0.265617	0.000531706			-0.200479	0.0120552	CPL3	(1 of 1) PTHR23081:SF2 - RNA POLYMERASE II C-TERMINAL DOMAIN PHOSPHATASE-LIKE 3
AT3G15840	-0.384394	1.06438e-10	-0.419579	4.63739e-12	-0.524125	1.75435e-18	-0.850605	6.16025e-42	-0.547703	4.26653e-17	-0.560226	4.3481e-18	PIFI	(1 of 1) PTHR32429:SF9 - POST-ILLUMINATION CHLOROPHYLL FLUORESCENCE INCREASE PROTEIN
AT2G45920	0.739781	1.08462e-10			0.465379	4.93666e-05	0.974292	1.98945e-28	0.553589	9.56519e-11	0.990776	1.22762e-34		(1 of 5) PTHR22849:SF50 - U-BOX DOMAIN-CONTAINING PROTEIN 36-RELATED
AT3G29200	-0.42025	1.13413e-10	-0.5018	2.28177e-15	-0.56245	2.7909e-19	-0.321261	6.02066e-09	-0.209309	0.000305254	-0.437439	1.46325e-15	CM1	(1 of 3) 5.4.99.5 - Chorismate mutase / Hydroxyphenylpyruvate synthase
AT5G48910	-0.578191	1.1786e-10	-0.557549	8.43418e-10	-0.576266	5.64526e-10	-0.704611	2.35395e-18	-0.557427	1.34046e-10	-0.760433	3.09109e-18	LPA66	(1 of 10) PF01535//PF13041//PF13812//PF14432 - PPR repeat (PPR) // PPR repeat family (PPR_2) // Pentatricopeptide repeat domain (PPR_3) // DYW family of nucleic acid deaminases (DYW_deaminase)
AT1G05590	-0.65901	1.236e-10	-0.583093	3.52946e-09	-0.712596	2.92115e-12	-1.50524	3.62928e-43	-1.17394	9.81013e-29	-1.35353	2.09583e-35	HEXO2	(1 of 1) PTHR22600//PTHR22600:SF14 - BETA-HEXOSAMINIDASE // SUBFAMILY NOT NAMED
AT4G39110	1.54611	1.26703e-10	1.4414	7.10244e-10	1.4347	6.44951e-11			0.702508	0.0196202	1.13769	1.44555e-05		(1 of 16) PF07714//PF11721 - Protein tyrosine kinase (Pkinase_Tyr) // Di-glucose binding within endoplasmic reticulum (Malectin)
AT2G03750	-0.701114	1.32104e-10	-0.260874	0.0351131	-0.285091	0.0162622	-0.73495	5.3018e-14	-0.313137	0.00428211	-0.716591	3.84809e-12		(1 of 12) PTHR11783//PTHR11783:SF74 - SULFOTRANSFERASE SULT // CYTOSOLIC SULFOTRANSFERASE 1-RELATED
AT3G55450	-0.399259	1.33108e-10	-0.408287	8.63044e-12	-0.566563	1.87484e-22	-0.862603	4.23374e-27	-0.560467	2.83367e-12	-0.650007	5.23942e-17	PBL1	(1 of 1) PTHR27001//PTHR27001:SF124//PTHR27001:SF191 - FAMILY NOT NAMED // SUBFAMILY NOT NAMED // PROTEIN KINASE APK1A, CHLOROPLASTIC-RELATED
AT5G12030	2.60488	1.33566e-10	1.64833	7.54506e-05			3.68377	2.53294e-44	2.2395	1.8749e-18	1.21105	1.29307e-06	HSP17.6A	(1 of 2) PTHR11527:SF93 - 17.6 KDA CLASS II HEAT SHOCK PROTEIN-RELATED
AT2G35260	-0.376681	1.34173e-10					-0.48265	8.55668e-24	-0.111796	0.0439423	-0.444819	5.14347e-19		(1 of 8) PF02517 - CAAX protease self-immunity (Abi)
AT5G42130	-0.446336	1.36755e-10	-0.377417	2.60179e-07			-1.06718	7.65406e-48	-0.374689	2.36045e-06	-0.547583	5.50063e-13		(1 of 1) PTHR24089//PTHR24089:SF221 - FAMILY NOT NAMED // PROTEIN MITOFERRINLIKE 1, CHLOROPLASTIC
AT5G09330	0.408718	1.37008e-10	0.232964	0.000626343	0.325254	5.2453e-07	0.569221	2.61417e-23	0.549123	6.03393e-21	0.432065	1.3099e-13	NAC082	(1 of 2) PTHR31989:SF14 - NAC DOMAIN CONTAINING PROTEIN 103
AT2G32240	0.356268	1.38986e-10	0.310514	1.91558e-08			0.848541	6.37646e-32	0.843993	1.91505e-31	0.732673	1.14543e-24		(1 of 1) KOG0964//KOG0978 - Structural maintenance of chromosome protein 3 (sister chromatid cohesion complex Cohesin, subunit SMC3) // E3 ubiquitin ligase involved in syntaxin degradation
AT4G31351	1.274	1.41015e-10	0.658863	0.000880031	0.546451	0.00299472	1.16879	1.00348e-10	0.517718	0.00248177	0.587315	9.98744e-05
AT3G55120	-0.748028	1.41025e-10	-0.72663	1.62669e-10	-0.574246	5.46748e-07	-0.358138	5.78409e-05	-0.388266	1.18004e-05	-0.751804	4.02403e-18	TT5	(1 of 2) K01859 - chalcone isomerase (E5.5.1.6)
AT4G01200	2.17848	1.41438e-10	0.764294	0.0246979	1.00762	0.000724187	0.872185	0.0345448	0.929742	0.0103302	0.769161	0.0235276		(1 of 1) PTHR32246//PTHR32246:SF31 - FAMILY NOT NAMED // CALCIUM-DEPENDENT LIPID-BINDING DOMAIN-CONTAINING PROTEIN
AT3G13040	-0.446689	1.42293e-10	-0.532492	1.81275e-15	-0.646006	6.94073e-23	-0.248374	6.46886e-05	-0.35962	5.34601e-09	-0.496962	4.26339e-17		(1 of 1) PTHR31314:SF8 - MYB-LIKE HTH TRANSCRIPTIONAL REGULATOR FAMILY PROTEIN
AT2G20570	-0.543273	1.43206e-10	-0.406025	3.04615e-06	-0.448209	8.99939e-08			-0.568144	1.31585e-11	-1.33463	5.5054e-60	GPRI1	(1 of 2) PTHR31312:SF1 - TRANSCRIPTION ACTIVATOR GLK1-RELATED
AT1G72840	0.646608	1.43353e-10	0.523839	3.48383e-08	0.492309	5.14418e-08	0.96284	1.46391e-20	0.632253	1.28406e-10	0.78027	3.91432e-17		(1 of 21) PTHR11017:SF169 - DISEASE RESISTANCE PROTEIN-RELATED
AT5G60790	0.368265	1.49118e-10	0.396593	5.29239e-12	0.307765	1.22548e-07	0.682936	6.40002e-33	0.692891	2.33782e-33	0.473979	2.86291e-16		(1 of 1) K06185 - ATP-binding cassette, subfamily F, member 2 (ABCF2)
AT2G40730	0.378462	1.49118e-10	0.42783	1.09489e-13	0.37745	3.44888e-11	0.811255	8.18008e-74	0.657881	1.17194e-47	0.714216	6.54344e-60		(1 of 1) K08876 - SCY1-like protein 1 (SCYL1)
AT3G51090	0.994446	1.50567e-10	1.00754	1.77245e-11	0.49984	0.00217391	1.52936	1.30736e-26	1.1365	6.04365e-15	1.24227	4.66794e-19		(1 of 2) PTHR14360//PTHR14360:SF1 - UNCHARACTERIZED // PROTEIN FMP32, MITOCHONDRIAL
AT4G25880	-0.368775	1.51515e-10	-0.360888	2.57603e-10	-0.330887	5.90681e-09	-0.472445	4.06378e-23	-0.377436	9.30374e-15	-0.523435	1.54269e-28	PUM6	(1 of 2) PTHR12537:SF74 - PUMILIO HOMOLOG 5-RELATED
AT3G52450	-0.459107	1.59828e-10	-0.374622	1.26409e-07	-0.707322	1.40762e-24	-1.07268	1.59433e-47	-0.47171	3.34511e-10	-0.879193	1.52388e-33	PUB22	(1 of 2) PTHR22849:SF38 - E3 UBIQUITIN-PROTEIN LIGASE PUB22-RELATED
AT5G24200	-1.44838	1.61287e-10			-0.852336	0.00303713	-1.04359	3.05068e-06	-1.21885	5.25798e-07	-1.2982	7.16283e-06		(1 of 6) PTHR31479//PTHR31479:SF4 - FAMILY NOT NAMED // GB|AAD29063.1
AT5G23990	-2.60504	1.67469e-10	-2.18107	2.76892e-07	-2.59772	3.67679e-13	-1.51487	9.53884e-06	-1.52173	3.46821e-05	-2.66479	3.00075e-14	FRO5	(1 of 2) PTHR11972//PTHR11972:SF62 - NADPH OXIDASE // FERRIC REDUCTION OXIDASE 4-RELATED
AT1G22530	0.492673	1.72131e-10	0.573841	1.8989e-14	0.416396	4.1917e-08	1.05636	9.96991e-62	1.14685	8.73456e-75	1.22857	3.80142e-87	PATL2	(1 of 2) PTHR23324//PTHR23324:SF67 - SEC14 RELATED PROTEIN // PATELLIN-1-RELATED
AT3G01810	-0.463646	1.7597e-10	-0.426731	3.2634e-10	-0.424169	3.84216e-10	-1.01051	3.26879e-38	-0.777169	2.35293e-24	-1.10403	9.02154e-48		(1 of 1) PTHR31344:SF1 - F28J7.14 PROTEIN
AT1G16510	-1.09813	1.80386e-10	-0.939377	3.30732e-07	-1.17775	2.71128e-10	0.387218	0.00481279						(1 of 59) K14488 - SAUR family protein (SAUR)
AT2G27950	-0.35755	1.80778e-10	-0.317239	4.78211e-08	-0.276186	1.50317e-06	-0.23047	0.00023437	-0.153286	0.0257149	-0.289365	3.4622e-06		(1 of 1) PTHR10044//PTHR10044:SF106 - INHIBITOR OF APOPTOSIS // RING/U-BOX DOMAIN-CONTAINING PROTEIN
AT4G33080	0.389274	1.83248e-10	0.378449	6.28321e-10	0.281804	4.58051e-06	0.944139	1.47716e-59	0.789327	2.33428e-39	0.684276	4.67801e-32		(1 of 1) PTHR24356//PTHR24356:SF206 - SERINE/THREONINE-PROTEIN KINASE // AGC (CAMP-DEPENDENT, CGMP-DEPENDENT AND PROTEIN KINASE C) KINASE FAMILY PROTEIN
AT1G67070	-0.550655	1.91243e-10	-0.320421	0.000375764	-0.542918	1.33212e-10	-0.465127	7.61584e-10	-0.177364	0.0430541			DIN9	(1 of 2) 5.3.1.8 - Mannose-6-phosphate isomerase / Phosphomannose isomerase
AT4G37390	1.45356	1.95471e-10	1.20211	1.64209e-07	0.807051	0.000828337			0.526774	1.44575e-05	0.323673	0.0160336	BRU6	(1 of 4) PTHR31901:SF4 - INDOLE-3-ACETIC ACID-AMIDO SYNTHETASE GH3.2-RELATED
AT2G32390	-0.596124	1.97922e-10	-0.402093	2.35975e-05	-0.410753	1.12237e-05	-0.371773	3.92166e-06	-0.230882	0.00662175	-0.61126	3.95973e-14	GLR3.5	(1 of 2) PTHR18966//PTHR18966:SF190 - IONOTROPIC GLUTAMATE RECEPTOR // GLUTAMATE RECEPTOR 3.4-RELATED
AT4G18880	0.491642	1.98683e-10	0.301746	0.000270378					0.465207	2.28751e-07			HSF A4A	(1 of 3) PTHR10015:SF161 - E2F/DP FAMILY WINGED-HELIX DNA-BINDING DOMAIN-CONTAINING PROTEIN-RELATED
AT5G43570	1.08346	2.01827e-10	0.882507	5.36993e-08	0.816443	1.50039e-06	1.20384	1.45186e-13	1.43471	6.66682e-21	1.60193	1.37656e-27		(1 of 6) PTHR33091//PTHR33091:SF13 - FAMILY NOT NAMED // PR-6 PROTEINASE INHIBITOR FAMILY PROTEIN-RELATED
AT5G20190	0.443445	2.02085e-10	0.399416	3.25633e-08			0.488824	7.19537e-15	0.476219	5.34153e-13	0.404213	4.42664e-10		(1 of 2) PTHR26312:SF75 - F18B13.21 PROTEIN-RELATED
AT3G21150	0.941986	2.05078e-10	0.988664	2.99655e-12	0.69998	1.53778e-07	0.822751	6.40358e-09	0.496279	0.00078159	0.496045	0.000331787	BBX32	(1 of 3) PTHR31717//PTHR31717:SF11 - FAMILY NOT NAMED // B-BOX TYPE ZINC FINGER-CONTAINING PROTEIN
AT5G65925	-0.747535	2.13423e-10	-0.495974	1.1794e-05	-0.695827	3.36406e-10	-0.686652	2.5126e-11	-0.388392	0.000188001	-0.39664	6.22588e-05
AT2G33250	-0.426762	2.1576e-10	-0.449544	3.26786e-11	-0.769429	5.3026e-31	-0.672821	1.2226e-25	-0.528121	5.26023e-15	-0.72528	1.59147e-27
AT4G23130	-1.05783	2.1945e-10	-0.505542	0.00895753	-1.18392	1.17773e-08	-2.29798	5.59842e-10	-2.07802	1.58917e-07	-4.73305	4.745e-26	CRK5	(1 of 30) PF01657//PF07714 - Salt stress response/antifungal (Stress-antifung) // Protein tyrosine kinase (Pkinase_Tyr)
AT2G35910	-0.709359	2.19692e-10	-0.487411	3.63226e-05	-0.584336	1.14131e-06	-1.02142	1.2375e-10	-0.419788	0.0157618	-0.675465	3.42733e-05		(1 of 1) PTHR14155:SF126 - RING-H2 FINGER PROTEIN ATL70
AT5G62890	-0.460124	2.21101e-10	-0.345762	1.53072e-06	-0.2894	6.29133e-05	-0.213546	0.000541064	-0.238307	6.13014e-05	-0.372269	7.80445e-11		(1 of 2) PTHR11119:SF48 - NUCLEOBASE-ASCORBATE TRANSPORTER 5-RELATED
AT5G45650	-1.72688	2.22089e-10	-1.20765	1.0322e-05	-1.87831	2.52191e-12	-2.95154	2.83459e-65	-2.80082	1.8803e-62	-3.63096	9.67489e-75		(1 of 2) PTHR10795:SF375 - SUBTILISIN-LIKE SERINE ENDOPEPTIDASE FAMILY PROTEIN-RELATED
AT1G75220	0.376811	2.27441e-10	0.148933	0.0241643			0.414492	1.24971e-19	0.405617	6.52234e-19	0.43378	3.73167e-22		(1 of 2) PTHR23500//PTHR23500:SF43 - FAMILY NOT NAMED // SUGAR TRANSPORTER ERD6-LIKE 4-RELATED
AT3G55800	-0.33917	2.27577e-10	-0.259624	2.726e-06	-0.217577	9.32749e-05	-1.37123	1.42608e-163	-0.980937	1.00378e-81	-0.920042	6.98256e-73	SBPASE	(1 of 1) 3.1.3.37 - Sedoheptulose-bisphosphatase / Sedoheptulose-1,7-bisphosphatase
AT1G29720	-0.7603	2.33796e-10	-0.401143	0.00337523			-1.44268	1.52776e-36	-1.17456	2.25185e-20	-0.995914	6.15843e-15		(1 of 3) PTHR27006//PTHR27006:SF8 - FAMILY NOT NAMED // LEUCINE-RICH REPEAT TRANSMEMBRANE PROTEIN KINASE
AT3G12140	0.421482	2.35402e-10	0.341345	3.82045e-07	0.292263	9.0262e-06	0.522549	1.63236e-20	0.529382	5.91007e-20	0.553496	1.63711e-24		(1 of 2) PTHR33432//PTHR33432:SF6 - FAMILY NOT NAMED // EMSY N TERMINUS AND PLANT TUDOR-LIKE DOMAIN-CONTAINING PROTEIN
AT5G22140	1.59021	2.35976e-10	1.38356	8.91801e-07			2.79232	1.83726e-62	1.70279	3.99401e-15	3.30786	1.74796e-77		(1 of 3) PTHR22912:SF180 - 3-PHENYLPROPIONATE/CINNAMIC ACID DIOXYGENASE FERREDOXIN--NAD(+) REDUCTASE COMPONENT
AT3G28540	-0.484563	2.37177e-10					-0.575581	0.0237017			-1.38068	1.38618e-08		(1 of 4) PTHR23070:SF44 - AAA-TYPE ATPASE FAMILY PROTEIN-RELATED
AT2G33530	-0.705146	2.43444e-10	-0.316155	0.00476119	-0.342213	0.00169463	-0.448621	8.4963e-05	-0.436945	9.27366e-05	-0.603297	1.90467e-08	scpl46	(1 of 2) PTHR11802//PTHR11802:SF82 - SERINE PROTEASE FAMILY S10 SERINE CARBOXYPEPTIDASE // SERINE CARBOXYPEPTIDASE-LIKE 45-RELATED
AT1G26761	-0.592459	2.56008e-10	-0.416426	5.64702e-05	-0.413893	3.84491e-05	-0.3774	3.1864e-05	-0.246059	0.0219961	-0.777604	7.03237e-15		(1 of 1) PTHR35279//PTHR35279:SF1 - FAMILY NOT NAMED // ARABINANASE/LEVANSUCRASE/INVERTASE
AT3G59750	1.94564	2.5818e-10	0.998827	0.00701258	2.78017	6.66866e-14								(1 of 12) PTHR27007//PTHR27007:SF13 - FAMILY NOT NAMED // L-TYPE LECTIN-DOMAIN CONTAINING RECEPTOR KINASE IV.1-RELATED
AT1G26920	-0.780547	2.66498e-10	-0.620626	6.32995e-08	-0.96868	4.23548e-17					0.215278	0.0201927
AT5G58350	-0.457629	2.68432e-10	-0.568705	4.33781e-15	-0.941777	7.74963e-39	-0.924172	6.00731e-23	-0.659249	1.04505e-11	-1.18382	1.55683e-35	WNK4	(1 of 1) PTHR13902:SF49 - SERINE/THREONINE-PROTEIN KINASE WNK4-RELATED
AT4G38400	1.58861	2.7228e-10	1.51636	6.85176e-11	0.88132	0.000186384	1.18198	2.09141e-07	0.931104	1.35335e-06	0.800756	1.44673e-05	EXLA2	(1 of 3) PTHR31692:SF4 - EXPANSIN-LIKE A1-RELATED
AT1G07670	0.451393	2.75223e-10	0.451192	2.77054e-10	0.250448	0.000840512	0.287137	0.000183364	0.348975	4.22063e-06			ECA4	(1 of 3) PTHR24093//PTHR24093:SF289 - FAMILY NOT NAMED // CALCIUM-TRANSPORTING ATPASE 1, ENDOPLASMIC RETICULUM-TYPE-RELATED
AT3G26350	1.93777	2.78204e-10	1.74966	2.27538e-08	2.25994	2.3473e-15	1.59078	1.5114e-05	1.28858	0.000213885	1.98247	1.47184e-09		(1 of 2) PTHR31852:SF49 - F3F19.7-RELATED
AT1G11720	-0.465822	2.82829e-10	-0.430772	2.51098e-08	-0.489193	1.60271e-10	-1.16284	6.0977e-74	-0.72132	2.36426e-25	-0.74341	1.96842e-27	SS3	(1 of 1) PTHR12526//PTHR12526:SF341 - GLYCOSYLTRANSFERASE // SUBFAMILY NOT NAMED
AT1G34210	-0.438581	2.83799e-10	-0.222674	0.00225269	-0.28003	3.5992e-05			-0.171885	0.0205739	-0.343854	3.24037e-07	SERK2	(1 of 1) PTHR27001:SF151 - SOMATIC EMBRYOGENESIS RECEPTOR KINASE 2
AT1G50310	2.92151	2.83799e-10			1.47891	0.001198							STP9	(1 of 4) PTHR23500:SF47 - SUGAR TRANSPORT PROTEIN 10-RELATED
AT3G56240	-0.523514	2.92353e-10	-0.422816	3.62304e-07	-0.487308	2.16679e-09	-0.60402	2.52263e-13	-0.639911	7.68063e-15	-0.643507	1.16899e-15	CCH	(1 of 2) K07213 - copper chaperone (ATOX1, ATX1, copZ)
AT2G16586	2.53289	2.93778e-10	0.977509	0.0017488			2.16842	1.21111e-11	1.20677	1.45328e-06	1.85231	9.64366e-15
AT5G14880	-0.390634	2.98233e-10	-0.168303	0.0122402	-0.296824	1.21341e-06	-0.186074	0.00350764	-0.167408	0.0126452	-0.388976	2.34857e-10		(1 of 1) PTHR30540:SF18 - POTASSIUM TRANSPORTER 8
AT3G21055	-0.290087	3.00029e-10	-0.267697	2.33922e-08	-0.292295	6.25955e-10	-1.0678	2.25529e-91	-0.812033	1.31668e-49	-0.91717	1.00229e-63	PSBTN	(1 of 2) PTHR34940:SF1 - PHOTOSYSTEM II 5 KDA PROTEIN, CHLOROPLASTIC
AT1G52870	-0.386896	3.01486e-10	-0.378069	1.67203e-09	-0.706329	1.66243e-31	-1.06832	3.0098e-127	-0.773101	1.09766e-60	-1.01957	6.47441e-105		(1 of 2) PTHR11266:SF16 - PEROXISOMAL MEMBRANE (MPV17/PMP22) FAMILY PROTEIN
AT3G50060	0.772718	3.04668e-10	0.690729	9.49062e-09	0.672994	1.11408e-08	0.24901	0.0147346	0.422292	4.81913e-06	0.353508	8.72939e-05	MYB77	(1 of 2) PTHR10641:SF483 - TRANSCRIPTION FACTOR MYB44
AT3G04910	-0.460873	3.1228e-10	-0.53748	5.56558e-16	-0.616993	9.04148e-22	-0.420646	1.70381e-08	-0.474361	1.73099e-11	-0.552832	1.99931e-16	WNK1	(1 of 3) PTHR13902//PTHR13902:SF21 - SERINE/THREONINE-PROTEIN KINASE WNK WITH NO LYSINE -RELATED // SERINE/THREONINE-PROTEIN KINASE WNK1-RELATED
AT1G54030	-0.435915	3.15923e-10	-0.307708	1.43968e-06	-0.402688	7.50568e-11					-0.643756	2.15356e-22	1	(1 of 2) PTHR22835//PTHR22835:SF262 - ZINC FINGER FYVE DOMAIN CONTAINING PROTEIN // GDSL ESTERASE/LIPASE 5-RELATED
AT1G66980	-0.396201	3.19371e-10	-0.294273	7.29449e-06	-0.169366	0.0132631	-0.743799	3.26308e-27	-0.63326	2.39577e-19	-1.10781	3.53888e-56	SNC4	(1 of 1) PF03009//PF07714 - Glycerophosphoryl diester phosphodiesterase family (GDPD) // Protein tyrosine kinase (Pkinase_Tyr)
AT3G16430	-0.628503	3.22334e-10	-0.67553	4.49458e-14							-0.422246	6.54884e-05	JAL31	(1 of 39) PTHR23244:SF208 - F14M2.9 PROTEIN-RELATED
AT3G48080	1.26064	3.34619e-10	0.674432	0.00299497	0.601885	0.00790954								(1 of 2) K18875 - enhanced disease susceptibility 1 protein (EDS1)
AT5G26570	-0.320583	3.42563e-10	-0.460852	4.54646e-19	-0.459716	4.97546e-19	-0.95746	4.89932e-64	-0.634138	9.63725e-27	-0.707732	1.45576e-33	PWD	(1 of 1) K15535 - phosphoglucan, water dikinase (PWD)
AT2G37940	0.491841	3.42563e-10	0.478035	1.79495e-09	0.341339	2.53928e-05							AtIPCS2	(1 of 3) PTHR21290//PTHR21290:SF29 - SPHINGOMYELIN SYNTHETASE // SUBFAMILY NOT NAMED
AT3G20370	-1.29292	3.47689e-10	-0.979001	1.2188e-06	-0.68761	0.00073252	-1.41189	7.76474e-43	-1.02873	9.4735e-26	-1.32071	6.91005e-45		(1 of 85) 3.4.19.12 - Ubiquitinyl hydrolase 1 / Ubiquitin thiolesterase
AT3G18035	-0.338924	3.75378e-10	-0.623096	1.28741e-34	-0.33977	4.80173e-11	-0.528	7.36241e-25	-0.51069	8.68796e-24	-0.461796	1.2575e-20	HON4	(1 of 2) PTHR11467//PTHR11467:SF33 - HISTONE H1/H5 // SUBFAMILY NOT NAMED
AT5G11290	2.37878	3.75692e-10			1.52085	4.09332e-06								(1 of 26) PF03140 - Plant protein of unknown function (DUF247)
AT5G52900	-1.03133	3.82919e-10					-1.1443	1.11723e-08	0.564868	0.028567	-1.16752	6.624e-07		(1 of 1) PTHR34576:SF3 - MEMBRANE-ASSOCIATED KINASE REGULATOR 6-RELATED
AT5G51300	0.307448	3.88866e-10	0.34807	3.46509e-13	0.328288	4.7698e-12	0.32704	2.08296e-11	0.37898	8.06862e-15	0.279942	8.23971e-09		(1 of 1) PTHR11208:SF45 - SPLICING FACTOR 1
AT1G26580	0.340682	3.92943e-10	0.204951	0.000360694	0.289319	1.12855e-07	0.580301	4.25041e-25	0.393075	5.83797e-12	0.58479	3.80185e-26		(1 of 3) PTHR22970:SF28 - ELM2 DOMAIN-CONTAINING PROTEIN
AT1G57990	0.597553	3.94668e-10			-0.332972	0.000868284	-0.263069	0.00195443			-0.479981	9.71566e-10	PUP18	(1 of 10) PTHR31376:SF2 - PURINE PERMEASE 11-RELATED
AT3G57330	-0.303809	3.97458e-10			-0.334882	4.51572e-12	-0.639267	3.57315e-13			-1.05455	1.22052e-33	ACA11	(1 of 2) PTHR24093:SF296 - CALCIUM-TRANSPORTING ATPASE 4, PLASMA MEMBRANE-TYPE-RELATED
AT4G15660	1.0317	3.98098e-10	1.11709	3.26608e-18	1.3163	8.87183e-27	1.48993	3.35016e-15	1.01227	1.22908e-08	1.73441	7.26884e-25		(1 of 6) PTHR10168//PTHR10168:SF115 - GLUTAREDOXIN // MONOTHIOL GLUTAREDOXIN-S2-RELATED
AT1G04410	0.37935	3.9916e-10	0.416608	5.39443e-12	0.493655	1.04111e-16	0.626949	1.21136e-29	0.749307	1.84644e-41	0.727225	2.1082e-39		(1 of 3) K00025 - malate dehydrogenase (MDH1)
AT1G20810	-0.53659	4.02961e-10	-0.253687	0.0104621	-0.402751	1.21369e-05	-1.01357	6.14185e-27	-0.693992	2.33853e-11	-0.533952	1.28285e-07		(1 of 1) PTHR10516:SF319 - PEPTIDYL-PROLYL CIS-TRANS ISOMERASE FKBP18, CHLOROPLASTIC
AT1G52150	-0.468885	4.02961e-10	-0.424866	6.80666e-09	-0.194305	0.0111168	-0.424467	8.75929e-09	-0.384432	2.03941e-07	-0.34714	9.32506e-07	ATHB-15	(1 of 1) PTHR24326:SF217 - HOMEOBOX-LEUCINE ZIPPER PROTEIN ATHB-15
AT4G04960	-0.557929	4.02961e-10	-0.384554	2.23009e-05	-0.519233	3.79635e-09	-0.455058	0.0196636			-0.937092	2.54681e-07		(1 of 2) PTHR27007//PTHR27007:SF9 - FAMILY NOT NAMED // L-TYPE LECTIN-DOMAIN CONTAINING RECEPTOR KINASE VII.1-RELATED
AT3G06483	-0.335044	4.06052e-10	-0.271532	1.33812e-06	-0.274038	7.80798e-07	-0.734112	8.11086e-45	-0.527941	2.20036e-21	-0.362314	2.42752e-11	PDK	(1 of 1) 2.7.11.2 - [Pyruvate dehydrogenase (acetyl-transferring)] kinase / Pyruvate dehydrogenase kinase (phosphorylating)
AT1G12500	-0.523208	4.08052e-10	-0.388581	1.50323e-06	-0.469842	1.05116e-09	-0.246993	0.00311262			-0.344127	7.26411e-06		(1 of 1) PTHR11132//PTHR11132:SF65 - SOLUTE CARRIER FAMILY 35 // SUBFAMILY NOT NAMED
AT2G27580	0.652396	4.18086e-10	0.454367	2.53571e-05	0.416589	9.01159e-05								(1 of 10) PTHR10634 - AN1-TYPE ZINC FINGER PROTEIN
AT5G35790	-0.321995	4.19285e-10	-0.344928	2.34437e-11	-0.234542	7.45783e-06	-1.14055	1.74258e-99	-0.880074	4.34335e-56	-0.795552	2.5754e-49	G6PD1	(1 of 1) PTHR23429//PTHR23429:SF1 - GLUCOSE-6-PHOSPHATE 1-DEHYDROGENASE G6PD // GLUCOSE-6-PHOSPHATE 1-DEHYDROGENASE 1, CHLOROPLASTIC
AT3G14415	-0.280754	4.21274e-10	-0.263853	7.95051e-09	-0.365919	1.75669e-16	-1.19448	1.96752e-236	-0.839228	8.07783e-113	-0.937428	5.16329e-142		(1 of 5) K11517 - (S)-2-hydroxy-acid oxidase (HAO)
AT1G19530	1.30448	4.27006e-10	0.900258	3.3123e-05	0.675602	0.00221711	1.54933	1.88823e-119	1.68931	5.86609e-145	1.81468	6.23801e-176
AT2G23120	0.887228	4.27712e-10	0.720178	4.92693e-07	0.375233	0.0138374	1.48835	1.86634e-94	1.07966	1.55489e-54	1.61841	1.06619e-124		(1 of 2) PTHR33922:SF4 - EXPRESSED PROTEIN
AT2G25510	-0.89931	4.2811e-10					-1.13177	1.87049e-05	-0.920702	0.000752411	-1.10988	3.38344e-05
AT5G09810	0.295574	4.28954e-10	0.233063	1.45505e-06	0.149527	0.00282475	0.522592	2.69977e-21	0.496469	4.48296e-19	0.301688	8.88371e-08	ACT7	(1 of 1) PTHR11937//PTHR11937:SF200 - ACTIN // ACTIN-7
AT5G54280	-0.38984	4.30477e-10	-0.40483	3.11456e-12	-0.300398	1.76151e-07			-0.235833	5.29194e-05	-0.209737	0.00015526	ATM2	(1 of 4) PTHR13140:SF384 - MYOSIN-2
AT3G53260	-0.840518	4.3098e-10	-0.802453	2.56542e-09	-0.636502	2.94252e-06	-0.312925	1.12507e-07	-0.247828	3.00355e-05	-0.76945	1.05963e-42	PAL2	(1 of 4) 4.3.1.24 - Phenylalanine ammonia-lyase
AT3G16420	-0.486401	4.37931e-10	-0.414508	1.49618e-07	-0.311918	0.000100222	-0.651819	6.93342e-29	-0.444811	6.60006e-14	-0.698965	2.82048e-33	PBP1	(1 of 39) PTHR23244:SF208 - F14M2.9 PROTEIN-RELATED
AT1G03380	-0.439548	4.60934e-10	-0.555549	3.9179e-16	-0.661419	7.67181e-23	-0.240086	2.02197e-05	-0.278492	7.56637e-07	-0.276862	4.05745e-07	ATG18G	(1 of 1) PTHR13268//PTHR13268:SF2 - BREAST CARCINOMA AMPLIFIED SEQUENCE 3 // AUTOPHAGY-RELATED PROTEIN 18G
AT5G20370	8.16273	4.68252e-10	3.2638	0.00056462	5.10238	1.90037e-07	4.88646	5.38252e-07	2.6975	0.0432654	4.96577	9.74147e-09		(1 of 1) PTHR33132:SF2 - SERINE-RICH PROTEIN-LIKE PROTEIN
AT5G12230	0.539474	4.6887e-10	0.430911	7.99968e-07	0.351251	4.39783e-05	0.600105	6.13922e-22	0.535749	7.60117e-17	0.767863	1.21216e-39	MED19A	(1 of 2) PTHR22536 - LUNG CANCER METASTASIS-RELATED LCMR1 PROTEIN
AT1G67280	-0.30094	4.69628e-10	-0.333752	1.2425e-11	-0.426297	1.88727e-18	-0.704818	5.42012e-47	-0.408598	3.81079e-15	-0.398128	8.06631e-15		(1 of 1) PTHR10374//PTHR10374:SF12 - LACTOYLGLUTATHIONE LYASE GLYOXALASE I // SUBFAMILY NOT NAMED
AT4G21445	-0.575354	4.77514e-10	-0.583105	2.29485e-08	-0.57168	4.83615e-09	-1.71572	5.83018e-41	-1.10339	1.6838e-14	-0.873641	8.54288e-11
AT3G59480	1.56979	4.80806e-10	1.01717	6.45276e-06	1.06371	5.34718e-07	0.796256	0.0264975	0.776309	0.0109894	0.998598	0.000221915		(1 of 8) K00847 - fructokinase (E2.7.1.4, scrK)
AT5G09820	-0.755254	4.83908e-10	-0.451063	0.000865771	-0.540249	3.224e-05	-1.5338	6.46122e-34	-1.0129	2.07402e-13	-0.801587	1.22751e-09		(1 of 14) PF04755 - PAP_fibrillin (PAP_fibrillin)
AT4G15670	1.19746	4.86301e-10	1.63593	1.31079e-24	1.83322	5.68007e-32	2.15771	4.33492e-38	1.56967	3.84481e-25	2.30198	2.43877e-56		(1 of 6) PTHR10168//PTHR10168:SF115 - GLUTAREDOXIN // MONOTHIOL GLUTAREDOXIN-S2-RELATED
AT2G46030	-0.60017	4.8792e-10	-0.702141	4.35334e-15	-0.92369	3.7226e-26	-0.599806	3.76822e-10	-0.640834	2.74991e-11	-0.611172	3.50394e-11	UBC6	(1 of 1) PTHR24067//PTHR24067:SF156 - UBIQUITIN-CONJUGATING ENZYME E2 // SUBFAMILY NOT NAMED
AT3G23510	-0.541202	4.92005e-10	-0.475381	4.36069e-08	-0.670888	1.83258e-15	-1.29996	2.29505e-83	-1.04423	7.28813e-54	-1.35293	5.13717e-89		(1 of 2) K00574 - cyclopropane-fatty-acyl-phospholipid synthase (E2.1.1.79, cfa)
AT2G31040	-0.336973	4.96845e-10	-0.376814	1.92534e-11	-0.352898	2.59792e-10	-0.786105	5.02725e-33	-0.636428	6.59718e-20	-0.633059	2.24674e-20		(1 of 1) K02116 - ATP synthase protein I (atpI)
AT2G47220	-0.928464	5.05233e-10	-0.774467	6.73406e-07	-0.41751	0.0085062	-1.07109	1.53194e-14	-0.625052	3.78548e-05	-0.505917	0.000733	DUF5	(1 of 3) 2.7.7.8 - Polyribonucleotide nucleotidyltransferase / Polynucleotide phosphorylase
AT5G04360	-0.470319	5.14947e-10	-0.568479	1.21754e-12	-0.368959	2.25005e-06	-0.885345	4.58328e-29	-0.938111	6.07701e-28	-0.749856	4.59368e-21	LDA	(1 of 1) 3.2.1.142//3.2.1.41 - Limit dextrinase / R-enzyme // Pullulanase / Pullulan 6-glucanohydrolase
AT3G41762	1.26238	5.14947e-10	0.770957	0.000146426			1.49581	3.05081e-16	0.895962	5.98428e-08	0.858303	3.01197e-08
AT4G31450	-0.514702	5.14947e-10	-0.342298	0.000110361	-0.403692	1.99155e-06	-0.500006	2.05627e-14	-0.153048	0.0467091	-0.274846	7.95732e-05		(1 of 3) PTHR22937//PTHR22937:SF53 - RING FINGER CONTAINING PROTEIN // SUBFAMILY NOT NAMED
AT3G09580	-0.489669	5.17843e-10	-0.405458	1.32504e-07	-0.39387	1.16106e-07	-1.11527	9.33711e-45	-0.997473	2.09804e-35	-0.96415	5.5639e-36		(1 of 1) PTHR10742:SF287 - PROTEIN GLF-1
AT2G41170	0.998631	5.19585e-10	1.09508	6.99449e-14	0.644442	3.46483e-05	1.52502	2.29488e-28	1.26171	2.98534e-22	1.29837	1.22673e-23		(1 of 518) PF00646 - F-box domain (F-box)
AT2G17500	-0.66288	5.42558e-10	-0.500987	1.01631e-05	-0.850664	1.7347e-15			-0.480623	0.000395739	-0.676567	1.43525e-07		(1 of 2) PTHR31651//PTHR31651:SF3 - FAMILY NOT NAMED // AUXIN EFFLUX CARRIER FAMILY PROTEIN
AT1G71695	-0.327823	5.71514e-10	-0.33947	4.25863e-11	-0.443302	1.10878e-18	-0.542892	3.75772e-27	-0.417618	3.8787e-17	-0.423322	3.60294e-18		(1 of 1) PTHR31235:SF77 - PEROXIDASE 12
AT1G78450	-0.820262	5.74258e-10	-0.549381	0.000103823	-0.773705	2.2359e-07	-2.1027	7.83733e-41	-1.23127	1.0387e-13	-1.22953	1.09136e-11		(1 of 3) PTHR11220:SF25 - F3F9.4
AT4G36380	-0.610941	5.75036e-10	-0.512733	4.71272e-09	-0.401419	2.68828e-06							ROT3	(1 of 1) K12637 - 3-epi-6-deoxocathasterone 23-monooxygenase (CYP90C1, ROT3)
AT1G22360	-0.429693	5.80982e-10	-0.660054	1.30094e-24	-0.877396	5.02927e-43					-0.261982	7.34894e-05	UGT85A2	(1 of 10) 2.4.1.203 - Trans-zeatin O-beta-D-glucosyltransferase / Zeatin O-glucosyltransferase
AT1G70980	0.480862	5.91775e-10	0.479763	5.34684e-10	0.405662	8.09649e-08	0.826149	5.27235e-31	0.836498	1.2856e-30	0.985769	5.64398e-47	SYNC3	(1 of 4) K01893 - asparaginyl-tRNA synthetase (NARS, asnS)
AT5G66690	-1.00641	5.99061e-10	-1.25981	9.04144e-16	-1.20275	4.55769e-14	-0.787421	6.35891e-08	-0.787087	4.59348e-08	-1.0616	9.64711e-13	UGT72E2	(1 of 2) 2.4.1.111//2.4.1.126 - Coniferyl-alcohol glucosyltransferase // Hydroxycinnamate 4-beta-glucosyltransferase
AT1G78240	-0.357389	6.01101e-10	-0.301658	6.60658e-08	-0.333652	1.20208e-09					-0.130101	0.0169942	TSD2	(1 of 1) PTHR10108//PTHR10108:SF899 - METHYLTRANSFERASE // PECTIN METHYLTRANSFERASE QUA2-RELATED
AT5G12170	-0.488181	6.09059e-10					0.532816	1.32659e-10	0.617601	1.64203e-14	0.451221	8.35616e-09	CLT3	(1 of 2) PTHR31326:SF3 - CRT (CHLOROQUINE-RESISTANCE TRANSPORTER)-LIKE TRANSPORTER 1-RELATED
AT4G16400	1.83893	6.28512e-10	1.2248	0.000209823	0.953931	0.00271271
AT4G35300	-0.521826	6.39597e-10	-0.444059	3.75114e-07	-0.372967	2.12667e-05	-0.434378	2.40787e-12	-0.378617	9.86939e-09	-0.411778	1.71937e-10	2	(1 of 1) PTHR23500:SF96 - MONOSACCHARIDE-SENSING PROTEIN 2
AT4G27800	-0.331565	6.4104e-10	-0.394249	9.18169e-13	-0.532399	8.81976e-23	-1.01275	7.64265e-79	-0.804677	2.40979e-45	-0.968599	5.79093e-66	TAP38	(1 of 1) PTHR13832:SF218 - PROTEIN PHOSPHATASE 2C 57
AT5G67300	0.547584	6.44561e-10	0.588372	1.20517e-11	0.27961	0.00252121	0.362291	1.80652e-09	0.610705	5.1305e-26	0.405967	3.12082e-12	MYBR1	(1 of 2) PTHR10641:SF483 - TRANSCRIPTION FACTOR MYB44
AT1G49720	-0.667486	6.48556e-10	-0.562033	1.66804e-07	-0.431069	5.55997e-05	-0.428212	2.61651e-06			-0.49323	1.39053e-08	ABF1	(1 of 1) PTHR22952//PTHR22952:SF103 - CAMP-RESPONSE ELEMENT BINDING PROTEIN-RELATED // ABSCISIC ACID-INSENSITIVE 5-LIKE PROTEIN 4
AT4G39710	-0.542953	6.50411e-10	-0.493298	3.88767e-07	-0.42213	1.92119e-05	-1.88567	6.32906e-90	-1.61721	6.6547e-50	-1.61932	5.77683e-49		(1 of 1) PTHR10516:SF269 - PEPTIDYL-PROLYL CIS-TRANS ISOMERASE FKBP16-2, CHLOROPLASTIC
AT1G01790	-0.35674	6.54025e-10	-0.321159	6.13123e-08	-0.307304	1.75749e-07	-0.870796	1.14769e-66	-0.732856	9.78126e-44	-0.778492	1.71594e-50	KEA1	(1 of 2) PTHR16254:SF13 - K(+) EFFLUX ANTIPORTER 1, CHLOROPLASTIC-RELATED
AT1G75840	0.427095	6.76932e-10	0.303268	6.20739e-06	0.411467	1.45177e-10	0.333941	7.96744e-06	0.391253	5.65972e-08	0.501376	3.42849e-13	ARAC5	(1 of 3) PTHR24072//PTHR24072:SF171 - RHO FAMILY GTPASE // RAC-LIKE GTP-BINDING PROTEIN ARAC4-RELATED
AT4G30825	-0.48554	6.76932e-10	-0.250713	0.0043042	-0.334925	9.30845e-05	-1.17413	1.83701e-58	-0.521181	3.57993e-11	-0.738939	1.5244e-21		(1 of 24) PF01535//PF13041//PF13812 - PPR repeat (PPR) // PPR repeat family (PPR_2) // Pentatricopeptide repeat domain (PPR_3)
AT1G22900	-0.763922	7.33287e-10	-0.701251	1.76463e-09	-0.655998	4.24022e-09	-0.939741	3.42957e-11	-1.05517	6.84249e-14	-1.30143	3.87745e-23		(1 of 5) PTHR21495//PTHR21495:SF71 - NUCLEOPORIN-RELATED // DIRIGENT PROTEIN 1-RELATED
AT4G22820	0.434953	7.54894e-10	0.578403	6.42237e-17	0.373809	1.49417e-07	0.675321	4.3032e-22	0.819583	3.64347e-30	0.844982	1.29056e-33		(1 of 3) PTHR10634//PTHR10634:SF38 - AN1-TYPE ZINC FINGER PROTEIN // ZINC FINGER A20 AND AN1 DOMAIN-CONTAINING STRESS-ASSOCIATED PROTEIN 1-RELATED
AT1G78820	-0.465522	7.56531e-10	-0.42623	5.45981e-10	-0.180058	0.0143862	-0.636956	9.13924e-11			-0.431592	4.93036e-06		(1 of 2) PTHR32444//PTHR32444:SF10 - FAMILY NOT NAMED // D-MANNOSE BINDING LECTIN PROTEIN WITH APPLE-LIKE CARBOHYDRATE-BINDING DOMAIN
AT3G17712	1.14415	7.90594e-10	1.10621	7.42149e-09	1.33501	2.48041e-13	0.692836	0.00016263			0.805502	2.05148e-06		(1 of 2) PTHR13471 - TETRATRICOPEPTIDE-LIKE HELICAL
AT5G53350	-0.273087	8.06007e-10	-0.327985	3.61157e-13	-0.399819	1.62474e-19	-0.685046	3.98139e-49	-0.505173	5.94278e-25	-0.600685	4.30071e-36	CLPX	(1 of 1) PTHR11262//PTHR11262:SF11 - HSL AND CLP PROTEASE // ATP-DEPENDENT CLP PROTEASE REGULATORY SUBUNIT CLPX
AT1G68670	-0.405657	8.11651e-10	-0.139033	0.0487147			-0.225962	0.000835692	0.225101	0.000708841	0.448122	2.39639e-13		(1 of 4) PTHR31003:SF4 - GENOMIC DNA, CHROMOSOME 3, TAC CLONE:K13N2-RELATED
AT5G59950	-0.415183	8.11791e-10	-0.505027	8.10561e-15	-0.470727	1.37556e-13	-0.807999	8.6276e-41	-0.578033	1.09323e-21	-0.476196	1.1203e-16		(1 of 2) PTHR19965//PTHR19965:SF29 - RNA AND EXPORT FACTOR BINDING PROTEIN // SUBFAMILY NOT NAMED
AT3G23450	-0.633874	8.13202e-10	-0.701266	8.01718e-15	-0.39921	1.46195e-05			0.332951	0.020885
AT2G23390	-0.37309	8.17506e-10	-0.421218	1.3276e-11	-0.372007	1.63613e-09	-1.14759	1.34587e-83	-0.809462	2.923e-38	-0.888041	7.35775e-48		(1 of 1) PF04339 - Peptidogalycan biosysnthesis/recognition (FemAB_like)
AT3G10640	0.564439	8.23289e-10	0.646433	7.33712e-13	0.37837	4.95118e-05	0.33506	2.36916e-05	0.305253	0.000202969	0.302391	0.000101564	VPS60.1	(1 of 2) K12198 - charged multivesicular body protein 5 (CHMP5, VPS60)
AT3G15630	-0.518145	8.55644e-10			-0.247603	0.00515549	-1.15201	1.76456e-61	-0.463009	1.02835e-10	-0.375632	4.8708e-08
AT4G38070	3.38021	8.5801e-10	2.27677	1.54362e-06	4.22328	3.62587e-13	2.40671	0.000360699	2.02461	0.00193511	1.55675	0.0066413		(1 of 1) PTHR18937//PTHR18937:SF222 - STRUCTURAL MAINTENANCE OF CHROMOSOMES SMC FAMILY MEMBER // SUBFAMILY NOT NAMED
AT5G55710	-0.437341	8.60163e-10	-0.432572	1.35618e-08	-0.418284	3.52823e-08	-1.37355	2.01128e-75	-0.858915	1.78199e-26	-1.09392	9.25808e-42		(1 of 1) PTHR33510:SF5 - PROTEIN TIC 20-V, CHLOROPLASTIC
AT2G22920	-1.74912	8.6449e-10	-1.47546	5.62189e-09	-0.935406	0.000194727	-1.62498	1.13899e-08	-1.92664	5.46445e-11	-1.95309	2.7288e-11	SCPL12	(1 of 3) 2.3.1.92 - Sinapoylglucose--malate O-sinapoyltransferase
AT1G08650	0.733049	8.67025e-10	0.508748	3.07472e-05	0.453359	0.000155802	1.34033	3.11029e-26	0.324368	0.0182062			PPCK1	(1 of 1) K08794 - calcium/calmodulin-dependent protein kinase I (CAMK1)
AT1G64950	0.431485	8.70141e-10	0.805125	5.56699e-31	0.490055	6.06802e-12	0.24253	0.00470492	0.690762	6.69314e-17	0.811888	2.14788e-23	CYP89A5	(1 of 7) PTHR24298:SF45 - CYTOCHROME P450 89A2-RELATED
AT5G39760	-0.660432	9.03699e-10	-0.84252	3.03391e-17	-0.903338	1.43307e-19	-0.339905	0.000860005			-0.680977	9.39468e-13	HB23	(1 of 6) PTHR31948:SF8 - ZINC-FINGER HOMEODOMAIN PROTEIN 10-RELATED
AT1G79400	7.95497	9.10551e-10	5.68912	3.93483e-05	7.96556	7.67779e-10							CHX2	(1 of 2) PTHR32468//PTHR32468:SF28 - FAMILY NOT NAMED // CATION/H(+) ANTIPORTER 1-RELATED
AT3G08590	0.377128	9.2886e-10	0.322487	8.53695e-07	0.257718	0.000128171	0.776756	5.28102e-30	0.910287	6.66638e-38	0.555068	1.6558e-14		(1 of 2) 5.4.2.11//5.4.2.12 - Phosphoglycerate mutase (2,3-diphosphoglycerate-dependent) / Phosphoglyceromutase // Phosphoglycerate mutase (2,3-diphosphoglycerate-independent) / Phosphoglyceromutase
AT4G04750	-1.24072	9.44064e-10	-1.19131	3.1176e-11	-0.982007	1.61518e-08	-2.44185	2.26917e-22	-2.00335	6.51096e-24	-2.40413	2.63584e-34		(1 of 15) PTHR23500:SF62 - SUGAR TRANSPORTER ERD6-LIKE 14-RELATED
AT5G03700	-0.494683	9.57715e-10	-0.428902	5.0158e-08	-0.613379	6.13947e-15	-0.958651	7.05078e-29	-0.590705	6.79281e-12	-0.598909	2.22525e-12		(1 of 1) PF00024//PF00954//PF01453 - PAN domain (PAN_1) // S-locus glycoprotein domain (S_locus_glycop) // D-mannose binding lectin (B_lectin)
AT5G42100	-0.390267	9.61205e-10	-0.256617	8.72175e-05	-0.234116	0.000329508	-0.354692	1.03051e-12			-0.229558	3.81031e-06	BG_PPAP	(1 of 2) PTHR32227:SF29 - GLUCAN ENDO-1,3-BETA-GLUCOSIDASE 10-RELATED
AT5G59520	-1.51531	9.61695e-10	-1.26455	1.06961e-07	-1.22669	1.13222e-08	-1.02528	1.36823e-06	-1.17697	7.56483e-08	-1.54228	1.08132e-14	ZIP2	(1 of 2) PTHR11040//PTHR11040:SF23 - ZINC/IRON TRANSPORTER // SUBFAMILY NOT NAMED
AT3G14840	-0.27293	9.66585e-10	-0.154767	0.00066252	-0.0942733	0.0493845	-0.700517	3.9481e-30	-0.425303	6.6825e-12	-0.93661	1.31468e-54		(1 of 2) PF00560//PF07714//PF11721 - Leucine Rich Repeat (LRR_1) // Protein tyrosine kinase (Pkinase_Tyr) // Di-glucose binding within endoplasmic reticulum (Malectin)
AT3G61420	-0.516939	9.68825e-10	-0.373516	1.0021e-05	-0.409048	8.05072e-07	-0.597978	5.7262e-13	-0.315029	0.000266229	-0.274933	0.00105499		(1 of 2) K03141 - transcription initiation factor TFIIH subunit 1 (TFIIH1, GTF2H1, TFB1)
AT1G49750	-0.668446	9.78833e-10	-0.410522	0.000383905	-0.306258	0.0111102	-1.38703	3.01848e-49	-1.43716	6.51928e-49	-1.22884	4.76588e-36		(1 of 2) PTHR27000//PTHR27000:SF43 - FAMILY NOT NAMED // GENOMIC DNA, CHROMOSOME 3, P1 CLONE: MLD14
AT2G34770	0.465636	9.78833e-10	0.393272	2.97267e-07			0.545412	1.71465e-13	0.727005	1.64198e-23	1.07612	1.14363e-54	FAH1	(1 of 2) PTHR12863:SF3 - FATTY ACID 2-HYDROXYLASE 1-RELATED
AT2G41140	-0.37102	9.88419e-10	-0.315666	2.13665e-07	-0.455689	8.2841e-15	-0.129264	0.0296277			-0.390527	1.27964e-12	CRK1	(1 of 45) KOG0032 - Ca2+/calmodulin-dependent protein kinase, EF-Hand protein superfamily
AT5G45930	-0.446527	9.98278e-10	-0.583074	1.85531e-15	-0.531506	5.31108e-13	-1.51911	5.6085e-78	-1.17429	7.6405e-44	-1.19247	3.82263e-46	CHLI2	(1 of 1) 3.6.1.3//6.6.1.1 - Adenosinetriphosphatase / Triphosphatase // Magnesium chelatase / Protoporphyrin IX Mg-chelatase
AT3G46130	-0.714916	1.01383e-09	-0.611406	1.63333e-07	-0.511551	6.39979e-06	-0.786168	3.05321e-10	-0.911314	4.71228e-13	-1.23303	5.87968e-25	MYB48	(1 of 2) PTHR10641//PTHR10641:SF484 - MYB-LIKE DNA-BINDING PROTEIN MYB // TRANSCRIPTION FACTOR MYB48-RELATED
AT1G68890	-0.502472	1.02028e-09	-0.430498	2.78139e-07	-0.214843	0.0163978	-1.13945	1.13225e-62	-0.663756	2.28234e-21	-0.592219	1.19181e-17		(1 of 1) 2.2.1.9 - 2-succinyl-5-enolpyruvyl-6-hydroxy-3-cyclohexene-1-carboxylic-acid synthase / SEPHCHC synthase
AT1G76590	0.524216	1.03259e-09	0.537056	4.49426e-10	0.492486	4.9866e-09	0.206667	0.00728131	0.355938	2.89028e-06	0.721949	1.83934e-26		(1 of 3) PTHR31065//PTHR31065:SF12 - FAMILY NOT NAMED // PLATZ TRANSCRIPTION FACTOR FAMILY PROTEIN
AT3G54400	-0.371082	1.03383e-09			-0.365675	2.31502e-09	-0.142748	0.00559338			-0.189031	0.000185022		(1 of 2) PTHR13683//PTHR13683:SF258 - ASPARTYL PROTEASES // ASPARTYL PROTEASE FAMILY PROTEIN-RELATED
AT5G61440	-0.748187	1.04627e-09	0.296609	0.0262626	0.437531	0.000320888	-0.342105	3.54908e-05			0.209287	0.00893246	ACHT5	(1 of 1) PTHR10438:SF263 - THIOREDOXIN-LIKE 1-2, CHLOROPLASTIC
AT4G29905	0.472421	1.04627e-09	0.784739	6.40772e-27	0.736167	1.75602e-24	1.01734	4.63453e-81	1.09424	3.68756e-97	1.18071	3.41481e-120
AT5G43600	-0.436069	1.05071e-09	-0.491117	3.24073e-13	-0.660632	1.36837e-22	-0.784815	5.95447e-33	-0.611373	3.26179e-21	-0.679109	2.49964e-26	UAH	(1 of 1) 3.5.1.116//3.5.3.19 - Ureidoglycolate amidohydrolase / Ureidoglycolate hydrolase // Transferred entry: 3.5.1.116
AT2G32120	0.91082	1.06207e-09					0.771552	2.60317e-07					HSP70T-2	(1 of 1) PTHR19375//PTHR19375:SF101 - HEAT SHOCK PROTEIN 70KDA // HEAT SHOCK 70 KDA PROTEIN 8
AT4G26860	-0.568748	1.06396e-09	-0.435866	1.42687e-05	-0.594396	1.8763e-09	-1.44906	1.42345e-75	-1.48274	2.39219e-60	-1.46999	4.72852e-58		(1 of 2) K06997 - uncharacterized protein (K06997)
AT1G27520	-0.390046	1.0688e-09	-0.194082	0.00400004	-0.17796	0.00746669	-0.337455	2.81656e-05	-0.233186	0.00536975	-0.305864	0.000116855		(1 of 1) K10084 - ER degradation enhancer, mannosidase alpha-like 1 (EDEM1)
AT3G25690	-0.25156	1.07117e-09	-0.311783	2.85001e-14	-0.346821	1.19976e-17	-1.00679	8.49737e-119	-0.605006	3.42095e-42	-0.6739	4.53368e-53	CHUP1	(1 of 1) PTHR31342:SF7 - PROTEIN CHUP1, CHLOROPLASTIC
AT2G20180	-0.762178	1.0922e-09	-0.509806	1.56741e-05	-0.538773	2.31836e-06			-0.254251	0.0330799	-0.46951	1.40129e-05	PIL5	(1 of 1) PTHR12565:SF108 - TRANSCRIPTION FACTOR PIF1
AT1G19040	8.19759	1.11279e-09	5.95132	2.77424e-05	5.9794	1.69338e-05								(1 of 113) PF02365 - No apical meristem (NAM) protein (NAM)
AT2G27230	-0.368334	1.13061e-09	-0.232491	0.000121763	-0.323016	1.91302e-08	0.209587	0.000142419			-0.133555	0.0136236	LHW	(1 of 1) PTHR13902:SF66 - TRANSCRIPTION FACTOR LHW
AT3G16030	0.600373	1.13172e-09	0.579056	1.64023e-07							-0.896358	8.56845e-05	CES101	(1 of 1) PF01453//PF07714//PF08276 - D-mannose binding lectin (B_lectin) // Protein tyrosine kinase (Pkinase_Tyr) // PAN-like domain (PAN_2)
AT2G15880	0.855611	1.14494e-09	0.562196	0.000128838	0.481066	0.00111746	0.918052	1.70893e-30	0.916102	8.31875e-31	1.65132	1.35278e-98		(1 of 164) PF00560 - Leucine Rich Repeat (LRR_1)
AT4G02890	0.376633	1.15751e-09			-0.283059	7.18215e-06	0.843017	5.50167e-46	0.547661	1.47338e-19	1.00405	3.37875e-65	UBQ14	(1 of 3) K04551//K08770 - ubiquitin B (UBB) // ubiquitin C (UBC)
AT4G22670	0.28666	1.16084e-09	0.21278	1.09851e-05	0.274289	2.90756e-09			0.150378	0.000880275	0.156888	0.000253224	HIP1	(1 of 1) K09560 - suppressor of tumorigenicity protein 13 (ST13)
AT1G69520	-0.986648	1.17221e-09	-0.37831	0.0283119	-0.766156	6.96658e-07	-1.31519	1.87485e-13	-1.13681	2.04198e-10	-1.19126	2.15979e-12		(1 of 3) PTHR10108//PTHR10108:SF827 - METHYLTRANSFERASE // METHYLTRANSFERASE-LIKE PROTEIN-RELATED
AT5G13360	-0.381162	1.17673e-09	-0.38896	8.07149e-10	-0.290542	8.51414e-06	-0.447194	2.0655e-12	-0.411653	6.91123e-10	-0.525425	3.45035e-15		(1 of 1) PTHR31901:SF5 - GH3 DOMAIN-CONTAINING PROTEIN
AT2G47920	1.13042	1.18544e-09	0.73244	0.00062531	1.28806	7.24198e-10					0.572466	0.0101287		(1 of 16) PF07765 - KIP1-like protein (KIP1)
AT3G13320	0.398832	1.20906e-09	0.630033	1.32849e-23	0.521387	2.93608e-17	0.59985	8.82968e-19	0.563956	3.63496e-16	0.357706	1.23009e-07	CAX2	(1 of 5) K07300 - Ca2+:H+ antiporter (chaA, CAX)
AT5G22450	0.321404	1.21108e-09	0.266043	5.94438e-07	0.138389	0.014062	0.427745	1.51985e-18	0.428233	4.39191e-18	0.559331	4.84153e-32
AT5G58260	-0.459547	1.22229e-09	-0.368062	1.45745e-05	-0.295145	0.000618997	-1.8725	8.26732e-85	-1.35231	1.69458e-36	-1.26654	2.81752e-33		(1 of 1) PTHR35515//PTHR35515:SF1 - FAMILY NOT NAMED // NADH DEHYDROGENASE-LIKE COMPLEX N
AT5G43470	0.306301	1.22389e-09	0.210246	5.49229e-05	0.135657	0.0118308	-0.852159	7.57574e-43	-0.276719	1.89004e-05	-0.481966	4.46088e-15	RPP8	(1 of 16) PTHR23155//PTHR23155:SF549 - LEUCINE-RICH REPEAT-CONTAINING PROTEIN // DISEASE RESISTANCE RPP8-LIKE PROTEIN 3-RELATED
AT3G27260	0.317513	1.23016e-09	0.234961	1.18035e-05	0.262718	4.65293e-07	0.702038	5.20841e-56	0.676043	2.04327e-51	0.977141	7.15856e-113	GTE8	(1 of 2) PTHR22880//PTHR22880:SF134 - FALZ-RELATED BROMODOMAIN-CONTAINING PROTEINS // TRANSCRIPTION FACTOR GTE8-RELATED
AT3G63140	-0.292813	1.241e-09	-0.230854	3.54568e-06	-0.231682	2.16181e-06	-0.886504	6.32148e-60	-0.83302	8.39997e-51	-0.758084	1.39727e-43	CSP41A	(1 of 1) PTHR10366//PTHR10366:SF278 - NAD DEPENDENT EPIMERASE/DEHYDRATASE // CHLOROPLAST STEM-LOOP BINDING PROTEIN OF 41 KDA A, CHLOROPLASTIC
AT4G32450	0.756803	1.241e-09	0.423351	0.00172102	0.770179	6.84938e-10	0.366912	0.00675698	0.453116	0.000965043	0.723276	1.93523e-08		(1 of 4) PF01535//PF14432 - PPR repeat (PPR) // DYW family of nucleic acid deaminases (DYW_deaminase)
AT5G17600	-0.752009	1.28709e-09	-0.662017	2.44336e-07	-0.863439	4.48428e-12	-1.03657	8.03554e-15	-1.00134	6.0335e-12	-1.08512	1.94295e-15		(1 of 2) PTHR14155//PTHR14155:SF159 - RING FINGER DOMAIN-CONTAINING // SUBFAMILY NOT NAMED
AT4G30760	-0.486322	1.2907e-09	-0.265952	0.00162334	-0.384768	1.03234e-06	-0.613459	1.64652e-15	-0.511148	7.37051e-11	-0.640641	1.23028e-17		(1 of 25) PTHR14379 - LIMKAIN B LKAP
AT2G36000	-0.387416	1.29095e-09	-0.331656	5.56804e-07	-0.262946	8.16856e-05	-1.25699	7.00917e-77	-0.666172	4.21978e-21	-0.747178	5.75211e-27		(1 of 1) PTHR13068//PTHR13068:SF22 - CGI-12 PROTEIN-RELATED // SUBFAMILY NOT NAMED
AT1G19025	1.27152	1.29383e-09	0.63637	0.00503135										(1 of 1) PTHR23240//PTHR23240:SF11 - DNA CROSS-LINK REPAIR PROTEIN PSO2/SNM1-RELATED // SUBFAMILY NOT NAMED
AT4G25080	-0.305578	1.29933e-09	-0.304866	2.23587e-09	-0.392457	2.86998e-15	-1.13012	6.16591e-104	-0.637479	1.01203e-32	-0.565813	9.73519e-27	CHLM	(1 of 1) 2.1.1.11 - Magnesium protoporphyrin IX methyltransferase / S-adenosylmethioninemagnesium protoporphyrin methyltransferase
AT5G55700	0.48331	1.34085e-09	0.393846	1.53592e-06	0.242346	0.00409055	1.1222	4.09605e-65	0.680263	9.65031e-22	1.0897	1.22245e-62	4	(1 of 1) PTHR31352//PTHR31352:SF9 - FAMILY NOT NAMED // INACTIVE BETA-AMYLASE 4, CHLOROPLASTIC
AT1G55180	0.730384	1.34214e-09	0.629917	1.87492e-07	0.667239	2.90633e-09							PLDEPSILON	(1 of 1) PTHR18896//PTHR18896:SF79 - PHOSPHOLIPASE D // PHOSPHOLIPASE D EPSILON
AT5G05270	-1.24207	1.36495e-09	-0.946871	6.79215e-07	-0.410623	0.0466237	-0.605142	3.38601e-07	-0.996145	6.00556e-23	-0.548493	3.96652e-08		(1 of 1) PTHR28039//PTHR28039:SF4 - FAMILY NOT NAMED // CHALCONE--FLAVONONE ISOMERASE 3-RELATED
AT5G18400	0.589176	1.3697e-09	0.827164	8.23334e-18	0.843581	5.29922e-19	1.08234	5.89528e-75	0.98768	2.96908e-55	1.37852	3.30191e-119		(1 of 1) PF05093 - Cytokine-induced anti-apoptosis inhibitor 1, Fe-S biogenesis (CIAPIN1)
AT3G56040	-0.337292	1.3697e-09	-0.428931	4.01993e-14	-0.374293	7.01617e-11	-1.13863	5.67986e-77	-0.689455	2.17657e-26	-0.618423	7.35121e-22	UGP3	(1 of 1) PTHR11952//PTHR11952:SF8 - UDP- GLUCOSE PYROPHOSPHORYLASE // UDP-GLUCOSE PYROPHOSPHORYLASE 3
AT2G15960	-0.585516	1.38394e-09	-0.667276	1.78732e-12	-0.883365	1.06335e-21	-0.750635	3.57121e-24	-0.372205	9.08291e-07	0.174106	0.025069
AT5G52030	-0.667909	1.38529e-09	-0.834124	4.40032e-12	-0.661109	9.64544e-08	-1.40066	4.11326e-23	-1.23813	1.01066e-14	-1.01608	5.55991e-11		(1 of 1) PTHR21530//PTHR21530:SF1 - PHEROMONE SHUTDOWN PROTEIN // TRAB FAMILY PROTEIN
AT5G44000	-0.473633	1.41119e-09	-0.323149	0.000169672	-0.466433	5.31613e-08	-0.822061	3.71119e-34	-0.339418	1.14096e-05	-0.710125	2.71257e-20		(1 of 3) K07393 - putative glutathione S-transferase (ECM4)
AT1G50520	1.06159	1.41763e-09	0.730533	1.88817e-05	0.726273	2.51983e-05	0.750636	0.000392264			0.457998	0.028154	CYP705A27	(1 of 25) PTHR24298//PTHR24298:SF59 - FAMILY NOT NAMED // CYTOCHROME P450-RELATED
AT4G09650	-0.331467	1.41997e-09	-0.350708	2.54157e-10	-0.22795	6.58007e-05	-1.25598	2.30219e-133	-0.876433	5.22228e-62	-1.11168	2.35912e-99	ATPD	(1 of 1) K02113 - F-type H+-transporting ATPase subunit delta (ATPF1D, atpH)
AT2G02860	0.535722	1.42359e-09	0.529738	7.81231e-10	0.58093	4.95375e-12	0.500496	6.67024e-10	0.568705	1.189e-12	0.40541	2.42969e-07	SUT2	(1 of 1) PTHR19432//PTHR19432:SF27 - SUGAR TRANSPORTER // SUCROSE TRANSPORT PROTEIN SUC3
AT1G29670	-0.527031	1.42736e-09			-0.328284	0.000192259					-0.968953	8.72079e-24		(1 of 4) PTHR22835//PTHR22835:SF120 - ZINC FINGER FYVE DOMAIN CONTAINING PROTEIN // SUBFAMILY NOT NAMED
AT4G36530	-0.367739	1.44332e-09	-0.364658	5.61237e-09	-0.535135	1.40209e-18	-0.73494	8.81215e-40	-0.533665	1.47338e-19	-0.726211	1.32587e-35		(1 of 1) PTHR10992//PTHR10992:SF701 - ALPHA/BETA HYDROLASE FOLD-CONTAINING PROTEIN // SERINE HYDROLASE-RELATED
AT5G38520	-0.353767	1.46031e-09	-0.33707	2.4208e-08	-0.311598	2.28172e-07	-1.18558	9.3554e-108	-0.789491	1.1793e-43	-0.6936	2.52997e-35		(1 of 1) PTHR10992//PTHR10992:SF752 - ALPHA/BETA HYDROLASE FOLD-CONTAINING PROTEIN // ALPHA/BETA-HYDROLASE-LIKE PROTEIN
AT5G17370	0.888072	1.47667e-09			0.487036	0.00332755	0.870405	1.24377e-10	0.697912	6.44177e-06	1.01291	5.10739e-13		(1 of 1) K11799 - WD repeat-containing protein 21A (WDR21A)
AT4G24740	-0.419686	1.47667e-09	-0.487378	2.55292e-12	-0.364474	1.36707e-07	-0.447716	4.86578e-10	-0.446899	2.28607e-09	-0.459461	1.93189e-10	FC2	(1 of 1) PTHR24058//PTHR24058:SF58 - DUAL SPECIFICITY PROTEIN KINASE // SUBFAMILY NOT NAMED
AT1G66970	-0.48819	1.49465e-09					-1.42543	6.50166e-72	-0.838727	7.96853e-25	-0.926355	8.0473e-31	SVL2	(1 of 5) PTHR23344//PTHR23344:SF8 - GLYCEROPHOSPHORYL DIESTER PHOSPHODIESTERASE // GLYCEROPHOSPHODIESTER PHOSPHODIESTERASE-LIKE PROTEIN-RELATED
AT3G27690	-0.636875	1.51107e-09	-0.670848	4.8206e-10	-0.276443	0.0154726	-3.17019	1.38743e-127	-1.21145	2.81488e-20	-0.816854	6.09675e-11	LHCB2.3	(1 of 3) K08913 - light-harvesting complex II chlorophyll a/b binding protein 2 (LHCB2)
AT5G52780	-0.507233	1.51451e-09	-0.338238	0.00035021	-0.389264	2.81523e-05	-1.38284	7.70485e-61	-0.94689	4.93353e-23	-1.19901	2.05324e-34		(1 of 2) PF11947 - Protein of unknown function (DUF3464) (DUF3464)
AT1G60800	-0.356623	1.51675e-09	-0.338545	8.37394e-09	-0.332459	7.03431e-09	-0.632271	9.89093e-24	-0.591491	4.0114e-20	-0.898521	4.73055e-46	NIK3	(1 of 1) PTHR27001:SF49 - PROTEIN NSP-INTERACTING KINASE 3
AT1G51430	-0.918275	1.54608e-09	-0.612173	1.62568e-05	-0.382406	0.00577318	-0.664524	7.8157e-05	-0.717804	1.05238e-05	-0.505497	0.000841712
AT3G12830	-1.02742	1.59833e-09	-1.36753	1.44343e-16	-1.51819	1.94458e-18	-0.603682	4.02479e-06	-0.477213	0.000417851	-0.993249	8.86934e-14		(1 of 59) K14488 - SAUR family protein (SAUR)
AT4G28740	-0.35733	1.60076e-09	-0.208784	0.00123346	-0.336068	3.94316e-08	-1.17236	1.65255e-77	-0.703197	5.04422e-26	-1.06382	1.56476e-57		(1 of 2) PF11998 - Protein of unknown function (DUF3493) (DUF3493)
AT2G24600	0.843436	1.61539e-09	1.38873	9.66312e-20	2.03418	2.33894e-36					-2.08016	3.09008e-07		(1 of 7) PTHR24177:SF18 - ANKYRIN REPEAT FAMILY PROTEIN-RELATED
AT5G22890	-0.741653	1.62934e-09	-0.646056	8.96572e-08	-0.691114	8.14805e-09	-0.325609	0.00838544	-0.46479	0.000117777	-0.671595	9.48748e-09		(1 of 3) PTHR10593//PTHR10593:SF41 - SERINE/THREONINE-PROTEIN KINASE RIO // SUBFAMILY NOT NAMED
AT5G57785	-0.827332	1.66184e-09	-0.322434	0.0215498			0.754985	4.05359e-13
AT5G13240	0.459872	1.67731e-09	0.516874	1.37069e-11	0.293768	0.000126941	1.12214	5.88541e-59	1.06052	1.93022e-48	1.00357	1.56736e-48		(1 of 1) PTHR22504 - REPRESSOR OF RNA POLYMERASE III TRANSCRIPTION MAF1
AT1G32950	1.80826	1.71663e-09	1.27492	5.92968e-05	1.68029	6.04523e-08	1.25747	5.12782e-05			1.06324	0.000995065		(1 of 11) PTHR10795:SF316 - SERINE PROTEASE-LIKE PROTEIN-RELATED
AT1G09340	-0.322679	1.72866e-09	-0.309223	1.50434e-08	-0.306935	1.56231e-08	-1.13375	9.28454e-124	-0.928939	1.641e-79	-0.92979	5.02565e-80	CRB	(1 of 1) PTHR10366//PTHR10366:SF289 - NAD DEPENDENT EPIMERASE/DEHYDRATASE // CHLOROPLAST STEM-LOOP BINDING PROTEIN OF 41 KDA B, CHLOROPLASTIC
AT3G59780	-0.301242	1.72908e-09	-0.264444	3.62928e-07	-0.200835	0.00016282	-0.841708	1.44206e-56	-0.657592	1.22669e-32	-0.647134	1.14366e-31		(1 of 1) PTHR34209//PTHR34209:SF1 - FAMILY NOT NAMED // RHODANESE/CELL CYCLE CONTROL PHOSPHATASE SUPERFAMILY PROTEIN
AT5G65270	0.56004	1.73098e-09	0.687895	1.88957e-15	0.736058	1.58978e-18	0.897111	1.60056e-23	0.629683	2.04751e-12	0.718855	2.36988e-17	RABA4a	(1 of 16) K07904 - Ras-related protein Rab-11A (RAB11A)
AT1G21580	0.297565	1.87108e-09	0.122753	0.0258848	0.180051	0.000386327					0.120419	0.0334878		(1 of 1) PTHR23102//PTHR23102:SF13 - ZINC FINGER CLIPPER -RELATED // ZINC FINGER CCCH DOMAIN-CONTAINING PROTEIN 3
AT2G47830	0.676561	1.87655e-09	0.657349	2.22846e-09	0.475308	1.26676e-05	0.63676	4.38757e-09	0.321435	0.00488807	0.466055	4.7844e-06		(1 of 1) PTHR11562:SF18 - MITOCHONDRIAL METAL TRANSPORTER 1-RELATED
AT4G09750	-0.356745	1.88551e-09	-0.286635	3.50549e-06	-0.479233	5.15509e-16	-1.1342	1.62969e-67	-1.1678	4.71518e-63	-1.19543	7.52775e-69		(1 of 1) K11168 - dehydrogenase/reductase SDR family member 12 (DHRS12)
AT1G67520	1.1406	1.90612e-09	1.21881	4.81813e-09	0.611171	0.00886353	1.06026	0.047634	1.39747	0.00782862				(1 of 1) PF00069//PF01453//PF08276 - Protein kinase domain (Pkinase) // D-mannose binding lectin (B_lectin) // PAN-like domain (PAN_2)
AT1G51360	-0.757891	1.98813e-09	-0.412358	0.0013222	-0.506236	2.16039e-05	-0.739584	7.88037e-10	-0.596336	1.70618e-06	-0.635073	8.41488e-08	DABB1	(1 of 5) PF07876 - Stress responsive A/B Barrel Domain (Dabb)
AT1G33170	-0.58804	2.01245e-09	-0.608909	1.4714e-09	-0.869079	3.76982e-17	-1.5332	1.72077e-61	-1.74072	4.90835e-66	-1.66614	4.23742e-54		(1 of 1) PTHR10108//PTHR10108:SF801 - METHYLTRANSFERASE // METHYLTRANSFERASE PMT18-RELATED
AT5G25920	1.73117	2.02191e-09	1.61976	8.64569e-08	0.823112	0.018904			0.582636	0.0448389	0.682488	0.0347814
AT5G37720	-0.516643	2.05113e-09	-0.374525	1.89449e-05	-0.448431	8.89465e-08	-0.355948	1.6084e-05	-0.438565	1.28713e-07	-0.485105	7.96895e-10	ALY4	(1 of 2) PTHR19965//PTHR19965:SF33 - RNA AND EXPORT FACTOR BINDING PROTEIN // THO COMPLEX SUBUNIT 4D
AT5G27280	-0.567117	2.09458e-09	-0.721639	1.15495e-13	-0.770328	5.32654e-16	-0.470805	1.7186e-07	-0.373549	0.000172467	-0.528688	8.3635e-09		(1 of 1) PTHR20922//PTHR20922:SF15 - UNCHARACTERIZED // A_TM021B04.14 PROTEIN
AT3G07273	0.879758	2.14948e-09			0.644306	1.2945e-05	0.749365	2.29516e-08	0.439001	0.00160296	0.706802	2.4001e-08
AT2G37710	-0.447261	2.16501e-09					-0.521132	0.00338349			-1.04272	8.55005e-10	RLK	(1 of 12) PTHR27007//PTHR27007:SF13 - FAMILY NOT NAMED // L-TYPE LECTIN-DOMAIN CONTAINING RECEPTOR KINASE IV.1-RELATED
AT1G70090	0.550487	2.17457e-09	0.744564	2.071e-17	0.660646	3.40658e-14	1.37874	1.32964e-100	1.18523	1.15447e-77	1.39282	4.62976e-111	LGT8	(1 of 2) PTHR13778//PTHR13778:SF7 - GLYCOSYLTRANSFERASE 8 DOMAIN-CONTAINING PROTEIN // GALACTURONOSYLTRANSFERASE-LIKE 8-RELATED
AT2G23790	-0.637848	2.17909e-09	-0.669705	1.63829e-10	-0.708662	9.74318e-12	-0.888816	4.63399e-17	-0.816006	1.27348e-14	-0.66605	1.83464e-10		(1 of 6) KOG2966 - Uncharacterized conserved protein
AT1G04780	0.367537	2.19738e-09	0.208277	0.00126898			0.569886	1.06932e-15	0.541886	5.0878e-14	0.673566	5.12614e-22		(1 of 3) PTHR12447:SF8 - ANKYRIN REPEAT-CONTAINING PROTEIN
AT5G65730	-0.440686	2.29333e-09			-0.221508	0.00104968	0.563556	6.11228e-05	0.380751	0.00889409	0.505972	0.000289023	XTH6	(1 of 1) PTHR31062//PTHR31062:SF48 - FAMILY NOT NAMED // XYLOGLUCAN ENDOTRANSGLUCOSYLASE/HYDROLASE PROTEIN 6-RELATED
AT1G03160	-0.37981	2.29697e-09	-0.370143	1.00095e-08	-0.285595	1.61035e-05	-1.24894	1.48003e-83	-0.857638	1.02474e-37	-0.864939	1.26057e-38	FZL	(1 of 1) PTHR11649//PTHR11649:SF36 - MSS1/TRME-RELATED GTP-BINDING PROTEIN // FZL
AT3G57930	0.602471	2.29697e-09	0.528143	4.49773e-08	0.562949	3.17403e-09	0.527337	1.94822e-08	0.382968	2.88761e-05	0.559281	1.0675e-10		(1 of 2) PTHR34055:SF4 - EXPRESSED PROTEIN
AT3G23530	-0.46625	2.32264e-09	-0.542031	1.51444e-12	-0.578519	2.98193e-14	-0.939034	2.32633e-61	-0.639706	5.81322e-29	-0.662079	3.21447e-31		(1 of 2) K00574 - cyclopropane-fatty-acyl-phospholipid synthase (E2.1.1.79, cfa)
AT5G15870	0.577508	2.33023e-09	0.276781	0.00742477	0.221148	0.0312736	0.295793	0.0159882			0.338175	0.00274275		(1 of 1) K01180 - endo-1,3(4)-beta-glucanase (E3.2.1.6)
AT5G25450	1.33308	2.3444e-09	1.43811	4.79947e-10	0.815848	0.000346227	1.346	6.21821e-12	0.956855	2.12745e-05	1.05664	3.3848e-07		(1 of 1) PTHR12022 - UBIQUINOL-CYTOCHROME C REDUCTASE COMPLEX 14 KD PROTEIN
AT5G37260	-0.430104	2.37856e-09			0.194463	0.011722	-0.259231	9.11196e-05	0.340244	2.64086e-07	0.477713	5.9541e-14	RVE2	(1 of 2) PTHR12802//PTHR12802:SF60 - SWI/SNF COMPLEX-RELATED // PROTEIN REVEILLE 1-RELATED
AT3G01840	2.67675	2.39423e-09			2.52998	0.00047525								(1 of 1) PTHR27001:SF120 - PROTEIN LYK2
AT5G52450	-0.454686	2.39639e-09	-0.30471	0.000398464	-0.686379	1.37372e-18	-1.35528	1.12421e-89	-1.20302	1.42534e-54	-1.63918	1.07046e-105		(1 of 2) PTHR11206//PTHR11206:SF173 - MULTIDRUG RESISTANCE PROTEIN // SUBFAMILY NOT NAMED
AT1G11860	-0.273282	2.5251e-09	-0.320269	3.34318e-12	-0.261018	1.97554e-08	-1.19868	7.65933e-120	-1.02345	1.65714e-84	-0.921161	4.28224e-69		(1 of 1) K00605 - aminomethyltransferase (gcvT, AMT)
AT3G52930	0.329664	2.57299e-09	0.320781	7.33692e-09	0.295249	9.6231e-08	0.656117	6.31393e-29	0.508867	1.2785e-17	0.386688	1.12794e-10		(1 of 8) 4.1.2.13 - Fructose-bisphosphate aldolase / Fructose-1,6-bisphosphate triosephosphate-lyase
AT1G10380	-0.861086	2.59841e-09	-0.758743	3.32657e-08	-0.762631	2.56076e-08	-0.980049	6.31401e-13	-1.00842	2.85511e-15	-1.0613	3.67404e-17		(1 of 3) PF13947//PF14380 - Wall-associated receptor kinase galacturonan-binding (GUB_WAK_bind) // Wall-associated receptor kinase C-terminal (WAK_assoc)
AT1G57610	0.636985	2.68149e-09	0.809601	1.91569e-13	0.789233	2.28472e-13	1.27627	4.18816e-37	0.822548	5.00974e-15	1.14582	4.86988e-29		(1 of 1) PTHR13462//PTHR13462:SF10 - FAMILY NOT NAMED // PROTEIN MCU-1
AT1G29050	-0.944111	2.73695e-09	-0.548703	0.00092783	-0.489903	0.00357247	-0.987476	1.37055e-12	-0.749408	5.66905e-07	-0.770545	2.15044e-07	TBL38	(1 of 2) PTHR32285:SF15 - PROTEIN TRICHOME BIREFRINGENCE-LIKE 37-RELATED
AT1G21210	2.20079	2.75388e-09	0.996458	0.0116183	1.46574	1.41549e-05			-0.907971	0.0486546			WAK4	(1 of 8) PTHR27005:SF32 - F16F4.7 PROTEIN-RELATED
AT3G13520	0.730577	2.86302e-09	1.33553	8.31061e-31	0.874655	2.7393e-14	1.6189	6.86827e-59	1.37871	3.32377e-43	1.65	4.33975e-67	AGP12	arabinogalactan protein 12
AT3G21530	-0.523769	2.94495e-09	-0.36422	6.21157e-05	-0.545792	4.36753e-10	-0.331993	3.14633e-05	-0.272485	0.00123023	-0.30679	0.000175804		(1 of 2) PTHR14859 - CALCOFLUOR WHITE HYPERSENSITIVE PROTEIN PRECURSOR
AT4G31405	0.84111	2.97142e-09			0.363613	0.00569086
AT1G20450	0.724611	2.99321e-09	0.946978	6.9559e-17	0.409564	0.0010617	0.462607	0.00116578	0.721941	1.64482e-08	1.56026	1.48438e-35	ERD10	(1 of 3) PTHR33346:SF2 - DEHYDRIN COR47-RELATED
AT1G63850	-0.467907	3.00398e-09	-0.304611	9.60935e-05	-0.271465	0.000405234	-0.559015	5.82657e-11	-0.400959	3.72491e-06	-0.572055	7.17975e-12		BTB/POZ domain-containing protein
AT3G14067	-0.407787	3.01202e-09	-0.470368	3.79525e-12	-0.612659	2.73877e-20	-0.780381	6.15509e-25	-0.619539	5.93912e-16	-0.745387	6.14186e-23		(1 of 1) PTHR10795//PTHR10795:SF331 - PROPROTEIN CONVERTASE SUBTILISIN/KEXIN // SUBFAMILY NOT NAMED
AT2G03980	-0.496884	3.01752e-09	-0.234601	0.00956405										(1 of 2) PTHR22835//PTHR22835:SF116 - ZINC FINGER FYVE DOMAIN CONTAINING PROTEIN // SUBFAMILY NOT NAMED
AT2G03470	0.429073	3.06147e-09	0.270093	0.000302876			0.360305	1.83338e-07	0.3666	2.22754e-07	0.337652	4.404e-07		(1 of 3) PTHR22970//PTHR22970:SF28 - FAMILY NOT NAMED // ELM2 DOMAIN-CONTAINING PROTEIN
AT5G41050	-0.568919	3.07087e-09	-0.40495	3.59177e-05			-0.503734	1.57227e-07	-0.408177	7.53613e-05	-0.412878	2.28476e-05		(1 of 2) PTHR31614:SF3 - POLLEN OLE E 1 ALLERGEN AND EXTENSIN FAMILY PROTEIN
AT5G67320	0.442132	3.07167e-09	0.210028	0.0100453	0.63471	3.72008e-19					0.376242	5.74707e-11	HOS15	(1 of 1) K04508 - transducin (beta)-like 1 (TBL1)
AT5G11520	0.426374	3.1412e-09	0.369416	5.51812e-07	0.303483	4.84189e-05	0.904742	1.76331e-45	0.83223	1.3866e-37	1.20429	1.11052e-78	ASP3	(1 of 3) K14454 - aspartate aminotransferase, cytoplasmic (GOT1)
AT5G15250	3.29287	3.1806e-09	2.20111	0.00149039	3.62506	1.162e-09			3.01247	0.0277991	1.90795	0.0303692	FTSH6	(1 of 1) PTHR23076//PTHR23076:SF54 - METALLOPROTEASE M41 FTSH // ATP-DEPENDENT ZINC METALLOPROTEASE FTSH 6, CHLOROPLASTIC
AT3G10500	0.490442	3.22662e-09	0.292749	0.00133785	0.289522	0.00149429	0.456495	5.63665e-08	0.551408	2.94057e-10	0.700674	1.2453e-16	NAC053	(1 of 2) PTHR31989//PTHR31989:SF43 - FAMILY NOT NAMED // NAC DOMAIN CONTAINING PROTEIN 53-RELATED
AT4G31550	0.531697	3.23906e-09			-0.390113	2.60848e-05	-0.347682	0.00173146			-0.372638	0.00057584	WRKY11	(1 of 2) PTHR31282:SF15 - WRKY TRANSCRIPTION FACTOR 11-RELATED
AT4G15540	-0.49096	3.26552e-09	-0.465097	3.87941e-08	-0.6694	3.37712e-16	-0.603891	2.6366e-13	-0.833066	5.92771e-22	-0.85362	3.36455e-25		(1 of 50) PF00892 - EamA-like transporter family (EamA)
AT4G04350	-0.419132	3.30654e-09	-0.288109	0.000138331	-0.275787	0.000262267	-0.772805	8.78906e-36	-0.461959	2.42948e-12	-0.366212	2.96727e-08	EMB2369	(1 of 1) PTHR11946:SF7 - LEUCINE--TRNA LIGASE, MITOCHONDRIAL-RELATED
AT5G44600	-0.858568	3.33772e-09	-0.413838	0.00566279	-0.791401	2.10257e-08	-1.39754	9.28769e-17	-1.14045	2.96816e-11	-1.09777	9.13884e-12		(1 of 2) PTHR12176//PTHR12176:SF19 - UNCHARACTERIZED // S-ADENOSYL-L-METHIONINE-DEPENDENT METHYLTRANSFERASE DOMAIN-CONTAINING PROTEIN
AT4G00950	-0.798218	3.47311e-09	-0.467427	8.03063e-06	-0.308502	0.00103254	-1.00591	9.62129e-10	-0.685646	6.80424e-06	-0.912647	6.27633e-11	MEE47	(1 of 14) PF05097 - Protein of unknown function (DUF688) (DUF688)
AT5G44065	7.64726	3.49256e-09	3.3934	2.29515e-05	5.06115	9.7743e-12
AT1G07323	0.655955	3.51268e-09	0.447297	0.000108051	0.427163	0.000165136	1.02241	3.90339e-23	0.502654	3.36303e-06	0.639075	6.46665e-10
AT1G30690	0.53072	3.51671e-09	0.473035	8.8621e-08	0.597913	8.41916e-12	0.978397	5.12007e-38	0.604767	2.02102e-15	0.933657	1.54726e-35		(1 of 1) PTHR23324//PTHR23324:SF85 - SEC14 RELATED PROTEIN // CELLULAR RETINALDEHYDE-BINDING/TRIPLE FUNCTION DOMAIN-CONTAINING PROTEIN
AT1G49970	-0.256244	3.55739e-09	-0.227788	4.27553e-07	-0.356271	2.26601e-16	-0.483992	6.06048e-19	-0.218111	0.00018879	-0.447101	9.60947e-16	CLPR1	(1 of 1) PTHR10381//PTHR10381:SF18 - ATP-DEPENDENT CLP PROTEASE PROTEOLYTIC SUBUNIT // SUBFAMILY NOT NAMED
AT5G42310	-0.336977	3.66721e-09	-0.339775	1.66575e-08	-0.512704	4.30753e-18	-1.03726	1.08196e-64	-0.534035	6.20201e-16	-0.766896	7.51134e-32		(1 of 185) PF01535//PF13041 - PPR repeat (PPR) // PPR repeat family (PPR_2)
AT2G42750	-0.385025	3.71702e-09	-0.261679	0.000144678	-0.530134	2.03497e-16	-0.538485	1.29786e-22	-0.459267	4.03817e-15	-0.407515	6.20461e-13		(1 of 2) KOG0716 - Molecular chaperone (DnaJ superfamily)
AT2G20670	-1.22461	3.72957e-09			-0.47494	0.038624	-1.57512	4.2272e-75	-0.360457	7.62006e-05	-0.267814	0.00332705		(1 of 2) PTHR31579:SF11 - EXPRESSED PROTEIN
AT2G35490	-0.272206	3.72957e-09	-0.203143	5.96754e-05	-0.419513	5.10241e-18	-0.573154	2.48143e-30	-0.380647	3.19901e-12	-0.447193	2.10729e-16		(1 of 3) PTHR31906:SF5 - PLASTID-LIPID-ASSOCIATED PROTEIN 3, CHLOROPLASTIC-RELATED
AT3G02140	-0.705976	3.74094e-09	-0.38203	0.00198036	-0.406682	0.000749937	-0.419807	1.04774e-09	0.169296	0.0177664	0.261529	6.58851e-05	TMAC2	(1 of 1) PF07897//PF16135 - Ethylene-responsive binding factor-associated repression (EAR) // TPL-binding domain in jasmonate signalling (Jas)
AT3G13100	0.889469	3.76166e-09	0.69907	2.46082e-05	1.0042	1.78197e-10								(1 of 4) PTHR24223:SF181 - ABC TRANSPORTER C FAMILY MEMBER 3-RELATED
AT4G23270	-0.309055	3.86039e-09	-0.272597	2.7588e-07	-0.648125	1.53396e-37	-0.694966	2.83436e-49	-0.248861	4.92701e-07	-0.490857	3.58403e-25	CRK19	(1 of 30) PF01657//PF07714 - Salt stress response/antifungal (Stress-antifung) // Protein tyrosine kinase (Pkinase_Tyr)
AT2G45340	-0.54935	3.90317e-09	-0.56985	2.14435e-09	-0.659578	4.32701e-12	-0.840023	4.3465e-32	-0.72301	1.54408e-21	-0.690625	1.94113e-20		(1 of 27) PF00069//PF00560//PF08263//PF13855 - Protein kinase domain (Pkinase) // Leucine Rich Repeat (LRR_1) // Leucine rich repeat N-terminal domain (LRRNT_2) // Leucine rich repeat (LRR_8)
AT2G27350	-0.342878	3.93191e-09	-0.26338	6.07163e-06	-0.208152	0.000283024					0.209554	0.000161394		(1 of 1) K12655 - OTU domain-containing protein 5 (OTUD5, DUBA)
AT1G17200	-0.450118	3.99606e-09	-0.318001	2.04866e-05	-0.441769	4.36124e-10	-0.438107	1.59061e-08	-0.453204	1.61634e-09	-0.333815	8.63341e-06		(1 of 2) PTHR11615//PTHR11615:SF151 - NITRATE, FROMATE, IRON DEHYDROGENASE // SUBFAMILY NOT NAMED
AT5G52120	-0.768595	4.00949e-09	-1.11339	9.9438e-22	-1.19306	5.24966e-28	-0.695235	1.83454e-07	-0.926839	1.21919e-12	-1.26507	2.16709e-25	PP2-A14	(1 of 1) PTHR31960//PTHR31960:SF5 - FAMILY NOT NAMED // F-BOX PROTEIN PP2-A14
AT1G28260	-0.422522	4.0226e-09	-0.599202	1.28169e-18	-0.500986	2.86882e-13	-0.362469	2.31632e-07						(1 of 1) PTHR15696:SF3 - PROTEIN SMG7L
AT2G36910	-0.378605	4.03394e-09	-0.189438	0.00529795	-0.328784	1.49863e-07					-0.248892	4.47933e-06	ABCB1	(1 of 1) PTHR24221//PTHR24221:SF119 - FAMILY NOT NAMED // ABC TRANSPORTER B FAMILY MEMBER 1
AT4G35310	0.299285	4.03737e-09	0.499224	1.29823e-25	0.416534	4.69585e-18	0.126073	0.0355303	0.401692	1.00998e-13	0.3746	2.2006e-12	CPK5	(1 of 1) PTHR24349//PTHR24349:SF142 - SERINE/THREONINE-PROTEIN KINASE // CALCIUM-DEPENDENT PROTEIN KINASE 5
AT1G57770	-0.308466	4.03927e-09	-0.284768	1.43793e-07	-0.36405	5.23518e-12	-0.89068	3.52747e-56	-0.69771	2.82319e-32	-0.852525	3.93393e-48		(1 of 1) PTHR10668//PTHR10668:SF4 - PHYTOENE DEHYDROGENASE // FAD/NAD(P)-BINDING OXIDOREDUCTASE DOMAIN-CONTAINING PROTEIN
AT3G15010	0.377399	4.06707e-09	0.382184	3.36966e-09	0.589397	3.92159e-21	0.586326	8.47179e-24	0.478214	1.24841e-15	0.49551	2.24874e-17		(1 of 1) KOG0130//KOG0131 - RNA-binding protein RBM8/Tsunagi (RRM superfamily) // Splicing factor 3b, subunit 4
AT4G04570	-0.765816	4.07847e-09			-0.374765	0.0110579	-1.0772	3.59159e-17	-0.595403	6.95875e-05	-1.88317	5.38221e-39	CRK40	(1 of 1) KOG0580//KOG0984//KOG1187//KOG2345 - Serine/threonine protein kinase // Mitogen-activated protein kinase (MAPK) kinase MKK3/MKK6 // Serine/threonine protein kinase // Serine/threonine protein kinase/TGF-beta stimulated factor
AT3G52340	-0.442339	4.08663e-09	-0.188338	0.0220125	-0.247325	0.00130327	-0.623064	2.06782e-31	-0.472467	5.75075e-18	-0.962182	4.13219e-73	SPP2	(1 of 4) 3.1.3.24 - Sucrose-phosphate phosphatase / Sucrose-6-phosphate phosphatase
AT5G41160	2.71234	4.09166e-09	1.23512	0.00728332	1.7853	1.69278e-05							PUP12	(1 of 10) PTHR31376:SF2 - PURINE PERMEASE 11-RELATED
AT5G64410	-0.423621	4.09444e-09	-0.815802	1.31689e-31	-0.608236	3.46424e-17	-1.73341	3.80511e-27	-1.28265	3.73031e-15	-1.62313	7.41009e-24	OPT4	(1 of 1) PTHR22601:SF11 - OLIGOPEPTIDE TRANSPORTER 4
AT2G01680	-0.400192	4.14676e-09	-0.260015	0.000279594	-0.50749	4.77108e-14	-0.440512	3.9176e-11			-0.475701	3.6462e-12		(1 of 3) KOG0502//KOG0508//KOG4412 - Integral membrane ankyrin-repeat protein Kidins220 (protein kinase D substrate) // Ankyrin repeat protein // 26S proteasome regulatory complex, subunit PSMD10
AT1G20640	-0.558504	4.17515e-09	-0.722077	5.80578e-15	-0.854878	9.29683e-21	-1.03327	3.25203e-20	-1.21122	1.51526e-26	-1.27066	9.1068e-32		(1 of 2) PTHR32002:SF6 - PROTEIN NLP4-RELATED
AT4G10040	0.531789	4.23577e-09	0.893306	1.14335e-23	0.508769	1.7247e-08	1.56543	5.0719e-93	1.38793	1.15977e-66	1.61184	8.22741e-94	CYTC-2	(1 of 2) K08738 - cytochrome c (CYC)
AT3G28740	0.872262	4.25895e-09	1.96992	1.86765e-42	0.950191	1.58525e-10	-0.358366	0.00718145	0.699132	1.00975e-07	1.07584	1.57832e-17		(1 of 1) 1.14.13.53 - 4'-methoxyisoflavone 2'-hydroxylase / Isoflavone 2'-monooxygenase
AT3G60530	-0.560068	4.34384e-09	-0.247526	0.00368241	-0.216594	0.0090037							GATA4	(1 of 1) PTHR10071:SF207 - GATA TRANSCRIPTION FACTOR 4
AT1G30040	-0.823683	4.37281e-09	-1.04565	4.74284e-14	-1.15181	5.12973e-15	-1.41636	1.00605e-20	-0.945451	2.31489e-10	-0.923274	3.7504e-10	GA2OX2	(1 of 2) PTHR10209//PTHR10209:SF171 - OXIDOREDUCTASE, 2OG-FE II OXYGENASE FAMILY PROTEIN // GIBBERELLIN 2-BETA-DIOXYGENASE 2-RELATED
AT4G09010	-0.296046	4.38261e-09	-0.218282	5.30157e-05	-0.216567	4.48998e-05	-0.910805	2.59387e-40	-0.828861	7.51387e-31	-0.809761	2.16966e-30	TL29	(1 of 1) PTHR31356:SF6 - THYLAKOID LUMENAL 29 KDA PROTEIN, CHLOROPLASTIC
AT3G46290	-0.400926	4.4638e-09	-0.231039	0.000803224	-0.295008	7.27751e-06			0.148327	0.0281806			HERK1	(1 of 2) PTHR27003:SF94 - RECEPTOR-LIKE PROTEIN KINASE HERK 1
AT5G05690	-0.358477	4.48089e-09	-0.488764	8.92618e-17	-0.488415	9.65163e-18	-0.650727	3.27024e-22	-0.386333	1.42228e-08	-0.32221	1.15352e-06	CPD	(1 of 1) K09588 - cytochrome P450, family 90, subfamily A, polypeptide 1 (CYP90A1, CPD)
AT5G64460	-0.471885	4.48089e-09	-0.419105	2.72566e-06	-0.392169	1.13483e-05	-1.32961	2.25736e-47	-1.23107	4.85267e-32	-1.02478	5.43717e-24		(1 of 3) PTHR23029//PTHR23029:SF40 - PHOSPHOGLYCERATE MUTASE // PHOSPHOGLYCERATE MUTASE-LIKE PROTEIN
AT5G07830	-0.465027	4.68697e-09	-0.29732	0.000242467	-0.541675	1.49453e-12	-0.297751	0.00120963			-0.753832	5.34753e-18	GUS2	(1 of 3) 3.2.1.167//3.2.1.31 - Baicalin-beta-D-glucuronidase / Baicalinase // Beta-glucuronidase
AT3G09480	1.8403	4.70217e-09	0.96387	0.00178954	1.54979	9.01997e-10	1.69886	2.69184e-09	0.747913	0.0086073	1.45285	4.68496e-09		(1 of 11) K11252 - histone H2B (H2B)
AT1G60140	0.33791	4.85844e-09	0.271294	1.86986e-06	0.174169	0.00322637	1.11545	9.50098e-102	1.13184	4.8411e-108	1.07943	4.07326e-100	TPS10	(1 of 3) PTHR10788:SF14 - ALPHA,ALPHA-TREHALOSE-PHOSPHATE SYNTHASE [UDP-FORMING] 10-RELATED
AT3G58030	0.365287	4.85916e-09	0.257291	5.89017e-05	0.311258	4.22346e-07	0.415337	8.28411e-14	0.372925	4.32811e-11	0.351005	1.24366e-10		(1 of 6) K10666 - E3 ubiquitin-protein ligase RNF5 (RNF5)
AT1G73885	-0.272873	4.86747e-09	-0.316137	2.04128e-11	-0.453064	6.94073e-23	-0.987723	1.56454e-94	-0.761556	2.65856e-53	-0.590473	3.20236e-33
AT5G66460	0.845071	4.92975e-09			0.618405	7.62661e-05								(1 of 4) PTHR31451:SF8 - MANNAN ENDO-1,4-BETA-MANNOSIDASE 3-RELATED
AT1G18060	-0.366419	5.0063e-09	-0.273366	6.00467e-05	-0.418075	5.54249e-11	-0.90734	2.0493e-38	-0.697177	3.46292e-20	-0.948755	1.25972e-37
AT3G56880	0.589754	5.03113e-09	0.534858	1.18107e-07	0.302509	0.00546071								(1 of 32) PF05678 - VQ motif (VQ)
AT4G08850	0.323968	5.17727e-09	0.326283	4.25128e-09							-0.540578	0.00173902		(1 of 3) KOG0472//KOG1187 - Leucine-rich repeat protein // Serine/threonine protein kinase
AT4G13100	-0.6591	5.33933e-09	-0.531939	1.74878e-06	-0.569982	6.15013e-08	-0.706608	1.22723e-07	-0.951124	1.33108e-12	-1.20598	1.03078e-20		(1 of 1) PTHR12183//PTHR12183:SF17 - UNCHARACTERIZED RING ZINC FINGER-CONTAINING PROTEIN // SUBFAMILY NOT NAMED
AT3G03440	0.749385	5.35841e-09	0.462292	0.000439847	0.283838	0.0400017	0.282929	0.0458246	0.4267	0.00226816	0.613269	1.95792e-06		(1 of 1) PTHR23315//PTHR23315:SF65 - BETA CATENIN-RELATED ARMADILLO REPEAT-CONTAINING // ARM REPEAT SUPERFAMILY PROTEIN
AT1G08630	1.05966	5.39773e-09	0.480841	0.0167253	0.620606	0.00110581	-0.533525	2.52499e-05			0.358426	0.00569393	THA1	(1 of 2) 4.1.2.48 - Low-specificity L-threonine aldolase
AT4G17050	-0.353701	5.41672e-09	-0.143403	0.0403953	-0.289843	2.21537e-06	-0.605873	9.66602e-23	-0.506375	1.49307e-14	-0.625782	1.20595e-23	UGLYAH	(1 of 1) 3.5.3.26 - (S)-ureidoglycine aminohydrolase
AT2G39870	-0.443037	5.44849e-09					-0.187801	0.0154226	0.194512	0.0110317
AT5G50760	-1.20427	5.49016e-09	-1.10069	2.03928e-08	-1.46723	7.88167e-18	-1.16867	5.48386e-07	-0.985711	3.31859e-05	-1.77083	4.54878e-16		(1 of 59) K14488 - SAUR family protein (SAUR)
AT2G03340	-0.404957	5.58067e-09	-0.194551	0.01001	-0.302793	1.68539e-05			0.398464	1.00138e-12	0.353464	1.25316e-10	WRKY3	(1 of 2) PTHR31221//PTHR31221:SF22 - FAMILY NOT NAMED // WRKY TRANSCRIPTION FACTOR 3-RELATED
AT5G45110	0.513505	5.59094e-09	0.843419	4.01073e-22	0.484036	2.79701e-07			0.306776	0.000779858	0.7146	7.26172e-17	3	(1 of 2) PTHR24413:SF124 - REGULATORY PROTEIN NPR3-RELATED
AT2G13360	-0.324731	5.69629e-09	-0.418347	2.70143e-14	-0.451862	1.11466e-16	-1.44995	3.19189e-202	-1.13341	9.09949e-123	-1.00138	1.33696e-96	AGT	(1 of 1) 2.6.1.4//2.6.1.44//2.6.1.45//2.6.1.51 - Glycine transaminase / Glycine aminotransferase // Alanine--glyoxylate transaminase / Alanine--glyoxylate aminotransferase // Serine--glyoxylate transaminase / SGAT // Serine--pyruvate transaminase / Serine--pyruvate aminotransferase
AT2G40460	-0.834797	5.69629e-09	-0.939528	1.8971e-11	-0.835641	1.79569e-09	-0.977032	8.13456e-13	-1.09848	6.3759e-15	-1.13717	1.04861e-16		(1 of 1) PTHR11654:SF155 - PROTEIN NRT1/ PTR FAMILY 5.1
AT5G57350	-0.324473	5.86108e-09	-0.21537	0.000175584	-0.161539	0.00578251							HA3	(1 of 6) PTHR24093:SF355 - ATPASE 1, PLASMA MEMBRANE-TYPE-RELATED
AT1G73655	-0.383584	5.86118e-09	-0.402033	7.77849e-09	-0.307464	1.74785e-05	-1.35434	5.97872e-87	-0.933241	3.38618e-36	-0.699086	1.67303e-21		(1 of 2) PTHR10516:SF308 - PEPTIDYL-PROLYL CIS-TRANS ISOMERASE FKBP17-2, CHLOROPLASTIC-RELATED
AT1G78140	-0.33854	5.92289e-09	-0.28925	1.43184e-06	-0.518855	2.11975e-19	-0.574427	5.05154e-27	-0.357528	1.83151e-10	-0.524993	1.69399e-21		(1 of 1) PTHR10108//PTHR10108:SF702 - METHYLTRANSFERASE // SUBFAMILY NOT NAMED
AT1G01180	-0.72776	6.01903e-09	-0.656905	3.24066e-09	-1.10686	1.0658e-25					-0.466046	3.43954e-06		(1 of 1) PTHR10509:SF17 - S-ADENOSYL-L-METHIONINE-DEPENDENT METHYLTRANSFERASE DOMAIN-CONTAINING PROTEIN
AT1G31814	0.64484	6.05989e-09	0.543239	2.25409e-06	0.734575	2.02057e-11	0.879408	2.53529e-17	0.6005	6.00408e-08	1.04587	4.48546e-25	FRL2	(1 of 2) PTHR31791:SF10 - FRIGIDA-LIKE PROTEIN 1-RELATED
AT1G58270	-0.510167	6.11152e-09	-0.649963	7.21498e-15	-0.615402	2.91236e-14	-0.30508	0.000641349	-0.285838	0.00138011	-0.337719	4.86993e-05	ZW9	(1 of 85) 3.4.19.12 - Ubiquitinyl hydrolase 1 / Ubiquitin thiolesterase
AT5G08590	-0.331861	6.11152e-09	-0.242404	2.77613e-05	-0.337659	1.37548e-09	-0.830435	1.13711e-43	-0.530551	3.49906e-18	-0.704239	9.30192e-33	SNRK2.1	(1 of 4) PTHR24343:SF101 - SERINE/THREONINE-PROTEIN KINASE SRK2A-RELATED
AT5G53420	-0.646418	6.13694e-09	-0.689827	3.17233e-09	-0.952622	1.03963e-16								(1 of 2) PTHR31717//PTHR31717:SF2 - FAMILY NOT NAMED // CCT MOTIF FAMILY PROTEIN
AT1G70580	-0.330874	6.1545e-09	-0.221063	0.000261282	-0.279819	1.47432e-06	-0.614981	7.16314e-30	-0.749849	7.286e-40	-1.21186	1.57233e-101	AOAT2	(1 of 2) 2.3.2.2//2.6.1.2//2.6.1.4//2.6.1.44 - Gamma-glutamyltransferase / Glutamyl transpeptidase // Alanine transaminase / Glutamic--pyruvic transaminase // Glycine transaminase / Glycine aminotransferase // Alanine--glyoxylate transaminase / Alanine--glyoxylate aminotransferase
AT5G64300	0.309818	6.1545e-09	0.459222	1.05854e-18	0.48706	3.92911e-21	0.205546	6.00753e-05	0.267738	2.16407e-07	0.474574	8.05124e-22	GCH	(1 of 1) 3.5.4.25//4.1.99.12 - GTP cyclohydrolase II // 3,4-dihydroxy-2-butanone-4-phosphate synthase / L-3,4-dihydroxybutan-2-one-4-phosphate synthase
AT1G77760	1.11815	6.15693e-09	3.44118	1.64263e-78	4.04117	6.2852e-107	2.55742	5.01856e-78	3.46871	3.09182e-140	4.21125	2.23255e-204	NIA1	(1 of 2) 1.7.1.1 - Nitrate reductase (NADH) / Nitrate reductase (NADH(2))
AT3G13224	0.450444	6.39867e-09	0.329364	2.46466e-05	0.497646	1.68902e-11	0.684149	9.98765e-27	0.427584	2.24929e-11	0.720322	1.70579e-34		(1 of 1) KOG0131//KOG4205 - Splicing factor 3b, subunit 4 // RNA-binding protein musashi/mRNA cleavage and polyadenylation factor I complex, subunit HRP1
AT3G61820	-0.779861	6.41804e-09	-0.973717	4.68797e-14	-1.06277	1.14569e-14	-1.11644	1.24424e-22	-1.24203	1.45773e-30	-1.31049	1.00607e-28		(1 of 2) PTHR13683:SF308 - ASPARTYL PROTEASE-RELATED
AT3G56260	1.11413	6.43806e-09	0.905321	2.64301e-06	-0.491422	0.0197825	0.763498	0.000517516	0.718778	0.00134206	0.766817	0.000241866
AT1G15980	-0.307472	6.46366e-09	-0.293884	1.03012e-07	-0.36887	1.03632e-11	-1.14796	1.47576e-102	-0.909218	3.21495e-57	-1.25449	3.08374e-106		NDH-dependent cyclic electron flow 1
AT3G56650	-0.401511	6.49809e-09	-0.388557	8.59944e-08	-0.37054	2.21248e-07	-0.938071	7.88164e-33	-0.719136	1.61167e-17	-0.724002	1.88842e-18		(1 of 1) PTHR31407:SF14 - PSBP DOMAIN-CONTAINING PROTEIN 6, CHLOROPLASTIC
AT5G35170	-0.314727	6.52681e-09	-0.239572	2.25743e-05	-0.223314	6.27976e-05	-0.767208	1.07113e-45	-0.641127	1.67085e-30	-0.710707	2.29443e-38		(1 of 2) PTHR23359:SF72 - ADENYLATE KINASE FAMILY PROTEIN
AT5G16680	0.360186	6.5949e-09	0.368177	2.04293e-09	0.180643	0.00562754	0.455375	4.90687e-18	0.476142	3.47623e-19	0.387557	1.23437e-13		RING/FYVE/PHD zinc finger superfamily protein
AT1G70230	-0.60723	6.61902e-09	-0.418646	3.99091e-05							-0.417422	2.59643e-05	TBL27	(1 of 1) PTHR32285//PTHR32285:SF57 - FAMILY NOT NAMED // PROTEIN ALTERED XYLOGLUCAN 4
AT2G42190	-0.563867	6.61902e-09	-0.447214	3.00517e-06	-0.221922	0.0214968	-0.699864	1.04338e-13	-0.439423	4.02864e-06	-0.356319	7.82313e-05		(1 of 2) PTHR34055:SF4 - EXPRESSED PROTEIN
AT2G37040	-0.942688	6.70132e-09	-1.06869	3.585e-11	-0.919097	1.4616e-08					-1.62349	5.06421e-09	PAL1	(1 of 4) 4.3.1.24 - Phenylalanine ammonia-lyase
AT5G12470	-0.358582	6.81837e-09			-0.337715	1.23692e-07	-0.465637	3.29077e-15	-0.362951	8.3215e-09	-0.594617	6.8457e-22		(1 of 8) PF11891 - Domain of unknown function (DUF3411) (DUF3411)
AT4G03205	0.907026	6.81837e-09	0.399668	0.0129245	0.442861	0.00298546	0.401443	0.0288984			0.736032	8.49373e-07	hemf2	(1 of 1) PTHR10755:SF0 - OXYGEN-DEPENDENT COPROPORPHYRINOGEN-III OXIDASE, MITOCHONDRIAL
AT5G39020	0.738429	6.85632e-09	0.798083	2.93988e-08	0.575269	0.000114763	-0.519651	0.0122556			-0.930245	8.27309e-06		(1 of 2) PF00069//PF11721 - Protein kinase domain (Pkinase) // Di-glucose binding within endoplasmic reticulum (Malectin)
AT2G42980	1.21695	6.93958e-09	1.09512	4.69041e-06	1.48191	4.75297e-11	0.805442	0.00350638						(1 of 63) 3.4.23.12 - Nepenthesin / Nepenthes aspartic proteinase
AT3G08940	-0.396631	6.97441e-09	-0.366707	1.4605e-07	-0.408774	2.30452e-09	-1.10093	1.37399e-59	-0.785863	8.94938e-30	-1.01781	4.20994e-50	LHCB4.2	(1 of 3) K08915 - light-harvesting complex II chlorophyll a/b binding protein 4 (LHCB4)
AT1G08847	-0.875364	7.02446e-09			-0.679343	2.08586e-06	-0.657392	5.61032e-06			-0.603773	8.62582e-06
AT1G62810	-0.332282	7.06555e-09	-0.416661	7.41264e-14	-0.432775	1.06808e-14	-0.700603	2.38492e-27	-0.617574	1.57552e-21	-0.83363	2.99398e-38		(1 of 2) PTHR10638//PTHR10638:SF38 - COPPER AMINE OXIDASE // PRIMARY AMINE OXIDASE
AT3G51630	-0.397146	7.11614e-09	-0.300671	1.56805e-05	-0.271756	8.7075e-05	-0.2052	0.00312209	-0.216681	0.00196269	-0.20472	0.00254119	WNK5	(1 of 1) PTHR13902//PTHR13902:SF68 - SERINE/THREONINE-PROTEIN KINASE WNK WITH NO LYSINE -RELATED // SUBFAMILY NOT NAMED
AT2G32010	-0.911794	7.44122e-09	-0.931471	8.30218e-13	-1.06021	9.13296e-19	-1.19843	9.10415e-11	-1.03693	1.64601e-09	-1.1103	6.58964e-12	CVL1	(1 of 1) 3.1.3.36//3.1.3.86 - Phosphoinositide 5-phosphatase / Type II inositol-1,4,5-trisphosphate 5-phosphatase // Phosphatidylinositol-3,4,5-trisphosphate 5-phosphatase / SHIP
AT5G11470	0.932785	7.45347e-09	0.436106	0.0163411	0.641992	9.14575e-05	0.563574	0.000727147			0.411724	0.013761		(1 of 2) PTHR12505:SF19 - BROMO-ADJACENT HOMOLOGY (BAH) DOMAIN-CONTAINING PROTEIN-RELATED
AT1G02650	-1.02712	7.6801e-09	-0.806854	1.85489e-06	-0.608055	0.000364691	-0.967364	2.07173e-08	-0.787099	7.26676e-06	-0.56161	0.00092282		(1 of 4) PTHR22904//PTHR22904:SF7 - TPR REPEAT CONTAINING PROTEIN // T14P4.7 PROTEIN
AT4G36410	-0.70261	7.78848e-09	-0.794799	7.57725e-13	-0.893398	9.81781e-18	-0.973748	1.16671e-19	-0.969127	6.13201e-20	-1.14084	4.44106e-34	UBC17	(1 of 2) PTHR24067//PTHR24067:SF155 - UBIQUITIN-CONJUGATING ENZYME E2 // UBIQUITIN-CONJUGATING ENZYME E2 16-RELATED
AT5G14800	0.306141	8.01398e-09	0.230274	2.20299e-05	0.212181	9.05955e-05	0.349333	8.58821e-15	0.346906	2.85775e-14	0.486438	8.63768e-28	P5CR	(1 of 1) 1.5.1.2 - Pyrroline-5-carboxylate reductase / P5CR
AT2G29360	-0.470094	8.01667e-09			-0.271731	0.00127987	-0.690138	2.23013e-14	-0.508216	6.23493e-08	-1.00487	5.54588e-28		(1 of 6) PTHR24322//PTHR24322:SF641 - FAMILY NOT NAMED // NAD(P)-BINDING ROSSMANN-FOLD SUPERFAMILY PROTEIN-RELATED
AT3G21070	0.451429	8.09866e-09	0.210938	0.0135463			0.229844	0.0088217					NADK1	(1 of 1) PTHR20275//PTHR20275:SF0 - FAMILY NOT NAMED // ATP-NADH KINASE YEF1-RELATED
AT4G32200	0.837647	8.12653e-09	0.736687	1.47251e-07	1.26693	1.79962e-24	0.846849	4.13607e-07	0.887573	9.28496e-08	0.843642	6.32316e-08	ASY2	(1 of 2) KOG4652 - HORMA domain
AT3G55840	1.22808	8.13198e-09	0.968553	1.29139e-06	0.930919	2.57086e-06	0.869339	0.000571618	0.707334	0.00506579	0.598965	0.00945659		(1 of 2) PF07014//PF07231 - Hs1pro-1 protein C-terminus (Hs1pro-1_C) // Hs1pro-1 N-terminus (Hs1pro-1_N)
AT1G21050	-0.56201	8.31306e-09	-0.355817	0.000168325	-0.594935	3.44866e-11	-0.535089	1.2313e-10	-0.436871	5.11518e-08	-0.637597	4.16287e-16		(1 of 12) PF04759 - Protein of unknown function, DUF617 (DUF617)
AT3G08010	-0.32732	8.99737e-09	-0.293787	8.9651e-07	-0.373411	1.78354e-10	-0.587925	2.87226e-31	-0.484507	8.93262e-19	-0.400573	1.44424e-13	ATAB2	(1 of 1) PTHR34556:SF2 - F17A17.35 PROTEIN
AT5G43640	3.84257	9.11855e-09	2.93413	0.000281827	5.20788	1.25634e-05								(1 of 7) K02958 - small subunit ribosomal protein S15e (RP-S15e, RPS15)
AT1G67090	-0.277888	9.12965e-09	-0.30043	4.8531e-10	-0.287	2.40488e-09	-0.903316	2.14363e-106	-0.760716	3.18807e-75	-0.721508	4.73827e-68	RBCS1A	(1 of 4) K01602 - ribulose-bisphosphate carboxylase small chain (rbcS)
AT1G16880	-0.302813	9.1784e-09	-0.322257	1.51971e-09	-0.310132	4.82087e-09	-1.47405	6.32795e-177	-1.15023	3.85437e-103	-1.25169	2.19201e-123		(1 of 1) PTHR31096//PTHR31096:SF16 - FAMILY NOT NAMED // ACT DOMAIN-CONTAINING PROTEIN
AT3G04120	0.309557	9.19981e-09	0.342033	2.03549e-10	0.156689	0.00656709	0.908054	3.57943e-41	0.942259	9.07567e-44	0.77918	2.18457e-30	GAPC1	(1 of 2) PTHR10836:SF53 - GLYCERALDEHYDE-3-PHOSPHATE DEHYDROGENASE GAPC2, CYTOSOLIC
AT5G50920	-0.272838	9.21175e-09	-0.309557	5.84947e-11	-0.42847	1.6896e-20	-0.652274	3.17162e-38	-0.300275	9.19755e-09	-0.450311	1.33665e-18	CLPC1	(1 of 3) K03696 - ATP-dependent Clp protease ATP-binding subunit ClpC (clpC)
AT2G41090	-1.03544	9.38448e-09					-2.2233	1.75862e-19	-2.16383	1.27693e-16	-1.6625	1.91137e-10		(1 of 8) K02183 - calmodulin (CALM)
AT5G21940	-0.713508	9.51664e-09					-0.753216	1.93371e-24
AT5G58660	-0.55829	1.02936e-08	-0.564312	7.19626e-10	-0.635223	6.98576e-11	-1.33138	1.14235e-24	-0.801695	1.97882e-10	-0.959543	1.22494e-13		(1 of 2) PTHR10209//PTHR10209:SF206 - OXIDOREDUCTASE, 2OG-FE II OXYGENASE FAMILY PROTEIN // GIBBERELLIN OXIDASE-LIKE PROTEIN-RELATED
AT1G68690	0.688576	1.06263e-08	0.612136	3.02785e-07	0.324154	0.00985441	0.540438	0.024078	0.81862	0.000388547				(1 of 6) PTHR27001//PTHR27001:SF36 - FAMILY NOT NAMED // PROLINE-RICH RECEPTOR-LIKE PROTEIN KINASE PERK12-RELATED
AT5G65660	0.444408	1.06263e-08	0.813598	4.17886e-29	0.610973	9.81613e-17	1.48596	3.45251e-110	2.03496	5.06081e-209	1.67351	2.75032e-145		hydroxyproline-rich glycoprotein family protein
AT3G18000	-0.899042	1.06423e-08	-0.966568	5.95155e-12	-0.845989	6.4725e-10	-0.355679	0.00204721	-0.867063	3.53839e-21	-0.71919	1.37667e-16	XPL1	(1 of 3) K05929 - phosphoethanolamine N-methyltransferase (E2.1.1.103, NMT)
AT3G11580	-1.11433	1.06905e-08	-0.793766	4.91526e-05	-1.05234	2.53697e-07	-1.34591	2.43504e-10	-1.27964	1.1149e-08	-0.916731	2.5856e-05		(1 of 2) PTHR31140//PTHR31140:SF2 - FAMILY NOT NAMED // B3 DOMAIN-CONTAINING TRANSCRIPTION FACTOR VAL3
AT5G28740	0.276758	1.07196e-08	0.322844	6.35654e-12	0.407451	5.82385e-19	0.650136	4.56054e-31	0.618093	1.04957e-27	0.543198	2.78258e-22		(1 of 1) K12867 - pre-mRNA-splicing factor SYF1 (SYF1, XAB2)
AT1G49405	1.47613	1.08768e-08												(1 of 39) PF04535 - Domain of unknown function (DUF588) (DUF588)
AT5G57960	-0.353327	1.10395e-08			-0.339057	4.57743e-07	-0.564871	9.70097e-22	-0.363013	5.79227e-08	-0.678122	4.83638e-24		(1 of 1) K03665 - GTP-binding protein HflX (hflX)
AT4G02770	-0.299781	1.10395e-08	-0.248692	4.08036e-06	-0.293053	2.41382e-08	-1.12848	1.52894e-132	-0.640486	5.41593e-42	-0.983853	3.49714e-99	PSAD-1	(1 of 2) K02692 - photosystem I subunit II (psaD)
AT3G13530	0.373096	1.11469e-08	0.434065	3.29071e-12	0.368627	3.03856e-09	0.633218	1.66978e-26	0.841587	2.62282e-47	0.699298	3.33599e-34	MAPKKK7	(1 of 2) PTHR24361//PTHR24361:SF326 - MITOGEN-ACTIVATED KINASE KINASE KINASE // SUBFAMILY NOT NAMED
AT3G52460	-1.22466	1.12887e-08	-0.703926	0.000470025	-0.530996	0.0126187	-0.965105	9.25175e-06			-0.810693	0.00013615		(1 of 1) PTHR31852//PTHR31852:SF28 - FAMILY NOT NAMED // HYDROXYPROLINE-RICH GLYCOPROTEIN FAMILY PROTEIN
AT3G52430	-0.49112	1.13698e-08	-0.331973	0.000335476	-0.389637	1.79954e-05	-0.509713	1.30068e-08	-0.426735	9.25731e-06	-0.452474	2.03555e-06	PAD4	(1 of 1) PTHR21493:SF132 - PHYTOALEXIN DEFICIENT 4
AT5G13760	-0.64482	1.14664e-08	-0.584334	2.16104e-08	-0.57597	1.22196e-08					-0.274325	0.00189571		(1 of 1) PTHR12385//PTHR12385:SF4 - CTL TRANSPORTER // PROTEIN PNS1
AT3G50840	-1.33263	1.14952e-08	-1.17215	4.39407e-09	-1.6452	3.01997e-20	-1.09471	4.65646e-07			-0.423281	0.0199683		(1 of 24) PF00651//PF03000 - BTB/POZ domain (BTB) // NPH3 family (NPH3)
AT1G64440	0.69006	1.15768e-08	0.295763	0.0314707	0.421272	0.000956382			-0.380796	0.000497129	-0.29647	0.00736945	1	(1 of 1) PTHR10366//PTHR10366:SF394 - NAD DEPENDENT EPIMERASE/DEHYDRATASE // UDP-GLUCOSE 4-EPIMERASE 4
AT1G44000	-0.350575	1.16683e-08			-0.208971	0.00114213	-0.494452	5.57946e-19	-0.36164	1.04499e-09	-0.420809	2.4723e-13		(1 of 1) PTHR31750:SF2 - PROTEIN STAY-GREEN LIKE, CHLOROPLASTIC
AT1G64561	1.53221	1.17243e-08	1.26139	8.08713e-06	1.56969	9.93993e-11	1.18113	2.54958e-05	1.40515	6.69095e-07	1.69393	7.1419e-13
AT1G09900	-0.520896	1.19026e-08	-0.266522	0.0108147			-0.639259	2.19819e-16						(1 of 18) PF12854//PF13041 - PPR repeat (PPR_1) // PPR repeat family (PPR_2)
AT5G41790	-0.29522	1.19026e-08	-0.11973	0.038468	-0.189429	0.000342416	-0.663231	3.37328e-27	-0.168014	0.0125211	-0.65837	6.42559e-27	CIP1	(1 of 1) PTHR13140:SF433 - COP1-INTERACTIVE PROTEIN 1
AT1G54820	-0.981309	1.21523e-08	-0.669749	8.11122e-05	-0.979208	3.2297e-09	-1.39603	1.01352e-11	-1.27906	7.5351e-11	-1.1552	1.49868e-09		(1 of 1) PTHR27001//PTHR27001:SF92 - FAMILY NOT NAMED // PROTEIN KINASE DOMAIN-CONTAINING PROTEIN
AT2G29980	-0.566993	1.21523e-08	-0.553575	3.84483e-09	-0.566183	7.27426e-10	-0.423678	2.87193e-05	-0.918623	8.83894e-23	-0.43258	3.9273e-06	FAD3	(1 of 3) K10257 - omega-3 fatty acid desaturase (delta-15 desaturase) (FAD8, desB)
AT2G44760	-0.480838	1.22446e-08	-0.512499	1.71126e-09	-0.383006	9.35873e-06	-1.23457	2.19318e-59	-0.910161	4.56978e-30	-1.0909	4.1843e-44		Domain of unknown function (DUF3598)
AT2G47800	-0.450986	1.25211e-08	-0.290258	0.000933642	-0.494332	4.87022e-08					0.466247	1.76532e-08		(1 of 2) PTHR24223//PTHR24223:SF246 - FAMILY NOT NAMED // ABC TRANSPORTER C FAMILY MEMBER 14-RELATED
AT5G59090	-0.587302	1.26678e-08	-0.297437	0.00448242	-0.212068	0.0477491	-0.371597	8.70951e-06	-0.711262	3.59789e-20	-0.541831	8.28713e-13	SBT4.12	(1 of 11) PTHR10795:SF399 - CUCUMISIN-LIKE-RELATED
AT4G36390	-0.286255	1.27719e-08	-0.275463	1.95749e-07	-0.317615	6.83202e-08	-0.898733	4.7417e-43	-0.527636	1.95488e-14	-0.544445	1.48727e-13		(1 of 1) 2.8.4.3 - tRNA-2-methylthio-N(6)-dimethylallyladenosine synthase / tRNA-i6A37 methylthiotransferase
AT1G08380	-0.308407	1.29253e-08	-0.172804	0.00314464	-0.221171	7.40808e-05	-1.12005	2.77183e-69	-0.76078	8.41659e-32	-0.777193	1.13272e-33	PSAO	(1 of 1) K14332 - photosystem I subunit PsaO (psaO)
AT5G64840	-0.324459	1.29696e-08	-0.348974	1.01137e-09	-0.62317	1.18095e-29	-0.31149	1.43498e-10	-0.129695	0.0143585	-0.13242	0.0108619		(1 of 2) PTHR19211:SF48 - ABC TRANSPORTER F FAMILY MEMBER 2-RELATED
AT3G62630	-0.703185	1.3243e-08	-0.413836	4.12544e-05	-0.663781	6.87786e-13			-0.234764	0.037959	-0.539863	7.7912e-08		(1 of 7) PF07816 - Protein of unknown function (DUF1645) (DUF1645)
AT3G08700	2.48108	1.32894e-08			1.38665	0.00305591							UBC12	(1 of 12) K06689 - ubiquitin-conjugating enzyme E2 D/E (UBE2D_E, UBC4, UBC5)
AT5G39830	-0.369786	1.39255e-08	-0.347623	1.2509e-06	-0.318515	9.27436e-06	-0.753694	7.98474e-35	-0.571418	3.74365e-16	-0.446643	1.39668e-10	DEG8	(1 of 1) PTHR22939//PTHR22939:SF99 - SERINE PROTEASE FAMILY S1C HTRA-RELATED // PROTEASE DO-LIKE 8, CHLOROPLASTIC
AT1G61290	5.67706	1.39464e-08			5.91044	1.85139e-05							124	(1 of 3) PTHR19957:SF80 - SYNTAXIN-123-RELATED
AT4G04640	-0.271311	1.41418e-08	-0.304669	1.9211e-10	-0.300323	2.75032e-10	-1.14814	2.36981e-156	-0.813483	9.70839e-77	-1.09462	8.7393e-139	ATPC1	(1 of 2) K02115 - F-type H+-transporting ATPase subunit gamma (ATPF1G, atpG)
AT1G64460	0.654566	1.42656e-08	0.491416	1.98886e-05	0.409061	0.000301784								(1 of 2) PTHR10666:SF134 - PHOSPHATIDYLINOSITOL 4-KINASE GAMMA 2
AT2G09990	0.350987	1.43395e-08	0.40042	2.71378e-11	0.492784	1.96373e-17	0.676711	7.37903e-26	0.42373	9.32495e-11	0.524318	1.52888e-16		(1 of 3) K02960 - small subunit ribosomal protein S16e (RP-S16e, RPS16)
AT3G54230	-0.309482	1.44237e-08	-0.288052	1.26735e-07	-0.234531	1.19947e-05	-0.16907	0.00353565	-0.265321	3.40518e-06	-0.195959	0.000428488	SUA	(1 of 1) K13094 - RNA-binding protein 5/10 (RBM5_10)
AT3G27170	-0.485281	1.47658e-08			-0.240885	0.0067569	0.244448	0.00304663	0.586262	4.06915e-14	-0.21884	0.00778836	CLC-B	(1 of 2) PTHR11689//PTHR11689:SF67 - CHLORIDE CHANNEL // CHLORIDE CHANNEL PROTEIN CLC-A-RELATED
AT4G36490	4.53941	1.48206e-08	6.42894	2.7234e-06	5.03581	2.81378e-05					3.8839	0.005341	SFH12	(1 of 1) PTHR23324//PTHR23324:SF55 - SEC14 RELATED PROTEIN // PHOSPHATIDYLINOSITOL/PHOSPHATIDYLCHOLINE TRANSFER PROTEIN SFH10-RELATED
AT3G16140	-0.284434	1.4868e-08	-0.291952	1.28597e-08	-0.276648	5.51644e-08	-0.966755	6.7271e-82	-0.652766	3.51991e-35	-0.737237	6.63529e-46	PSAH-1	(1 of 2) K02695 - photosystem I subunit VI (psaH)
AT1G78490	-1.03198	1.48714e-08	-0.458265	0.0135787	-0.76187	4.59361e-08	-1.30277	1.20996e-12	-0.794052	4.04856e-05	-1.48185	1.5858e-22	CYP708A3	(1 of 11) PTHR24286//PTHR24286:SF37 - FAMILY NOT NAMED // CYTOCHROME P450 708A2-RELATED
AT4G22970	0.966431	1.48747e-08			0.514026	0.00397174	0.909166	1.76015e-09	0.411659	0.0105133	0.774251	3.2778e-07	ESP	(1 of 1) K02365 - separase (ESP1)
AT1G01500	-0.571383	1.52045e-08	-0.475436	6.42551e-06	-0.29377	0.00757439								(1 of 1) PTHR10996//PTHR10996:SF166 - 2-HYDROXYACID DEHYDROGENASE-RELATED // SUBFAMILY NOT NAMED
AT2G20920	-0.381266	1.55464e-08	-0.477005	3.45698e-12	-0.838217	7.25865e-36	-0.650548	3.2102e-28	-0.413071	7.79303e-11	-0.651397	6.93791e-26		(1 of 4) PF11833 - Protein of unknown function (DUF3353) (DUF3353)
AT3G44300	1.36808	1.55673e-08	1.3637	2.08545e-08	1.03328	2.94247e-05	0.704111	9.24867e-10	1.0477	8.00011e-20	0.949879	3.50036e-17	NIT2	(1 of 3) K01501 - nitrilase (E3.5.5.1)
AT4G12040	0.351152	1.62479e-08	0.259228	2.55831e-05			0.431068	3.58577e-10	0.320324	4.56857e-06	0.334478	5.39318e-07		(1 of 3) PTHR10634//PTHR10634:SF38 - AN1-TYPE ZINC FINGER PROTEIN // ZINC FINGER A20 AND AN1 DOMAIN-CONTAINING STRESS-ASSOCIATED PROTEIN 1-RELATED
AT1G22070	-0.467918	1.62673e-08	-0.467384	1.34598e-08	-0.647271	2.10188e-16	-0.943645	2.59423e-20	-0.75151	2.30158e-13	-1.15352	2.4032e-31	TGA3	(1 of 2) PTHR22952//PTHR22952:SF203 - CAMP-RESPONSE ELEMENT BINDING PROTEIN-RELATED // TRANSCRIPTION FACTOR TGA3-RELATED
AT3G29185	-0.421526	1.65177e-08	-0.329365	4.03621e-05			-1.02441	1.49564e-30	-0.688333	3.78104e-13	-0.467131	7.60494e-07		(1 of 1) PF12204 - Domain of unknown function (DUF3598) (DUF3598)
AT1G06690	-0.369414	1.66252e-08	-0.350636	2.37052e-07	-0.4565	4.93792e-12	-0.860058	1.02343e-38	-0.700506	9.57624e-24	-0.824138	5.28281e-33		(1 of 1) PTHR11732//PTHR11732:SF213 - ALDO/KETO REDUCTASE // SUBFAMILY NOT NAMED
AT4G36670	-0.413912	1.70501e-08	-0.319144	2.14718e-05	-0.283779	0.000164239	-0.888722	8.51658e-38			-0.856278	1.85238e-35		(1 of 2) PTHR23500:SF154 - POLYOL TRANSPORTER 3-RELATED
AT3G61590	0.684046	1.70631e-08	0.343853	0.0082929	0.416289	0.000825467	0.867747	1.60464e-15	0.769567	9.85872e-13	0.723353	1.18445e-11	HWS	(1 of 1) PTHR10706//PTHR10706:SF127 - F-BOX FAMILY PROTEIN // SUBFAMILY NOT NAMED
AT5G48780	0.987926	1.73013e-08	1.0266	1.95733e-09	1.11401	7.06008e-12	0.898395	2.16808e-06	0.778974	2.1415e-05	0.83226	1.42738e-06		(1 of 21) PTHR11017:SF169 - DISEASE RESISTANCE PROTEIN-RELATED
AT4G12770	0.337839	1.74875e-08	0.340188	3.42004e-09	0.290404	4.25984e-07	0.566564	5.72375e-19	0.534141	4.38973e-17	0.488445	3.05171e-15		(1 of 7) PTHR23172 - AUXILIN/CYCLIN G-ASSOCIATED KINASE-RELATED
AT5G14070	2.41886	1.78481e-08	2.30049	6.40508e-13	1.9873	1.7917e-12	1.09231	0.0129229			1.21115	6.28733e-05	ROXY2	(1 of 2) PTHR10168:SF62 - GLUTAREDOXIN-C7-RELATED
AT1G02660	-0.919412	1.84779e-08	-0.792906	1.4111e-06	-0.816322	5.74856e-07	-1.71754	1.60635e-75	-0.891339	2.18791e-22	-0.4793	1.29098e-07		(1 of 2) PTHR21493//PTHR21493:SF117 - CGI-141-RELATED/LIPASE CONTAINING PROTEIN // ALPHA/BETA-HYDROLASES SUPERFAMILY PROTEIN
AT2G02870	0.371133	1.89011e-08	0.304972	4.35871e-06	0.16801	0.0165209	0.523543	8.37017e-14	0.4964	1.59589e-12	0.556883	4.46458e-16		(1 of 3) PTHR24413//PTHR24413:SF138 - FAMILY NOT NAMED // F-BOX/KELCH-REPEAT PROTEIN SKIP11
AT3G26210	-0.417537	1.89372e-08	-0.609	4.46263e-17	-1.03008	7.62754e-48	-1.43801	1.09866e-40	-0.83885	3.72373e-14	-1.2095	4.0928e-29	CYP71B23	(1 of 16) PTHR24298//PTHR24298:SF144 - FAMILY NOT NAMED // BIFUNCTIONAL DIHYDROCAMALEXATE SYNTHASE/CAMALEXIN SYNTHASE-RELATED
AT5G64330	-0.435331	1.92522e-08	-0.239109	0.000420025	-0.149535	0.0297225	-0.842567	3.15636e-24	-0.577455	3.39863e-15	-0.486804	2.46659e-12	NPH3	(1 of 1) PTHR32370:SF6 - ROOT PHOTOTROPISM PROTEIN 3
AT1G24170	0.568759	1.93444e-08	0.485751	4.5764e-07	0.250618	0.013942	0.527003	3.4106e-09	0.687379	1.44722e-16	0.443571	1.14532e-07	LGT9	(1 of 2) PTHR13778//PTHR13778:SF7 - GLYCOSYLTRANSFERASE 8 DOMAIN-CONTAINING PROTEIN // GALACTURONOSYLTRANSFERASE-LIKE 8-RELATED
AT5G24610	0.421345	1.96271e-08			0.185012	0.0190314	0.317689	1.51095e-05			0.158165	0.0311802
AT1G66900	-0.609215	1.99621e-08	-0.48069	5.26557e-06	-0.482371	3.26145e-06	-0.49708	1.96681e-06	-0.395425	0.000313885	-0.488968	1.97349e-06		(1 of 2) PTHR12277:SF83 - ALPHA/BETA-HYDROLASES SUPERFAMILY PROTEIN
AT5G39610	-1.05931	2.00031e-08	-0.772008	6.61528e-05	-1.42018	9.89324e-15					-0.492554	3.42879e-07	NAC6	(1 of 4) PTHR31744:SF7 - NAC DOMAIN-CONTAINING PROTEIN 100-RELATED
AT3G02800	1.29652	2.0444e-08	0.764465	0.00212958	0.761236	0.00176728	0.613512	0.0163517						(1 of 2) PTHR31126//PTHR31126:SF19 - FAMILY NOT NAMED // ATYPICAL DUAL-SPECIFICITY PHOSPHATASE
AT3G56200	-0.454263	2.08921e-08			-0.273317	0.000546675	0.190126	0.0232841	0.228332	0.00464417	0.245673	0.00165997		(1 of 2) PTHR22950//PTHR22950:SF323 - AMINO ACID TRANSPORTER // SUBFAMILY NOT NAMED
AT2G04350	-0.319736	2.1157e-08	-0.253418	1.50219e-05	-0.340679	1.00513e-09	-0.708301	9.17393e-31	-0.676082	2.09765e-26	-0.78768	5.29775e-37	LACS8	(1 of 1) PTHR24096//PTHR24096:SF219 - FAMILY NOT NAMED // LONG CHAIN ACYL-COA SYNTHETASE 8
AT3G47250	-0.280397	2.13139e-08	-0.202455	0.000115613	-0.314865	3.02051e-10	-0.51315	6.01044e-16	-0.41972	1.52365e-10	-0.57544	3.72215e-19		(1 of 8) PTHR31549//PTHR31549:SF3 - FAMILY NOT NAMED // EMB|CAB72473.1
AT1G21000	-0.438825	2.1346e-08	-0.325153	5.68672e-05	-0.72609	1.18951e-21	-0.291576	6.50422e-07			0.340478	2.66588e-09		(1 of 3) PTHR31065//PTHR31065:SF12 - FAMILY NOT NAMED // PLATZ TRANSCRIPTION FACTOR FAMILY PROTEIN
AT4G39260	-0.359339	2.1397e-08	-0.531038	1.14795e-17	-0.255495	8.015e-05	-0.611247	2.80789e-24	-0.680658	1.39614e-29	-0.859987	4.97544e-48	CCR1	(1 of 234) PF00076 - RNA recognition motif. (a.k.a. RRM, RBD, or RNP domain) (RRM_1)
AT5G08770	0.838392	2.14554e-08	0.300831	0.0431099	0.456305	0.000349892					0.580692	4.78591e-05
AT5G15350	0.34803	2.15472e-08	0.496273	3.97019e-18	0.461645	4.34495e-16	0.53946	4.89751e-19	0.411675	3.53492e-12	0.134674	0.0337305	ENODL17	(1 of 2) PTHR33021//PTHR33021:SF63 - FAMILY NOT NAMED // LAMIN-LIKE PROTEIN
AT3G09160	-0.828176	2.16411e-08	-0.637246	3.14615e-05	-0.897196	1.88101e-09	-1.38491	9.29505e-17	-1.10831	1.2724e-10	-2.15821	6.64204e-32		(1 of 234) PF00076 - RNA recognition motif. (a.k.a. RRM, RBD, or RNP domain) (RRM_1)
AT2G30150	-0.571514	2.25431e-08	-0.641452	1.73898e-09	-0.433551	4.0528e-05	-0.657761	6.24464e-13	-0.31481	0.00253455				(1 of 1) PTHR11926:SF288 - UDP-GLYCOSYLTRANSFERASE 87A1
AT2G27590	-0.570598	2.26317e-08	-0.520424	4.82234e-07	-0.436527	4.42571e-05	-1.28499	7.27174e-31	-0.607693	1.52876e-07	-0.842084	5.75135e-14		(1 of 1) PTHR37211:SF1 - EXPRESSED PROTEIN
AT1G63530	1.02326	2.26349e-08	1.08598	2.41815e-10	0.682474	0.00011655			0.809596	0.000321551				(1 of 2) PTHR12347:SF9 - HYDROXYPROLINE-RICH GLYCOPROTEIN FAMILY PROTEIN
AT1G10350	-0.714402	2.27561e-08			-0.496775	6.23332e-05	-0.749147	1.9409e-08	-0.516552	0.000124878	-0.588608	3.64859e-06		(1 of 3) PTHR24078//PTHR24078:SF317 - DNAJ HOMOLOG SUBFAMILY C MEMBER // DNAJ HEAT SHOCK PROTEIN-RELATED
AT4G17370	-0.46573	2.30754e-08	-0.549565	7.79291e-10	-0.609709	3.11471e-12	-0.665946	1.53782e-19	-0.768686	1.66439e-19	-0.686662	3.36958e-17		(1 of 1) PTHR22604//PTHR22604:SF123 - OXIDOREDUCTASES // BCDNA.GH03377
AT4G18197	0.679002	2.34495e-08			-0.799185	2.61607e-11	-0.579043	4.82717e-05			-1.18191	1.83681e-19	PUP7	(1 of 6) PTHR31376//PTHR31376:SF17 - FAMILY NOT NAMED // PURINE PERMEASE 10-RELATED
AT5G64340	-0.313146	2.34584e-08	-0.251043	4.7481e-06	-0.254735	2.16195e-06	-0.355596	3.84703e-12	-0.309372	1.05151e-09	-0.34092	3.12574e-12	SAC51	(1 of 2) PTHR36066:SF2 - TRANSCRIPTION FACTOR SAC51-RELATED
AT2G20890	-0.220937	2.3862e-08	-0.254117	1.97523e-10	-0.22768	1.32839e-08	-0.946936	4.04035e-90	-0.674129	5.99234e-44	-0.674209	1.88068e-44	PSB29	(1 of 1) PTHR34793:SF1 - PROTEIN THYLAKOID FORMATION 1, CHLOROPLASTIC
AT3G63520	-0.25603	2.41616e-08	-0.206717	1.27822e-05	-0.336249	8.85029e-14	-0.788693	3.68692e-94	-0.585713	1.86807e-50	-0.693964	1.88716e-71	CCD1	(1 of 1) K11159 - carotenoid cleavage dioxygenase (K11159)
AT1G65486	-0.782572	2.42118e-08					-2.39248	4.2476e-11	-1.6506	2.2018e-05	-2.90936	1.08002e-14
AT5G54980	-0.730498	2.46567e-08	-0.784131	6.09318e-10	-0.587131	7.14536e-06								(1 of 1) PTHR11615//PTHR11615:SF143 - NITRATE, FROMATE, IRON DEHYDROGENASE // SUBFAMILY NOT NAMED
AT5G51150	-0.464778	2.48379e-08	-0.263452	0.00231449	-0.236688	0.0046323	-0.797275	1.16405e-18	-0.413212	8.8659e-06	-0.37754	2.36268e-05		(1 of 1) PTHR12459:SF7 - GB|AAD46013.1
AT1G32470	-0.280166	2.49003e-08	-0.220801	2.80649e-05	-0.18431	0.000500676	-1.25126	2.28511e-73	-0.917786	2.27834e-38	-0.623573	1.11372e-18		(1 of 3) K02437 - glycine cleavage system H protein (gcvH, GCSH)
AT5G24165	-0.495137	2.51042e-08	-0.348845	0.000162194	-0.515395	4.08822e-09	-1.12977	6.85922e-36	-0.566079	2.01421e-09	-0.528962	1.08378e-08
AT5G47220	-1.27815	2.51262e-08			-0.675119	0.00656027					-0.800787	0.00365122	ERF2	(1 of 1) K14517 - ethylene-responsive transcription factor 2 (ERF2)
AT3G59030	7.4702	2.55259e-08	4.96708	0.0006925	6.95651	2.61707e-07							TT12	(1 of 1) PTHR11206//PTHR11206:SF85 - MULTIDRUG RESISTANCE PROTEIN // PROTEIN TRANSPARENT TESTA 12
AT4G17695	-0.569345	2.59408e-08			-0.251937	0.0478153			-0.343236	0.00678699	-0.624679	3.34194e-07	KAN3	(1 of 2) PTHR31496//PTHR31496:SF10 - FAMILY NOT NAMED // TRANSCRIPTION FACTOR KAN2-RELATED
AT1G65220	0.293346	2.59969e-08	0.322779	7.59601e-10	0.29531	1.4199e-08	0.533664	1.90038e-36	0.468858	7.02949e-27	0.602819	8.46155e-47		(1 of 2) PTHR14208 - BASIC LEUCINE ZIPPER AND W2 DOMAIN-CONTAINING PROTEIN
AT5G58300	0.496958	2.67018e-08							-0.238812	0.0186781				(1 of 37) PF00069//PF08263//PF13855 - Protein kinase domain (Pkinase) // Leucine rich repeat N-terminal domain (LRRNT_2) // Leucine rich repeat (LRR_8)
AT5G10900	0.911692	2.68717e-08	0.598823	0.000501688	0.424461	0.0145555	0.959151	1.18775e-09	0.64254	0.000114559	0.567363	0.000552316		(1 of 3) K04460 - serine/threonine-protein phosphatase 5 (PPP5C)
AT3G46030	0.394809	2.7104e-08	0.268717	0.000154379	0.508109	8.20488e-15							HTB11	(1 of 11) K11252 - histone H2B (H2B)
AT3G55330	-0.307109	2.7104e-08	-0.316826	3.36953e-08	-0.308862	6.02902e-08	-0.901299	4.36452e-55	-0.886084	4.28665e-47	-0.758173	3.95657e-36	PPL1	(1 of 1) PTHR31407:SF4 - PSBP-LIKE PROTEIN 1, CHLOROPLASTIC
AT2G43020	0.536388	2.72987e-08	0.27202	0.00689324			0.677079	4.78408e-14	0.387372	2.75133e-05	0.286024	0.00118363	PAO2	(1 of 3) K17839 - polyamine oxidase (PAO4, PAO3, PAO2)
AT4G37270	-0.290827	2.73848e-08	-0.240389	7.97567e-06	-0.226549	2.19347e-05	-0.472823	8.07863e-21	-0.294431	3.74828e-08	-0.506411	1.04807e-22	HMA1	(1 of 1) PTHR24093//PTHR24093:SF272 - FAMILY NOT NAMED // CADMIUM/ZINC-TRANSPORTING ATPASE HMA1, CHLOROPLASTIC-RELATED
AT3G57540	-0.999367	2.75937e-08	-0.975073	1.04029e-07	-1.20178	1.75275e-10	-1.0143	2.0776e-06	-0.963314	2.64739e-05	-1.18207	3.37707e-08		(1 of 17) PF03763 - Remorin, C-terminal region (Remorin_C)
AT2G27830	-0.552506	2.79288e-08	-0.247089	0.02207	-0.803137	9.33941e-17	-0.547657	1.0201e-09			0.362914	3.91479e-05		(1 of 1) PTHR33270:SF3 - EXPRESSED PROTEIN
AT2G43400	0.387436	2.83311e-08	0.21782	0.00324738	0.315707	5.09346e-06			0.239536	0.00017057	0.471478	8.25054e-16	ETFQO	(1 of 1) 1.5.5.1 - Electron-transferring-flavoprotein dehydrogenase / ETF-ubiquinone oxidoreductase
AT5G35840	-0.394439	2.84327e-08	-0.359301	5.50257e-07	-0.420875	1.75199e-09	-1.05281	1.90684e-60	-0.695494	1.10279e-26	-0.784929	3.3658e-35	PHYC	(1 of 1) PTHR24423:SF493 - PHYTOCHROME C
AT5G47010	0.268866	2.8607e-08	0.274517	1.02954e-08	0.22799	1.78432e-06	0.269818	4.96453e-12	0.32153	2.55296e-16	0.333629	1.52238e-18	LBA1	(1 of 1) PTHR10887:SF378 - REGULATOR OF NONSENSE TRANSCRIPTS 1 HOMOLOG
AT3G53620	0.720962	2.91506e-08	0.413505	0.00126603	0.476169	0.000141298					0.525564	1.48075e-05	PPa4	(1 of 2) PTHR10286//PTHR10286:SF13 - INORGANIC PYROPHOSPHATASE // INORGANIC PYROPHOSPHATASE-LIKE PROTEIN
AT1G74330	0.579042	2.94408e-08	0.247978	0.0319195	0.333997	0.00245741			0.368005	0.00105143				(1 of 2) PTHR24056:SF228 - CYCLIN-DEPENDENT KINASE-LIKE PROTEIN-RELATED
AT1G74380	0.482356	2.95942e-08	0.437582	1.38209e-07	0.41331	4.93599e-07	0.354139	1.38115e-05	0.331831	1.74446e-05	0.183524	0.0203953	XXT5	(1 of 4) K08238 - xyloglucan 6-xylosyltransferase [EC:2.4.2.39] Xyl a1-6 Glc (XXT)
AT3G51150	-0.428281	2.95942e-08	-0.358301	4.02903e-06	-0.41461	5.63414e-08	-0.526348	2.04195e-11	-0.660188	5.32158e-16	-0.921763	1.74085e-29		(1 of 3) PTHR24115//PTHR24115:SF496 - FAMILY NOT NAMED // ATP BINDING MICROTUBULE MOTOR FAMILY PROTEIN
AT5G51260	0.778453	2.98417e-08	0.689326	5.69791e-07	0.316296	0.0334129	1.04432	1.73389e-16	0.830222	5.4765e-10	0.996862	1.31121e-15		(1 of 4) PTHR31284//PTHR31284:SF7 - FAMILY NOT NAMED // ACID PHOSPHATASE-RELATED
AT4G32670	0.546755	2.99383e-08	0.494509	1.55265e-06	0.672139	3.60785e-11	0.796749	6.3516e-17	0.454705	1.08671e-05	0.919925	5.89009e-21		(1 of 2) K10661 - E3 ubiquitin-protein ligase MARCH6 (MARCH6, DOA10)
AT3G46930	0.691094	2.99541e-08	0.77508	1.16684e-09	0.685037	1.84196e-07	0.871649	1.58908e-11	0.834505	3.24128e-10	0.615127	2.96394e-06		(1 of 2) PTHR23257//PTHR23257:SF81 - SERINE-THREONINE PROTEIN KINASE // SUBFAMILY NOT NAMED
AT5G05660	0.451003	3.03066e-08	0.327725	4.89342e-05	0.395435	3.30899e-07	0.324582	2.29922e-05			0.149442	0.047016		(1 of 1) K15683 - NF-X1-type zinc finger protein NFXL1 (NFXL1, OZFP)
AT2G26340	-0.340106	3.08887e-08	-0.258066	7.15434e-05	-0.391757	2.21362e-10	-0.947065	3.30709e-43	-0.770389	2.79713e-26	-0.708635	1.5213e-23
AT1G42990	0.412741	3.10537e-08	0.314521	5.39568e-05			0.275791	0.007232	0.943571	7.78519e-23	0.455682	2.48985e-06	BZIP60	(1 of 1) PTHR22952//PTHR22952:SF117 - CAMP-RESPONSE ELEMENT BINDING PROTEIN-RELATED // BZIP TRANSCRIPTION FACTOR 60
AT1G79270	-0.32764	3.17882e-08	-0.135738	0.0408504	-0.311627	1.21713e-07	0.791236	5.05855e-47	0.650214	3.29597e-31	0.696382	4.79374e-36	ECT8	(1 of 1) PTHR12357//PTHR12357:SF15 - YTH YT521-B HOMOLOGY DOMAIN-CONTAINING // METHYLATED RNA-BINDING PROTEIN 1
AT4G33440	0.580989	3.20451e-08	0.350852	0.00203126	0.284179	0.0139335	0.377653	0.0003172			0.401367	0.00011401		(1 of 1) PTHR31339:SF4 - PECTIN LYASE-LIKE SUPERFAMILY PROTEIN
AT5G60410	0.250156	3.24498e-08	0.28299	2.3154e-10	0.224207	6.07075e-07	0.313498	1.2888e-09	0.407071	3.10526e-15	0.322361	3.01694e-10	SIZ1	(1 of 1) PTHR10782//PTHR10782:SF34 - ZINC FINGER MIZ DOMAIN-CONTAINING PROTEIN // E3 SUMO-PROTEIN LIGASE SIZ1
AT2G34490	-1.80784	3.25912e-08	-0.618618	0.00645961	-0.688105	0.00110581	-1.2349	5.64636e-06	-1.09363	4.55954e-08	-0.896603	2.51425e-06	CYP710A2	(1 of 4) K09832 - cytochrome P450, family 710, subfamily A (CYP710A)
AT1G28570	-0.563567	3.27262e-08	-0.382764	6.08735e-05	-0.363132	0.000105511	-1.00586	1.26413e-31	-1.14702	2.57475e-48	-1.27769	1.67208e-64		(1 of 14) 3.1.1.49 - Sinapine esterase
AT3G04450	-0.906534	3.35203e-08	-0.562747	0.00225635	-0.456672	0.0135956	-1.18663	6.86827e-10	-0.758081	0.000216161	-0.421291	0.0453846		(1 of 3) PTHR31314//PTHR31314:SF12 - FAMILY NOT NAMED // MYB FAMILY TRANSCRIPTION FACTOR-RELATED
AT5G19220	-0.361819	3.49014e-08	-0.275357	7.31729e-05	-0.265434	0.000109754	-1.32715	7.95612e-138	-0.95235	5.60375e-62	-1.01106	2.51849e-74	APL1	(1 of 1) PTHR22572//PTHR22572:SF119 - SUGAR-1-PHOSPHATE GUANYL TRANSFERASE // GLUCOSE-1-PHOSPHATE ADENYLYLTRANSFERASE LARGE SUBUNIT 1, CHLOROPLASTIC
AT1G28610	-0.630294	3.55138e-08	-0.545375	1.1139e-06	-0.7257	2.15074e-11	0.686161	1.4758e-15	0.509481	1.21811e-08	0.199683	0.0353781		(1 of 14) 3.1.1.49 - Sinapine esterase
AT3G20080	-0.459159	3.56425e-08	-0.432863	1.83284e-08	-0.374988	7.45459e-07	-0.574885	7.47416e-09	-0.54014	1.69388e-08	-0.692091	6.7484e-14	CYP705A15	(1 of 25) PTHR24298//PTHR24298:SF59 - FAMILY NOT NAMED // CYTOCHROME P450-RELATED
AT4G15000	0.260193	3.58218e-08	0.255205	4.786e-08	0.296106	7.18464e-11	0.410798	1.73192e-12	0.283494	2.33687e-06	0.363226	4.96347e-10		(1 of 3) K02901 - large subunit ribosomal protein L27e (RP-L27e, RPL27)
AT2G29300	-0.791102	3.61667e-08	-1.31205	9.90232e-21	-1.08592	1.37725e-15	-2.01516	9.81656e-23	-2.56151	3.5725e-31	-2.23947	5.64141e-32		(1 of 7) PTHR24322:SF623 - NAD(P)-BINDING ROSSMANN-FOLD SUPERFAMILY PROTEIN-RELATED
AT1G74790	-0.306739	3.64008e-08	-0.281138	5.64294e-07	-0.492549	2.97476e-19	0.31677	0.0373018	0.48989	0.000867421				(1 of 2) 1.1.5.2//1.1.99.35 - Quinoprotein glucose dehydrogenase (PQQ, quinone) / Quinoprotein D-glucose dehydrogenase // Soluble quinoprotein glucose dehydrogenase / Soluble glucose dehydrogenase
AT4G05150	-0.348262	3.65906e-08	-0.365885	3.60563e-09	-0.457081	2.75936e-14	-0.213004	7.36516e-06	-0.168252	0.000481976	-0.257527	1.01901e-08		(1 of 38) PF00564 - PB1 domain (PB1)
AT5G67420	0.677136	3.66791e-08	0.9378	5.64388e-15	0.603295	1.0225e-06	0.803743	1.37623e-51	1.05641	2.38926e-87	1.26708	3.18673e-129	LBD37	(1 of 2) PTHR31304:SF6 - LOB DOMAIN-CONTAINING PROTEIN 37-RELATED
AT5G46780	-0.430649	3.668e-08	-0.475598	2.27359e-10	-0.624485	9.62581e-18					-0.273052	5.47789e-06		(1 of 32) PF05678 - VQ motif (VQ)
AT5G66420	-0.509677	3.73676e-08	-0.444878	8.55023e-08	-0.462034	6.26942e-09	-0.749347	8.31412e-13	-0.703143	1.26852e-12	-1.04106	3.25422e-28		(1 of 1) PF06792 - Uncharacterised protein family (UPF0261) (UPF0261)
AT3G11820	0.417321	3.75448e-08	0.407958	5.65437e-08	0.23467	0.00285904			0.218516	0.0142503			121	(1 of 2) PTHR19957:SF69 - SYNTAXIN-121-RELATED
AT4G23200	-0.661076	3.75568e-08			-0.506864	1.02664e-05	-0.92316	1.84786e-09	-1.3336	5.95682e-16	-2.52673	7.63857e-46	CRK12	(1 of 30) PF01657//PF07714 - Salt stress response/antifungal (Stress-antifung) // Protein tyrosine kinase (Pkinase_Tyr)
AT2G30860	-0.370091	3.76698e-08	-0.289894	3.16043e-05	-0.429906	9.73478e-11	-0.808825	6.95243e-12	-0.7668	1.45448e-10	-1.61179	8.08711e-44	GSTF9	(1 of 2) 1.11.1.9//2.5.1.18 - Glutathione peroxidase // Glutathione transferase / S-(hydroxyalkyl)glutathione lyase
AT2G27150	0.35651	3.79059e-08	0.229029	0.00100994			0.181041	0.0358749	0.607133	4.48134e-14	0.197012	0.0217518	AAO3	(1 of 1) 1.2.3.14 - Abscisic-aldehyde oxidase / AO-delta
AT4G06744	-0.417301	3.79059e-08	-0.368609	7.99155e-07	-0.581784	1.57545e-15	0.526491	1.8138e-10	0.556483	1.67145e-11	0.613674	4.883e-14		Leucine-rich repeat (LRR) family protein
AT5G14280	2.5937	3.80929e-08	1.89816	5.7895e-05	2.43857	2.17102e-07	1.28292	0.0332872			1.69268	0.00401805		(1 of 1) PF03798//PF04504 - TLC domain (TRAM_LAG1_CLN8) // Protein of unknown function, DUF573 (DUF573)
AT3G59530	1.38916	3.90178e-08			0.749207	0.00434694	0.744737	0.00552198	0.738384	0.00493691	0.686926	0.00462954	LAP3	(1 of 1) PTHR10426//PTHR10426:SF21 - STRICTOSIDINE SYNTHASE-RELATED // POLLEN DEVELOPMENT PROTEIN LAP3
AT5G63410	-0.477546	3.98143e-08	-0.196139	0.0491901	-0.325191	0.000373421	-0.766464	6.97304e-16			-0.592833	8.18791e-10		(1 of 9) PF00560//PF07714//PF08263 - Leucine Rich Repeat (LRR_1) // Protein tyrosine kinase (Pkinase_Tyr) // Leucine rich repeat N-terminal domain (LRRNT_2)
AT1G75690	-0.316114	4.01397e-08	-0.246361	4.39487e-05	-0.278837	2.0672e-06	-1.05891	4.94554e-73	-0.741608	1.55973e-33	-0.885517	3.11767e-48		(1 of 1) PTHR15852//PTHR15852:SF27 - FAMILY NOT NAMED // PROTEIN DISULFIDE-ISOMERASE LQY1
AT3G44690	0.911121	4.0183e-08	0.809904	2.15232e-07	0.929197	6.87185e-11	1.18259	4.76765e-13	0.897085	1.2839e-08	1.13969	1.32073e-16
AT1G12330	-0.700358	4.11371e-08	-0.592868	3.34376e-07	-0.712785	4.38833e-10			-0.649704	2.07693e-07	-0.495024	7.67684e-05		(1 of 1) PTHR31029:SF4 - F5O11.6
AT1G27600	0.432834	4.1369e-08	0.335062	1.29358e-05	0.274754	0.000325506	0.195187	0.0122349	0.29186	5.73807e-05	0.369854	5.56488e-08	IRX9-L	(1 of 1) PTHR10896//PTHR10896:SF20 - GALACTOSYLGALACTOSYLXYLOSYLPROTEIN 3-BETA-GLUCURONOSYLTRANSFERASE BETA-1,3-GLUCURONYLTRANSFERASE // GALACTOSYLGALACTOSYLXYLOSYLPROTEIN 3-BETA-GLUCURONOSYLTRANSFERASE I
AT1G78380	0.353881	4.1466e-08	0.621252	5.273e-23	0.229186	0.000734774	1.0239	2.73128e-66	1.36706	1.00329e-114	1.77793	6.63229e-195	GSTU19	(1 of 8) PTHR11260:SF204 - GLUTATHIONE S-TRANSFERASE U21-RELATED
AT5G59080	-0.668775	4.18576e-08			-0.296835	0.0117747	-0.503947	1.44953e-05						(1 of 1) PTHR33738:SF1 - EMB
AT3G22942	0.769568	4.19725e-08	1.19363	6.02946e-20	1.0639	2.12134e-16	1.48693	7.79219e-33	1.47186	8.89264e-33	1.50861	2.98804e-39	AGG2	(1 of 1) PTHR32378//PTHR32378:SF10 - FAMILY NOT NAMED // GUANINE NUCLEOTIDE-BINDING PROTEIN SUBUNIT GAMMA 2
AT2G17290	0.46341	4.22617e-08	0.534033	9.0825e-11	0.399278	2.23915e-06							CPK6	(1 of 2) PTHR24349//PTHR24349:SF83 - SERINE/THREONINE-PROTEIN KINASE // CALCIUM-DEPENDENT PROTEIN KINASE 6
AT5G55180	-0.771725	4.24388e-08	-0.550032	3.58544e-05	-0.450816	0.00149169								(1 of 2) PTHR32227//PTHR32227:SF102 - FAMILY NOT NAMED // O-GLYCOSYL HYDROLASES FAMILY 17 PROTEIN
AT2G17780	-0.615865	4.25395e-08	-0.37714	0.00487			-1.96937	2.45234e-57	-1.25586	3.15636e-19	-1.24279	1.92401e-20	MCA2	(1 of 2) PTHR31704:SF3 - PROTEIN MID1-COMPLEMENTING ACTIVITY 1-RELATED
AT2G08765	1.05725	4.29025e-08	0.525594	0.00984048	1.07571	4.37613e-09	0.632554	0.000748361			0.915933	2.54042e-07
AT3G28770	1.04133	4.35117e-08	0.645491	0.00232558	0.669003	0.000456424			0.752422	0.00093412	0.844895	7.0445e-06		(1 of 11) PF06746 - Protein of unknown function (DUF1216) (DUF1216)
AT5G50960	0.34137	4.37654e-08	0.42273	1.68072e-11	0.316382	4.86339e-07	0.734151	3.2991e-44	0.695397	3.09444e-36	0.634197	6.82618e-32	NBP35	(1 of 1) PF01656//PF10609 - CobQ/CobB/MinD/ParA nucleotide binding domain (CbiA) // NUBPL iron-transfer P-loop NTPase (ParA)
AT1G20830	-0.487001	4.45914e-08					-0.634512	2.16059e-13	-0.235401	0.0238621	-0.259098	0.00943365	MCD1	(1 of 1) PTHR36317:SF1 - MULTIPLE CHLOROPLAST DIVISION SITE 1
AT5G54270	-0.40932	4.48373e-08	-0.269006	0.000646371	-0.473346	1.36196e-10	-1.32282	1.02136e-64	-1.09409	5.66364e-44	-1.36356	1.72742e-68	LHCB3	(1 of 1) K08914 - light-harvesting complex II chlorophyll a/b binding protein 3 (LHCB3)
AT2G36290	-0.397034	4.55626e-08	-0.300257	3.89806e-05	-0.236981	0.00142195			-0.258744	0.000126977	-0.418504	1.53056e-10		(1 of 6) 3.7.1.17 - 4,5-9,10-diseco-3-hydroxy-5,9,17-trioxoandrosta-1(10),2-diene-4-oate hydrolase
AT4G38680	0.412117	4.65032e-08	0.239795	0.00244971	0.430205	3.62972e-09	0.300951	7.55679e-06	0.248791	0.000272976	0.455238	1.0528e-12	GRP2	(1 of 3) PTHR11544 - COLD SHOCK DOMAIN CONTAINING PROTEINS
AT1G06970	4.16636	4.70462e-08	2.59371	0.000333326	3.78252	2.05244e-07							CHX14	(1 of 2) PTHR32468//PTHR32468:SF23 - FAMILY NOT NAMED // CATION/H(+) ANTIPORTER 14-RELATED
AT1G65481	-0.953049	4.73803e-08	-0.438719	0.0229303	-0.7233	0.00142102	-0.649305	0.000366286			-1.44371	2.83915e-11
AT1G60890	-0.518104	4.76957e-08	-0.346311	0.000321327	-0.271311	0.00645519					-0.357937	2.88314e-06		(1 of 2) PTHR23086//PTHR23086:SF25 - PHOSPHATIDYLINOSITOL-4-PHOSPHATE 5-KINASE // PHOSPHATIDYLINOSITOL 4-PHOSPHATE 5-KINASE 7-RELATED
AT1G20920	0.3357	4.7793e-08	0.288158	3.0886e-06	0.458802	4.51816e-15	0.398703	2.18581e-16	0.319541	1.01863e-10	0.502262	6.71877e-27		(1 of 2) K12811 - ATP-dependent RNA helicase DDX46/PRP5 (DDX46, PRP5)
AT1G79040	-0.254936	4.92795e-08	-0.219959	4.0886e-06	-0.359116	3.33621e-15	-0.872725	5.72741e-56	-0.694995	2.06381e-35	-0.662539	1.68526e-32	PSBR	(1 of 1) K03541 - photosystem II 10kDa protein (psbR)
AT3G47500	0.345882	4.97778e-08	0.286038	6.55027e-06	0.192357	0.00225556	0.282574	2.61949e-07	0.145079	0.0144817	0.178827	0.000771604	3	(1 of 4) PTHR31089:SF4 - CYCLIC DOF FACTOR 2-RELATED
AT2G37520	0.34519	4.98979e-08	0.345898	6.56383e-08	0.317441	5.49978e-07	0.709599	2.36167e-35	0.556845	2.089e-20	0.766237	4.37329e-41		(1 of 2) PTHR24098//PTHR24098:SF12 - FAMILY NOT NAMED // ACYL-COA N-ACYLTRANSFERASE WITH RING/FYVE/PHD-TYPE ZINC FINGER DOMAIN-CONTAINING PROTEIN
AT2G31110	-0.906541	5.0161e-08	-0.676532	3.4559e-06	-0.621511	2.85654e-05	-0.542859	0.00314809	-0.757788	2.27536e-05	-1.61482	4.94083e-21		(1 of 2) PTHR32285:SF71 - PROTEIN TRICHOME BIREFRINGENCE-LIKE 39-RELATED
AT4G37900	0.772905	5.09736e-08	0.353334	0.0407174			0.923032	0.00958233	1.40308	5.78146e-05				(1 of 4) PF07173 - Protein of unknown function (DUF1399) (DUF1399)
AT2G47250	-0.262107	5.11287e-08	-0.185495	0.000178644	-0.183978	0.000132875	-0.582473	1.68502e-34	-0.268478	6.29187e-08	-0.247319	2.48015e-07		(1 of 3) K12820 - pre-mRNA-splicing factor ATP-dependent RNA helicase DHX15/PRP43 (DHX15, PRP43)
AT5G48880	-1.07463	5.18848e-08	-1.24902	2.71598e-11	-0.840226	1.24652e-05	-1.0791	4.32249e-24	-1.30073	2.16009e-38	-1.71848	1.69366e-57	KAT5	(1 of 3) 2.3.1.16 - Acetyl-CoA C-acyltransferase / Beta-ketothiolase
AT1G75640	-0.887403	5.19997e-08	-0.570266	0.000199917	-0.618526	7.46669e-05			-0.438386	0.000330037	-0.401833	0.00189852		(1 of 1) PTHR27000:SF26 - F10A5.16
AT1G15160	0.659576	5.208e-08	0.661114	1.60092e-07	0.528791	3.89864e-05	1.23715	1.80013e-32	0.941676	1.10076e-18	0.906933	5.16534e-17		(1 of 14) PTHR11206:SF87 - MATE EFFLUX FAMILY PROTEIN-RELATED
AT4G14500	0.422323	5.35704e-08	0.266382	0.00065019	0.504586	5.87689e-13	0.446956	3.82304e-10	0.30608	1.9314e-05	0.58663	8.029e-20		(1 of 2) PTHR19308//PTHR19308:SF9 - PHOSPHATIDYLCHOLINE TRANSFER PROTEIN // MEMBRANE RELATED PROTEIN-LIKE
AT1G20310	1.4239	5.41541e-08	1.42206	2.08161e-06			0.798983	0.0361327			1.16575	0.00377348
AT3G09640	7.56031	5.42804e-08			6.14389	1.79169e-05							APX2	(1 of 2) PTHR31356:SF10 - L-ASCORBATE PEROXIDASE 2, CYTOSOLIC
AT3G21770	-0.424345	5.4736e-08	-0.196378	0.0161894	-0.293175	0.000201456	-0.420456	8.90296e-07	-0.286912	0.000853863	-0.296556	0.000633212		(1 of 78) 1.11.1.7 - Peroxidase / Lactoperoxidase
AT4G20320	0.540415	5.4736e-08	0.270585	0.0106584			0.279719	0.00904997			0.265738	0.00979465		(1 of 5) 6.3.4.2 - CTP synthase (glutamine hydrolyzing) / UTP--ammonia ligase
AT2G24681	4.35511	5.49481e-08	2.68899	0.00123208	3.60488	1.30479e-07	3.60796	0.000119228	2.8271	0.0121635	4.54613	8.30475e-06		(1 of 19) PTHR31674:SF5 - B3 DOMAIN-CONTAINING PROTEIN REM-LIKE 1-RELATED
AT1G71330	1.03181	5.54434e-08	1.02912	4.86549e-08	1.39182	4.39498e-14	1.98067	3.07985e-31	1.28009	2.71363e-15	1.32492	2.63994e-18	NAP5	(1 of 4) PTHR24223:SF181 - ABC TRANSPORTER C FAMILY MEMBER 3-RELATED
AT1G50320	-0.291985	5.58038e-08	-0.268234	2.00196e-06	-0.291523	1.29482e-07	-0.983698	5.24361e-87	-0.622796	1.35674e-31	-0.831698	9.40481e-57	THX	(1 of 1) PTHR10438//PTHR10438:SF270 - THIOREDOXIN // THIOREDOXIN X, CHLOROPLASTIC
AT4G30610	-0.5433	5.61646e-08	-0.302241	0.00255009			-0.878298	3.44532e-17	-0.792673	5.71007e-15	-0.490883	1.22222e-06	BRS1	(1 of 2) PTHR11802:SF87 - SERINE CARBOXYPEPTIDASE 24-RELATED
AT4G28485	7.37887	5.62256e-08	4.57147	0.00260135	5.93023	1.93276e-05							DMP7	(1 of 3) PTHR31621//PTHR31621:SF0 - FAMILY NOT NAMED // DUF679 DOMAIN MEMBRANE PROTEIN 7
AT5G12020	2.69389	5.75129e-08	1.39955	0.00921798			4.82519	7.10442e-43	3.39285	6.27993e-20	2.05817	1.48912e-08	HSP17.6II	(1 of 2) PTHR11527:SF93 - 17.6 KDA CLASS II HEAT SHOCK PROTEIN-RELATED
AT2G36380	0.336206	5.76427e-08	0.579945	6.27777e-22			0.36939	5.19303e-07	0.943271	1.35443e-39	0.847581	1.8301e-32		(1 of 2) PTHR19241//PTHR19241:SF307 - ATP-BINDING CASSETTE TRANSPORTER // ABC TRANSPORTER G FAMILY MEMBER 34-RELATED
AT5G67030	-0.358765	5.83088e-08	-0.313612	3.51182e-06	-0.502429	7.60523e-15	-0.29801	2.28298e-08	-0.285699	1.6958e-07	-0.486062	4.57969e-20	ABA1	(1 of 1) K09838 - zeaxanthin epoxidase (ZEP, ABA1)
AT2G33150	0.306479	6.13985e-08	0.302629	1.12106e-07	0.23286	5.99003e-05	0.336693	2.14745e-07	0.362118	3.02892e-08	0.490263	1.70418e-14	PKT3	(1 of 3) 2.3.1.16 - Acetyl-CoA C-acyltransferase / Beta-ketothiolase
AT1G02880	0.518144	6.14572e-08	0.627082	4.80704e-11	0.305195	0.00294734	0.332302	0.000282944	0.316913	0.00134367	0.594146	1.18564e-11	TPK1	(1 of 1) PTHR13622//PTHR13622:SF6//PTHR13622:SF7 - THIAMIN PYROPHOSPHOKINASE // SUBFAMILY NOT NAMED // SUBFAMILY NOT NAMED
AT1G72930	-0.481292	6.14792e-08					-0.903124	1.77435e-35	-0.253585	0.0026421			TIR	(1 of 21) PTHR11017:SF169 - DISEASE RESISTANCE PROTEIN-RELATED
AT3G54050	-0.298611	6.18398e-08	-0.386494	2.2058e-12	-0.349511	2.44236e-10	-1.44505	3.59547e-161	-1.27042	7.50303e-117	-1.49115	1.14807e-159	HCEF1	(1 of 1) PTHR11556:SF16 - FRUCTOSE-1,6-BISPHOSPHATASE, CHLOROPLASTIC
AT1G79520	-0.479605	6.18466e-08	-0.323472	0.000435728	-0.53312	1.30046e-09	-0.297677	0.00108719	-0.357258	0.00011685	-0.767861	1.94774e-17		(1 of 2) PTHR11562:SF20 - METAL TOLERANCE PROTEIN 10-RELATED
AT1G75500	-0.47108	6.22601e-08	-0.269127	0.00259789	-0.239051	0.00667087	-0.374861	1.60105e-09	-0.175587	0.00579095	-0.531971	5.48144e-20	WAT1	(1 of 1) PTHR31218:SF53 - PROTEIN WALLS ARE THIN 1
AT2G23610	-0.41931	6.28051e-08	-0.280754	0.000351381	-0.476862	8.18898e-11	-0.336902	0.00184708			-0.337538	0.00152974	MES3	(1 of 3) K08233 - polyneuridine-aldehyde esterase (E3.1.1.78)
AT2G35780	-0.367081	6.28051e-08	-0.149466	0.0352819	-0.20119	0.00257032	-1.11911	5.6483e-53	-0.603327	6.9273e-18	-0.808481	4.39162e-32	scpl26	(1 of 2) PTHR11802//PTHR11802:SF71 - SERINE PROTEASE FAMILY S10 SERINE CARBOXYPEPTIDASE // SERINE CARBOXYPEPTIDASE-LIKE 26-RELATED
AT4G12830	-0.452602	6.31736e-08	-0.366841	6.14124e-05	-0.310629	0.000755009	-1.68227	3.38806e-104	-1.47806	1.02558e-57	-1.41585	4.76016e-55		(1 of 1) PTHR10992//PTHR10992:SF709 - ALPHA/BETA HYDROLASE FOLD-CONTAINING PROTEIN // SUBFAMILY NOT NAMED
AT3G18830	-0.530954	6.38787e-08	-0.559289	1.20597e-08	-0.648404	2.79714e-11	-0.575437	0.00112407	-0.387708	0.0370088	-1.08033	1.63433e-10	PMT5	(1 of 3) PTHR23500//PTHR23500:SF109 - FAMILY NOT NAMED // POLYOL TRANSPORTER 5
AT1G50840	-0.326928	6.40643e-08	-0.273023	1.56978e-05	-0.358454	5.0133e-09	-0.76152	3.51752e-53	-0.704057	6.37295e-39	-0.820675	1.18138e-53	POLGAMMA2	(1 of 2) K02335 - DNA polymerase I (DPO1, polA)
AT1G13460	-0.594299	6.60638e-08	-0.275222	0.0129357	-0.34889	0.000580503	-0.300772	0.00233411	-0.220179	0.0235532	-0.222074	0.0140902		(1 of 3) PTHR10257//PTHR10257:SF26 - SERINE/THREONINE PROTEIN PHOSPHATASE 2A PP2A REGULATORY SUBUNIT B // SERINE/THREONINE PROTEIN PHOSPHATASE 2A 55 KDA REGULATORY SUBUNIT B' DELTA ISOFORM
AT1G16270	0.310665	6.76888e-08	0.322794	1.44916e-08	0.296946	1.77806e-07	0.473958	3.1172e-13	0.502861	2.09289e-14	0.407054	5.49507e-10		(1 of 1) PTHR23257:SF438 - F3O9.7 PROTEIN-RELATED
AT1G05170	0.653224	6.78065e-08	0.784988	2.80248e-11	0.450444	0.000151254	0.697341	1.2321e-07	0.545002	7.94711e-05	0.933275	1.07372e-13		(1 of 2) PTHR11214:SF5 - BETA-1,3-GALACTOSYLTRANSFERASE 2-RELATED
AT4G15260	0.493597	6.82909e-08	0.426856	6.36022e-06	0.295522	0.00302114	0.449468	5.38665e-06	0.790881	1.24119e-15	0.783519	2.10563e-16		(1 of 8) 2.4.1.263 - Abscisate beta-glucosyltransferase / ABA-GTase
AT4G38840	-0.806433	6.8566e-08	-0.902441	3.28183e-11	-0.781447	3.00003e-09			-0.315169	0.0244462	-0.931525	3.64741e-13		(1 of 3) PTHR31929//PTHR31929:SF7 - FAMILY NOT NAMED // GENOMIC DNA, CHROMOSOME 3, P1 CLONE:MAL21
AT5G40850	0.788998	6.92269e-08	1.72137	2.47409e-35	1.75765	4.46609e-37	1.67479	1.62053e-172	1.94082	3.86541e-225	1.77792	6.68451e-197	UPM1	(1 of 1) 2.1.1.107 - Uroporphyrinogen-III C-methyltransferase / Uroporphyrinogen-III methyltransferase
AT3G32980	-0.424219	6.95746e-08	-0.587448	5.30368e-15	-0.654205	2.08174e-18	-0.202616	0.00576231	-0.257395	0.000331221	-0.454855	4.31641e-11		(1 of 7) PTHR31388//PTHR31388:SF22 - FAMILY NOT NAMED // PEROXIDASE 22-RELATED
AT5G61420	-1.78254	7.17839e-08			-0.677656	0.0302656	-0.658937	0.000709731	-0.849343	5.31818e-08	-0.952642	1.62629e-09	MYB28	(1 of 5) PTHR10641//PTHR10641:SF537 - MYB-LIKE DNA-BINDING PROTEIN MYB // F21H2.9 PROTEIN-RELATED
AT5G59820	1.24391	7.20594e-08	1.13483	1.44764e-06	1.36432	3.03309e-09			0.84215	1.1639e-12	0.825074	1.19033e-12	RHL41	(1 of 4) PTHR26374//PTHR26374:SF162 - FAMILY NOT NAMED // C2H2-TYPE ZINC FINGER FAMILY PROTEIN-RELATED
AT4G12470	-0.681779	7.30925e-08	-0.569017	1.07625e-05	-0.748271	2.11794e-09	-0.916717	5.50295e-08	-0.444832	0.0136877	-1.63224	4.45013e-23	AZI1	(1 of 26) PF14547 - Hydrophobic seed protein (Hydrophob_seed)
AT4G18210	0.448189	7.35413e-08	0.322739	0.000307883	-0.204038	0.0341559					-0.568687	2.39912e-08	PUP10	(1 of 6) PTHR31376//PTHR31376:SF17 - FAMILY NOT NAMED // PURINE PERMEASE 10-RELATED
AT3G09590	1.39887	7.35537e-08	0.756972	0.0238725	1.07988	5.25181e-05					-1.01344	0.0058791		(1 of 7) PTHR10334:SF204 - ALLERGEN V5/TPX-1-RELATED FAMILY PROTEIN-RELATED
AT2G39660	-0.350038	7.3587e-08	-0.246881	0.000227014	-0.405917	1.6566e-10	-0.42039	7.90292e-11			-0.496853	6.9794e-15	BIK1	(1 of 936) 2.7.11.1 - Non-specific serine/threonine protein kinase / Threonine-specific protein kinase
AT4G34090	-0.449969	7.4449e-08	-0.306183	0.00103977	-0.438355	7.07191e-07	-1.57577	1.84136e-78	-1.10883	1.38311e-32	-1.08086	1.06632e-32
AT5G35670	1.45511	7.61865e-08											iqd33	(1 of 1) PTHR32295:SF15 - PROTEIN IQ-DOMAIN 33
AT5G09660	-0.28353	7.77015e-08	-0.179296	0.00152616	-0.334648	1.76675e-10	-0.953223	8.33961e-118	-0.70812	7.63572e-62	-0.773234	2.36858e-74	PMDH2	(1 of 1) PTHR11540:SF21 - MALATE DEHYDROGENASE, GLYOXYSOMAL
AT2G32250	0.488075	7.94938e-08	0.455272	6.62249e-07			1.08548	1.1332e-37	0.809549	5.1975e-20	1.12096	6.16971e-40	FRS2	(1 of 1) PTHR31669:SF48 - PROTEIN FAR1-RELATED SEQUENCE 2
AT1G03680	-0.239679	8.05733e-08	-0.226259	1.43112e-06	-0.242988	1.57335e-07	-0.978014	2.33367e-91	-0.895705	3.7545e-69	-0.949913	2.08689e-78	THM1	(1 of 3) PTHR10438//PTHR10438:SF300 - THIOREDOXIN // THIOREDOXIN M1, CHLOROPLASTIC-RELATED
AT1G52230	-0.29078	8.1985e-08	-0.203157	0.000449458	-0.266544	1.44088e-06	-0.941178	1.75628e-46	-0.794224	2.27865e-31	-1.00606	1.80913e-50	PSAH2	(1 of 2) K02695 - photosystem I subunit VI (psaH)
AT4G18390	-0.641615	8.29564e-08	-0.6648	4.19431e-10	-0.550664	7.11918e-08			-0.519177	3.65326e-08	-0.241647	0.00838028	TCP2	(1 of 2) PTHR31072:SF2 - TRANSCRIPTION FACTOR TCP2-RELATED
AT3G57830	-1.06187	8.30345e-08	-0.672752	0.000136451	-0.509706	0.00286181	-0.567368	0.000341896						(1 of 2) PTHR27008:SF41 - LEUCINE-RICH REPEAT PROTEIN KINASE-LIKE PROTEIN
AT1G07250	-0.366975	8.34945e-08	-0.2183	0.00228512	-0.283817	3.01771e-05					-0.305619	4.86152e-05	UGT71C4	(1 of 1) PTHR11926:SF374 - UDP-GLYCOSYLTRANSFERASE 71C4
AT3G18530	3.33876	8.42881e-08	1.89351	0.000616129	2.47605	6.59829e-07	1.7284	0.00183689			2.61561	0.000366678		(1 of 4) PTHR21567 - CLASP
AT3G53670	-0.424456	8.62258e-08	-0.596802	4.41561e-16	-0.588369	7.03914e-16	-0.974476	1.25921e-36	-1.00387	2.68773e-43	-0.952406	1.04705e-41
AT3G02700	-0.453793	8.66022e-08	-0.492484	4.60202e-11	-0.61849	1.56318e-17	-0.839702	5.56896e-24	-0.724112	1.44593e-20	-0.542662	3.01947e-14		(1 of 4) PTHR13943//PTHR13943:SF44 - HRAS-LIKE SUPPRESSOR - RELATED // SUBFAMILY NOT NAMED
AT1G70710	-0.634915	8.94718e-08	-0.669932	2.10065e-09	-0.641684	1.03383e-08	-0.681381	5.09056e-11	-0.962123	4.25392e-24	-0.67859	4.9418e-13	GH9B1	(1 of 2) PTHR22298//PTHR22298:SF28 - ENDO-1,4-BETA-GLUCANASE // ENDOGLUCANASE 4-RELATED
AT4G31390	-0.384874	8.95608e-08	-0.328914	9.42732e-06	-0.449345	3.07784e-10	-0.961128	5.50213e-64	-0.649688	5.22281e-28	-0.769565	1.15595e-39		(1 of 1) PTHR10566//PTHR10566:SF53 - CHAPERONE-ACTIVITY OF BC1 COMPLEX CABC1 -RELATED // SUBFAMILY NOT NAMED
AT3G04590	-0.387926	9.06527e-08	-0.177176	0.0321518	-0.19667	0.0129742	-0.447853	5.36879e-12			-0.343513	4.82793e-07		(1 of 2) PTHR31500//PTHR31500:SF22 - FAMILY NOT NAMED // AT HOOK MOTIF DNA-BINDING FAMILY PROTEIN-RELATED
AT1G01310	7.18648	9.16769e-08			3.4707	0.000260801								(1 of 7) PTHR10334:SF204 - ALLERGEN V5/TPX-1-RELATED FAMILY PROTEIN-RELATED
AT2G34070	-0.364219	9.17195e-08	-0.396437	1.90066e-09	-0.73285	4.7174e-30	0.46938	1.01087e-15			0.134244	0.0343458	TBL37	(1 of 2) PTHR32285:SF15 - PROTEIN TRICHOME BIREFRINGENCE-LIKE 37-RELATED
AT5G06060	-0.377522	9.34405e-08	-0.345674	6.29219e-06	-0.4198	1.40074e-08	-0.992135	5.88896e-39	-0.757376	4.07012e-20	-0.92309	7.90373e-30		(1 of 7) PTHR24322:SF623 - NAD(P)-BINDING ROSSMANN-FOLD SUPERFAMILY PROTEIN-RELATED
AT3G07310	-0.379035	9.39631e-08	-0.336819	4.05718e-06	-0.494282	7.50081e-13	-0.706125	3.55309e-32	-0.515982	1.26982e-15	-0.389494	1.95144e-10		(1 of 2) PTHR31808//PTHR31808:SF2 - FAMILY NOT NAMED // F21O3.2 PROTEIN-RELATED
AT4G29840	-0.238079	9.39631e-08	-0.259936	5.75054e-09	-0.284976	9.42584e-11	-0.503863	8.42516e-22	-0.128698	0.0277021	-0.263705	1.03087e-06	MTO2	(1 of 2) 4.2.3.1 - Threonine synthase
AT3G15720	-1.0526	9.46128e-08	-0.968974	1.57176e-06	-0.590373	0.00422167	-1.79238	1.08744e-13	-1.75802	5.77998e-14	-1.54799	2.73221e-12		(1 of 5) K01184 - polygalacturonase (E3.2.1.15)
AT5G63760	-0.454749	9.49266e-08	-0.407342	1.9778e-06	-0.298868	0.000504779	-0.358391	4.43123e-05	-0.201181	0.0355852	-0.27221	0.00196128	ARI15	(1 of 8) PTHR11685//PTHR11685:SF135 - RBR FAMILY RING FINGER AND IBR DOMAIN-CONTAINING // E3 UBIQUITIN-PROTEIN LIGASE ARI10-RELATED
AT1G04187	1.76208	9.54504e-08	1.55257	3.66388e-06	1.2161	0.000287931	1.6841	2.94357e-11	1.54355	1.4134e-07	1.92718	8.401e-13
AT5G42070	-0.517339	9.58887e-08	-0.373974	0.000667684	-0.335636	0.00183381	-1.37035	5.5634e-45	-0.769783	1.00097e-11	-1.17211	1.66368e-24		(1 of 9) PTHR12446 - TESMIN/TSO1-RELATED
AT3G16720	-0.597493	9.61083e-08	-0.455234	6.4237e-05	-0.82541	1.16302e-13	-0.681477	6.89991e-12	-0.247199	0.0232352	-0.955657	1.775e-21	ATL2	(1 of 2) PTHR14155//PTHR14155:SF99 - RING FINGER DOMAIN-CONTAINING // RING-H2 FINGER PROTEIN ATL3
AT4G31020	1.85582	9.63421e-08												(1 of 2) PTHR12277//PTHR12277:SF53 - UNCHARACTERIZED // ALPHA/BETA-HYDROLASES SUPERFAMILY PROTEIN
AT2G33860	-0.512452	9.63732e-08	-0.502836	5.50244e-07	-0.418461	2.81378e-05	-0.81546	1.49317e-17	-0.61373	1.57325e-09	-0.415693	2.50379e-05	ETT	(1 of 1) PTHR31384//PTHR31384:SF5 - FAMILY NOT NAMED // AUXIN RESPONSE FACTOR 3
AT3G49670	-0.569866	9.65013e-08	-0.754629	1.76406e-14	-0.627751	1.132e-10	-0.72541	4.48128e-21	-0.577103	3.70842e-17	-0.857284	8.699e-38	2	(1 of 12) PF00560//PF07714//PF08263//PF13855 - Leucine Rich Repeat (LRR_1) // Protein tyrosine kinase (Pkinase_Tyr) // Leucine rich repeat N-terminal domain (LRRNT_2) // Leucine rich repeat (LRR_8)
AT1G58520	-0.44495	9.77866e-08	-0.223629	0.025429	-0.478743	7.3415e-08	-1.10814	2.04411e-51	-0.765682	1.61685e-18	-0.891972	5.92105e-26	RXW8	(1 of 1) PTHR13018//PTHR13018:SF31//PTHR22835//PTHR22835:SF184 - PROBABLE MEMBRANE PROTEIN DUF221-RELATED // LIPASE/HYDROLASE // ZINC FINGER FYVE DOMAIN CONTAINING PROTEIN // GDSL ESTERASE/LIPASE EXL1-RELATED
AT1G07300	1.01656	9.95699e-08	0.700707	0.000388687	1.19771	2.29619e-11	0.795932	7.40014e-06	0.497734	0.00526197	1.22867	9.39566e-15		(1 of 2) KOG2934 - Uncharacterized conserved protein, contains Josephin domain
AT3G23030	0.36679	1.01333e-07	0.330891	4.04325e-07					0.226095	0.00128576	0.160917	0.020005	IAA2	(1 of 4) PTHR31734//PTHR31734:SF11 - FAMILY NOT NAMED // AUXIN-RESPONSIVE PROTEIN IAA1-RELATED
AT5G20280	-0.304623	1.0146e-07	-0.208811	0.000493441	-0.365657	7.56448e-11	-0.474159	1.22964e-19	-0.307311	1.43032e-08	-0.463508	1.48825e-18	SPS1F	(1 of 2) PTHR12526:SF343 - SUCROSE-PHOSPHATE SYNTHASE 1-RELATED
AT3G60350	0.367174	1.01607e-07	0.274794	9.59823e-05	0.290482	2.23834e-05	0.262276	4.05748e-05	0.392045	8.89489e-10	0.2338	0.000242886	ARABIDILLO-2	(1 of 1) KOG1947//KOG2120 - Leucine rich repeat proteins, some proteins contain F-box // SCF ubiquitin ligase, Skp2 component
AT5G58430	0.374593	1.02128e-07	0.171929	0.0237196									EXO70B1	(1 of 2) PTHR12542//PTHR12542:SF29 - EXOCYST COMPLEX PROTEIN EXO70 // SUBFAMILY NOT NAMED
AT2G36895	-0.395827	1.02128e-07	-0.352481	5.23891e-06	-0.537386	3.55982e-13	-0.371203	1.39149e-08	-0.350925	8.34065e-07
AT1G05140	-0.314433	1.02625e-07	-0.333864	5.34207e-08	-0.375428	3.66591e-10	-0.554798	7.75934e-21	-0.463546	5.71728e-13	-0.613187	7.80107e-23		(1 of 3) 3.4.24.85 - S2P endopeptidase / Sterol-regulatory element-binding proteins intramembrane protease
AT5G54500	0.427287	1.02929e-07	0.481542	1.59264e-09	0.329972	5.77565e-05			0.345792	0.000480813	0.299998	0.00237087	FQR1	(1 of 4) K03809 - NAD(P)H dehydrogenase (quinone) (wrbA)
AT4G32340	-0.566135	1.05609e-07	-0.498422	1.24948e-05	-0.341004	0.00272928	-0.817234	3.27753e-20			-0.271908	0.00473623		Tetratricopeptide repeat (TPR)-like superfamily protein
AT5G38420	-0.338398	1.05783e-07	-0.404472	1.53438e-10	-0.167686	0.0146827	-1.87437	6.69416e-177	-1.68838	2.67144e-141	-1.49241	9.76011e-111		(1 of 4) K01602 - ribulose-bisphosphate carboxylase small chain (rbcS)
AT4G16857	-1.29248	1.05881e-07	-0.953953	0.00193333	-0.603232	0.0424482	-1.55502	1.96908e-12	-0.877495	0.00190277	-1.18419	9.79672e-07
AT1G75340	-0.48882	1.06005e-07	-0.392923	6.58425e-05	-0.368005	0.000144439	-0.883185	1.71357e-17	-0.593256	9.80437e-08	-0.745511	8.1073e-12		(1 of 1) K14321 - nucleoporin-like protein 2 (NUPL2, CG1)
AT1G30090	0.410202	1.06252e-07	0.379679	1.04129e-06	0.253362	0.00131785	0.710237	1.20871e-24	0.630961	1.55417e-18	0.628069	2.06101e-19		(1 of 53) PF00646//PF01344 - F-box domain (F-box) // Kelch motif (Kelch_1)
AT5G35970	-0.345871	1.07333e-07	-0.396911	8.0861e-10	-0.660495	4.26421e-26			-0.258617	3.44076e-05	-0.392746	8.7718e-11		(1 of 1) PTHR10887:SF320 - P-LOOP CONTAINING NUCLEOSIDE TRIPHOSPHATE HYDROLASES SUPERFAMILY PROTEIN
AT2G35130	-0.51942	1.12251e-07	-0.385973	0.00125015	-0.329109	0.0155629	-1.64443	6.27465e-65	-1.48823	2.15971e-33	-2.04798	1.30695e-35		(1 of 423) PF13041 - PPR repeat family (PPR_2)
AT1G70700	-0.380665	1.1373e-07			-0.262651	0.000327221					0.399266	1.14055e-10	TIFY7	(1 of 3) PTHR33077//PTHR33077:SF7 - FAMILY NOT NAMED // PROTEIN TIFY 6A-RELATED
AT3G19030	0.580997	1.15081e-07	1.46297	5.63269e-46	1.52555	7.85326e-51	1.13263	9.49415e-44	1.66493	5.65431e-90	1.65253	1.04978e-91
AT1G47380	0.528966	1.15851e-07	0.385986	4.79633e-05	0.544331	1.15948e-09								(1 of 1) PTHR13832//PTHR13832:SF25 - PROTEIN PHOSPHATASE 2C // PROTEIN PHOSPHATASE 2C 12-RELATED
AT5G59430	-0.375778	1.15851e-07	-0.418405	5.62496e-10	-0.28558	3.09065e-05			0.171666	0.0107988	0.354611	4.08084e-09	TRP1	(1 of 6) PTHR21717:SF9 - PROTEIN TBF1
AT5G61410	-0.243302	1.16943e-07	-0.196974	3.45774e-05	-0.288874	2.22276e-10	-0.572249	5.62021e-40	-0.415833	7.5997e-21	-0.393265	5.37105e-19	RPE	(1 of 1) PTHR11749//PTHR11749:SF4 - RIBULOSE-5-PHOSPHATE-3-EPIMERASE // D-RIBULOSE-5-PHOSPHATE-3-EPIMERASE
AT1G32070	-0.399425	1.17322e-07	-0.307924	0.000112195	-0.36898	1.67884e-06	-0.987187	4.8128e-52	-0.935189	1.26844e-39	-1.09089	3.76762e-56	NSI	(1 of 1) PTHR23091//PTHR23091:SF229 - N-TERMINAL ACETYLTRANSFERASE // ACETYLTRANSFERASE NSI
AT3G25610	0.414453	1.18115e-07	0.368141	4.07022e-06	-0.328814	0.000100074								(1 of 5) PTHR24092//PTHR24092:SF41 - FAMILY NOT NAMED // PHOSPHOLIPID-TRANSPORTING ATPASE 10-RELATED
AT1G03470	0.51106	1.18258e-07	0.370419	0.000175309	0.291388	0.00487048	0.435804	1.39904e-06	0.416924	4.18939e-06	0.764783	7.85056e-19		(1 of 16) PF07765 - KIP1-like protein (KIP1)
AT1G03910	0.340379	1.19033e-07	0.364925	7.06471e-09	0.27247	1.70231e-05	0.687508	2.63779e-45	0.644103	3.22186e-39	0.727543	2.7573e-53		(1 of 2) PTHR21737:SF4 - CACTIN
AT2G30070	-0.467896	1.19391e-07	-0.497797	6.3818e-10	-0.267037	0.00132059			-0.26716	0.00478711	-0.215854	0.0214674	KT1	(1 of 1) PTHR30540:SF12 - POTASSIUM TRANSPORTER 1
AT4G16790	0.736745	1.19391e-07	0.562105	1.78639e-06	0.756648	2.58264e-11	0.755759	7.27477e-09	0.716092	1.39409e-10	0.904718	3.39775e-17		(1 of 28) PF05553 - Cotton fibre expressed protein (DUF761)
AT3G49130	5.32825	1.19719e-07	2.09447	0.0114335	2.94815	0.0030585								(1 of 9) PTHR15316 - SPLICEOSOME ASSOCIATED PROTEIN 114/SWAP SPLICING FACTOR-RELATED
AT1G03080	0.361181	1.23411e-07	0.268663	0.000100315			0.418656	2.31543e-12	0.583847	1.45922e-23	0.422627	3.62264e-13		(1 of 1) KOG0993 - Rab5 GTPase effector Rabaptin-5
AT2G43540	-0.488335	1.24142e-07	-0.232493	0.0157114	-0.446172	1.46232e-07	-0.250562	0.00496336	-0.255247	0.00501196	-0.375217	5.39964e-06
AT5G66920	0.480817	1.24233e-07	0.482505	1.53226e-08	0.349395	7.63673e-05	0.409238	8.8897e-08	0.447291	1.69078e-10	0.281073	0.000111343	sks17	(1 of 1) PTHR11709//PTHR11709:SF26 - MULTI-COPPER OXIDASE // SUBFAMILY NOT NAMED
AT1G63420	-0.649759	1.25279e-07	-0.510403	7.35202e-06	-0.451862	2.93214e-05	-0.585589	2.49944e-06	-0.763256	1.7986e-10	-0.458889	6.08472e-05		(1 of 3) PTHR12203//PTHR12203:SF32 - KDEL LYS-ASP-GLU-LEU CONTAINING - RELATED // SUBFAMILY NOT NAMED
AT1G17980	0.354702	1.25571e-07	0.320339	8.71433e-07	0.284406	6.40602e-06	0.286312	9.17058e-05	0.249025	0.000778037	0.495227	1.03599e-13	PAPS1	(1 of 1) PTHR10682:SF10 - FI03258P
AT4G04800	0.442608	1.25571e-07	0.272595	0.00206829			0.642236	7.36472e-14	0.44661	4.78756e-07	0.515863	9.06454e-10	MSRB3	(1 of 9) 1.8.4.12 - Peptide-methionine (R)-S-oxide reductase / Selenoprotein R
AT4G28610	0.301398	1.28178e-07	0.419051	1.50678e-14	0.331315	1.09734e-09	0.390299	3.67499e-13	0.324866	5.83561e-09	0.375217	1.25447e-12	PHR1	(1 of 3) PTHR31314//PTHR31314:SF12 - FAMILY NOT NAMED // MYB FAMILY TRANSCRIPTION FACTOR-RELATED
AT3G09260	-0.614198	1.29695e-07	-0.447035	0.000212736	-0.312494	0.0118821	-0.788736	1.3922e-44	-0.817727	1.06007e-47	-0.820499	2.05519e-48	PYK10	(1 of 30) K01188 - beta-glucosidase (E3.2.1.21)
AT1G61140	0.377481	1.30433e-07	0.32159	1.16286e-05	0.158439	0.0453119	0.246479	0.00107994	0.434052	3.63117e-09	0.323015	1.17987e-05	EDA16	(1 of 2) PTHR10799:SF705 - SNF2 , HELICASE AND ZINC-FINGER DOMAIN-CONTAINING PROTEIN-RELATED
AT5G58870	-0.28526	1.31726e-07	-0.306332	1.93956e-08	-0.460019	3.08226e-18	-0.52009	2.67967e-28	-0.392842	2.41004e-15	-0.628358	1.92312e-38	ftsh9	(1 of 2) PTHR23076//PTHR23076:SF70 - METALLOPROTEASE M41 FTSH // ATP-DEPENDENT ZINC METALLOPROTEASE FTSH 7, CHLOROPLASTIC-RELATED
AT4G37800	-0.429896	1.31726e-07	-0.323248	5.26962e-05	-0.271574	0.00065144	-1.21347	4.45652e-22	-1.45215	6.59214e-32	-1.52867	5.28662e-36	XTH7	(1 of 1) PTHR31062//PTHR31062:SF27 - FAMILY NOT NAMED // XYLOGLUCAN ENDOTRANSGLUCOSYLASE/HYDROLASE PROTEIN 7-RELATED
AT3G15620	-0.455734	1.33348e-07	-0.611004	1.49621e-14	-0.691096	8.72135e-19	-1.05181	2.39839e-30	-0.733525	7.18727e-17	-0.477439	2.23325e-08	UVR3	(1 of 1) K02295 - cryptochrome (CRY)
AT1G26218	2.06752	1.34041e-07			1.23035	0.000321045
AT5G36940	-0.414953	1.34508e-07	-0.218025	0.00861351	-0.241157	0.00244019	-0.217533	0.00164668			-0.191296	0.00432844	CAT3	(1 of 2) PTHR11785//PTHR11785:SF411 - AMINO ACID TRANSPORTER // CATIONIC AMINO ACID TRANSPORTER 2, VACUOLAR-RELATED
AT3G09470	-0.377631	1.35754e-07	-0.31657	3.54003e-06	-0.43656	2.82282e-11	-0.798672	1.03382e-30	-0.485703	3.33051e-13	-0.518385	8.62701e-16		(1 of 1) PTHR19444//PTHR19444:SF13 - UNC-93 RELATED // UNC93-LIKE PROTEIN
AT3G01175	0.710924	1.3632e-07	0.803392	1.8463e-09	0.864906	2.19043e-11			0.793302	0.000947966				(1 of 1) PTHR10759//PTHR10759:SF12 - 60S RIBOSOMAL PROTEIN L34 // SUBFAMILY NOT NAMED
AT4G09130	3.95786	1.37013e-07	4.70969	3.10925e-06	3.56524	1.56685e-07	2.2031	0.0484227	2.44897	0.0172753	5.62022	7.54607e-05		(1 of 35) KOG1493 - Anaphase-promoting complex (APC), subunit 11
AT5G67200	-1.22954	1.381e-07	-0.85455	0.000144678	-0.754154	0.000636445	-0.49932	0.0124436	-0.590504	0.00109481	-0.582892	0.000755255		(1 of 2) PTHR27008:SF1 - LEUCINE-RICH REPEAT PROTEIN KINASE FAMILY PROTEIN
AT5G56840	-1.94748	1.3851e-07	-1.26768	0.00283762	-1.05438	0.00574445	-1.26732	0.00023942	-1.29112	0.00113797				(1 of 2) PTHR12374//PTHR12374:SF19 - TRANSCRIPTIONAL ADAPTOR 2 ADA2 -RELATED // SUBFAMILY NOT NAMED
AT2G44430	0.466003	1.3851e-07	0.258702	0.00268992	0.274817	0.000840512	0.224702	0.0370757						(1 of 3) PTHR15398 - BROMODOMAIN-CONTAINING PROTEIN 8
AT5G24600	1.7843	1.39746e-07	0.870124	0.0311419			2.36705	1.67221e-29	1.98162	4.56287e-18	1.95715	3.00258e-14		(1 of 7) PF04654 - Protein of unknown function, DUF599 (DUF599)
AT3G57880	0.43686	1.40489e-07	0.318099	0.000163397			0.698859	2.13994e-21	0.672673	2.56065e-20	0.540723	1.14323e-13		(1 of 3) PTHR10024//PTHR10024:SF243 - SYNAPTOTAGMIN // ANTHRANILATE PHOSPHORIBOSYLTRANSFERASE-LIKE PROTEIN
AT1G08920	-0.515407	1.42574e-07	-0.594982	1.14428e-10	-0.678266	2.92292e-13			-0.305896	0.00138254			ESL1	(1 of 15) PTHR23500:SF62 - SUGAR TRANSPORTER ERD6-LIKE 14-RELATED
AT3G07700	-0.341206	1.43483e-07	-0.302274	5.62952e-06	-0.527402	9.64483e-17	-0.219561	7.05882e-05						(1 of 1) PTHR10566:SF50 - PROTEIN LACT-3
AT1G20696	-0.360379	1.4372e-07	-0.247268	0.000532022	-0.289526	2.64818e-05	-0.801496	9.51351e-43	-0.548145	1.83381e-20	-0.42049	7.31251e-13	HMGB3	(1 of 2) PTHR13711:SF223 - HIGH MOBILITY GROUP B PROTEIN 2-RELATED
AT5G02120	-0.400113	1.45438e-07	-0.184524	0.0326892	-0.26976	0.000690305	-0.783668	7.45637e-30	-0.617114	3.28295e-17	-0.767865	7.63085e-27	OHP	(1 of 1) PTHR14154//PTHR14154:SF11 - UPF0041 BRAIN PROTEIN 44-RELATED // HIGH-LIGHT-INDUCED PROTEIN, CHLOROPLASTIC
AT4G32790	0.537223	1.46006e-07	0.490073	5.08679e-07	0.37395	0.000113749	0.77928	3.08115e-19	0.797913	1.68911e-21	0.633552	7.41733e-15		(1 of 3) PTHR11062//PTHR11062:SF108 - EXOSTOSIN HEPARAN SULFATE GLYCOSYLTRANSFERASE -RELATED // EXOSTOSIN FAMILY PROTEIN
AT3G17640	-0.932963	1.48728e-07	-0.97914	2.77185e-08	-0.671018	0.000125659	-1.08748	3.58749e-10	-0.795997	7.75665e-06	-1.2998	2.63364e-12		(1 of 11) KOG4579 - Leucine-rich repeat (LRR) protein associated with apoptosis in muscle tissue
AT4G24090	-0.436068	1.50482e-07	-0.334856	0.000342372	-0.251234	0.00715818	-1.11337	1.5204e-27	-0.865206	2.34351e-14	-0.803075	4.51599e-13
AT2G34180	1.09286	1.52688e-07	1.20686	8.66437e-08	1.4751	2.19944e-11			0.985271	7.88327e-05	1.34636	5.6566e-09	CIPK13	(1 of 6) PTHR24347//PTHR24347:SF168 - SERINE/THREONINE-PROTEIN KINASE // CBL-INTERACTING SERINE/THREONINE-PROTEIN KINASE 12-RELATED
AT4G00900	0.42557	1.545e-07	0.236656	0.00709876			0.812015	1.29203e-17	0.882352	2.85444e-20	0.639165	3.68285e-11	ECA2	(1 of 3) PTHR24093//PTHR24093:SF289 - FAMILY NOT NAMED // CALCIUM-TRANSPORTING ATPASE 1, ENDOPLASMIC RETICULUM-TYPE-RELATED
AT1G30520	-0.564607	1.55604e-07	-0.762663	1.2144e-11	-0.649362	1.25786e-08	-2.28858	6.39146e-77	-1.45076	1.60518e-30	-1.32359	3.16948e-26	AAE14	(1 of 1) 6.2.1.26 - o-succinylbenzoate--CoA ligase / OSB-CoA synthetase
AT1G04350	-0.295669	1.58597e-07	-0.297627	1.67405e-07	-0.471763	3.51833e-18	-0.722951	3.53327e-35	-0.52298	7.5346e-18	-0.806174	2.23116e-42		(1 of 16) PTHR10209//PTHR10209:SF122 - OXIDOREDUCTASE, 2OG-FE II OXYGENASE FAMILY PROTEIN // 1-AMINOCYCLOPROPANE-1-CARBOXYLATE OXIDASE HOMOLOG 10-RELATED
AT5G03340	0.381351	1.59812e-07	0.227079	0.00265618	0.226564	0.00169128	0.234565	0.000147595	0.289327	1.94407e-06	0.244899	2.6317e-05		(1 of 3) K13525 - transitional endoplasmic reticulum ATPase (VCP, CDC48)
AT3G19130	0.300293	1.62975e-07	0.413719	5.92724e-14	0.632962	1.63815e-33	0.64128	2.41647e-23	0.507933	3.75967e-15	0.509237	1.36046e-15	RBP47B	(1 of 4) PTHR24012:SF403 - POLYADENYLATE-BINDING PROTEIN RBP47A
AT3G44100	-0.381632	1.63895e-07	-0.333208	8.94282e-06	-0.41944	6.27897e-09	-0.926423	1.20748e-53	-0.541283	1.0287e-17	-0.652284	1.00908e-26		(1 of 1) PTHR11306//PTHR11306:SF13 - NIEMANN PICK TYPE C2 PROTEIN NPC2-RELATED // SUBFAMILY NOT NAMED
AT1G67230	0.255511	1.64795e-07	0.242514	5.35306e-07	0.166892	0.000765472	0.282193	1.39395e-09	0.432827	4.82916e-21	0.4593	2.36956e-24	LINC1	(1 of 1) PTHR31908//PTHR31908:SF3 - FAMILY NOT NAMED // PROTEIN LITTLE NUCLEI1
AT4G01790	1.36682	1.66214e-07			0.609191	0.0224419								(1 of 9) 3.1.26.5 - Ribonuclease P
AT1G28400	-0.479851	1.66353e-07	-0.422694	3.38405e-06	-0.266014	0.00718042	-0.388752	6.75564e-06	-0.589179	2.94143e-12	-0.523566	3.25002e-09
AT5G20580	-0.648709	1.67076e-07	-0.340519	0.0082839	-0.285117	0.0219503	-0.76286	1.209e-08	-0.672147	1.53644e-06	-0.668581	3.40744e-07		(1 of 2) PF14802 - TMEM192 family (TMEM192)
AT5G24490	-0.284258	1.67076e-07	-0.406398	3.99716e-14	-0.377362	2.16088e-12	-1.26912	8.04179e-67	-0.767638	2.79571e-24	-0.673765	2.76014e-19		(1 of 1) PTHR33231//PTHR33231:SF1 - FAMILY NOT NAMED // 30S RIBOSOMAL PROTEIN-RELATED
AT4G03260	-0.255683	1.67076e-07			-0.165744	0.00110568	0.122134	0.00343429	0.0910732	0.0387906				(1 of 2) PTHR24365:SF368 - OUTER ARM DYNEIN LIGHT CHAIN 1 PROTEIN
AT5G66830	2.43779	1.67445e-07	1.2402	0.0439173							1.02503	0.0287024		(1 of 33) PTHR20995//PTHR20995:SF21 - FAMILY NOT NAMED // F-BOX FAMILY PROTEIN-RELATED
AT5G57990	0.230164	1.67503e-07	0.40584	9.31785e-22	0.483373	3.2851e-31	0.630491	2.40373e-37	0.735383	2.97707e-49	0.502941	8.48478e-24	UBP23	(1 of 9) K11855 - ubiquitin carboxyl-terminal hydrolase 36/42 [EC:3.4.19.12] (USP36_42)
AT5G58470	0.352459	1.6967e-07	0.257356	0.000200553	0.341969	1.88124e-07	0.41684	1.09154e-13	0.405068	1.4218e-12	0.34964	4.28348e-10	TAF15b	(1 of 1) K13098 - RNA-binding protein FUS (TLS, FUS)
AT2G30950	-0.245458	1.71634e-07	-0.29804	1.54689e-10	-0.402783	9.62958e-19	-0.415479	3.81574e-17	-0.278343	4.43066e-08	-0.322147	1.39722e-10	VAR2	(1 of 2) PTHR23076//PTHR23076:SF60 - METALLOPROTEASE M41 FTSH // SUBFAMILY NOT NAMED
AT4G14510	-0.478488	1.74978e-07	-0.629797	1.03492e-11	-0.459059	1.4996e-06	-1.00593	1.19472e-32	-0.564094	5.09325e-10	-0.630349	3.55086e-12	CFM3B	(1 of 2) PTHR31846//PTHR31846:SF13 - FAMILY NOT NAMED // CRM FAMILY MEMBER 3A-RELATED
AT3G56630	-0.389511	1.78843e-07	-0.334962	2.71649e-05	-0.297337	0.00016064	-0.601089	4.69191e-22	-0.394692	2.02537e-08	-0.408589	2.83796e-09	CYP94D2	(1 of 2) PTHR24296//PTHR24296:SF0 - FAMILY NOT NAMED // CYTOCHROME P450 FAMILY PROTEIN-RELATED
AT5G33290	-0.747138	1.8039e-07	-0.569264	4.47359e-05	-0.994054	8.28958e-15							XGD1	(1 of 2) K18789 - xylogalacturonan beta-1,3-xylosyltransferase (XGD1)
AT5G06530	-0.444318	1.82655e-07			-0.241664	0.00502916	-0.397056	5.40287e-08	-0.33598	2.92379e-06	-0.46665	1.79758e-11		(1 of 2) PTHR19241//PTHR19241:SF286 - ATP-BINDING CASSETTE TRANSPORTER // SUBFAMILY NOT NAMED
AT4G28100	-0.646438	1.82655e-07	-0.444609	0.000705268	-0.51858	6.84692e-05	-0.846369	2.48969e-18	-0.517178	4.56424e-07	-0.71809	6.43023e-12
AT5G53160	-0.263613	1.83899e-07					0.305508	3.43378e-09	0.439372	2.82465e-18	0.50673	7.35688e-25	RCAR3	(1 of 2) PTHR31213//PTHR31213:SF12 - FAMILY NOT NAMED // ABSCISIC ACID RECEPTOR PYL10-RELATED
AT4G11360	-0.392059	1.83935e-07	-0.224433	0.00192219	-0.469755	8.22873e-13	-0.388734	2.60317e-07	-0.354597	9.10241e-07			RHA1B	(1 of 1) PTHR14155//PTHR14155:SF176 - RING FINGER DOMAIN-CONTAINING // SUBFAMILY NOT NAMED
AT5G62790	-0.328635	1.84546e-07	-0.287141	1.15032e-05	-0.242728	0.000281922	-0.72071	2.73199e-38	-0.627605	2.69455e-26	-0.740843	1.00162e-35	DXR	(1 of 1) 1.1.1.267 - 1-deoxy-D-xylulose-5-phosphate reductoisomerase / DXP-reductoisomerase
AT1G16740	0.550902	1.84665e-07	0.723311	2.71134e-11	0.820371	9.29623e-16	0.381018	0.000530735			0.312963	0.00587967		(1 of 2) K02887 - large subunit ribosomal protein L20 (RP-L20, MRPL20, rplT)
AT3G19230	4.45708	1.85627e-07	1.79203	0.00404977	2.56679	3.71652e-08					1.7072	0.0146895		(1 of 1) PTHR27003//PTHR27003:SF51 - FAMILY NOT NAMED // LEUCINE-RICH REPEAT-CONTAINING PROTEIN
AT4G31130	-0.319618	1.85627e-07	-0.217416	0.000529361	-0.311841	1.31404e-07	-1.02785	6.56144e-62	-0.916176	9.33897e-49	-1.09153	5.12202e-72		(1 of 15) PF06749 - Protein of unknown function (DUF1218) (DUF1218)
AT1G06430	-0.318696	1.87005e-07	-0.288866	3.80724e-06	-0.579992	1.48058e-22	-0.195545	0.00757049					FTSH8	(1 of 2) PTHR23076//PTHR23076:SF60 - METALLOPROTEASE M41 FTSH // SUBFAMILY NOT NAMED
AT1G72470	0.836276	1.88413e-07	0.964262	2.13275e-11	0.586498	3.65723e-05	2.12587	1.59684e-65	1.83757	1.54868e-61	2.00085	5.28309e-82	EXO70D1	(1 of 3) PTHR12542:SF27 - EXOCYST SUBUNIT EXO70 FAMILY PROTEIN D3-RELATED
AT3G59060	-0.534178	1.90977e-07			-0.302977	0.00326824			0.61925	2.05343e-13			PIL6	(1 of 2) PTHR12565//PTHR12565:SF86 - STEROL REGULATORY ELEMENT-BINDING PROTEIN // TRANSCRIPTION FACTOR PIF4-RELATED
AT3G50930	1.03606	1.91563e-07					1.13997	0.00028172	2.64879	4.41826e-19	1.25823	6.7451e-05	BCS1	(1 of 2) PTHR23070//PTHR23070:SF24 - BCS1 AAA-TYPE ATPASE // SUBFAMILY NOT NAMED
AT2G33830	0.403257	1.93298e-07	0.193505	0.0235303	0.231014	0.00438909	-0.297169	6.52713e-07			0.230562	0.000111475		(1 of 5) PF05564 - Dormancy/auxin associated protein (Auxin_repressed)
AT1G05190	-0.216344	1.93491e-07	-0.294391	1.79928e-12	-0.278862	2.14465e-11	-0.832703	2.56237e-43	-0.709908	1.82867e-30	-0.430422	4.90934e-12	emb2394	(1 of 1) PTHR11655//PTHR11655:SF14 - 60S/50S RIBOSOMAL PROTEIN L6/L9 // 54S RIBOSOMAL PROTEIN L6, MITOCHONDRIAL
AT1G06150	-0.454948	1.96837e-07	-0.569805	1.25165e-11	-0.435637	1.94872e-07					-0.187549	0.00627275	EMB1444	(1 of 2) PTHR13902:SF55 - TRANSCRIPTION FACTOR EMB1444-RELATED
AT3G15530	-0.51549	1.97486e-07	-0.355171	0.000332393	-0.571144	2.19583e-09	-0.401393	0.0001476	-0.54366	1.59522e-07	-0.931433	6.27388e-21		(1 of 2) PTHR10108:SF754 - EXPRESSED PROTEIN
AT5G54950	7.19865	2.01487e-07	3.3894	0.0149865	4.19543	1.44672e-05					3.08959	0.0201735		(1 of 4) 4.2.1.3 - Aconitate hydratase / Citrate(isocitrate) hydro-lyase
AT5G24030	0.529601	2.02541e-07	0.879936	1.21716e-19	0.302291	0.00477254	1.07335	2.87927e-39	1.0156	1.70084e-36	1.20962	1.46858e-51	SLAH3	(1 of 2) PTHR31269//PTHR31269:SF2 - FAMILY NOT NAMED // S-TYPE ANION CHANNEL SLAH2-RELATED
AT4G15560	-0.266241	2.02541e-07	-0.23977	3.94947e-06	-0.361381	4.32793e-13	-0.886266	1.4528e-97	-0.592317	3.02714e-43	-0.684303	6.14851e-58	CLA1	(1 of 3) 2.2.1.7 - 1-deoxy-D-xylulose-5-phosphate synthase / DXP-synthase
AT2G20370	0.456391	2.04028e-07	0.469923	6.83858e-10	0.532506	6.52805e-13	0.411569	0.000210775	0.672459	2.34797e-11	0.534179	7.48647e-08	3	(1 of 1) PTHR11062//PTHR11062:SF56 - EXOSTOSIN HEPARAN SULFATE GLYCOSYLTRANSFERASE -RELATED // XYLOGLUCAN GALACTOSYLTRANSFERASE KATAMARI1
AT4G39350	-0.232958	2.04028e-07	-0.239646	2.32241e-08	-0.330515	3.63224e-15	-0.32476	2.17232e-07	-0.163703	0.013523	-0.630205	4.73404e-25	CESA2	(1 of 4) 2.4.1.12//2.4.1.29 - Cellulose synthase (UDP-forming) / UDP-glucose-cellulose glucosyltransferase // Cellulose synthase (GDP-forming) / GDP-glucose-cellulose glucosyltransferase
AT1G69490	-0.652162	2.05442e-07					-0.720672	5.33445e-07					NAP	(1 of 2) PTHR31719:SF40 - NAC TRANSCRIPTION FACTOR 29
AT1G68020	0.349589	2.10881e-07	0.276725	3.46986e-05	0.420998	2.29619e-11	0.350596	4.18861e-09	0.417377	1.61695e-12	0.482025	1.23703e-17	ATTPS6	(1 of 2) PTHR10788:SF48 - ALPHA,ALPHA-TREHALOSE-PHOSPHATE SYNTHASE [UDP-FORMING] 6
AT4G17040	-0.211611	2.11146e-07	-0.166902	0.000107156	-0.402935	7.35411e-24	-0.253802	4.7364e-09	-0.173078	0.000192924	-0.181956	5.73794e-05	CLPR4	(1 of 1) PTHR10381:SF25 - ATP-DEPENDENT CLP PROTEASE PROTEOLYTIC SUBUNIT-RELATED PROTEIN 4, CHLOROPLASTIC
AT3G10840	-0.529076	2.12362e-07	-0.591732	7.88318e-08	-0.315711	0.007583	-0.905915	2.75814e-18	-0.704714	3.21736e-09	-1.0348	1.7337e-17		(1 of 1) PTHR10992:SF743 - ALPHA/BETA-HYDROLASE DOMAIN-CONTAINING PROTEIN
AT5G04140	-0.281946	2.1363e-07	-0.175664	0.00240734	-0.254753	3.24066e-06			0.209237	2.37878e-05	0.141091	0.00528865	GLU1	(1 of 2) 1.4.7.1 - Glutamate synthase (ferredoxin) / Ferredoxin-dependent glutamate synthase
AT3G46900	-1.75364	2.1363e-07			-1.53456	3.9506e-06	-1.19841	0.000518144	-1.18513	0.0046877	-2.00421	5.08091e-09	COPT2	(1 of 5) K14686 - solute carrier family 31 (copper transporter), member 1 (SLC31A1, CTR1)
AT1G74020	-0.303392	2.13929e-07	-0.173632	0.00672686	-0.355078	2.49583e-09	-0.188795	0.0368099			-0.436787	3.64842e-07	SS2	(1 of 3) K01757 - strictosidine synthase (E4.3.3.2)
AT3G28080	-1.10239	2.14344e-07	-1.17895	1.41241e-07	-0.828887	0.000197365	-1.80118	2.64386e-14	-1.75342	2.51161e-11	-1.73521	8.9789e-12		(1 of 50) PF00892 - EamA-like transporter family (EamA)
AT5G20620	-0.366027	2.15684e-07	-0.664945	8.49383e-23	-0.642842	1.55418e-21	-0.194854	0.00495753					UBQ4	(1 of 1) PTHR10666//PTHR10666:SF155 - UBIQUITIN // POLYUBIQUITIN 4
AT3G06190	0.365228	2.171e-07	0.296731	2.62892e-05	0.21654	0.00238931	0.477846	2.08644e-14	0.465041	9.43234e-14	0.516156	1.25137e-17	BPM2	(1 of 1) PTHR24411//PTHR24411:SF33//PTHR24411:SF35 - FAMILY NOT NAMED // SUBFAMILY NOT NAMED // BTB/POZ AND MATH DOMAIN-CONTAINING PROTEIN 1-RELATED
AT3G60750	-0.257367	2.17434e-07	-0.248789	7.1315e-07	-0.22776	5.56168e-06	-0.748175	6.50094e-53	-0.41136	2.0902e-16	-0.53145	6.49244e-27		(1 of 2) 2.2.1.1//2.2.1.2 - Transketolase / Glycoaldehyde transferase // Transaldolase / Glycerone transferase
AT5G24870	-0.404527	2.20865e-07	-0.25543	0.00188711	-0.622692	1.02389e-16								(1 of 3) PTHR22937//PTHR22937:SF53 - RING FINGER CONTAINING PROTEIN // SUBFAMILY NOT NAMED
AT5G57685	-0.709203	2.21024e-07	-0.371607	0.00480033	-0.442284	0.000329508	-0.834009	1.07079e-08	-1.00319	3.60701e-12	-1.34277	1.39028e-22	GDU3	(1 of 4) PTHR33228//PTHR33228:SF5 - FAMILY NOT NAMED // PROTEIN GLUTAMINE DUMPER 1-RELATED
AT2G29370	-0.771643	2.22058e-07					-0.743816	1.12564e-06	-1.20906	2.54159e-09	-1.96856	1.02206e-09		(1 of 6) PTHR24322//PTHR24322:SF641 - FAMILY NOT NAMED // NAD(P)-BINDING ROSSMANN-FOLD SUPERFAMILY PROTEIN-RELATED
AT5G17880	-0.42789	2.23488e-07	-0.42389	3.81123e-08	-0.39513	1.69697e-07	-0.67406	4.66745e-17	-0.490219	2.45598e-10	-0.698651	2.4117e-21	CSA1	(1 of 19) PTHR11017//PTHR11017:SF157 - LEUCINE-RICH REPEAT-CONTAINING PROTEIN // DISEASE RESISTANCE PROTEIN RPS4-RELATED
AT3G62080	0.642744	2.27822e-07	0.323827	0.0169976	0.439237	0.000424327	0.808424	1.94859e-14	0.881044	5.01066e-16	1.06336	2.78652e-26		(1 of 1) K15053 - charged multivesicular body protein 7 (CHMP7)
AT2G41870	-0.80091	2.29277e-07	-0.801865	3.07045e-09	-0.832273	1.52529e-10	-1.3556	8.95183e-15	-1.1257	3.51996e-13	-1.36757	5.41617e-21		(1 of 17) PF03763 - Remorin, C-terminal region (Remorin_C)
AT3G55960	-0.366354	2.29577e-07			-0.337379	9.13517e-07	0.124067	0.0488087	0.172767	0.00579095	-0.181391	0.00282856		(1 of 1) PTHR12210//PTHR12210:SF57 - NUCLEAR LIM INTERACTOR-INTERACTING FACTOR-RELATED // HALOACID DEHALOGENASE-LIKE HYDROLASE (HAD) SUPERFAMILY PROTEIN
AT5G13930	-1.15079	2.31097e-07	-0.632632	0.00826774	-0.493236	0.0429772	-1.12259	2.17394e-22	-0.93257	8.17184e-16	-0.82258	1.2743e-12	TT4	(1 of 1) 2.3.1.74 - Naringenin-chalcone synthase / Flavonone synthase
AT5G26820	-0.290451	2.35643e-07	-0.26772	3.21887e-06	-0.319202	1.10188e-08	-0.907564	3.15647e-81	-0.614931	8.80778e-36	-0.575756	1.05149e-32	IREG3	(1 of 1) PTHR11660:SF53 - SOLUTE CARRIER FAMILY 40 MEMBER 3, CHLOROPLASTIC
AT1G76990	-0.228201	2.36194e-07	-0.226543	2.13636e-07	-0.473821	2.17851e-30							ACR3	(1 of 1) PTHR31096:SF5 - ACR3
AT5G15490	0.470992	2.42152e-07	0.463264	4.21856e-08	0.592773	2.04397e-13	0.835062	4.8043e-20	0.574444	8.00877e-11	0.389879	6.11855e-06		(1 of 5) 1.1.1.22 - UDP-glucose 6-dehydrogenase
AT5G50150	-0.751879	2.42538e-07	-0.453941	0.00133143	-0.40083	0.00337071	-0.315888	0.0229654	-0.355994	0.00439558	-0.448021	0.000136569		(1 of 40) PF03080//PF14365 - Domain of unknown function (DUF239) (DUF239) // Domain of unknown function (DUF4409) (DUF4409)
AT2G18700	0.399346	2.44545e-07			0.337125	1.62137e-05			0.415825	9.57735e-11	0.83299	1.84663e-41	TPS11	(1 of 1) PTHR10788//PTHR10788:SF30 - TREHALOSE-6-PHOSPHATE SYNTHASE // ALPHA,ALPHA-TREHALOSE-PHOSPHATE SYNTHASE [UDP-FORMING] 11-RELATED
AT4G26870	-0.280495	2.45518e-07	-0.321657	6.42326e-10	-0.258369	5.42143e-07	-0.644259	1.14855e-31	-0.482227	6.52625e-19	-0.568499	3.1525e-27		(1 of 3) 6.1.1.12 - Aspartate--tRNA ligase / Aspartyl-tRNA synthetase
AT5G43810	-0.422886	2.48989e-07	-0.478435	2.73756e-10	-0.435004	7.01305e-09	-0.481946	1.45112e-07	-0.558811	1.58125e-10	-0.348601	6.62565e-05	AGO10	(1 of 1) PTHR22891//PTHR22891:SF45 - EUKARYOTIC TRANSLATION INITIATION FACTOR 2C // PROTEIN ARGONAUTE 10
AT2G26530	0.644068	2.50198e-07	0.333097	0.0113744							-0.789379	2.66691e-09	AR781	(1 of 1) PTHR33095:SF7 - AR781
AT4G22200	-0.786337	2.50404e-07					-0.955814	8.12864e-09	-0.604113	0.00141168	-1.1134	2.68875e-11	KT2/3	(1 of 1) PTHR10217:SF493 - POTASSIUM CHANNEL AKT2/3
AT1G42970	-0.255178	2.50977e-07	-0.164862	0.00169252	-0.186164	0.000257082	-0.864193	1.11512e-87	-0.633984	9.61684e-47	-0.601814	1.7483e-42	GAPB	(1 of 1) PTHR10836:SF39 - GLYCERALDEHYDE-3-PHOSPHATE DEHYDROGENASE GAPB, CHLOROPLASTIC
AT2G47180	0.703875	2.50977e-07	0.43519	0.00191249			0.381748	0.000126536	0.333849	0.000567908	0.320817	0.000297706	GolS1	(1 of 3) PTHR11183//PTHR11183:SF59 - GLYCOGENIN // GALACTINOL SYNTHASE 2-RELATED
AT5G03740	0.335905	2.53778e-07	0.336441	2.09671e-07	0.260571	5.70879e-05	0.411995	4.34744e-11	0.382312	1.49036e-09	0.329814	9.31923e-08	HD2C	(1 of 3) PTHR31802:SF5 - HISTONE DEACETYLASE HDT2-RELATED
AT3G46610	-0.350272	2.54283e-07	-0.2619	0.000196257	-0.302003	9.22301e-06	-0.566246	1.68546e-18	-0.356313	1.74028e-07	-0.342038	2.65433e-07		(1 of 2) PTHR24015//PTHR24015:SF641 - FAMILY NOT NAMED // PENTATRICOPEPTIDE REPEAT REPEAT-CONTAINING PROTEIN
AT1G11890	0.373979	2.55085e-07	0.395471	2.63646e-08	0.521635	1.74285e-14							SEC22	(1 of 1) PTHR21136//PTHR21136:SF89 - SNARE PROTEINS // SUBFAMILY NOT NAMED
AT1G36160	-0.2493	2.56331e-07	-0.234039	1.28973e-06	-0.283942	2.06429e-09							ACC1	(1 of 2) K11262 - acetyl-CoA carboxylase / biotin carboxylase (ACAC)
AT5G38660	-0.284071	2.56354e-07	-0.146403	0.019545	-0.365591	7.25063e-11	-0.617559	2.07678e-35	-0.50995	3.87943e-21	-0.630895	1.55532e-32	APE1	(1 of 1) PF11016 - Protein of unknown function (DUF2854) (DUF2854)
AT1G27770	0.313386	2.57936e-07	0.479653	1.46795e-15	0.198773	0.00246757			0.444054	2.94934e-05			ACA1	(1 of 2) PTHR24093//PTHR24093:SF262 - FAMILY NOT NAMED // CALCIUM-TRANSPORTING ATPASE 2, PLASMA MEMBRANE-TYPE-RELATED
[truncated: 14,497 more rows]

## Sheet: (B)
GeneID	log2FoldChange_gncgnl_1h	padj_gncgnl_1h	log2FoldChange_gata_hex_1h	padj_gata_hex_1h	log2FoldChange_gncgnl_4h	padj_gncgnl_4h	log2FoldChange_gata_hex_4h	padj_gata_hex_4h	Symbol	Description
[truncated: 15,312 more rows]

[truncated: 1 more sheets: (C)]
