# Supplementary material for: B‐GATA factors are required for nitrogen‐responsive growth in Physcomitrium patens and Arabidopsis thaliana
Source: New Phytol. 2026 Jan 9;249(6):2919–37. doi: 10.1111/nph.70887 (PMC12917456; doi:10.1111/nph.70887)
Supplement: Supplementary file 10 — Table S9 Results from a gene ontology (GO) enrichment analysis results from ClusterProfiler of differentially expressed genes (DEGs) in nitrogen (10 mM KNO3 + 10 mM NH4NO3) vs mock (10 mM KCl) conditions in Arabidopsis thaliana (Col‐0) wild‐type, grouped according to up‐ or downregulation and time point as shown in Fig. S12. [file NPH-249-2919-s003.xlsx]

## Sheet: (A)
New Phytologist Supporting Information Article title: B-GATA factors are required for nitrogen-responsive growth in Physcomitrium patens and Arabidopsis thaliana Authors: Dario Zappone, Peter Michael Schröder, Ivan Petřík, Xiao Dong, Rudi Schäufele, Korbinian Schneeberger, Ondřej Novák, Claus Schwechheimer Article acceptance date: 8 December 2025
Supplemental Table S9: Results from a gene ontology (GO) enrichment analysis results from ClusterProfiler of differentially expressed genes (DEGs) in nitrogen (10 mM KNO₃ + 10 mM NH₄NO₃) vs. mock (10 mM KCl) conditions in Arabidopsis thaliana (Col-0) wild type, grouped according to UP- or DOWN-regulation and time point as shown in Supplemental Figure S12. Listed are the GO term categories for Bio…
ID	Description	GeneRatio	BgRatio	pvalue	p.adjust	qvalue	geneID	Count	Genes_in_GOterm
GO:0009408	response to heat	120/2914	366/19794	1.40331e-18	3.51809e-15	3.35464e-15	AT1G51670/AT3G12960/AT1G68090/AT1G07400/AT1G71000/AT5G51440/AT2G26150/AT3G09350/AT5G48570/AT1G59860/AT5G59720/AT5G12020/AT5G12030/AT1G74310/AT4G12400/AT3G12580/AT3G46230/AT1G54050/AT5G52640/AT1G04000/AT2G29500/AT5G56030/AT3G09440/AT5G05410/AT2G38470/AT5G05965/AT5G56010/AT3G24500/AT1G15380/AT5G64310/AT1G66080/AT5G59820/AT3G08970/AT3G25230/AT5G02490/AT3G14200/AT5G06820/AT1G77570/AT3G53830/AT1G71330…	120	AT1G51670/AT3G12960/AT1G68090/AT1G07400/AT1G71000/AT5G51440/AT2G26150/AT3G09350/AT5G48570/AT1G59860/AT5G59720/AT5G12020/AT5G12030/AT1G74310/AT4G12400/AT3G12580/AT3G46230/AT1G54050/AT5G52640/AT1G04000/AT2G29500/AT5G56030/AT3G09440/AT5G05410/AT2G38470/AT5G05965/AT5G56010/AT3G24500/AT1G15380/AT5G64310/AT1G66080/AT5G59820/AT3G08970/AT3G25230/AT5G02490/AT3G14200/AT5G06820/AT1G77570/AT3G53830/AT1G71330…
GO:0071407	cellular response to organic cyclic compound	83/2914	308/19794	1.49908e-08	4.69775e-06	4.47949e-06	AT3G14395/AT4G12735/AT1G05675/AT1G28480/AT2G18210/AT5G11510/AT5G25930/AT3G29000/AT3G47090/AT1G15380/AT5G64310/AT2G46780/AT1G17147/AT5G67350/AT3G50930/AT1G67980/AT1G34420/AT5G11740/AT4G34950/AT3G26910/AT2G32030/AT3G17770/AT1G61100/AT4G36500/AT1G29690/AT4G19660/AT5G16360/AT2G23320/AT1G70090/AT5G67300/AT4G08950/AT5G45110/AT1G67920/AT3G06760/AT2G20960/AT4G15400/AT2G20370/AT1G66160/AT1G75270/AT5G60300…	83	AT3G14395/AT4G12735/AT1G05675/AT1G28480/AT2G18210/AT5G11510/AT5G25930/AT3G29000/AT3G47090/AT1G15380/AT5G64310/AT2G46780/AT1G17147/AT5G67350/AT3G50930/AT1G67980/AT1G34420/AT5G11740/AT4G34950/AT3G26910/AT2G32030/AT3G17770/AT1G61100/AT4G36500/AT1G29690/AT4G19660/AT5G16360/AT2G23320/AT1G70090/AT5G67300/AT4G08950/AT5G45110/AT1G67920/AT3G06760/AT2G20960/AT4G15400/AT2G20370/AT1G66160/AT1G75270/AT5G60300…
GO:0002376	immune system process	77/2914	296/19794	2.38034e-07	5.45879e-05	5.20518e-05	AT4G37370/AT1G72860/AT5G51450/AT1G61370/AT3G53160/AT1G61440/AT4G36280/AT3G47090/AT4G24180/AT1G67520/AT1G02230/AT3G50930/AT5G66480/AT1G67980/AT1G34420/AT1G61400/AT3G28910/AT5G12880/AT5G57220/AT1G29690/AT1G64460/AT1G72840/AT5G45260/AT3G03970/AT3G16030/AT5G20480/AT5G45060/AT1G61420/AT3G11840/AT5G44870/AT2G23770/AT4G31550/AT1G69840/AT3G11820/AT3G09830/AT1G61360/AT4G24110/AT2G28830/AT5G58430/AT1G17980…	77	AT4G37370/AT1G72860/AT5G51450/AT1G61370/AT3G53160/AT1G61440/AT4G36280/AT3G47090/AT4G24180/AT1G67520/AT1G02230/AT3G50930/AT5G66480/AT1G67980/AT1G34420/AT1G61400/AT3G28910/AT5G12880/AT5G57220/AT1G29690/AT1G64460/AT1G72840/AT5G45260/AT3G03970/AT3G16030/AT5G20480/AT5G45060/AT1G61420/AT3G11840/AT5G44870/AT2G23770/AT4G31550/AT1G69840/AT3G11820/AT3G09830/AT1G61360/AT4G24110/AT2G28830/AT5G58430/AT1G17980…
GO:0006955	immune response	76/2914	291/19794	2.39516e-07	5.45879e-05	5.20518e-05	AT4G37370/AT1G72860/AT5G51450/AT1G61370/AT3G53160/AT1G61440/AT4G36280/AT3G47090/AT4G24180/AT1G67520/AT1G02230/AT3G50930/AT5G66480/AT1G67980/AT1G34420/AT1G61400/AT3G28910/AT5G12880/AT5G57220/AT1G29690/AT1G64460/AT1G72840/AT5G45260/AT3G03970/AT3G16030/AT5G20480/AT5G45060/AT1G61420/AT5G44870/AT2G23770/AT4G31550/AT1G69840/AT3G11820/AT3G09830/AT1G61360/AT4G24110/AT2G28830/AT5G58430/AT1G17980/AT1G77630…	76	AT4G37370/AT1G72860/AT5G51450/AT1G61370/AT3G53160/AT1G61440/AT4G36280/AT3G47090/AT4G24180/AT1G67520/AT1G02230/AT3G50930/AT5G66480/AT1G67980/AT1G34420/AT1G61400/AT3G28910/AT5G12880/AT5G57220/AT1G29690/AT1G64460/AT1G72840/AT5G45260/AT3G03970/AT3G16030/AT5G20480/AT5G45060/AT1G61420/AT5G44870/AT2G23770/AT4G31550/AT1G69840/AT3G11820/AT3G09830/AT1G61360/AT4G24110/AT2G28830/AT5G58430/AT1G17980/AT1G77630…
GO:0006457	protein folding	51/2914	181/19794	2.09588e-06	0.000375312	0.000357875	AT1G07400/AT5G48570/AT1G59860/AT5G59720/AT5G12020/AT5G12030/AT3G12580/AT3G46230/AT1G54050/AT2G20560/AT5G52640/AT2G29500/AT5G56030/AT3G09440/AT5G56010/AT3G25230/AT5G02490/AT1G09080/AT2G32120/AT5G56000/AT3G12050/AT5G42020/AT2G21130/AT1G72280/AT1G79920/AT2G25140/AT5G22060/AT5G02500/AT5G53400/AT2G46240/AT2G19310/AT1G16030/AT4G28480/AT3G44110/AT3G23990/AT3G13470/AT1G79930/AT5G62390/AT3G53990/AT5G05750…	51	AT1G07400/AT5G48570/AT1G59860/AT5G59720/AT5G12020/AT5G12030/AT3G12580/AT3G46230/AT1G54050/AT2G20560/AT5G52640/AT2G29500/AT5G56030/AT3G09440/AT5G56010/AT3G25230/AT5G02490/AT1G09080/AT2G32120/AT5G56000/AT3G12050/AT5G42020/AT2G21130/AT1G72280/AT1G79920/AT2G25140/AT5G22060/AT5G02500/AT5G53400/AT2G46240/AT2G19310/AT1G16030/AT4G28480/AT3G44110/AT3G23990/AT3G13470/AT1G79930/AT5G62390/AT3G53990/AT5G05750…
GO:0051702	biological process involved in interaction with symbiont	30/2914	86/19794	2.55283e-06	0.000399997	0.000381414	AT1G72860/AT5G51450/AT4G36280/AT3G50930/AT3G28910/AT1G29690/AT1G64460/AT1G72840/AT5G45260/AT5G20480/AT5G44870/AT1G69840/AT3G11820/AT1G30460/AT5G43470/AT5G48380/AT5G13190/AT2G13800/AT5G45250/AT1G02860/AT4G12720/AT4G20380/AT3G21220/AT5G64930/AT5G03160/AT5G46180/AT1G29340/AT1G59870/AT2G13790/AT4G33430	30	AT1G72860/AT5G51450/AT4G36280/AT3G50930/AT3G28910/AT1G29690/AT1G64460/AT1G72840/AT5G45260/AT5G20480/AT5G44870/AT1G69840/AT3G11820/AT1G30460/AT5G43470/AT5G48380/AT5G13190/AT2G13800/AT5G45250/AT1G02860/AT4G12720/AT4G20380/AT3G21220/AT5G64930/AT5G03160/AT5G46180/AT1G29340/AT1G59870/AT2G13790/AT4G33430
GO:0042542	response to hydrogen peroxide	27/2914	74/19794	2.99909e-06	0.000442278	0.00042173	AT1G04580/AT1G07400/AT5G24640/AT2G26150/AT1G59860/AT5G59720/AT5G12020/AT2G41730/AT5G12030/AT3G46230/AT1G54050/AT2G29500/AT5G05410/AT1G05680/AT5G67480/AT4G17410/AT1G73260/AT1G35580/AT2G19310/AT1G77120/AT1G75270/AT1G31770/AT3G04120/AT1G56560/AT4G14030/AT2G47900/AT1G20630	27	AT1G04580/AT1G07400/AT5G24640/AT2G26150/AT1G59860/AT5G59720/AT5G12020/AT2G41730/AT5G12030/AT3G46230/AT1G54050/AT2G29500/AT5G05410/AT1G05680/AT5G67480/AT4G17410/AT1G73260/AT1G35580/AT2G19310/AT1G77120/AT1G75270/AT1G31770/AT3G04120/AT1G56560/AT4G14030/AT2G47900/AT1G20630
GO:0009860	pollen tube growth	38/2914	139/19794	8.10939e-05	0.00684263	0.00652472	AT1G15990/AT5G19360/AT1G61290/AT4G02650/AT1G48020/AT4G26930/AT3G07120/AT1G27380/AT1G68090/AT1G56430/AT5G55020/AT3G13900/AT5G13990/AT2G33460/AT4G39110/AT3G08970/AT1G63530/AT1G09080/AT2G41630/AT4G21323/AT1G20090/AT1G75840/AT5G09350/AT3G27960/AT5G15470/AT1G34350/AT3G11850/AT5G17020/AT5G35700/AT4G17530/AT5G47200/AT2G37540/AT3G01040/AT5G64070/AT3G10380/AT3G09840/AT1G73430/AT1G71820	38	AT1G15990/AT5G19360/AT1G61290/AT4G02650/AT1G48020/AT4G26930/AT3G07120/AT1G27380/AT1G68090/AT1G56430/AT5G55020/AT3G13900/AT5G13990/AT2G33460/AT4G39110/AT3G08970/AT1G63530/AT1G09080/AT2G41630/AT4G21323/AT1G20090/AT1G75840/AT5G09350/AT3G27960/AT5G15470/AT1G34350/AT3G11850/AT5G17020/AT5G35700/AT4G17530/AT5G47200/AT2G37540/AT3G01040/AT5G64070/AT3G10380/AT3G09840/AT1G73430/AT1G71820
GO:0000398	mRNA splicing, via spliceosome	53/2914	222/19794	0.000194921	0.0132072	0.0125936	AT3G49130/AT3G56790/AT3G27600/AT5G25340/AT2G27280/AT5G06520/AT3G09620/AT2G42510/AT1G07350/AT4G03430/AT1G14640/AT2G42270/AT3G03970/AT4G35500/AT5G63370/AT2G18510/AT4G26050/AT2G42330/AT1G03910/AT1G20920/AT1G09140/AT5G44500/AT1G30460/AT1G49590/AT1G28060/AT5G53180/AT5G51300/AT3G54170/AT5G28740/AT5G12190/AT1G54380/AT4G22285/AT2G44200/AT3G49430/AT2G27100/AT1G21190/AT1G29220/AT4G34140/AT1G31870/AT3G03340…	53	AT3G49130/AT3G56790/AT3G27600/AT5G25340/AT2G27280/AT5G06520/AT3G09620/AT2G42510/AT1G07350/AT4G03430/AT1G14640/AT2G42270/AT3G03970/AT4G35500/AT5G63370/AT2G18510/AT4G26050/AT2G42330/AT1G03910/AT1G20920/AT1G09140/AT5G44500/AT1G30460/AT1G49590/AT1G28060/AT5G53180/AT5G51300/AT3G54170/AT5G28740/AT5G12190/AT1G54380/AT4G22285/AT2G44200/AT3G49430/AT2G27100/AT1G21190/AT1G29220/AT4G34140/AT1G31870/AT3G03340…
GO:0044706	multi-multicellular organism process	58/2914	253/19794	0.000314931	0.0187984	0.017925	AT1G15990/AT5G19360/AT1G61290/AT4G02650/AT1G48020/AT4G26930/AT5G11400/AT3G07120/AT1G27380/AT1G68090/AT1G56430/AT5G55020/AT2G33100/AT3G13900/AT4G26440/AT5G13990/AT2G17010/AT2G33460/AT1G15330/AT4G39110/AT3G08970/AT1G63530/AT1G09080/AT2G41630/AT3G54150/AT4G21323/AT2G41110/AT1G20090/AT3G01640/AT1G71940/AT1G75840/AT5G09350/AT3G27960/AT2G34380/AT5G15470/AT1G51660/AT1G34350/AT3G11850/AT5G17020/AT4G08850…	58	AT1G15990/AT5G19360/AT1G61290/AT4G02650/AT1G48020/AT4G26930/AT5G11400/AT3G07120/AT1G27380/AT1G68090/AT1G56430/AT5G55020/AT2G33100/AT3G13900/AT4G26440/AT5G13990/AT2G17010/AT2G33460/AT1G15330/AT4G39110/AT3G08970/AT1G63530/AT1G09080/AT2G41630/AT3G54150/AT4G21323/AT2G41110/AT1G20090/AT3G01640/AT1G71940/AT1G75840/AT5G09350/AT3G27960/AT2G34380/AT5G15470/AT1G51660/AT1G34350/AT3G11850/AT5G17020/AT4G08850…
GO:0010150	leaf senescence	68/2914	309/19794	0.000355873	0.0207482	0.0197843	AT4G12735/AT4G37370/AT5G14890/AT5G08790/AT1G77450/AT4G01870/AT1G76680/AT1G32450/AT5G25930/AT4G14370/AT4G02380/AT1G02230/AT3G51090/AT1G34420/AT1G02470/AT3G10985/AT5G64230/AT1G76980/AT3G57380/AT3G17770/AT4G13110/AT5G02760/AT5G41740/AT3G62080/AT1G16130/AT4G32070/AT5G39050/AT5G46080/AT2G23320/AT4G36900/AT3G10500/AT4G30490/AT3G27930/AT1G66160/AT1G30700/AT1G80160/AT4G24590/AT5G11520/AT3G18350/AT2G37750…	68	AT4G12735/AT4G37370/AT5G14890/AT5G08790/AT1G77450/AT4G01870/AT1G76680/AT1G32450/AT5G25930/AT4G14370/AT4G02380/AT1G02230/AT3G51090/AT1G34420/AT1G02470/AT3G10985/AT5G64230/AT1G76980/AT3G57380/AT3G17770/AT4G13110/AT5G02760/AT5G41740/AT3G62080/AT1G16130/AT4G32070/AT5G39050/AT5G46080/AT2G23320/AT4G36900/AT3G10500/AT4G30490/AT3G27930/AT1G66160/AT1G30700/AT1G80160/AT4G24590/AT5G11520/AT3G18350/AT2G37750…
GO:0000956	nuclear-transcribed mRNA catabolic process	20/2914	62/19794	0.000384783	0.0219239	0.0209053	AT1G06450/AT1G61470/AT1G77680/AT5G45330/AT2G32070/AT3G14080/AT5G59180/AT4G14990/AT5G19400/AT5G47010/AT3G22270/AT1G08370/AT1G15920/AT3G58580/AT5G10960/AT1G80000/AT1G33980/AT5G35910/AT1G18070/AT2G39260	20	AT1G06450/AT1G61470/AT1G77680/AT5G45330/AT2G32070/AT3G14080/AT5G59180/AT4G14990/AT5G19400/AT5G47010/AT3G22270/AT1G08370/AT1G15920/AT3G58580/AT5G10960/AT1G80000/AT1G33980/AT5G35910/AT1G18070/AT2G39260
GO:0005992	trehalose biosynthetic process	9/2914	19/19794	0.000727419	0.0344083	0.0328097	AT5G51460/AT4G22590/AT4G39770/AT5G65140/AT4G12430/AT2G18700/AT1G68020/AT1G60140/AT1G06410	9	AT5G51460/AT4G22590/AT4G39770/AT5G65140/AT4G12430/AT2G18700/AT1G68020/AT1G60140/AT1G06410
GO:0006552	leucine catabolic process	5/2914	7/19794	0.00111548	0.0482155	0.0459754	AT4G34030/AT1G03090/AT3G45300/AT2G43400/AT2G26800	5	AT4G34030/AT1G03090/AT3G45300/AT2G43400/AT2G26800
GO:0018105	peptidyl-serine phosphorylation	26/2914	96/19794	0.0011792	0.0492707	0.0469817	AT5G19360/AT4G38230/AT4G21940/AT1G08650/AT4G35500/AT2G17290/AT3G20410/AT1G73450/AT4G33080/AT1G04210/AT4G09570/AT5G04870/AT4G35310/AT5G66210/AT3G59410/AT3G10540/AT2G25760/AT1G04440/AT1G18890/AT2G17530/AT5G44100/AT3G25840/AT1G12580/AT5G19450/AT3G13670/AT3G17850	26	AT5G19360/AT4G38230/AT4G21940/AT1G08650/AT4G35500/AT2G17290/AT3G20410/AT1G73450/AT4G33080/AT1G04210/AT4G09570/AT5G04870/AT4G35310/AT5G66210/AT3G59410/AT3G10540/AT2G25760/AT1G04440/AT1G18890/AT2G17530/AT5G44100/AT3G25840/AT1G12580/AT5G19450/AT3G13670/AT3G17850
GO:0018209	peptidyl-serine modification	26/2914	96/19794	0.0011792	0.0492707	0.0469817	AT5G19360/AT4G38230/AT4G21940/AT1G08650/AT4G35500/AT2G17290/AT3G20410/AT1G73450/AT4G33080/AT1G04210/AT4G09570/AT5G04870/AT4G35310/AT5G66210/AT3G59410/AT3G10540/AT2G25760/AT1G04440/AT1G18890/AT2G17530/AT5G44100/AT3G25840/AT1G12580/AT5G19450/AT3G13670/AT3G17850	26	AT5G19360/AT4G38230/AT4G21940/AT1G08650/AT4G35500/AT2G17290/AT3G20410/AT1G73450/AT4G33080/AT1G04210/AT4G09570/AT5G04870/AT4G35310/AT5G66210/AT3G59410/AT3G10540/AT2G25760/AT1G04440/AT1G18890/AT2G17530/AT5G44100/AT3G25840/AT1G12580/AT5G19450/AT3G13670/AT3G17850
Arabidopsis Gene Identifier	Name	Description
GO:0009408 response to heat
AT1G51670	0	0
AT3G12960	0	0
AT1G68090	ANN5	(1 of 8) PTHR10502 - ANNEXIN
AT1G07400	0	(1 of 3) PTHR11527:SF158 - 17.6 KDA CLASS I HEAT SHOCK PROTEIN 1-RELATED
AT1G71000	0	(1 of 97) PF00226 - DnaJ domain (DnaJ)
AT5G51440	0	(1 of 2) PTHR11527//PTHR11527:SF95 - SMALL HEAT-SHOCK PROTEIN HSP20 FAMILY // 23.5 KDA HEAT SHOCK PROTEIN, MITOCHONDRIAL-RELATED
AT2G26150	HSFA2	(1 of 3) PTHR10015//PTHR10015:SF186 - HEAT SHOCK TRANSCRIPTION FACTOR // HEAT STRESS TRANSCRIPTION FACTOR A-2-RELATED
AT3G09350	Fes1A	(1 of 3) K09562 - hsp70-interacting protein (HSPBP1)
AT5G48570	0	(1 of 1) PTHR10516//PTHR10516:SF279 - PEPTIDYL-PROLYL CIS-TRANS ISOMERASE // PEPTIDYL-PROLYL CIS-TRANS ISOMERASE FKBP65
AT1G59860	0	(1 of 3) PTHR11527:SF158 - 17.6 KDA CLASS I HEAT SHOCK PROTEIN 1-RELATED
AT5G59720	HSP18.2	(1 of 3) PTHR11527//PTHR11527:SF152 - SMALL HEAT-SHOCK PROTEIN HSP20 FAMILY // SUBFAMILY NOT NAMED
AT5G12020	HSP17.6II	(1 of 2) PTHR11527:SF93 - 17.6 KDA CLASS II HEAT SHOCK PROTEIN-RELATED
AT5G12030	HSP17.6A	(1 of 2) PTHR11527:SF93 - 17.6 KDA CLASS II HEAT SHOCK PROTEIN-RELATED
AT1G74310	HSP101	(1 of 3) K03695 - ATP-dependent Clp protease ATP-binding subunit ClpB (clpB)
AT4G12400	0	(1 of 3) K09553 - stress-induced-phosphoprotein 1 (STIP1)
AT3G12580	HSP70	(1 of 4) PTHR19375:SF232 - MEDIATOR OF RNA POLYMERASE II TRANSCRIPTION SUBUNIT 37E-RELATED
AT3G46230	HSP17.4	(1 of 3) PTHR11527//PTHR11527:SF152 - SMALL HEAT-SHOCK PROTEIN HSP20 FAMILY // SUBFAMILY NOT NAMED
AT1G54050	0	(1 of 1) PTHR11527//PTHR11527:SF106 - SMALL HEAT-SHOCK PROTEIN HSP20 FAMILY // 17.4 KDA CLASS III HEAT SHOCK PROTEIN
AT5G52640	HSP90.1	(1 of 1) PTHR11528//PTHR11528:SF53 - HEAT SHOCK PROTEIN 90 // HEAT SHOCK PROTEIN 90-1
AT1G04000	0	(1 of 2) PTHR34657:SF2 - F21M11.6 PROTEIN-RELATED
AT2G29500	0	(1 of 3) PTHR11527:SF158 - 17.6 KDA CLASS I HEAT SHOCK PROTEIN 1-RELATED
AT5G56030	HSP81-2	(1 of 4) K04079 - molecular chaperone HtpG (htpG, HSP90A)
AT3G09440	0	(1 of 4) PTHR19375:SF232 - MEDIATOR OF RNA POLYMERASE II TRANSCRIPTION SUBUNIT 37E-RELATED
AT5G05410	DREB2A	(1 of 5) PTHR31241:SF2 - DEHYDRATION-RESPONSIVE ELEMENT-BINDING PROTEIN 2A-RELATED
AT2G38470	WRKY33	(1 of 1) K13424 - WRKY transcription factor 33 (WRKY33)
AT5G05965	0	0
AT5G56010	HSP81-3	(1 of 4) K04079 - molecular chaperone HtpG (htpG, HSP90A)
AT3G24500	MBF1C	(1 of 1) PTHR10245//PTHR10245:SF33 - ENDOTHELIAL DIFFERENTIATION-RELATED FACTOR 1 MULTIPROTEIN BRIDGING FACTOR 1 // SUBFAMILY NOT NAMED
AT1G15380	0	(1 of 2) PTHR10374//PTHR10374:SF18 - LACTOYLGLUTATHIONE LYASE GLYOXALASE I // SUBFAMILY NOT NAMED
AT5G64310	AGP1	arabinogalactan protein 1
AT1G66080	0	(1 of 1) PTHR12925:SF0 - PROTEIN HIKESHI
AT5G59820	RHL41	(1 of 4) PTHR26374//PTHR26374:SF162 - FAMILY NOT NAMED // C2H2-TYPE ZINC FINGER FAMILY PROTEIN-RELATED
AT3G08970	ATERDJ3A	(1 of 1) PTHR24078:SF229 - DNAJ DOMAIN-CONTAINING PROTEIN
AT3G25230	ROF1	(1 of 1) K09571 - FK506-binding protein 4/5 (FKBP4_5)
AT5G02490	0	(1 of 4) PTHR19375:SF232 - MEDIATOR OF RNA POLYMERASE II TRANSCRIPTION SUBUNIT 37E-RELATED
AT3G14200	0	(1 of 97) PF00226 - DnaJ domain (DnaJ)
AT5G06820	SRF2	(1 of 1) PTHR27001//PTHR27001:SF8 - FAMILY NOT NAMED // PROTEIN STRUBBELIG-RECEPTOR FAMILY 2
AT1G77570	0	(1 of 1) PTHR10015//PTHR10015:SF149 - HEAT SHOCK TRANSCRIPTION FACTOR // DNA-BINDING PROTEIN-RELATED
AT3G53830	0	(1 of 1) PTHR22870:SF172 - REGULATOR OF CHROMOSOME CONDENSATION (RCC1) FAMILY PROTEIN
AT1G71330	NAP5	(1 of 4) PTHR24223:SF181 - ABC TRANSPORTER C FAMILY MEMBER 3-RELATED
AT1G07330	0	0
AT1G09080	BIP3	(1 of 1) PTHR19375:SF215 - MEDIATOR OF RNA POLYMERASE II TRANSCRIPTION SUBUNIT 37B-RELATED
AT2G32120	HSP70T-2	(1 of 1) PTHR19375//PTHR19375:SF101 - HEAT SHOCK PROTEIN 70KDA // HEAT SHOCK 70 KDA PROTEIN 8
AT5G54940	0	(1 of 1) PTHR10388//PTHR10388:SF16 - EUKARYOTIC TRANSLATION INITIATION FACTOR SUI1 // SUBFAMILY NOT NAMED
AT3G47220	PLC9	(1 of 2) PF00168//PF00387//PF00388 - C2 domain (C2) // Phosphatidylinositol-specific phospholipase C, Y domain (PI-PLC-Y) // Phosphatidylinositol-specific phospholipase C, X domain (PI-PLC-X)
AT5G53060	0	(1 of 1) PTHR10288//PTHR10288:SF134 - KH DOMAIN CONTAINING RNA BINDING PROTEIN // SUBFAMILY NOT NAMED
AT5G56000	Hsp81.4	(1 of 4) K04079 - molecular chaperone HtpG (htpG, HSP90A)
AT2G40340	DREB2C	(1 of 5) PTHR31241:SF2 - DEHYDRATION-RESPONSIVE ELEMENT-BINDING PROTEIN 2A-RELATED
AT1G73480	0	(1 of 1) PTHR11614:SF87 - MONOGLYCERIDE LIPASE
AT2G47180	GolS1	(1 of 3) PTHR11183//PTHR11183:SF59 - GLYCOGENIN // GALACTINOL SYNTHASE 2-RELATED
AT5G54860	0	(1 of 1) PTHR31585:SF7 - FOLATE-BIOPTERIN TRANSPORTER 4-RELATED
AT3G11020	DREB2B	(1 of 5) PTHR31241:SF2 - DEHYDRATION-RESPONSIVE ELEMENT-BINDING PROTEIN 2A-RELATED
AT5G42020	BIP2	(1 of 3) K09490 - heat shock 70kDa protein 5 (HSPA5, BIP)
AT2G27580	0	(1 of 10) PTHR10634 - AN1-TYPE ZINC FINGER PROTEIN
AT2G41160	0	(1 of 2) PTHR12917//PTHR12917:SF20 - ASPARTYL PROTEASE DDI-RELATED // SUBFAMILY NOT NAMED
AT5G18340	0	(1 of 7) PTHR22849//PTHR22849:SF52 - WDSAM1 PROTEIN // E3 UBIQUITIN-PROTEIN LIGASE PUB24-RELATED
AT2G25140	CLPB4	(1 of 3) K03695 - ATP-dependent Clp protease ATP-binding subunit ClpB (clpB)
AT4G32070	0	(1 of 4) PF00564//PF13414 - PB1 domain (PB1) // TPR repeat (TPR_11)
AT5G22060	J2	(1 of 2) K09503 - DnaJ homolog subfamily A member 2 (DNAJA2)
AT5G02500	HSC70-1	(1 of 4) PTHR19375:SF232 - MEDIATOR OF RNA POLYMERASE II TRANSCRIPTION SUBUNIT 37E-RELATED
AT5G53400	1	(1 of 2) PTHR12356:SF3 - NUCLEAR MIGRATION PROTEIN NUDC
AT5G67300	MYBR1	(1 of 2) PTHR10641:SF483 - TRANSCRIPTION FACTOR MYB44
AT2G46240	BAG6	(1 of 1) PTHR33322:SF4 - BAG FAMILY MOLECULAR CHAPERONE REGULATOR 6
AT2G19310	0	(1 of 1) PTHR11527//PTHR11527:SF132 - SMALL HEAT-SHOCK PROTEIN HSP20 FAMILY // SUBFAMILY NOT NAMED
AT2G20770	GCL2	(1 of 2) PTHR12736//PTHR12736:SF13 - LANC-LIKE PROTEIN // SUBFAMILY NOT NAMED
AT1G16030	Hsp70b	(1 of 1) PTHR19375:SF229 - HEAT SHOCK 70 KDA PROTEIN 5
AT3G44110	0	(1 of 2) K09503 - DnaJ homolog subfamily A member 2 (DNAJA2)
AT1G61667	0	(1 of 22) PF04398 - Protein of unknown function, DUF538 (DUF538)
AT3G23990	HSP60	(1 of 2) PTHR11353//PTHR11353:SF80 - CHAPERONIN // SUBFAMILY NOT NAMED
AT3G13470	0	(1 of 3) PTHR11353//PTHR11353:SF8 - CHAPERONIN // CHAPERONIN 60 SUBUNIT BETA 1, CHLOROPLASTIC-RELATED
AT1G11270	0	(1 of 13) PTHR31945//PTHR31945:SF5 - FAMILY NOT NAMED // F-BOX ASSOCIATED UBIQUITINATION EFFECTOR FAMILY PROTEIN
AT1G67920	0	0
AT4G18880	HSF A4A	(1 of 3) PTHR10015:SF161 - E2F/DP FAMILY WINGED-HELIX DNA-BINDING DOMAIN-CONTAINING PROTEIN-RELATED
AT4G30490	0	(1 of 2) PTHR12169:SF6 - LACTATION ELEVATED PROTEIN 1
AT1G32330	HSFA1D	(1 of 3) PTHR10015//PTHR10015:SF162 - HEAT SHOCK TRANSCRIPTION FACTOR // HEAT STRESS TRANSCRIPTION FACTOR A-1A-RELATED
AT2G20940	0	(1 of 2) KOG4526 - Predicted membrane protein
AT3G02990	HSFA1E	(1 of 2) PTHR10015//PTHR10015:SF199 - HEAT SHOCK TRANSCRIPTION FACTOR // HEAT STRESS TRANSCRIPTION FACTOR A-1B-RELATED
AT1G79550	PGK	(1 of 1) PTHR11406//PTHR11406:SF9 - PHOSPHOGLYCERATE KINASE // PHOSPHOGLYCERATE KINASE
AT5G20190	0	(1 of 2) PTHR26312:SF75 - F18B13.21 PROTEIN-RELATED
AT1G22960	0	(1 of 423) PF13041 - PPR repeat family (PPR_2)
AT1G79930	HSP91	(1 of 2) PTHR19375//PTHR19375:SF190 - HEAT SHOCK PROTEIN 70KDA // SUBFAMILY NOT NAMED
AT5G62390	BAG7	(1 of 1) PTHR33322//PTHR33322:SF3 - FAMILY NOT NAMED // BAG FAMILY MOLECULAR CHAPERONE REGULATOR 7
AT5G09330	NAC082	(1 of 2) PTHR31989:SF14 - NAC DOMAIN CONTAINING PROTEIN 103
AT4G21320	HSA32	(1 of 1) 4.4.1.19 - Phosphosulfolactate synthase / PSL synthase
AT5G65470	0	(1 of 1) PTHR31933//PTHR31933:SF3 - FAMILY NOT NAMED // O-FUCOSYLTRANSFERASE FAMILY PROTEIN
AT4G24110	0	0
AT3G53990	0	(1 of 41) PF00582 - Universal stress protein family (Usp)
AT4G16500	0	(1 of 7) PTHR11413 - CYSTATIN FAMILY MEMBER
AT5G06780	0	(1 of 2) PTHR33432//PTHR33432:SF6 - FAMILY NOT NAMED // EMSY N TERMINUS AND PLANT TUDOR-LIKE DOMAIN-CONTAINING PROTEIN
AT1G58340	ZF14	(1 of 1) PTHR11206//PTHR11206:SF92 - MULTIDRUG RESISTANCE PROTEIN // MATE EFFLUX FAMILY PROTEIN
AT2G46735	0	0
AT5G17020	XPO1A	(1 of 2) K14290 - exportin-1 (XPO1, CRM1)
AT5G28540	BIP1	(1 of 3) K09490 - heat shock 70kDa protein 5 (HSPA5, BIP)
AT4G08230	0	(1 of 1) PTHR16875:SF0 - SELENOPROTEIN K
AT4G14270	0	(1 of 1) PTHR33790:SF4 - POLYADENYLATE-BINDING PROTEIN-INTERACTING PROTEIN 2
AT2G21320	0	(1 of 2) PTHR31832//PTHR31832:SF5 - FAMILY NOT NAMED // B-BOX TYPE ZINC FINGER-CONTAINING PROTEIN
AT3G04120	GAPC1	(1 of 2) PTHR10836:SF53 - GLYCERALDEHYDE-3-PHOSPHATE DEHYDROGENASE GAPC2, CYTOSOLIC
AT5G17760	0	(1 of 2) K08900 - mitochondrial chaperone BCS1 (BCS1)
AT5G14800	P5CR	(1 of 1) 1.5.1.2 - Pyrroline-5-carboxylate reductase / P5CR
AT4G29520	0	0
AT3G19130	RBP47B	(1 of 4) PTHR24012:SF403 - POLYADENYLATE-BINDING PROTEIN RBP47A
AT4G17230	SCL13	(1 of 1) PTHR31636:SF45 - SCARECROW-LIKE PROTEIN 13
AT2G47820	0	(1 of 4) PTHR13859 - ATROPHIN-RELATED
AT1G16540	ABA3	(1 of 1) K15631 - molybdenum cofactor sulfurtransferase (ABA3)
AT4G24920	0	(1 of 3) K07342 - protein transport protein SEC61 subunit gamma and related proteins (SEC61G, SSS1, secE)
AT5G09590	MTHSC70-2	(1 of 3) PTHR19375//PTHR19375:SF179 - HEAT SHOCK PROTEIN 70KDA // HEAT SHOCK 70 KDA PROTEIN 10, MITOCHONDRIAL
AT3G10800	BZIP28	(1 of 2) PTHR22952//PTHR22952:SF17 - CAMP-RESPONSE ELEMENT BINDING PROTEIN-RELATED // CYCLIC AMP RESPONSE ELEMENT-BINDING PROTEIN B
AT4G38630	RPN10	(1 of 1) K03029 - 26S proteasome regulatory subunit N10 (PSMD4, RPN10)
AT1G14980	CPN10	(1 of 1) PTHR10772//PTHR10772:SF8 - 10 KDA HEAT SHOCK PROTEIN // 10 KDA CHAPERONIN
AT5G60410	SIZ1	(1 of 1) PTHR10782//PTHR10782:SF34 - ZINC FINGER MIZ DOMAIN-CONTAINING PROTEIN // E3 SUMO-PROTEIN LIGASE SIZ1
AT1G30630	0	(1 of 2) K17268 - coatomer protein complex, subunit epsilon (COPE)
AT5G46170	0	(1 of 47) PF12937 - F-box-like (F-box-like)
AT1G10960	FD1	(1 of 2) PTHR19370//PTHR19370:SF120 - NADH-CYTOCHROME B5 REDUCTASE // FERREDOXIN-1, CHLOROPLASTIC-RELATED
AT1G59870	3	(1 of 2) PTHR19241//PTHR19241:SF224 - ATP-BINDING CASSETTE TRANSPORTER // ABC TRANSPORTER G FAMILY MEMBER 35-RELATED
AT2G31260	APG9	(1 of 1) K17907 - autophagy-related protein 9 (ATG9)
AT1G68820	0	(1 of 1) PTHR10044//PTHR10044:SF122 - INHIBITOR OF APOPTOSIS // SUBFAMILY NOT NAMED
AT4G29040	RPT2a	(1 of 2) K03062 - 26S proteasome regulatory subunit T2 (PSMC1, RPT2)
AT5G49910	cpHsc70-2	(1 of 2) PTHR19375//PTHR19375:SF204 - HEAT SHOCK PROTEIN 70KDA // HEAT SHOCK 70 KDA PROTEIN 6, CHLOROPLASTIC-RELATED
AT4G36690	ATU2AF65A	(1 of 1) PTHR23139//PTHR23139:SF61//PTHR23139:SF62 - RNA-BINDING PROTEIN // SUBFAMILY NOT NAMED // SUBFAMILY NOT NAMED
AT5G07350	Tudor1	(1 of 2) K15979 - staphylococcal nuclease domain-containing protein 1 (SND1)
GO:0071407 cellular response to organic cyclic compound
AT3G14395	0	0
AT4G12735	0	0
AT1G05675	0	(1 of 3) PTHR11926:SF279 - UDP-GLYCOSYLTRANSFERASE 74C1-RELATED
AT1G28480	GRX480	(1 of 1) PTHR10168:SF69 - GLUTAREDOXIN-C9
AT2G18210	0	0
AT5G11510	MYB3R-4	(1 of 5) PTHR10641:SF599 - MYB TRANSCRIPTION FACTOR-RELATED
AT5G25930	0	(1 of 1) PTHR27000//PTHR27000:SF155 - FAMILY NOT NAMED // LEUCINE-RICH REPEAT RECEPTOR-LIKE PROTEIN KINASE-RELATED
AT3G29000	0	(1 of 5) PTHR10891:SF574 - CALCIUM-BINDING PROTEIN CML30-RELATED
AT3G47090	0	(1 of 6) PTHR27000:SF39 - LRR RECEPTOR-LIKE SERINE/THREONINE-PROTEIN KINASE EFR-RELATED
AT1G15380	0	(1 of 2) PTHR10374//PTHR10374:SF18 - LACTOYLGLUTATHIONE LYASE GLYOXALASE I // SUBFAMILY NOT NAMED
AT5G64310	AGP1	arabinogalactan protein 1
AT2G46780	0	(1 of 10) KOG0149 - Predicted RNA-binding protein SEB4 (RRM superfamily)
AT1G17147	0	(1 of 2) PTHR34777//PTHR34777:SF1 - FAMILY NOT NAMED // VQ MOTIF-CONTAINING PROTEIN
AT5G67350	0	0
AT3G50930	BCS1	(1 of 2) PTHR23070//PTHR23070:SF24 - BCS1 AAA-TYPE ATPASE // SUBFAMILY NOT NAMED
AT1G67980	CCOAMT	(1 of 4) K00588 - caffeoyl-CoA O-methyltransferase (E2.1.1.104)
AT1G34420	0	(1 of 1) PTHR27000:SF44 - F12K21.25
AT5G11740	AGP15	arabinogalactan protein 15
AT4G34950	0	(1 of 1) PTHR21576:SF17 - MAJOR FACILITATOR FAMILY PROTEIN
AT3G26910	0	hydroxyproline-rich glycoprotein family protein
AT2G32030	0	(1 of 1) PTHR13256//PTHR13256:SF47 - N-ACETYLTRANSFERASE 9 // SUBFAMILY NOT NAMED
AT3G17770	0	(1 of 2) 4.6.1.15 - FAD-AMP lyase (cyclizing) / FMN cyclase
AT1G61100	0	(1 of 1) PTHR31008//PTHR31008:SF6 - COP1-INTERACTING PROTEIN-RELATED // CSL1
AT4G36500	0	0
AT1G29690	CAD1	(1 of 1) PTHR33199:SF3 - MACPF DOMAIN-CONTAINING PROTEIN CAD1
AT4G19660	4	(1 of 2) PTHR24413:SF124 - REGULATORY PROTEIN NPR3-RELATED
AT5G16360	0	(1 of 1) 2.3.1.135 - Phosphatidylcholine--retinol O-acyltransferase / Retinyl ester synthase
AT2G23320	WRKY15	(1 of 1) PTHR31282//PTHR31282:SF33 - FAMILY NOT NAMED // WRKY TRANSCRIPTION FACTOR 15-RELATED
AT1G70090	LGT8	(1 of 2) PTHR13778//PTHR13778:SF7 - GLYCOSYLTRANSFERASE 8 DOMAIN-CONTAINING PROTEIN // GALACTURONOSYLTRANSFERASE-LIKE 8-RELATED
AT5G67300	MYBR1	(1 of 2) PTHR10641:SF483 - TRANSCRIPTION FACTOR MYB44
AT4G08950	EXO	(1 of 2) PTHR31279//PTHR31279:SF3 - FAMILY NOT NAMED // (PHI-1) PROTEIN, PUTATIVE-RELATED
AT5G45110	3	(1 of 2) PTHR24413:SF124 - REGULATORY PROTEIN NPR3-RELATED
AT1G67920	0	0
AT3G06760	0	(1 of 2) PTHR31875:SF6 - PROTEIN DEHYDRATION-INDUCED 19 HOMOLOG 4-RELATED
AT2G20960	pEARLI4	(1 of 6) PTHR21704//PTHR21704:SF19 - NIPPED-B-LIKE PROTEIN DELANGIN SCC2-RELATED // EXPRESSED PROTEIN-RELATED
AT4G15400	0	(1 of 6) 2.3.1.160 - Vinorine synthase
AT2G20370	3	(1 of 1) PTHR11062//PTHR11062:SF56 - EXOSTOSIN HEPARAN SULFATE GLYCOSYLTRANSFERASE -RELATED // XYLOGLUCAN GALACTOSYLTRANSFERASE KATAMARI1
AT1G66160	CMPG1	(1 of 7) PTHR22849//PTHR22849:SF52 - WDSAM1 PROTEIN // E3 UBIQUITIN-PROTEIN LIGASE PUB24-RELATED
AT1G75270	DHAR2	(1 of 3) 1.8.5.1 - Glutathione dehydrogenase (ascorbate)
AT5G60300	0	(1 of 21) PTHR27007:SF63 - L-TYPE LECTIN-DOMAIN CONTAINING RECEPTOR KINASE I.1-RELATED
AT3G11820	121	(1 of 2) PTHR19957:SF69 - SYNTAXIN-121-RELATED
AT2G20142	0	(1 of 112) PF13676 - TIR domain (TIR_2)
AT2G02800	APK2B	(1 of 4) K04733 - interleukin-1 receptor-associated kinase 4 (IRAK4)
AT3G24530	0	(1 of 1) PTHR24193//PTHR24193:SF70 - ANKYRIN REPEAT PROTEIN // AAA-TYPE ATPASE FAMILY PROTEIN / ANKYRIN REPEAT FAMILY PROTEIN
AT5G64660	CMPG2	(1 of 3) PTHR22849//PTHR22849:SF20 - WDSAM1 PROTEIN // SUBFAMILY NOT NAMED
AT3G55430	0	(1 of 2) PTHR32227//PTHR32227:SF54 - FAMILY NOT NAMED // BETA-1, 3-GLUCANASE-LIKE PROTEIN-RELATED
AT2G30720	0	(1 of 2) 3.1.2.2//3.1.2.20 - Palmitoyl-CoA hydrolase / Long-chain fatty-acyl-CoA hydrolase // Acyl-CoA hydrolase
AT3G47570	0	(1 of 6) PTHR27000:SF39 - LRR RECEPTOR-LIKE SERINE/THREONINE-PROTEIN KINASE EFR-RELATED
AT3G05710	43	(1 of 3) K08489 - syntaxin 16 (STX16)
AT4G11300	0	(1 of 7) PF05633 - Protein of unknown function (DUF793) (DUF793)
AT2G46735	0	0
AT5G08240	0	0
AT2G16390	DRD1	(1 of 7) K10875 - DNA repair and recombination protein RAD54 and RAD54-like protein (RAD54L, RAD54)
AT5G39360	EDL2	(1 of 2) PTHR31348//PTHR31348:SF2 - FAMILY NOT NAMED // EID1-LIKE F-BOX PROTEIN 1-RELATED
AT4G36150	0	(1 of 19) PTHR11017//PTHR11017:SF157 - LEUCINE-RICH REPEAT-CONTAINING PROTEIN // DISEASE RESISTANCE PROTEIN RPS4-RELATED
AT1G30460	CPSF30	(1 of 1) PTHR12357//PTHR12357:SF3 - YTH YT521-B HOMOLOGY DOMAIN-CONTAINING // FI21232P1
AT5G06960	OBF5	(1 of 1) PTHR22952:SF183 - TRANSCRIPTION FACTOR TGA5
AT1G78300	GRF2	(1 of 4) PTHR18860//PTHR18860:SF26 - 14-3-3 PROTEIN // SUBFAMILY NOT NAMED
AT1G76700	0	(1 of 1) PTHR24078//PTHR24078:SF214 - DNAJ HOMOLOG SUBFAMILY C MEMBER // SUBFAMILY NOT NAMED
AT4G32020	0	0
AT5G43470	RPP8	(1 of 16) PTHR23155//PTHR23155:SF549 - LEUCINE-RICH REPEAT-CONTAINING PROTEIN // DISEASE RESISTANCE RPP8-LIKE PROTEIN 3-RELATED
AT5G08130	BIM1	(1 of 1) PTHR12565:SF153 - TRANSCRIPTION FACTOR BIM1
AT2G42580	TTL3	(1 of 2) PTHR22904//PTHR22904:SF297 - TPR REPEAT CONTAINING PROTEIN // INACTIVE TPR REPEAT-CONTAINING THIOREDOXIN TTL3-RELATED
AT4G15415	ATB' GAMMA	(1 of 2) PTHR10257:SF27 - SERINE/THREONINE PROTEIN PHOSPHATASE 2A 59 KDA REGULATORY SUBUNIT B' GAMMA ISOFORM-RELATED
AT2G13800	SERK5	(1 of 13) PF00069//PF08263 - Protein kinase domain (Pkinase) // Leucine rich repeat N-terminal domain (LRRNT_2)
AT5G47010	LBA1	(1 of 1) PTHR10887:SF378 - REGULATOR OF NONSENSE TRANSCRIPTS 1 HOMOLOG
AT2G14890	AGP9	arabinogalactan protein 9
AT1G78280	0	(1 of 1) PTHR12480//PTHR12480:SF5 - PHOSPHATIDYLSERINE RECEPTOR // BIFUNCTIONAL ARGININE DEMETHYLASE AND LYSYL-HYDROXYLASE JMJD6
AT2G27210	BSL3	(1 of 2) PTHR11668//PTHR11668:SF243 - SERINE/THREONINE PROTEIN PHOSPHATASE // SUBFAMILY NOT NAMED
AT4G20380	LSD1	(1 of 1) PTHR31747:SF3 - PROTEIN LSD1
AT2G04880	ZAP1	(1 of 1) K18834 - WRKY transcription factor 1 (WRKY1)
AT5G18490	0	(1 of 4) PTHR17204//PTHR17204:SF30 - PRE-MRNA PROCESSING PROTEIN PRP39-RELATED // SUBFAMILY NOT NAMED
AT5G04550	0	(1 of 6) PF05003//PF11961 - Protein of unknown function (DUF668) (DUF668) // Domain of unknown function (DUF3475) (DUF3475)
AT1G08720	EDR1	(1 of 1) PTHR23257//PTHR23257:SF440 - SERINE-THREONINE PROTEIN KINASE // SUBFAMILY NOT NAMED
AT1G59910	0	(1 of 3) PTHR23213:SF239 - FORMIN-LIKE PROTEIN 4-RELATED
AT1G59870	3	(1 of 2) PTHR19241//PTHR19241:SF224 - ATP-BINDING CASSETTE TRANSPORTER // ABC TRANSPORTER G FAMILY MEMBER 35-RELATED
AT1G33980	UPF3	(1 of 1) K14328 - regulator of nonsense transcripts 3 (UPF3, RENT3)
AT1G35160	GF14 PHI	(1 of 4) PTHR18860//PTHR18860:SF26 - 14-3-3 PROTEIN // SUBFAMILY NOT NAMED
AT2G13790	SERK4	(1 of 1) K13417 - somatic embryogenesis receptor kinase 4 (SERK4, BKK1)
AT5G54380	THE1	(1 of 1) PTHR27003:SF37 - INTERLEUKIN-1 RECEPTOR-ASSOCIATED KINASE 4 PROTEIN-RELATED
AT4G33430	BAK1	(1 of 1) K13416 - brassinosteroid insensitive 1-associated receptor kinase 1 (BAK1)
AT5G51200	0	(1 of 1) K14310 - nuclear pore complex protein Nup205 (NUP205, NUP192)
AT2G39260	0	(1 of 1) K14327 - regulator of nonsense transcripts 2 (UPF2, RENT2)
GO:0002376 immune system process
AT4G37370	CYP81D8	(1 of 6) 1.14.13.89 - Isoflavone 2'-hydroxylase / Isoflavone 2'-monooxygenase
AT1G72860	0	(1 of 21) PTHR11017:SF169 - DISEASE RESISTANCE PROTEIN-RELATED
AT5G51450	RIN3	(1 of 2) K10636 - autocrine motility factor receptor (AMFR, GP78)
AT1G61370	0	(1 of 15) PTHR27002:SF84 - ATP BINDING / PROTEIN KINASE-RELATED
AT3G53160	UGT73C7	(1 of 2) PTHR11926//PTHR11926:SF248 - GLUCOSYL/GLUCURONOSYL TRANSFERASES // UDP-GLYCOSYLTRANSFERASE 73C7
AT1G61440	0	(1 of 15) PTHR27002:SF84 - ATP BINDING / PROTEIN KINASE-RELATED
AT4G36280	0	(1 of 3) PTHR23336:SF18 - ATP BINDING PROTEIN
AT3G47090	0	(1 of 6) PTHR27000:SF39 - LRR RECEPTOR-LIKE SERINE/THREONINE-PROTEIN KINASE EFR-RELATED
AT4G24180	TLP1	(1 of 2) PTHR31048:SF11 - PATHOGENESIS-RELATED THAUMATIN FAMILY PROTEIN
AT1G67520	0	(1 of 1) PF00069//PF01453//PF08276 - Protein kinase domain (Pkinase) // D-mannose binding lectin (B_lectin) // PAN-like domain (PAN_2)
AT1G02230	NAC004	(1 of 11) PTHR31989//PTHR31989:SF5 - FAMILY NOT NAMED // F11O4.3-RELATED
AT3G50930	BCS1	(1 of 2) PTHR23070//PTHR23070:SF24 - BCS1 AAA-TYPE ATPASE // SUBFAMILY NOT NAMED
AT5G66480	0	0
AT1G67980	CCOAMT	(1 of 4) K00588 - caffeoyl-CoA O-methyltransferase (E2.1.1.104)
AT1G34420	0	(1 of 1) PTHR27000:SF44 - F12K21.25
AT1G61400	0	(1 of 15) PTHR27002:SF84 - ATP BINDING / PROTEIN KINASE-RELATED
AT3G28910	MYB30	(1 of 2) PTHR10641//PTHR10641:SF641 - MYB-LIKE DNA-BINDING PROTEIN MYB // MYB FAMILY TRANSCRIPTION FACTOR
AT5G12880	0	proline-rich family protein
AT5G57220	CYP81F2	(1 of 5) PTHR24298//PTHR24298:SF171 - FAMILY NOT NAMED // CYTOCHROME P450-RELATED
AT1G29690	CAD1	(1 of 1) PTHR33199:SF3 - MACPF DOMAIN-CONTAINING PROTEIN CAD1
AT1G64460	0	(1 of 2) PTHR10666:SF134 - PHOSPHATIDYLINOSITOL 4-KINASE GAMMA 2
AT1G72840	0	(1 of 21) PTHR11017:SF169 - DISEASE RESISTANCE PROTEIN-RELATED
AT5G45260	RRS1	(1 of 1) K16225 - probable WRKY transcription factor 52 (WRKY52, RRS1)
AT3G03970	0	(1 of 2) PTHR12794//PTHR12794:SF2 - GEMIN2 // ARM REPEAT SUPERFAMILY PROTEIN
AT3G16030	CES101	(1 of 1) PF01453//PF07714//PF08276 - D-mannose binding lectin (B_lectin) // Protein tyrosine kinase (Pkinase_Tyr) // PAN-like domain (PAN_2)
AT5G20480	EFR	(1 of 1) K13428 - LRR receptor-like serine/threonine-protein kinase EFR (EFR)
AT5G45060	0	(1 of 19) PTHR11017//PTHR11017:SF157 - LEUCINE-RICH REPEAT-CONTAINING PROTEIN // DISEASE RESISTANCE PROTEIN RPS4-RELATED
AT1G61420	0	(1 of 15) PTHR27002:SF84 - ATP BINDING / PROTEIN KINASE-RELATED
AT3G11840	PUB24	(1 of 1) PTHR22849//PTHR22849:SF24 - WDSAM1 PROTEIN // SUBFAMILY NOT NAMED
AT5G44870	0	(1 of 19) PTHR11017//PTHR11017:SF157 - LEUCINE-RICH REPEAT-CONTAINING PROTEIN // DISEASE RESISTANCE PROTEIN RPS4-RELATED
AT2G23770	0	(1 of 1) PTHR27001//PTHR27001:SF174 - FAMILY NOT NAMED // LYSM DOMAIN RECEPTOR-LIKE KINASE 4
AT4G31550	WRKY11	(1 of 2) PTHR31282:SF15 - WRKY TRANSCRIPTION FACTOR 11-RELATED
AT1G69840	0	(1 of 1) PTHR10264//PTHR10264:SF93 - BAND 7 PROTEIN-RELATED // SUBFAMILY NOT NAMED
AT3G11820	121	(1 of 2) PTHR19957:SF69 - SYNTAXIN-121-RELATED
AT3G09830	0	(1 of 2) PTHR27001//PTHR27001:SF29 - FAMILY NOT NAMED // PROTEIN KINASE FAMILY PROTEIN-RELATED
AT1G61360	0	(1 of 15) PTHR27002:SF84 - ATP BINDING / PROTEIN KINASE-RELATED
AT4G24110	0	0
AT2G28830	PUB12	(1 of 1) PF00252//PF00514//PF04564 - Ribosomal protein L16p/L10e (Ribosomal_L16) // Armadillo/beta-catenin-like repeat (Arm) // U-box domain (U-box)
AT5G58430	EXO70B1	(1 of 2) PTHR12542//PTHR12542:SF29 - EXOCYST COMPLEX PROTEIN EXO70 // SUBFAMILY NOT NAMED
AT1G17980	PAPS1	(1 of 1) PTHR10682:SF10 - FI03258P
AT1G77630	0	(1 of 2) PTHR33734:SF3 - LYSM DOMAIN-CONTAINING GPI-ANCHORED PROTEIN 2
AT1G30460	CPSF30	(1 of 1) PTHR12357//PTHR12357:SF3 - YTH YT521-B HOMOLOGY DOMAIN-CONTAINING // FI21232P1
AT3G09980	0	(1 of 6) PTHR21470 - NTKL-BINDING PROTEIN 1
AT4G08230	0	(1 of 1) PTHR16875:SF0 - SELENOPROTEIN K
AT1G27130	GSTU13	(1 of 4) PTHR11260:SF193 - GLUTATHIONE S-TRANSFERASE U11-RELATED
AT5G63930	0	(1 of 37) PF00069//PF08263//PF13855 - Protein kinase domain (Pkinase) // Leucine rich repeat N-terminal domain (LRRNT_2) // Leucine rich repeat (LRR_8)
AT5G43470	RPP8	(1 of 16) PTHR23155//PTHR23155:SF549 - LEUCINE-RICH REPEAT-CONTAINING PROTEIN // DISEASE RESISTANCE RPP8-LIKE PROTEIN 3-RELATED
AT5G61010	EXO70E2	(1 of 1) PTHR12542//PTHR12542:SF20 - EXOCYST COMPLEX PROTEIN EXO70 // SUBFAMILY NOT NAMED
AT1G51820	0	(1 of 9) PF00069//PF12819//PF13855 - Protein kinase domain (Pkinase) // Carbohydrate-binding protein of the ER (Malectin_like) // Leucine rich repeat (LRR_8)
AT1G51940	0	(1 of 1) PTHR27001//PTHR27001:SF102 - FAMILY NOT NAMED // LYSM DOMAIN RECEPTOR-LIKE KINASE 3
AT5G48380	BIR1	(1 of 14) PF07714//PF08263 - Protein tyrosine kinase (Pkinase_Tyr) // Leucine rich repeat N-terminal domain (LRRNT_2)
AT5G13190	0	(1 of 1) PTHR23292 - LIPOPOLYSACCHARIDE-INDUCED TRANSCRIPTION FACTOR REGULATING TUMOR NECROSIS FACTOR ALPHA
AT4G11850	PLDGAMMA1	(1 of 5) PTHR18896//PTHR18896:SF65 - PHOSPHOLIPASE D // PHOSPHOLIPASE D BETA 1-RELATED
AT2G13800	SERK5	(1 of 13) PF00069//PF08263 - Protein kinase domain (Pkinase) // Leucine rich repeat N-terminal domain (LRRNT_2)
AT1G67470	0	(1 of 13) PTHR27005//PTHR27005:SF38 - FAMILY NOT NAMED // PROTEIN KINASE FAMILY PROTEIN-RELATED
AT5G45250	RPS4	(1 of 1) K16226 - disease resistance protein RPS4 (RPS4)
AT2G37150	0	(1 of 1) PTHR22937//PTHR22937:SF47 - RING FINGER CONTAINING PROTEIN // RING-FINGER DOMAIN-CONTAINING PROTEIN
AT1G02860	NLA	(1 of 2) K16275 - E3 ubiquitin-protein ligase BAH [EC:6.3.2.19] (BAH, NLA)
AT1G61430	0	(1 of 15) PTHR27002:SF84 - ATP BINDING / PROTEIN KINASE-RELATED
AT1G09970	LRR XI-23	(1 of 1) PTHR27000:SF182 - LEUCINE-RICH RECEPTOR-LIKE PROTEIN KINASE
AT4G12720	NUDT7	(1 of 5) 3.6.1.13//3.6.1.22//3.6.1.53 - ADP-ribose diphosphatase / ADPR-PPase // NAD(+) diphosphatase / NADP pyrophosphatase // Mn(2+)-dependent ADP-ribose/CDP-alcohol diphosphatase / Mn(2+)-dependent ADP-ribose/CDP-alcohol pyrophosphatase
AT4G20380	LSD1	(1 of 1) PTHR31747:SF3 - PROTEIN LSD1
AT3G21220	MKK5	(1 of 2) K13413 - mitogen-activated protein kinase kinase 4/5, plant (MKK4_5P)
AT5G64930	CPR5	CPR5 protein, putative
AT1G73080	PEPR1	(1 of 2) PTHR27000:SF185 - LEUCINE-RICH REPEAT RECEPTOR-LIKE PROTEIN KINASE PEPR1-RELATED
AT5G03320	0	(1 of 2) PTHR27001//PTHR27001:SF29 - FAMILY NOT NAMED // PROTEIN KINASE FAMILY PROTEIN-RELATED
AT2G36410	0	(1 of 6) PTHR21470 - NTKL-BINDING PROTEIN 1
AT5G05780	RPN8A	(1 of 2) K03038 - 26S proteasome regulatory subunit N8 (PSMD7, RPN8)
AT5G46180	DELTA-OAT	(1 of 1) 2.6.1.13 - Ornithine aminotransferase / Ornithine--oxo-acid transaminase
AT1G11280	0	(1 of 15) PTHR27002:SF84 - ATP BINDING / PROTEIN KINASE-RELATED
AT1G29340	PUB17	(1 of 1) PTHR23315:SF76 - U-BOX DOMAIN-CONTAINING PROTEIN 17
AT1G59870	3	(1 of 2) PTHR19241//PTHR19241:SF224 - ATP-BINDING CASSETTE TRANSPORTER // ABC TRANSPORTER G FAMILY MEMBER 35-RELATED
AT4G29040	RPT2a	(1 of 2) K03062 - 26S proteasome regulatory subunit T2 (PSMC1, RPT2)
AT2G13790	SERK4	(1 of 1) K13417 - somatic embryogenesis receptor kinase 4 (SERK4, BKK1)
AT3G50950	1	(1 of 2) PTHR23155:SF458 - DISEASE RESISTANCE RPP13-LIKE PROTEIN 4
AT4G33430	BAK1	(1 of 1) K13416 - brassinosteroid insensitive 1-associated receptor kinase 1 (BAK1)
AT5G51200	0	(1 of 1) K14310 - nuclear pore complex protein Nup205 (NUP205, NUP192)
GO:0006955 immune response
AT4G37370	CYP81D8	(1 of 6) 1.14.13.89 - Isoflavone 2'-hydroxylase / Isoflavone 2'-monooxygenase
AT1G72860	0	(1 of 21) PTHR11017:SF169 - DISEASE RESISTANCE PROTEIN-RELATED
AT5G51450	RIN3	(1 of 2) K10636 - autocrine motility factor receptor (AMFR, GP78)
AT1G61370	0	(1 of 15) PTHR27002:SF84 - ATP BINDING / PROTEIN KINASE-RELATED
AT3G53160	UGT73C7	(1 of 2) PTHR11926//PTHR11926:SF248 - GLUCOSYL/GLUCURONOSYL TRANSFERASES // UDP-GLYCOSYLTRANSFERASE 73C7
AT1G61440	0	(1 of 15) PTHR27002:SF84 - ATP BINDING / PROTEIN KINASE-RELATED
AT4G36280	0	(1 of 3) PTHR23336:SF18 - ATP BINDING PROTEIN
AT3G47090	0	(1 of 6) PTHR27000:SF39 - LRR RECEPTOR-LIKE SERINE/THREONINE-PROTEIN KINASE EFR-RELATED
AT4G24180	TLP1	(1 of 2) PTHR31048:SF11 - PATHOGENESIS-RELATED THAUMATIN FAMILY PROTEIN
AT1G67520	0	(1 of 1) PF00069//PF01453//PF08276 - Protein kinase domain (Pkinase) // D-mannose binding lectin (B_lectin) // PAN-like domain (PAN_2)
AT1G02230	NAC004	(1 of 11) PTHR31989//PTHR31989:SF5 - FAMILY NOT NAMED // F11O4.3-RELATED
AT3G50930	BCS1	(1 of 2) PTHR23070//PTHR23070:SF24 - BCS1 AAA-TYPE ATPASE // SUBFAMILY NOT NAMED
AT5G66480	0	0
AT1G67980	CCOAMT	(1 of 4) K00588 - caffeoyl-CoA O-methyltransferase (E2.1.1.104)
AT1G34420	0	(1 of 1) PTHR27000:SF44 - F12K21.25
AT1G61400	0	(1 of 15) PTHR27002:SF84 - ATP BINDING / PROTEIN KINASE-RELATED
AT3G28910	MYB30	(1 of 2) PTHR10641//PTHR10641:SF641 - MYB-LIKE DNA-BINDING PROTEIN MYB // MYB FAMILY TRANSCRIPTION FACTOR
AT5G12880	0	proline-rich family protein
AT5G57220	CYP81F2	(1 of 5) PTHR24298//PTHR24298:SF171 - FAMILY NOT NAMED // CYTOCHROME P450-RELATED
AT1G29690	CAD1	(1 of 1) PTHR33199:SF3 - MACPF DOMAIN-CONTAINING PROTEIN CAD1
AT1G64460	0	(1 of 2) PTHR10666:SF134 - PHOSPHATIDYLINOSITOL 4-KINASE GAMMA 2
AT1G72840	0	(1 of 21) PTHR11017:SF169 - DISEASE RESISTANCE PROTEIN-RELATED
AT5G45260	RRS1	(1 of 1) K16225 - probable WRKY transcription factor 52 (WRKY52, RRS1)
AT3G03970	0	(1 of 2) PTHR12794//PTHR12794:SF2 - GEMIN2 // ARM REPEAT SUPERFAMILY PROTEIN
AT3G16030	CES101	(1 of 1) PF01453//PF07714//PF08276 - D-mannose binding lectin (B_lectin) // Protein tyrosine kinase (Pkinase_Tyr) // PAN-like domain (PAN_2)
AT5G20480	EFR	(1 of 1) K13428 - LRR receptor-like serine/threonine-protein kinase EFR (EFR)
AT5G45060	0	(1 of 19) PTHR11017//PTHR11017:SF157 - LEUCINE-RICH REPEAT-CONTAINING PROTEIN // DISEASE RESISTANCE PROTEIN RPS4-RELATED
AT1G61420	0	(1 of 15) PTHR27002:SF84 - ATP BINDING / PROTEIN KINASE-RELATED
AT5G44870	0	(1 of 19) PTHR11017//PTHR11017:SF157 - LEUCINE-RICH REPEAT-CONTAINING PROTEIN // DISEASE RESISTANCE PROTEIN RPS4-RELATED
AT2G23770	0	(1 of 1) PTHR27001//PTHR27001:SF174 - FAMILY NOT NAMED // LYSM DOMAIN RECEPTOR-LIKE KINASE 4
AT4G31550	WRKY11	(1 of 2) PTHR31282:SF15 - WRKY TRANSCRIPTION FACTOR 11-RELATED
AT1G69840	0	(1 of 1) PTHR10264//PTHR10264:SF93 - BAND 7 PROTEIN-RELATED // SUBFAMILY NOT NAMED
AT3G11820	121	(1 of 2) PTHR19957:SF69 - SYNTAXIN-121-RELATED
AT3G09830	0	(1 of 2) PTHR27001//PTHR27001:SF29 - FAMILY NOT NAMED // PROTEIN KINASE FAMILY PROTEIN-RELATED
AT1G61360	0	(1 of 15) PTHR27002:SF84 - ATP BINDING / PROTEIN KINASE-RELATED
AT4G24110	0	0
AT2G28830	PUB12	(1 of 1) PF00252//PF00514//PF04564 - Ribosomal protein L16p/L10e (Ribosomal_L16) // Armadillo/beta-catenin-like repeat (Arm) // U-box domain (U-box)
AT5G58430	EXO70B1	(1 of 2) PTHR12542//PTHR12542:SF29 - EXOCYST COMPLEX PROTEIN EXO70 // SUBFAMILY NOT NAMED
AT1G17980	PAPS1	(1 of 1) PTHR10682:SF10 - FI03258P
AT1G77630	0	(1 of 2) PTHR33734:SF3 - LYSM DOMAIN-CONTAINING GPI-ANCHORED PROTEIN 2
AT1G30460	CPSF30	(1 of 1) PTHR12357//PTHR12357:SF3 - YTH YT521-B HOMOLOGY DOMAIN-CONTAINING // FI21232P1
AT3G09980	0	(1 of 6) PTHR21470 - NTKL-BINDING PROTEIN 1
AT4G08230	0	(1 of 1) PTHR16875:SF0 - SELENOPROTEIN K
AT1G27130	GSTU13	(1 of 4) PTHR11260:SF193 - GLUTATHIONE S-TRANSFERASE U11-RELATED
AT5G63930	0	(1 of 37) PF00069//PF08263//PF13855 - Protein kinase domain (Pkinase) // Leucine rich repeat N-terminal domain (LRRNT_2) // Leucine rich repeat (LRR_8)
AT5G43470	RPP8	(1 of 16) PTHR23155//PTHR23155:SF549 - LEUCINE-RICH REPEAT-CONTAINING PROTEIN // DISEASE RESISTANCE RPP8-LIKE PROTEIN 3-RELATED
AT5G61010	EXO70E2	(1 of 1) PTHR12542//PTHR12542:SF20 - EXOCYST COMPLEX PROTEIN EXO70 // SUBFAMILY NOT NAMED
AT1G51820	0	(1 of 9) PF00069//PF12819//PF13855 - Protein kinase domain (Pkinase) // Carbohydrate-binding protein of the ER (Malectin_like) // Leucine rich repeat (LRR_8)
AT1G51940	0	(1 of 1) PTHR27001//PTHR27001:SF102 - FAMILY NOT NAMED // LYSM DOMAIN RECEPTOR-LIKE KINASE 3
AT5G48380	BIR1	(1 of 14) PF07714//PF08263 - Protein tyrosine kinase (Pkinase_Tyr) // Leucine rich repeat N-terminal domain (LRRNT_2)
AT5G13190	0	(1 of 1) PTHR23292 - LIPOPOLYSACCHARIDE-INDUCED TRANSCRIPTION FACTOR REGULATING TUMOR NECROSIS FACTOR ALPHA
AT4G11850	PLDGAMMA1	(1 of 5) PTHR18896//PTHR18896:SF65 - PHOSPHOLIPASE D // PHOSPHOLIPASE D BETA 1-RELATED
AT2G13800	SERK5	(1 of 13) PF00069//PF08263 - Protein kinase domain (Pkinase) // Leucine rich repeat N-terminal domain (LRRNT_2)
AT1G67470	0	(1 of 13) PTHR27005//PTHR27005:SF38 - FAMILY NOT NAMED // PROTEIN KINASE FAMILY PROTEIN-RELATED
AT5G45250	RPS4	(1 of 1) K16226 - disease resistance protein RPS4 (RPS4)
AT2G37150	0	(1 of 1) PTHR22937//PTHR22937:SF47 - RING FINGER CONTAINING PROTEIN // RING-FINGER DOMAIN-CONTAINING PROTEIN
AT1G02860	NLA	(1 of 2) K16275 - E3 ubiquitin-protein ligase BAH [EC:6.3.2.19] (BAH, NLA)
AT1G61430	0	(1 of 15) PTHR27002:SF84 - ATP BINDING / PROTEIN KINASE-RELATED
AT1G09970	LRR XI-23	(1 of 1) PTHR27000:SF182 - LEUCINE-RICH RECEPTOR-LIKE PROTEIN KINASE
AT4G12720	NUDT7	(1 of 5) 3.6.1.13//3.6.1.22//3.6.1.53 - ADP-ribose diphosphatase / ADPR-PPase // NAD(+) diphosphatase / NADP pyrophosphatase // Mn(2+)-dependent ADP-ribose/CDP-alcohol diphosphatase / Mn(2+)-dependent ADP-ribose/CDP-alcohol pyrophosphatase
AT4G20380	LSD1	(1 of 1) PTHR31747:SF3 - PROTEIN LSD1
AT3G21220	MKK5	(1 of 2) K13413 - mitogen-activated protein kinase kinase 4/5, plant (MKK4_5P)
AT5G64930	CPR5	CPR5 protein, putative
AT1G73080	PEPR1	(1 of 2) PTHR27000:SF185 - LEUCINE-RICH REPEAT RECEPTOR-LIKE PROTEIN KINASE PEPR1-RELATED
AT5G03320	0	(1 of 2) PTHR27001//PTHR27001:SF29 - FAMILY NOT NAMED // PROTEIN KINASE FAMILY PROTEIN-RELATED
AT2G36410	0	(1 of 6) PTHR21470 - NTKL-BINDING PROTEIN 1
AT5G05780	RPN8A	(1 of 2) K03038 - 26S proteasome regulatory subunit N8 (PSMD7, RPN8)
AT5G46180	DELTA-OAT	(1 of 1) 2.6.1.13 - Ornithine aminotransferase / Ornithine--oxo-acid transaminase
AT1G11280	0	(1 of 15) PTHR27002:SF84 - ATP BINDING / PROTEIN KINASE-RELATED
AT1G29340	PUB17	(1 of 1) PTHR23315:SF76 - U-BOX DOMAIN-CONTAINING PROTEIN 17
AT1G59870	3	(1 of 2) PTHR19241//PTHR19241:SF224 - ATP-BINDING CASSETTE TRANSPORTER // ABC TRANSPORTER G FAMILY MEMBER 35-RELATED
AT4G29040	RPT2a	(1 of 2) K03062 - 26S proteasome regulatory subunit T2 (PSMC1, RPT2)
AT2G13790	SERK4	(1 of 1) K13417 - somatic embryogenesis receptor kinase 4 (SERK4, BKK1)
AT3G50950	1	(1 of 2) PTHR23155:SF458 - DISEASE RESISTANCE RPP13-LIKE PROTEIN 4
AT4G33430	BAK1	(1 of 1) K13416 - brassinosteroid insensitive 1-associated receptor kinase 1 (BAK1)
AT5G51200	0	(1 of 1) K14310 - nuclear pore complex protein Nup205 (NUP205, NUP192)
GO:0006457 protein folding
AT1G07400	0	(1 of 3) PTHR11527:SF158 - 17.6 KDA CLASS I HEAT SHOCK PROTEIN 1-RELATED
AT5G48570	0	(1 of 1) PTHR10516//PTHR10516:SF279 - PEPTIDYL-PROLYL CIS-TRANS ISOMERASE // PEPTIDYL-PROLYL CIS-TRANS ISOMERASE FKBP65
AT1G59860	0	(1 of 3) PTHR11527:SF158 - 17.6 KDA CLASS I HEAT SHOCK PROTEIN 1-RELATED
AT5G59720	HSP18.2	(1 of 3) PTHR11527//PTHR11527:SF152 - SMALL HEAT-SHOCK PROTEIN HSP20 FAMILY // SUBFAMILY NOT NAMED
AT5G12020	HSP17.6II	(1 of 2) PTHR11527:SF93 - 17.6 KDA CLASS II HEAT SHOCK PROTEIN-RELATED
AT5G12030	HSP17.6A	(1 of 2) PTHR11527:SF93 - 17.6 KDA CLASS II HEAT SHOCK PROTEIN-RELATED
AT3G12580	HSP70	(1 of 4) PTHR19375:SF232 - MEDIATOR OF RNA POLYMERASE II TRANSCRIPTION SUBUNIT 37E-RELATED
AT3G46230	HSP17.4	(1 of 3) PTHR11527//PTHR11527:SF152 - SMALL HEAT-SHOCK PROTEIN HSP20 FAMILY // SUBFAMILY NOT NAMED
AT1G54050	0	(1 of 1) PTHR11527//PTHR11527:SF106 - SMALL HEAT-SHOCK PROTEIN HSP20 FAMILY // 17.4 KDA CLASS III HEAT SHOCK PROTEIN
AT2G20560	0	(1 of 3) PTHR24078//PTHR24078:SF188 - DNAJ HOMOLOG SUBFAMILY C MEMBER // DNAJ HEAT SHOCK PROTEIN
AT5G52640	HSP90.1	(1 of 1) PTHR11528//PTHR11528:SF53 - HEAT SHOCK PROTEIN 90 // HEAT SHOCK PROTEIN 90-1
AT2G29500	0	(1 of 3) PTHR11527:SF158 - 17.6 KDA CLASS I HEAT SHOCK PROTEIN 1-RELATED
AT5G56030	HSP81-2	(1 of 4) K04079 - molecular chaperone HtpG (htpG, HSP90A)
AT3G09440	0	(1 of 4) PTHR19375:SF232 - MEDIATOR OF RNA POLYMERASE II TRANSCRIPTION SUBUNIT 37E-RELATED
AT5G56010	HSP81-3	(1 of 4) K04079 - molecular chaperone HtpG (htpG, HSP90A)
AT3G25230	ROF1	(1 of 1) K09571 - FK506-binding protein 4/5 (FKBP4_5)
AT5G02490	0	(1 of 4) PTHR19375:SF232 - MEDIATOR OF RNA POLYMERASE II TRANSCRIPTION SUBUNIT 37E-RELATED
AT1G09080	BIP3	(1 of 1) PTHR19375:SF215 - MEDIATOR OF RNA POLYMERASE II TRANSCRIPTION SUBUNIT 37B-RELATED
AT2G32120	HSP70T-2	(1 of 1) PTHR19375//PTHR19375:SF101 - HEAT SHOCK PROTEIN 70KDA // HEAT SHOCK 70 KDA PROTEIN 8
AT5G56000	Hsp81.4	(1 of 4) K04079 - molecular chaperone HtpG (htpG, HSP90A)
AT3G12050	0	(1 of 1) PTHR13009:SF8 - AHSA1 PROTEIN
AT5G42020	BIP2	(1 of 3) K09490 - heat shock 70kDa protein 5 (HSPA5, BIP)
AT2G21130	0	(1 of 18) K01802 - peptidylprolyl isomerase (E5.2.1.8)
AT1G72280	ERO1	(1 of 1) K10976 - ERO1-like protein beta (ERO1LB)
AT1G79920	0	(1 of 2) PTHR19375//PTHR19375:SF190 - HEAT SHOCK PROTEIN 70KDA // SUBFAMILY NOT NAMED
AT2G25140	CLPB4	(1 of 3) K03695 - ATP-dependent Clp protease ATP-binding subunit ClpB (clpB)
AT5G22060	J2	(1 of 2) K09503 - DnaJ homolog subfamily A member 2 (DNAJA2)
AT5G02500	HSC70-1	(1 of 4) PTHR19375:SF232 - MEDIATOR OF RNA POLYMERASE II TRANSCRIPTION SUBUNIT 37E-RELATED
AT5G53400	1	(1 of 2) PTHR12356:SF3 - NUCLEAR MIGRATION PROTEIN NUDC
AT2G46240	BAG6	(1 of 1) PTHR33322:SF4 - BAG FAMILY MOLECULAR CHAPERONE REGULATOR 6
AT2G19310	0	(1 of 1) PTHR11527//PTHR11527:SF132 - SMALL HEAT-SHOCK PROTEIN HSP20 FAMILY // SUBFAMILY NOT NAMED
AT1G16030	Hsp70b	(1 of 1) PTHR19375:SF229 - HEAT SHOCK 70 KDA PROTEIN 5
AT4G28480	0	(1 of 3) PTHR24078//PTHR24078:SF188 - DNAJ HOMOLOG SUBFAMILY C MEMBER // DNAJ HEAT SHOCK PROTEIN
AT3G44110	0	(1 of 2) K09503 - DnaJ homolog subfamily A member 2 (DNAJA2)
AT3G23990	HSP60	(1 of 2) PTHR11353//PTHR11353:SF80 - CHAPERONIN // SUBFAMILY NOT NAMED
AT3G13470	0	(1 of 3) PTHR11353//PTHR11353:SF8 - CHAPERONIN // CHAPERONIN 60 SUBUNIT BETA 1, CHLOROPLASTIC-RELATED
AT1G79930	HSP91	(1 of 2) PTHR19375//PTHR19375:SF190 - HEAT SHOCK PROTEIN 70KDA // SUBFAMILY NOT NAMED
AT5G62390	BAG7	(1 of 1) PTHR33322//PTHR33322:SF3 - FAMILY NOT NAMED // BAG FAMILY MOLECULAR CHAPERONE REGULATOR 7
AT3G53990	0	(1 of 41) PF00582 - Universal stress protein family (Usp)
AT5G05750	0	(1 of 3) K09518 - DnaJ homolog subfamily B member 12 (DNAJB12)
AT5G28540	BIP1	(1 of 3) K09490 - heat shock 70kDa protein 5 (HSPA5, BIP)
AT4G29520	0	0
AT4G22670	HIP1	(1 of 1) K09560 - suppressor of tumorigenicity protein 13 (ST13)
AT5G61790	1	(1 of 2) K08054 - calnexin (CANX)
AT5G09590	MTHSC70-2	(1 of 3) PTHR19375//PTHR19375:SF179 - HEAT SHOCK PROTEIN 70KDA // HEAT SHOCK 70 KDA PROTEIN 10, MITOCHONDRIAL
AT1G14980	CPN10	(1 of 1) PTHR10772//PTHR10772:SF8 - 10 KDA HEAT SHOCK PROTEIN // 10 KDA CHAPERONIN
AT1G07960	PDIL5-1	(1 of 1) PTHR18929//PTHR18929:SF104 - PROTEIN DISULFIDE ISOMERASE // PROTEIN DISULFIDE-ISOMERASE 5-1
AT1G33360	0	(1 of 1) PTHR11262//PTHR11262:SF4 - HSL AND CLP PROTEASE // ATP-DEPENDENT CLP PROTEASE ATP-BINDING SUBUNIT CLPX-LIKE, MITOCHONDRIAL
AT5G49910	cpHsc70-2	(1 of 2) PTHR19375//PTHR19375:SF204 - HEAT SHOCK PROTEIN 70KDA // HEAT SHOCK 70 KDA PROTEIN 6, CHLOROPLASTIC-RELATED
AT5G06110	0	(1 of 2) K09522 - DnaJ homolog subfamily C member 2 (DNAJC2)
AT4G24190	SHD	(1 of 1) PTHR11528:SF45 - ENDOPLASMIN HOMOLOG
GO:0051702 biological process involved in interaction with symbiont
AT1G72860	0	(1 of 21) PTHR11017:SF169 - DISEASE RESISTANCE PROTEIN-RELATED
AT5G51450	RIN3	(1 of 2) K10636 - autocrine motility factor receptor (AMFR, GP78)
AT4G36280	0	(1 of 3) PTHR23336:SF18 - ATP BINDING PROTEIN
AT3G50930	BCS1	(1 of 2) PTHR23070//PTHR23070:SF24 - BCS1 AAA-TYPE ATPASE // SUBFAMILY NOT NAMED
AT3G28910	MYB30	(1 of 2) PTHR10641//PTHR10641:SF641 - MYB-LIKE DNA-BINDING PROTEIN MYB // MYB FAMILY TRANSCRIPTION FACTOR
AT1G29690	CAD1	(1 of 1) PTHR33199:SF3 - MACPF DOMAIN-CONTAINING PROTEIN CAD1
AT1G64460	0	(1 of 2) PTHR10666:SF134 - PHOSPHATIDYLINOSITOL 4-KINASE GAMMA 2
AT1G72840	0	(1 of 21) PTHR11017:SF169 - DISEASE RESISTANCE PROTEIN-RELATED
AT5G45260	RRS1	(1 of 1) K16225 - probable WRKY transcription factor 52 (WRKY52, RRS1)
AT5G20480	EFR	(1 of 1) K13428 - LRR receptor-like serine/threonine-protein kinase EFR (EFR)
AT5G44870	0	(1 of 19) PTHR11017//PTHR11017:SF157 - LEUCINE-RICH REPEAT-CONTAINING PROTEIN // DISEASE RESISTANCE PROTEIN RPS4-RELATED
AT1G69840	0	(1 of 1) PTHR10264//PTHR10264:SF93 - BAND 7 PROTEIN-RELATED // SUBFAMILY NOT NAMED
AT3G11820	121	(1 of 2) PTHR19957:SF69 - SYNTAXIN-121-RELATED
AT1G30460	CPSF30	(1 of 1) PTHR12357//PTHR12357:SF3 - YTH YT521-B HOMOLOGY DOMAIN-CONTAINING // FI21232P1
AT5G43470	RPP8	(1 of 16) PTHR23155//PTHR23155:SF549 - LEUCINE-RICH REPEAT-CONTAINING PROTEIN // DISEASE RESISTANCE RPP8-LIKE PROTEIN 3-RELATED
AT5G48380	BIR1	(1 of 14) PF07714//PF08263 - Protein tyrosine kinase (Pkinase_Tyr) // Leucine rich repeat N-terminal domain (LRRNT_2)
AT5G13190	0	(1 of 1) PTHR23292 - LIPOPOLYSACCHARIDE-INDUCED TRANSCRIPTION FACTOR REGULATING TUMOR NECROSIS FACTOR ALPHA
AT2G13800	SERK5	(1 of 13) PF00069//PF08263 - Protein kinase domain (Pkinase) // Leucine rich repeat N-terminal domain (LRRNT_2)
AT5G45250	RPS4	(1 of 1) K16226 - disease resistance protein RPS4 (RPS4)
AT1G02860	NLA	(1 of 2) K16275 - E3 ubiquitin-protein ligase BAH [EC:6.3.2.19] (BAH, NLA)
AT4G12720	NUDT7	(1 of 5) 3.6.1.13//3.6.1.22//3.6.1.53 - ADP-ribose diphosphatase / ADPR-PPase // NAD(+) diphosphatase / NADP pyrophosphatase // Mn(2+)-dependent ADP-ribose/CDP-alcohol diphosphatase / Mn(2+)-dependent ADP-ribose/CDP-alcohol pyrophosphatase
AT4G20380	LSD1	(1 of 1) PTHR31747:SF3 - PROTEIN LSD1
AT3G21220	MKK5	(1 of 2) K13413 - mitogen-activated protein kinase kinase 4/5, plant (MKK4_5P)
AT5G64930	CPR5	CPR5 protein, putative
AT5G03160	P58IPK	(1 of 1) K09523 - DnaJ homolog subfamily C member 3 (DNAJC3)
AT5G46180	DELTA-OAT	(1 of 1) 2.6.1.13 - Ornithine aminotransferase / Ornithine--oxo-acid transaminase
AT1G29340	PUB17	(1 of 1) PTHR23315:SF76 - U-BOX DOMAIN-CONTAINING PROTEIN 17
AT1G59870	3	(1 of 2) PTHR19241//PTHR19241:SF224 - ATP-BINDING CASSETTE TRANSPORTER // ABC TRANSPORTER G FAMILY MEMBER 35-RELATED
AT2G13790	SERK4	(1 of 1) K13417 - somatic embryogenesis receptor kinase 4 (SERK4, BKK1)
AT4G33430	BAK1	(1 of 1) K13416 - brassinosteroid insensitive 1-associated receptor kinase 1 (BAK1)
GO:0042542 response to hydrogen peroxide
AT1G04580	AO4	(1 of 2) 1.2.1.28//1.2.3.1//1.2.3.7 - Benzaldehyde dehydrogenase (NAD(+)) // Aldehyde oxidase / Retinal oxidase // Indole-3-acetaldehyde oxidase / Indoleacetaldehyde oxidase
AT1G07400	0	(1 of 3) PTHR11527:SF158 - 17.6 KDA CLASS I HEAT SHOCK PROTEIN 1-RELATED
AT5G24640	0	0
AT2G26150	HSFA2	(1 of 3) PTHR10015//PTHR10015:SF186 - HEAT SHOCK TRANSCRIPTION FACTOR // HEAT STRESS TRANSCRIPTION FACTOR A-2-RELATED
AT1G59860	0	(1 of 3) PTHR11527:SF158 - 17.6 KDA CLASS I HEAT SHOCK PROTEIN 1-RELATED
AT5G59720	HSP18.2	(1 of 3) PTHR11527//PTHR11527:SF152 - SMALL HEAT-SHOCK PROTEIN HSP20 FAMILY // SUBFAMILY NOT NAMED
AT5G12020	HSP17.6II	(1 of 2) PTHR11527:SF93 - 17.6 KDA CLASS II HEAT SHOCK PROTEIN-RELATED
AT2G41730	0	0
AT5G12030	HSP17.6A	(1 of 2) PTHR11527:SF93 - 17.6 KDA CLASS II HEAT SHOCK PROTEIN-RELATED
AT3G46230	HSP17.4	(1 of 3) PTHR11527//PTHR11527:SF152 - SMALL HEAT-SHOCK PROTEIN HSP20 FAMILY // SUBFAMILY NOT NAMED
AT1G54050	0	(1 of 1) PTHR11527//PTHR11527:SF106 - SMALL HEAT-SHOCK PROTEIN HSP20 FAMILY // 17.4 KDA CLASS III HEAT SHOCK PROTEIN
AT2G29500	0	(1 of 3) PTHR11527:SF158 - 17.6 KDA CLASS I HEAT SHOCK PROTEIN 1-RELATED
AT5G05410	DREB2A	(1 of 5) PTHR31241:SF2 - DEHYDRATION-RESPONSIVE ELEMENT-BINDING PROTEIN 2A-RELATED
AT1G05680	UGT74E2	(1 of 3) PTHR11926:SF279 - UDP-GLYCOSYLTRANSFERASE 74C1-RELATED
AT5G67480	BT4	(1 of 2) PTHR24413:SF129 - BTB AND MATH DOMAIN-CONTAINING PROTEIN 42
AT4G17410	0	(1 of 1) PTHR15439//PTHR15439:SF7 - RETINOBLASTOMA-BINDING PROTEIN 6 // DWNN DOMAIN-CONTAINING PROTEIN
AT1G73260	KTI1	(1 of 4) PTHR33107:SF5 - KUNITZ FAMILY TRYPSIN AND PROTEASE INHIBITOR PROTEIN-RELATED
AT1G35580	CINV1	(1 of 4) PTHR31916//PTHR31916:SF3 - FAMILY NOT NAMED // ALKALINE/NEUTRAL INVERTASE CINV1-RELATED
AT2G19310	0	(1 of 1) PTHR11527//PTHR11527:SF132 - SMALL HEAT-SHOCK PROTEIN HSP20 FAMILY // SUBFAMILY NOT NAMED
AT1G77120	ADH1	(1 of 1) K18857 - alcohol dehydrogenase class-P (ADH1)
AT1G75270	DHAR2	(1 of 3) 1.8.5.1 - Glutathione dehydrogenase (ascorbate)
AT1G31770	ABCG14	(1 of 1) PTHR19241:SF213 - ABC TRANSPORTER G FAMILY MEMBER 14
AT3G04120	GAPC1	(1 of 2) PTHR10836:SF53 - GLYCERALDEHYDE-3-PHOSPHATE DEHYDROGENASE GAPC2, CYTOSOLIC
AT1G56560	0	(1 of 2) PTHR31916:SF7 - ALKALINE/NEUTRAL INVERTASE A-RELATED
AT4G14030	SBP1	(1 of 3) K17285 - selenium-binding protein 1 (SELENBP1)
AT2G47900	TLP3	(1 of 1) PTHR16517//PTHR16517:SF34 - TUBBY-RELATED // SUBFAMILY NOT NAMED
AT1G20630	CAT1	(1 of 3) 1.11.1.6 - Catalase
GO:0009860 pollen tube growth
AT1G15990	CNGC7	(1 of 2) PTHR10217:SF489 - CYCLIC NUCLEOTIDE-GATED ION CHANNEL 7-RELATED
AT5G19360	CPK34	(1 of 2) PTHR24349:SF131 - CALCIUM-DEPENDENT PROTEIN KINASE 17-RELATED
AT1G61290	124	(1 of 3) PTHR19957:SF80 - SYNTAXIN-123-RELATED
AT4G02650	0	(1 of 2) PTHR22951//PTHR22951:SF12 - CLATHRIN ASSEMBLY PROTEIN // SUBFAMILY NOT NAMED
AT1G48020	PMEI1	(1 of 5) PTHR31707:SF60 - PECTINESTERASE INHIBITOR 1-RELATED
AT4G26930	MYB97	(1 of 2) PTHR10641//PTHR10641:SF532 - MYB-LIKE DNA-BINDING PROTEIN MYB // MYB DOMAIN PROTEIN 120-RELATED
AT3G07120	0	(1 of 1) PTHR12183:SF11 - C3HC4 TYPE RING-FINGER PROTEIN-RELATED
AT1G27380	RIC2	(1 of 1) PTHR23177//PTHR23177:SF19 - MKIAA1688 PROTEIN // CRIB DOMAIN-CONTAINING PROTEIN RIC2
AT1G68090	ANN5	(1 of 8) PTHR10502 - ANNEXIN
AT1G56430	NAS4	(1 of 4) K05953 - nicotianamine synthase (E2.5.1.43)
AT5G55020	MYB120	(1 of 2) PTHR10641//PTHR10641:SF532 - MYB-LIKE DNA-BINDING PROTEIN MYB // MYB DOMAIN PROTEIN 120-RELATED
AT3G13900	0	(1 of 4) PTHR24092//PTHR24092:SF55 - FAMILY NOT NAMED // PHOSPHOLIPID-TRANSPORTING ATPASE TAT-1
AT5G13990	EXO70C2	(1 of 2) PTHR12542//PTHR12542:SF15 - EXOCYST COMPLEX PROTEIN EXO70 // EXOCYST SUBUNIT EXO70 FAMILY PROTEIN C1-RELATED
AT2G33460	RIC1	(1 of 7) PTHR23177//PTHR23177:SF8 - MKIAA1688 PROTEIN // CRIB DOMAIN-CONTAINING PROTEIN RIC1-RELATED
AT4G39110	0	(1 of 16) PF07714//PF11721 - Protein tyrosine kinase (Pkinase_Tyr) // Di-glucose binding within endoplasmic reticulum (Malectin)
AT3G08970	ATERDJ3A	(1 of 1) PTHR24078:SF229 - DNAJ DOMAIN-CONTAINING PROTEIN
AT1G63530	0	(1 of 2) PTHR12347:SF9 - HYDROXYPROLINE-RICH GLYCOPROTEIN FAMILY PROTEIN
AT1G09080	BIP3	(1 of 1) PTHR19375:SF215 - MEDIATOR OF RNA POLYMERASE II TRANSCRIPTION SUBUNIT 37B-RELATED
AT2G41630	TFIIB	(1 of 6) K03124 - transcription initiation factor TFIIB (TFIIB, GTF2B, SUA7, tfb)
AT4G21323	0	(1 of 3) PTHR10795//PTHR10795:SF385 - PROPROTEIN CONVERTASE SUBTILISIN/KEXIN // F3H7.13 PROTEIN-RELATED
AT1G20090	ROP2	(1 of 3) PTHR24072//PTHR24072:SF171 - RHO FAMILY GTPASE // RAC-LIKE GTP-BINDING PROTEIN ARAC4-RELATED
AT1G75840	ARAC5	(1 of 3) PTHR24072//PTHR24072:SF171 - RHO FAMILY GTPASE // RAC-LIKE GTP-BINDING PROTEIN ARAC4-RELATED
AT5G09350	PI-4KBETA2	(1 of 3) K00888 - phosphatidylinositol 4-kinase (PI4K)
AT3G27960	0	(1 of 2) PTHR19959//PTHR19959:SF160 - KINESIN LIGHT CHAIN // GENOMIC DNA, CHROMOSOME 3, TAC CLONE:K24A2-RELATED
AT5G15470	GAUT14	(1 of 2) PTHR32116//PTHR32116:SF2 - FAMILY NOT NAMED // GALACTURONOSYLTRANSFERASE 13-RELATED
AT1G34350	0	(1 of 1) PF14770 - Transmembrane protein 18 (TMEM18)
AT3G11850	0	(1 of 3) PTHR31422//PTHR31422:SF0 - FAMILY NOT NAMED // F26K24.14 PROTEIN-RELATED
AT5G17020	XPO1A	(1 of 2) K14290 - exportin-1 (XPO1, CRM1)
AT5G35700	0	(1 of 3) PTHR19961//PTHR19961:SF25 - FIMBRIN/PLASTIN // ACTIN BINDING CALPONIN HOMOLOGY DOMAIN-CONTAINING PROTEIN-RELATED
AT4G17530	RAB1C	(1 of 4) K07874 - Ras-related protein Rab-1A (RAB1A)
AT5G47200	RAB1A	(1 of 4) K07874 - Ras-related protein Rab-1A (RAB1A)
AT2G37540	0	(1 of 1) PTHR24320//PTHR24320:SF68 - FAMILY NOT NAMED // OXIDOREDUCTASE-RELATED
AT3G01040	GAUT13	(1 of 2) PTHR32116//PTHR32116:SF2 - FAMILY NOT NAMED // GALACTURONOSYLTRANSFERASE 13-RELATED
AT5G64070	PI-4KBETA1	(1 of 3) K00888 - phosphatidylinositol 4-kinase (PI4K)
AT3G10380	SEC8	(1 of 1) K06111 - exocyst complex component 4 (EXOC4, SEC8L1)
AT3G09840	CDC48	(1 of 3) K13525 - transitional endoplasmic reticulum ATPase (VCP, CDC48)
AT1G73430	0	(1 of 1) PTHR13302 - CONSERVED OLIGOMERIC GOLGI COMPLEX COMPONENT 3
AT1G71820	SEC6	(1 of 1) K06110 - exocyst complex component 3 (EXOC3, SEC6L1)
GO:0000398 mRNA splicing, via spliceosome
AT3G49130	0	(1 of 9) PTHR15316 - SPLICEOSOME ASSOCIATED PROTEIN 114/SWAP SPLICING FACTOR-RELATED
AT3G56790	0	(1 of 3) PF08572 - pre-mRNA processing factor 3 (PRP3) (PRP3)
AT3G27600	0	(1 of 7) K12825 - splicing factor 3A subunit 1 (SF3A1, SAP114)
AT5G25340	0	Ubiquitin-like superfamily protein
AT2G27280	0	(1 of 3) K13206 - coiled-coil domain-containing protein 55 (CCDC55)
AT5G06520	0	(1 of 7) K12825 - splicing factor 3A subunit 1 (SF3A1, SAP114)
AT3G09620	0	(1 of 2) K12811 - ATP-dependent RNA helicase DDX46/PRP5 (DDX46, PRP5)
AT2G42510	0	(1 of 2) PF04938 - Survival motor neuron (SMN) interacting protein 1 (SIP1) (SIP1)
AT1G07350	0	(1 of 1) PTHR15241//PTHR15241:SF4 - TRANSFORMER-2-RELATED // TRANSFORMER-SR RIBONUCLEOPROTEIN-RELATED
AT4G03430	EMB2770	(1 of 1) K12855 - pre-mRNA-processing factor 6 (PRPF6, PRP6)
AT1G14640	0	(1 of 2) PTHR15316//PTHR15316:SF1 - SPLICEOSOME ASSOCIATED PROTEIN 114/SWAP SPLICING FACTOR-RELATED // SPLICING FACTOR 3A SUBUNIT 1
AT2G42270	0	(1 of 2) K12854 - pre-mRNA-splicing helicase BRR2 (SNRNP200, BRR2)
AT3G03970	0	(1 of 2) PTHR12794//PTHR12794:SF2 - GEMIN2 // ARM REPEAT SUPERFAMILY PROTEIN
AT4G35500	0	(1 of 2) PTHR24055:SF138 - PROTEIN KINASE FAMILY PROTEIN
AT5G63370	0	(1 of 2) K08818 - cell division cycle 2-like [EC:2.7.11.22] (CDC2L)
AT2G18510	emb2444	(1 of 2) K12831 - splicing factor 3B subunit 4 (SF3B4, SAP49)
AT4G26050	PIRL8	(1 of 25) KOG0617 - Ras suppressor protein (contains leucine-rich repeats)
AT2G42330	0	(1 of 2) K13103 - tuftelin-interacting protein 11 (TFIP11)
AT1G03910	0	(1 of 2) PTHR21737:SF4 - CACTIN
AT1G20920	0	(1 of 2) K12811 - ATP-dependent RNA helicase DDX46/PRP5 (DDX46, PRP5)
AT1G09140	0	(1 of 1) PTHR24012:SF442 - SERINE/ARGININE-RICH SPLICING FACTOR 4
AT5G44500	0	(1 of 2) K11086 - small nuclear ribonucleoprotein B and B' (SNRPB, SMB)
AT1G30460	CPSF30	(1 of 1) PTHR12357//PTHR12357:SF3 - YTH YT521-B HOMOLOGY DOMAIN-CONTAINING // FI21232P1
AT1G49590	0	(1 of 1) K13220 - WW domain-binding protein 4 (WBP4, FBP21)
AT1G28060	0	(1 of 2) K12843 - U4/U6 small nuclear ribonucleoprotein PRP3 (PRPF3, PRP3)
AT5G53180	PTB2	(1 of 3) K14948 - polypyrimidine tract-binding protein 2 (PTBP2, NPTB)
AT5G51300	0	(1 of 1) PTHR11208:SF45 - SPLICING FACTOR 1
AT3G54170	FIP37	(1 of 1) PTHR15217//PTHR15217:SF0 - WILMS' TUMOR 1-ASSOCIATING PROTEIN // PRE-MRNA-SPLICING REGULATOR WTAP
AT5G28740	0	(1 of 1) K12867 - pre-mRNA-splicing factor SYF1 (SYF1, XAB2)
AT5G12190	0	(1 of 2) K12833 - pre-mRNA branch site protein p14 (SF3B14)
AT1G54380	0	(1 of 1) K13130 - survival of motor neuron protein-interacting protein 1 (SIP1, GEMIN2)
AT4G22285	0	(1 of 3) K12847 - U4/U6.U5 tri-snRNP-associated protein 2 (USP39, SAD1)
AT2G44200	0	(1 of 1) KOG3869 - Uncharacterized conserved protein
AT3G49430	0	(1 of 4) K12890 - splicing factor, arginine/serine-rich 1/9 (SFRS1_9)
AT2G27100	SE	(1 of 1) PTHR13165 - ARSENITE-RESISTANCE PROTEIN 2
AT1G21190	0	(1 of 2) K12622 - U6 snRNA-associated Sm-like protein LSm3 (LSM3)
AT1G29220	0	(1 of 1) PTHR13464 - TRANSCRIPTIONAL REGULATOR PROTEIN HCNGP
AT4G34140	0	(1 of 1) PTHR13948:SF19 - D111/G-PATCH DOMAIN-CONTAINING PROTEIN
AT1G31870	0	(1 of 1) KOG2654 - Uncharacterized conserved protein
AT3G03340	UNE6	(1 of 2) PTHR12375//PTHR12375:SF32 - RNA-BINDING PROTEIN LUC7-RELATED // SUBFAMILY NOT NAMED
AT5G41770	0	(1 of 1) K12869 - crooked neck (CRN, CRNKL1, CLF1, SYF3)
AT1G55310	SCL33	(1 of 1) KOG0107//KOG0114//KOG4207 - Alternative splicing factor SRp20/9G8 (RRM superfamily) // Predicted RNA-binding protein (RRM superfamily) // Predicted splicing factor, SR protein superfamily
AT5G58020	0	(1 of 1) PTHR12775 - PROTEIN C20ORF43 HOMOLOG
AT1G10580	0	(1 of 1) K12816 - pre-mRNA-processing factor 17 (CDC40, PRP17)
AT2G17530	0	(1 of 2) PTHR24055:SF138 - PROTEIN KINASE FAMILY PROTEIN
AT3G25840	0	(1 of 3) K08827 - serine/threonine-protein kinase PRP4 [EC:2.7.11.1] (PRPF4B)
AT4G37120	SMP2	(1 of 3) K12819 - pre-mRNA-processing factor SLU7 (SLU7)
AT4G31580	0	(1 of 5) K12896 - splicing factor, arginine/serine-rich 7 (SFRS7)
AT3G13200	EMB2769	(1 of 1) K12863 - protein CWC15 (CWC15)
AT4G36690	ATU2AF65A	(1 of 1) PTHR23139//PTHR23139:SF61//PTHR23139:SF62 - RNA-BINDING PROTEIN // SUBFAMILY NOT NAMED // SUBFAMILY NOT NAMED
AT5G13010	EMB3011	(1 of 1) K12815 - pre-mRNA-splicing factor ATP-dependent RNA helicase DHX38/PRP16 (DHX38, PRP16)
AT5G52040	0	(1 of 4) K12893 - splicing factor, arginine/serine-rich 4/5/6 (SFRS4_5_6)
AT1G20960	emb1507	(1 of 2) K12854 - pre-mRNA-splicing helicase BRR2 (SNRNP200, BRR2)
GO:0044706 multi-multicellular organism process
AT1G15990	CNGC7	(1 of 2) PTHR10217:SF489 - CYCLIC NUCLEOTIDE-GATED ION CHANNEL 7-RELATED
AT5G19360	CPK34	(1 of 2) PTHR24349:SF131 - CALCIUM-DEPENDENT PROTEIN KINASE 17-RELATED
AT1G61290	124	(1 of 3) PTHR19957:SF80 - SYNTAXIN-123-RELATED
AT4G02650	0	(1 of 2) PTHR22951//PTHR22951:SF12 - CLATHRIN ASSEMBLY PROTEIN // SUBFAMILY NOT NAMED
AT1G48020	PMEI1	(1 of 5) PTHR31707:SF60 - PECTINESTERASE INHIBITOR 1-RELATED
AT4G26930	MYB97	(1 of 2) PTHR10641//PTHR10641:SF532 - MYB-LIKE DNA-BINDING PROTEIN MYB // MYB DOMAIN PROTEIN 120-RELATED
AT5G11400	0	(1 of 5) PTHR27001:SF32 - INTERLEUKIN-1 RECEPTOR-ASSOCIATED KINASE 4 PROTEIN-RELATED
AT3G07120	0	(1 of 1) PTHR12183:SF11 - C3HC4 TYPE RING-FINGER PROTEIN-RELATED
AT1G27380	RIC2	(1 of 1) PTHR23177//PTHR23177:SF19 - MKIAA1688 PROTEIN // CRIB DOMAIN-CONTAINING PROTEIN RIC2
AT1G68090	ANN5	(1 of 8) PTHR10502 - ANNEXIN
AT1G56430	NAS4	(1 of 4) K05953 - nicotianamine synthase (E2.5.1.43)
AT5G55020	MYB120	(1 of 2) PTHR10641//PTHR10641:SF532 - MYB-LIKE DNA-BINDING PROTEIN MYB // MYB DOMAIN PROTEIN 120-RELATED
AT2G33100	CSLD1	(1 of 2) PTHR13301//PTHR13301:SF35 - X-BOX TRANSCRIPTION FACTOR-RELATED // CELLULOSE SYNTHASE-LIKE PROTEIN D1-RELATED
AT3G13900	0	(1 of 4) PTHR24092//PTHR24092:SF55 - FAMILY NOT NAMED // PHOSPHOLIPID-TRANSPORTING ATPASE TAT-1
AT4G26440	WRKY34	(1 of 2) PTHR31221//PTHR31221:SF10 - FAMILY NOT NAMED // WRKY TRANSCRIPTION FACTOR 2-RELATED
AT5G13990	EXO70C2	(1 of 2) PTHR12542//PTHR12542:SF15 - EXOCYST COMPLEX PROTEIN EXO70 // EXOCYST SUBUNIT EXO70 FAMILY PROTEIN C1-RELATED
AT2G17010	0	(1 of 3) PTHR31618//PTHR31618:SF1 - FAMILY NOT NAMED // MECHANOSENSITIVE ION CHANNEL PROTEIN 6-RELATED
AT2G33460	RIC1	(1 of 7) PTHR23177//PTHR23177:SF8 - MKIAA1688 PROTEIN // CRIB DOMAIN-CONTAINING PROTEIN RIC1-RELATED
AT1G15330	0	(1 of 2) PTHR13780//PTHR13780:SF51 - AMP-ACTIVATED PROTEIN KINASE, GAMMA REGULATORY SUBUNIT // SNF1-RELATED PROTEIN KINASE REGULATORY SUBUNIT GAMMA-LIKE PV42A-RELATED
AT4G39110	0	(1 of 16) PF07714//PF11721 - Protein tyrosine kinase (Pkinase_Tyr) // Di-glucose binding within endoplasmic reticulum (Malectin)
AT3G08970	ATERDJ3A	(1 of 1) PTHR24078:SF229 - DNAJ DOMAIN-CONTAINING PROTEIN
AT1G63530	0	(1 of 2) PTHR12347:SF9 - HYDROXYPROLINE-RICH GLYCOPROTEIN FAMILY PROTEIN
AT1G09080	BIP3	(1 of 1) PTHR19375:SF215 - MEDIATOR OF RNA POLYMERASE II TRANSCRIPTION SUBUNIT 37B-RELATED
AT2G41630	TFIIB	(1 of 6) K03124 - transcription initiation factor TFIIB (TFIIB, GTF2B, SUA7, tfb)
AT3G54150	0	(1 of 3) PTHR10108:SF725 - EMBRYONIC ABUNDANT PROTEIN-LIKE-RELATED
AT4G21323	0	(1 of 3) PTHR10795//PTHR10795:SF385 - PROPROTEIN CONVERTASE SUBTILISIN/KEXIN // F3H7.13 PROTEIN-RELATED
AT2G41110	CAM2	(1 of 2) PF13202//PF13499//PF13833 - EF hand (EF-hand_5) // EF-hand domain pair (EF-hand_7) // EF-hand domain pair (EF-hand_8)
AT1G20090	ROP2	(1 of 3) PTHR24072//PTHR24072:SF171 - RHO FAMILY GTPASE // RAC-LIKE GTP-BINDING PROTEIN ARAC4-RELATED
AT3G01640	GLCAK	(1 of 2) 2.7.1.43 - Glucuronokinase
AT1G71940	0	(1 of 7) KOG3140 - Predicted membrane protein
AT1G75840	ARAC5	(1 of 3) PTHR24072//PTHR24072:SF171 - RHO FAMILY GTPASE // RAC-LIKE GTP-BINDING PROTEIN ARAC4-RELATED
AT5G09350	PI-4KBETA2	(1 of 3) K00888 - phosphatidylinositol 4-kinase (PI4K)
AT3G27960	0	(1 of 2) PTHR19959//PTHR19959:SF160 - KINESIN LIGHT CHAIN // GENOMIC DNA, CHROMOSOME 3, TAC CLONE:K24A2-RELATED
AT2G34380	0	(1 of 2) PTHR21212//PTHR21212:SF1 - BERNARDINELLI-SEIP CONGENITAL LIPODYSTROPHY 2 HOMOLOG BSCL2 PROTEIN // ADIPOSE-REGULATORY PROTEIN (SEIPIN)-RELATED
AT5G15470	GAUT14	(1 of 2) PTHR32116//PTHR32116:SF2 - FAMILY NOT NAMED // GALACTURONOSYLTRANSFERASE 13-RELATED
AT1G51660	MKK4	(1 of 2) K13413 - mitogen-activated protein kinase kinase 4/5, plant (MKK4_5P)
AT1G34350	0	(1 of 1) PF14770 - Transmembrane protein 18 (TMEM18)
AT3G11850	0	(1 of 3) PTHR31422//PTHR31422:SF0 - FAMILY NOT NAMED // F26K24.14 PROTEIN-RELATED
AT5G17020	XPO1A	(1 of 2) K14290 - exportin-1 (XPO1, CRM1)
AT4G08850	0	(1 of 3) KOG0472//KOG1187 - Leucine-rich repeat protein // Serine/threonine protein kinase
AT3G03810	EDA30	(1 of 1) PTHR31741:SF6 - O-FUCOSYLTRANSFERASE-LIKE PROTEIN
AT3G28180	CSLC04	(1 of 1) PTHR32044//PTHR32044:SF11 - FAMILY NOT NAMED // XYLOGLUCAN GLYCOSYLTRANSFERASE 4
AT5G53180	PTB2	(1 of 3) K14948 - polypyrimidine tract-binding protein 2 (PTBP2, NPTB)
AT5G35700	0	(1 of 3) PTHR19961//PTHR19961:SF25 - FIMBRIN/PLASTIN // ACTIN BINDING CALPONIN HOMOLOGY DOMAIN-CONTAINING PROTEIN-RELATED
AT5G18480	PGSIP6	(1 of 1) PTHR11183//PTHR11183:SF39 - GLYCOGENIN // PROTEIN GYG-1, ISOFORM A
AT4G17530	RAB1C	(1 of 4) K07874 - Ras-related protein Rab-1A (RAB1A)
AT5G60410	SIZ1	(1 of 1) PTHR10782//PTHR10782:SF34 - ZINC FINGER MIZ DOMAIN-CONTAINING PROTEIN // E3 SUMO-PROTEIN LIGASE SIZ1
AT5G47200	RAB1A	(1 of 4) K07874 - Ras-related protein Rab-1A (RAB1A)
AT2G37540	0	(1 of 1) PTHR24320//PTHR24320:SF68 - FAMILY NOT NAMED // OXIDOREDUCTASE-RELATED
AT3G01040	GAUT13	(1 of 2) PTHR32116//PTHR32116:SF2 - FAMILY NOT NAMED // GALACTURONOSYLTRANSFERASE 13-RELATED
AT3G51550	FER	(1 of 1) PTHR27003//PTHR27003:SF53 - FAMILY NOT NAMED // RECEPTOR-LIKE PROTEIN KINASE FERONIA
AT3G08930	0	(1 of 2) K14617 - LMBR1 domain-containing protein 1 (LMBRD1)
AT5G04480	0	(1 of 1) PTHR12526//PTHR12526:SF354 - GLYCOSYLTRANSFERASE // SUBFAMILY NOT NAMED
AT5G64070	PI-4KBETA1	(1 of 3) K00888 - phosphatidylinositol 4-kinase (PI4K)
AT3G10380	SEC8	(1 of 1) K06111 - exocyst complex component 4 (EXOC4, SEC8L1)
AT3G09840	CDC48	(1 of 3) K13525 - transitional endoplasmic reticulum ATPase (VCP, CDC48)
AT1G73430	0	(1 of 1) PTHR13302 - CONSERVED OLIGOMERIC GOLGI COMPLEX COMPONENT 3
AT1G71820	SEC6	(1 of 1) K06110 - exocyst complex component 3 (EXOC3, SEC6L1)
GO:0010150 leaf senescence
AT4G12735	0	0
AT4G37370	CYP81D8	(1 of 6) 1.14.13.89 - Isoflavone 2'-hydroxylase / Isoflavone 2'-monooxygenase
AT5G14890	0	(1 of 2) PTHR13833//PTHR13833:SF41 - FAMILY NOT NAMED // NHL DOMAIN-CONTAINING PROTEIN
AT5G08790	ATAF2	(1 of 2) PTHR31719//PTHR31719:SF17 - FAMILY NOT NAMED // NAC DOMAIN-CONTAINING PROTEIN 102-RELATED
AT1G77450	NAC032	(1 of 1) PTHR31719//PTHR31719:SF3 - FAMILY NOT NAMED // GRAB1-LIKE PROTEIN
AT4G01870	0	(1 of 1) PF00930//PF07676 - Dipeptidyl peptidase IV (DPP IV) N-terminal region (DPPIV_N) // WD40-like Beta Propeller Repeat (PD40)
AT1G76680	OPR1	(1 of 6) 1.3.1.42 - 12-oxophytodienoate reductase
AT1G32450	NRT1.5	(1 of 1) PTHR11654:SF121 - PROTEIN NRT1/ PTR FAMILY 7.3
AT5G25930	0	(1 of 1) PTHR27000//PTHR27000:SF155 - FAMILY NOT NAMED // LEUCINE-RICH REPEAT RECEPTOR-LIKE PROTEIN KINASE-RELATED
AT4G14370	0	(1 of 7) PF00931//PF01582//PF07725 - NB-ARC domain (NB-ARC) // TIR domain (TIR) // Leucine Rich Repeat (LRR_3)
AT4G02380	SAG21	(1 of 5) PF03242 - Late embryogenesis abundant protein (LEA_3)
AT1G02230	NAC004	(1 of 11) PTHR31989//PTHR31989:SF5 - FAMILY NOT NAMED // F11O4.3-RELATED
AT3G51090	0	(1 of 2) PTHR14360//PTHR14360:SF1 - UNCHARACTERIZED // PROTEIN FMP32, MITOCHONDRIAL
AT1G34420	0	(1 of 1) PTHR27000:SF44 - F12K21.25
AT1G02470	0	(1 of 2) PTHR33824//PTHR33824:SF3 - FAMILY NOT NAMED // POLYKETIDE CYCLASE / DEHYDRASE AND LIPID TRANSPORT PROTEIN-RELATED
AT3G10985	SAG20	(1 of 2) PF07107 - Wound-induced protein WI12 (WI12)
AT5G64230	0	0
AT1G76980	0	0
AT3G57380	0	(1 of 3) PTHR20961//PTHR20961:SF12 - GLYCOSYLTRANSFERASE // SUBFAMILY NOT NAMED
AT3G17770	0	(1 of 2) 4.6.1.15 - FAD-AMP lyase (cyclizing) / FMN cyclase
AT4G13110	0	(1 of 2) PTHR16019//PTHR16019:SF7 - SYNAPSE-ASSOCIATED PROTEIN // BSD DOMAIN-CONTAINING PROTEIN
AT5G02760	0	(1 of 1) PTHR13832:SF367 - PROTEIN PHOSPHATASE 2C 67-RELATED
AT5G41740	0	(1 of 67) PTHR11017//PTHR11017:SF20 - LEUCINE-RICH REPEAT-CONTAINING PROTEIN // DISEASE RESISTANCE RPP5 LIKE PROTEIN-RELATED
AT3G62080	0	(1 of 1) K15053 - charged multivesicular body protein 7 (CHMP7)
AT1G16130	WAKL2	(1 of 6) PF07714//PF08488//PF13947 - Protein tyrosine kinase (Pkinase_Tyr) // Wall-associated kinase (WAK) // Wall-associated receptor kinase galacturonan-binding (GUB_WAK_bind)
AT4G32070	0	(1 of 4) PF00564//PF13414 - PB1 domain (PB1) // TPR repeat (TPR_11)
AT5G39050	0	(1 of 11) PTHR31625//PTHR31625:SF5 - FAMILY NOT NAMED // ACYLTRANSFERASE-LIKE PROTEIN-RELATED
AT5G46080	0	(1 of 1) PTHR27001//PTHR27001:SF39 - FAMILY NOT NAMED // PROTEIN KINASE FAMILY PROTEIN
AT2G23320	WRKY15	(1 of 1) PTHR31282//PTHR31282:SF33 - FAMILY NOT NAMED // WRKY TRANSCRIPTION FACTOR 15-RELATED
AT4G36900	RAP2.10	(1 of 5) PTHR31729:SF0 - ETHYLENE-RESPONSIVE TRANSCRIPTION FACTOR ERF008-RELATED
AT3G10500	NAC053	(1 of 2) PTHR31989//PTHR31989:SF43 - FAMILY NOT NAMED // NAC DOMAIN CONTAINING PROTEIN 53-RELATED
AT4G30490	0	(1 of 2) PTHR12169:SF6 - LACTATION ELEVATED PROTEIN 1
AT3G27930	0	0
AT1G66160	CMPG1	(1 of 7) PTHR22849//PTHR22849:SF52 - WDSAM1 PROTEIN // E3 UBIQUITIN-PROTEIN LIGASE PUB24-RELATED
AT1G30700	0	(1 of 4) PTHR32448//PTHR32448:SF25 - FAMILY NOT NAMED // FAD-BINDING BERBERINE FAMILY PROTEIN-RELATED
AT1G80160	0	(1 of 2) PTHR10374//PTHR10374:SF18 - LACTOYLGLUTATHIONE LYASE GLYOXALASE I // SUBFAMILY NOT NAMED
AT4G24590	0	0
AT5G11520	ASP3	(1 of 3) K14454 - aspartate aminotransferase, cytoplasmic (GOT1)
AT3G18350	0	(1 of 2) PTHR31860//PTHR31860:SF6 - FAMILY NOT NAMED // GENOMIC DNA, CHROMOSOME 3, P1 CLONE: MYF24
AT2G37750	0	(1 of 2) PTHR34670:SF3 - EXPRESSED PROTEIN
AT1G29640	0	(1 of 15) PF04520 - Senescence regulator (Senescence_reg)
AT3G26600	ARO4	(1 of 1) PTHR23315:SF102 - ARMADILLO REPEAT ONLY 4 PROTEIN
AT1G68620	0	(1 of 1) PTHR23024:SF194 - CARBOXYLESTERASE 6-RELATED
AT3G15010	0	(1 of 1) KOG0130//KOG0131 - RNA-binding protein RBM8/Tsunagi (RRM superfamily) // Splicing factor 3b, subunit 4
AT5G04870	CPK1	(1 of 2) PTHR24349//PTHR24349:SF161 - SERINE/THREONINE-PROTEIN KINASE // CALCIUM-DEPENDENT PROTEIN KINASE 1-RELATED
AT1G36622	0	0
AT3G27010	TCP20	(1 of 2) PTHR31072//PTHR31072:SF4 - FAMILY NOT NAMED // TRANSCRIPTION FACTOR TCP20-RELATED
AT2G41060	0	(1 of 3) PTHR24012:SF490 - UBP1-ASSOCIATED PROTEIN 2C
AT3G27260	GTE8	(1 of 2) PTHR22880//PTHR22880:SF134 - FALZ-RELATED BROMODOMAIN-CONTAINING PROTEINS // TRANSCRIPTION FACTOR GTE8-RELATED
AT3G47550	0	(1 of 2) PTHR23012//PTHR23012:SF57 - MEMBRANE ASSOCIATED RING FINGER // SUBFAMILY NOT NAMED
AT2G23380	CLF	(1 of 3) K11430 - histone-lysine N-methyltransferase EZH2 (EZH2)
AT5G24530	DMR6	(1 of 1) PTHR10209:SF111 - DOWNY MILDEW RESISTANCE 6 PROTEIN / OXIDOREDUCTASE
AT4G15415	ATB' GAMMA	(1 of 2) PTHR10257:SF27 - SERINE/THREONINE PROTEIN PHOSPHATASE 2A 59 KDA REGULATORY SUBUNIT B' GAMMA ISOFORM-RELATED
AT1G07040	0	(1 of 3) PF07063 - Domain of unknown function (DUF1338) (DUF1338)
AT3G12130	0	(1 of 2) PTHR10288//PTHR10288:SF5 - KH DOMAIN CONTAINING RNA BINDING PROTEIN // ZINC FINGER CCCH DOMAIN-CONTAINING PROTEIN 36-RELATED
AT4G38630	RPN10	(1 of 1) K03029 - 26S proteasome regulatory subunit N10 (PSMD4, RPN10)
AT2G18090	0	(1 of 1) PTHR22884//PTHR22884:SF339 - SET DOMAIN PROTEINS // PHD FINGER, SWIB/MDM2 AND GYF DOMAIN-CONTAINING PROTEIN
AT1G08620	PKDM7D	(1 of 1) PTHR10694//PTHR10694:SF53 - JUMONJI DOMAIN CONTAINING PROTEIN // SUBFAMILY NOT NAMED
AT5G64930	CPR5	CPR5 protein, putative
AT5G18490	0	(1 of 4) PTHR17204//PTHR17204:SF30 - PRE-MRNA PROCESSING PROTEIN PRP39-RELATED // SUBFAMILY NOT NAMED
AT5G45900	APG7	(1 of 1) K08337 - ubiquitin-like modifier-activating enzyme ATG7 (ATG7)
AT3G19010	0	(1 of 1) 1.14.11.31//1.14.11.9 - Thebaine 6-O-demethylase // Flavanone 3-dioxygenase / Naringenin,2-oxoglutarate:oxygen oxidoreductase (3-hydroxylating)
AT5G59420	ORP3C	(1 of 6) KOG2209 - Oxysterol-binding protein
AT4G35890	0	(1 of 3) K18757 - la-related protein 1 (LARP1)
AT2G17220	0	(1 of 28) 2.7.10.2//2.7.11.1 - Non-specific protein-tyrosine kinase / Cytoplasmic protein tyrosine kinase // Non-specific serine/threonine protein kinase / Threonine-specific protein kinase
AT2G13790	SERK4	(1 of 1) K13417 - somatic embryogenesis receptor kinase 4 (SERK4, BKK1)
AT4G15090	FAR1	(1 of 1) PTHR31669//PTHR31669:SF21 - FAMILY NOT NAMED // PROTEIN FAR-RED IMPAIRED RESPONSE 1
AT1G64140	0	(1 of 1) PTHR31827:SF14 - F22C12.10
GO:0000956 nuclear-transcribed mRNA catabolic process
AT1G06450	0	(1 of 4) PTHR10797//PTHR10797:SF0 - CCR4-NOT TRANSCRIPTION COMPLEX SUBUNIT // POP2, ISOFORM D
AT1G61470	0	(1 of 4) PTHR10797//PTHR10797:SF0 - CCR4-NOT TRANSCRIPTION COMPLEX SUBUNIT // POP2, ISOFORM D
AT1G77680	0	(1 of 1) K18758 - DIS3-like exonuclease 2 [EC:3.1.13.-] (DIS3L2)
AT5G45330	DCP5-L	(1 of 1) PTHR13586//PTHR13586:SF3 - SCD6 PROTEIN-RELATED // DECAPPING 5-LIKE PROTEIN-RELATED
AT2G32070	0	(1 of 11) K12581 - CCR4-NOT transcription complex subunit 7/8 (CNOT7_8, CAF1, POP2)
AT3G14080	0	(1 of 2) K12620 - U6 snRNA-associated Sm-like protein LSm1 (LSM1)
AT5G59180	NRPB7	(1 of 1) K03015 - DNA-directed RNA polymerase II subunit RPB7 (RPB7, POLR2G)
AT4G14990	0	(1 of 3) K12617 - DNA topoisomerase 2-associated protein PAT1 (PATL1, PAT1)
AT5G19400	SMG7	(1 of 1) K14409 - protein SMG7 (SMG7, EST1C)
AT5G47010	LBA1	(1 of 1) PTHR10887:SF378 - REGULATOR OF NONSENSE TRANSCRIPTS 1 HOMOLOG
AT3G22270	0	(1 of 3) K12617 - DNA topoisomerase 2-associated protein PAT1 (PATL1, PAT1)
AT1G08370	DCP1	(1 of 1) K12611 - mRNA-decapping enzyme 1B (DCP1B)
AT1G15920	0	(1 of 11) K12581 - CCR4-NOT transcription complex subunit 7/8 (CNOT7_8, CAF1, POP2)
AT3G58580	0	(1 of 2) PTHR12121//PTHR12121:SF34 - CARBON CATABOLITE REPRESSOR PROTEIN 4 // LD39302P
AT5G10960	0	(1 of 1) PTHR10797//PTHR10797:SF14 - CCR4-NOT TRANSCRIPTION COMPLEX SUBUNIT // CCR4-ASSOCIATED FACTOR 1 HOMOLOG 10-RELATED
AT1G80000	0	(1 of 2) PTHR22814:SF97 - CASC3/BARENTSZ EIF4AIII BINDING PROTEIN
AT1G33980	UPF3	(1 of 1) K14328 - regulator of nonsense transcripts 3 (UPF3, RENT3)
AT5G35910	0	(1 of 1) PTHR12124:SF47 - EXOSOME COMPONENT 10
AT1G18070	0	(1 of 1) K03267 - peptide chain release factor subunit 3 (ERF3, GSPT)
AT2G39260	0	(1 of 1) K14327 - regulator of nonsense transcripts 2 (UPF2, RENT2)
GO:0005992 trehalose biosynthetic process
AT5G51460	ATTPPA	(1 of 3) PTHR10788:SF38 - TREHALOSE-PHOSPHATE PHOSPHATASE F-RELATED
AT4G22590	0	(1 of 3) PTHR10788:SF38 - TREHALOSE-PHOSPHATE PHOSPHATASE F-RELATED
AT4G39770	0	(1 of 3) PTHR10788//PTHR10788:SF19 - TREHALOSE-6-PHOSPHATE SYNTHASE // TREHALOSE-PHOSPHATE PHOSPHATASE E-RELATED
AT5G65140	0	(1 of 3) PTHR10788//PTHR10788:SF19 - TREHALOSE-6-PHOSPHATE SYNTHASE // TREHALOSE-PHOSPHATE PHOSPHATASE E-RELATED
AT4G12430	0	(1 of 3) PTHR10788:SF38 - TREHALOSE-PHOSPHATE PHOSPHATASE F-RELATED
AT2G18700	TPS11	(1 of 1) PTHR10788//PTHR10788:SF30 - TREHALOSE-6-PHOSPHATE SYNTHASE // ALPHA,ALPHA-TREHALOSE-PHOSPHATE SYNTHASE [UDP-FORMING] 11-RELATED
AT1G68020	ATTPS6	(1 of 2) PTHR10788:SF48 - ALPHA,ALPHA-TREHALOSE-PHOSPHATE SYNTHASE [UDP-FORMING] 6
AT1G60140	TPS10	(1 of 3) PTHR10788:SF14 - ALPHA,ALPHA-TREHALOSE-PHOSPHATE SYNTHASE [UDP-FORMING] 10-RELATED
AT1G06410	TPS7	(1 of 1) PTHR10788//PTHR10788:SF18 - TREHALOSE-6-PHOSPHATE SYNTHASE // ALPHA,ALPHA-TREHALOSE-PHOSPHATE SYNTHASE [UDP-FORMING] 7-RELATED
GO:0006552 leucine catabolic process
AT4G34030	MCCB	(1 of 1) K01969 - 3-methylcrotonyl-CoA carboxylase beta subunit (E6.4.1.4B)
AT1G03090	MCCA	(1 of 1) K01968 - 3-methylcrotonyl-CoA carboxylase alpha subunit (E6.4.1.4A)
AT3G45300	IVD	(1 of 1) 1.3.8.4 - Isovaleryl-CoA dehydrogenase
AT2G43400	ETFQO	(1 of 1) 1.5.5.1 - Electron-transferring-flavoprotein dehydrogenase / ETF-ubiquinone oxidoreductase
AT2G26800	0	(1 of 1) 4.1.3.4 - Hydroxymethylglutaryl-CoA lyase / HMG-CoA lyase
GO:0018105 peptidyl-serine phosphorylation
AT5G19360	CPK34	(1 of 2) PTHR24349:SF131 - CALCIUM-DEPENDENT PROTEIN KINASE 17-RELATED
AT4G38230	CPK26	(1 of 2) PTHR24349//PTHR24349:SF83 - SERINE/THREONINE-PROTEIN KINASE // CALCIUM-DEPENDENT PROTEIN KINASE 6
AT4G21940	CPK15	(1 of 6) PTHR24349:SF23 - MAP KINASE-ACTIVATED PROTEIN KINASE 5
AT1G08650	PPCK1	(1 of 1) K08794 - calcium/calmodulin-dependent protein kinase I (CAMK1)
AT4G35500	0	(1 of 2) PTHR24055:SF138 - PROTEIN KINASE FAMILY PROTEIN
AT2G17290	CPK6	(1 of 2) PTHR24349//PTHR24349:SF83 - SERINE/THREONINE-PROTEIN KINASE // CALCIUM-DEPENDENT PROTEIN KINASE 6
AT3G20410	CPK9	(1 of 4) PTHR24349:SF89 - CALCIUM-DEPENDENT PROTEIN KINASE 29
AT1G73450	0	(1 of 3) PTHR24058:SF23 - SERINE/THREONINE KINASE-RELATED
AT4G33080	0	(1 of 1) PTHR24356//PTHR24356:SF206 - SERINE/THREONINE-PROTEIN KINASE // AGC (CAMP-DEPENDENT, CGMP-DEPENDENT AND PROTEIN KINASE C) KINASE FAMILY PROTEIN
AT1G04210	0	(1 of 1) PTHR24359 - SERINE/THREONINE-PROTEIN KINASE SBK1
AT4G09570	CPK4	(1 of 3) PTHR24349//PTHR24349:SF166 - SERINE/THREONINE-PROTEIN KINASE // CALCIUM-DEPENDENT PROTEIN KINASE 11-RELATED
AT5G04870	CPK1	(1 of 2) PTHR24349//PTHR24349:SF161 - SERINE/THREONINE-PROTEIN KINASE // CALCIUM-DEPENDENT PROTEIN KINASE 1-RELATED
AT4G35310	CPK5	(1 of 1) PTHR24349//PTHR24349:SF142 - SERINE/THREONINE-PROTEIN KINASE // CALCIUM-DEPENDENT PROTEIN KINASE 5
AT5G66210	CPK28	(1 of 1) PF00036//PF07714//PF13405//PF13499 - EF hand (EF-hand_1) // Protein tyrosine kinase (Pkinase_Tyr) // EF-hand domain (EF-hand_6) // EF-hand domain pair (EF-hand_7)
AT3G59410	GCN2	(1 of 1) K16196 - eukaryotic translation initiation factor 2-alpha kinase 4 (EIF2AK4)
AT3G10540	0	(1 of 2) K06276 - 3-phosphoinositide dependent protein kinase-1 (PDPK1)
AT2G25760	0	(1 of 1) PTHR11909//PTHR11909:SF73 - CASEIN KINASE-RELATED // PROTEIN KINASE FAMILY PROTEIN
AT1G04440	CKL13	(1 of 3) PTHR11909//PTHR11909:SF178 - CASEIN KINASE-RELATED // CASEIN KINASE 1-LIKE PROTEIN 8
AT1G18890	CDPK1	(1 of 2) PTHR24349:SF167 - CALCIUM-DEPENDENT PROTEIN KINASE 10-RELATED
AT2G17530	0	(1 of 2) PTHR24055:SF138 - PROTEIN KINASE FAMILY PROTEIN
AT5G44100	ckl7	(1 of 2) PTHR11909//PTHR11909:SF114 - CASEIN KINASE-RELATED // ADK1
AT3G25840	0	(1 of 3) K08827 - serine/threonine-protein kinase PRP4 [EC:2.7.11.1] (PRPF4B)
AT1G12580	PEPKR1	(1 of 1) PTHR24349//PTHR24349:SF111 - SERINE/THREONINE-PROTEIN KINASE // SUBFAMILY NOT NAMED
AT5G19450	CDPK19	(1 of 2) PTHR24349:SF116 - CALCIUM-DEPENDENT PROTEIN KINASE 7
AT3G13670	0	(1 of 1) PTHR11909:SF146 - CASEIN KINASE-LIKE PROTEIN
AT3G17850	0	(1 of 3) PTHR24356:SF169 - IRE
GO:0018209 peptidyl-serine modification
AT5G19360	CPK34	(1 of 2) PTHR24349:SF131 - CALCIUM-DEPENDENT PROTEIN KINASE 17-RELATED
AT4G38230	CPK26	(1 of 2) PTHR24349//PTHR24349:SF83 - SERINE/THREONINE-PROTEIN KINASE // CALCIUM-DEPENDENT PROTEIN KINASE 6
AT4G21940	CPK15	(1 of 6) PTHR24349:SF23 - MAP KINASE-ACTIVATED PROTEIN KINASE 5
AT1G08650	PPCK1	(1 of 1) K08794 - calcium/calmodulin-dependent protein kinase I (CAMK1)
AT4G35500	0	(1 of 2) PTHR24055:SF138 - PROTEIN KINASE FAMILY PROTEIN
AT2G17290	CPK6	(1 of 2) PTHR24349//PTHR24349:SF83 - SERINE/THREONINE-PROTEIN KINASE // CALCIUM-DEPENDENT PROTEIN KINASE 6
AT3G20410	CPK9	(1 of 4) PTHR24349:SF89 - CALCIUM-DEPENDENT PROTEIN KINASE 29
AT1G73450	0	(1 of 3) PTHR24058:SF23 - SERINE/THREONINE KINASE-RELATED
AT4G33080	0	(1 of 1) PTHR24356//PTHR24356:SF206 - SERINE/THREONINE-PROTEIN KINASE // AGC (CAMP-DEPENDENT, CGMP-DEPENDENT AND PROTEIN KINASE C) KINASE FAMILY PROTEIN
AT1G04210	0	(1 of 1) PTHR24359 - SERINE/THREONINE-PROTEIN KINASE SBK1
AT4G09570	CPK4	(1 of 3) PTHR24349//PTHR24349:SF166 - SERINE/THREONINE-PROTEIN KINASE // CALCIUM-DEPENDENT PROTEIN KINASE 11-RELATED
AT5G04870	CPK1	(1 of 2) PTHR24349//PTHR24349:SF161 - SERINE/THREONINE-PROTEIN KINASE // CALCIUM-DEPENDENT PROTEIN KINASE 1-RELATED
AT4G35310	CPK5	(1 of 1) PTHR24349//PTHR24349:SF142 - SERINE/THREONINE-PROTEIN KINASE // CALCIUM-DEPENDENT PROTEIN KINASE 5
AT5G66210	CPK28	(1 of 1) PF00036//PF07714//PF13405//PF13499 - EF hand (EF-hand_1) // Protein tyrosine kinase (Pkinase_Tyr) // EF-hand domain (EF-hand_6) // EF-hand domain pair (EF-hand_7)
AT3G59410	GCN2	(1 of 1) K16196 - eukaryotic translation initiation factor 2-alpha kinase 4 (EIF2AK4)
AT3G10540	0	(1 of 2) K06276 - 3-phosphoinositide dependent protein kinase-1 (PDPK1)
AT2G25760	0	(1 of 1) PTHR11909//PTHR11909:SF73 - CASEIN KINASE-RELATED // PROTEIN KINASE FAMILY PROTEIN
AT1G04440	CKL13	(1 of 3) PTHR11909//PTHR11909:SF178 - CASEIN KINASE-RELATED // CASEIN KINASE 1-LIKE PROTEIN 8
AT1G18890	CDPK1	(1 of 2) PTHR24349:SF167 - CALCIUM-DEPENDENT PROTEIN KINASE 10-RELATED
AT2G17530	0	(1 of 2) PTHR24055:SF138 - PROTEIN KINASE FAMILY PROTEIN
AT5G44100	ckl7	(1 of 2) PTHR11909//PTHR11909:SF114 - CASEIN KINASE-RELATED // ADK1
AT3G25840	0	(1 of 3) K08827 - serine/threonine-protein kinase PRP4 [EC:2.7.11.1] (PRPF4B)
AT1G12580	PEPKR1	(1 of 1) PTHR24349//PTHR24349:SF111 - SERINE/THREONINE-PROTEIN KINASE // SUBFAMILY NOT NAMED
AT5G19450	CDPK19	(1 of 2) PTHR24349:SF116 - CALCIUM-DEPENDENT PROTEIN KINASE 7
AT3G13670	0	(1 of 1) PTHR11909:SF146 - CASEIN KINASE-LIKE PROTEIN
AT3G17850	0	(1 of 3) PTHR24356:SF169 - IRE

## Sheet: (B)
ID	Description	GeneRatio	BgRatio	pvalue	p.adjust	qvalue	geneID	Count	Genes_in_GOterm
GO:0015979	photosynthesis	178/4243	279/19794	3.28521e-53	8.82736e-50	7.78767e-50	AT1G06980/AT3G26510/AT3G06070/AT3G18250/AT5G49740/AT3G56060/AT3G15095/AT1G09530/AT4G37560/AT5G67390/AT3G27690/AT5G44520/AT3G62410/AT1G60600/AT1G19150/AT4G33470/AT2G15960/AT2G30150/AT2G05100/AT1G21050/AT4G23890/AT5G52100/AT2G39470/AT5G57030/AT2G31790/AT3G01440/AT1G05385/AT1G68890/AT5G01920/AT5G08720/AT5G20630/AT2G21970/AT1G16720/AT3G11670/AT1G14345/AT1G14150/AT4G25910/AT1G67840/AT1G32060/AT2G05070…	178	AT1G06980/AT3G26510/AT3G06070/AT3G18250/AT5G49740/AT3G56060/AT3G15095/AT1G09530/AT4G37560/AT5G67390/AT3G27690/AT5G44520/AT3G62410/AT1G60600/AT1G19150/AT4G33470/AT2G15960/AT2G30150/AT2G05100/AT1G21050/AT4G23890/AT5G52100/AT2G39470/AT5G57030/AT2G31790/AT3G01440/AT1G05385/AT1G68890/AT5G01920/AT5G08720/AT5G20630/AT2G21970/AT1G16720/AT3G11670/AT1G14345/AT1G14150/AT4G25910/AT1G67840/AT1G32060/AT2G05070…
GO:0033013	tetrapyrrole metabolic process	174/4243	311/19794	8.41397e-41	7.53611e-38	6.64851e-38	AT1G10657/AT5G44680/AT5G16030/AT5G65890/AT3G22840/AT4G12980/AT1G23090/AT1G69760/AT2G41250/AT3G56000/AT5G43860/AT2G20180/AT3G16520/AT1G01180/AT4G14690/AT2G38210/AT1G66130/AT1G26761/AT3G03470/AT1G01500/AT4G36040/AT2G48090/AT2G20570/AT1G08550/AT4G27700/AT5G56860/AT4G27440/AT1G44446/AT3G09580/AT2G44760/AT3G21870/AT4G31920/AT5G20630/AT1G20650/AT1G76890/AT3G19800/AT5G45930/AT3G52340/AT1G14345/AT1G03130…	174	AT1G10657/AT5G44680/AT5G16030/AT5G65890/AT3G22840/AT4G12980/AT1G23090/AT1G69760/AT2G41250/AT3G56000/AT5G43860/AT2G20180/AT3G16520/AT1G01180/AT4G14690/AT2G38210/AT1G66130/AT1G26761/AT3G03470/AT1G01500/AT4G36040/AT2G48090/AT2G20570/AT1G08550/AT4G27700/AT5G56860/AT4G27440/AT1G44446/AT3G09580/AT2G44760/AT3G21870/AT4G31920/AT5G20630/AT1G20650/AT1G76890/AT3G19800/AT5G45930/AT3G52340/AT1G14345/AT1G03130…
GO:0042440	pigment metabolic process	194/4243	390/19794	1.08956e-35	5.85529e-33	5.16565e-33	AT4G26950/AT5G42800/AT1G10657/AT1G71030/AT5G54060/AT5G16030/AT2G36970/AT5G17040/AT5G65890/AT5G41315/AT2G43000/AT5G13930/AT3G22840/AT4G12980/AT1G69760/AT4G16750/AT5G17220/AT2G41250/AT2G47460/AT3G21560/AT5G43860/AT1G30530/AT2G20180/AT3G16520/AT1G33260/AT2G23910/AT1G32900/AT1G09530/AT1G70000/AT4G21910/AT1G17100/AT4G14690/AT1G24330/AT1G28610/AT2G38210/AT1G60270/AT1G66130/AT1G26761/AT3G03470/AT1G01500…	194	AT4G26950/AT5G42800/AT1G10657/AT1G71030/AT5G54060/AT5G16030/AT2G36970/AT5G17040/AT5G65890/AT5G41315/AT2G43000/AT5G13930/AT3G22840/AT4G12980/AT1G69760/AT4G16750/AT5G17220/AT2G41250/AT2G47460/AT3G21560/AT5G43860/AT1G30530/AT2G20180/AT3G16520/AT1G33260/AT2G23910/AT1G32900/AT1G09530/AT1G70000/AT4G21910/AT1G17100/AT4G14690/AT1G24330/AT1G28610/AT2G38210/AT1G60270/AT1G66130/AT1G26761/AT3G03470/AT1G01500…
GO:0009657	plastid organization	161/4243	310/19794	1.2868e-32	5.7627e-30	5.08397e-30	AT1G04770/AT2G25625/AT4G18570/AT1G34640/AT3G02380/AT5G23730/AT4G14605/AT3G10420/AT2G30520/AT3G13190/AT5G13770/AT1G77400/AT1G48280/AT3G17040/AT2G20570/AT1G43160/AT5G56860/AT1G68050/AT1G20830/AT4G31850/AT4G34090/AT4G33460/AT5G58140/AT4G25910/AT3G29185/AT3G61320/AT3G57190/AT1G08540/AT1G32070/AT1G30610/AT5G10470/AT4G31390/AT1G03160/AT3G07310/AT3G45780/AT1G10910/AT3G19720/AT4G28740/AT1G01790/AT1G44000…	161	AT1G04770/AT2G25625/AT4G18570/AT1G34640/AT3G02380/AT5G23730/AT4G14605/AT3G10420/AT2G30520/AT3G13190/AT5G13770/AT1G77400/AT1G48280/AT3G17040/AT2G20570/AT1G43160/AT5G56860/AT1G68050/AT1G20830/AT4G31850/AT4G34090/AT4G33460/AT5G58140/AT4G25910/AT3G29185/AT3G61320/AT3G57190/AT1G08540/AT1G32070/AT1G30610/AT5G10470/AT4G31390/AT1G03160/AT3G07310/AT3G45780/AT1G10910/AT3G19720/AT4G28740/AT1G01790/AT1G44000…
GO:0009642	response to light intensity	153/4243	358/19794	5.56764e-20	1.06859e-17	9.42731e-18	AT1G29460/AT1G71970/AT5G16030/AT5G65890/AT5G19120/AT1G69160/AT2G27820/AT3G29670/AT3G06070/AT5G52900/AT5G36910/AT3G22840/AT5G17165/AT5G47610/AT5G19190/AT1G78450/AT1G75460/AT3G14810/AT4G33980/AT2G41290/AT3G59220/AT3G61750/AT4G37560/AT1G17100/AT2G45850/AT4G14690/AT2G39570/AT3G01690/AT5G67390/AT3G27690/AT3G26932/AT2G38210/AT2G15960/AT3G61490/AT3G19480/AT2G30150/AT2G05100/AT4G32340/AT3G62650/AT4G36040…	153	AT1G29460/AT1G71970/AT5G16030/AT5G65890/AT5G19120/AT1G69160/AT2G27820/AT3G29670/AT3G06070/AT5G52900/AT5G36910/AT3G22840/AT5G17165/AT5G47610/AT5G19190/AT1G78450/AT1G75460/AT3G14810/AT4G33980/AT2G41290/AT3G59220/AT3G61750/AT4G37560/AT1G17100/AT2G45850/AT4G14690/AT2G39570/AT3G01690/AT5G67390/AT3G27690/AT3G26932/AT2G38210/AT2G15960/AT3G61490/AT3G19480/AT2G30150/AT2G05100/AT4G32340/AT3G62650/AT4G36040…
GO:0071482	cellular response to light stimulus	76/4243	179/19794	1.78961e-10	1.92347e-08	1.69693e-08	AT3G22840/AT5G13730/AT5G04190/AT5G64850/AT2G20180/AT2G41290/AT3G59220/AT1G32900/AT1G09530/AT1G17100/AT4G14690/AT5G67390/AT2G02950/AT2G38210/AT5G18670/AT4G27820/AT4G09350/AT3G59060/AT2G36890/AT3G27170/AT1G74290/AT2G21970/AT2G40080/AT5G64330/AT5G58140/AT4G08920/AT1G10650/AT3G24190/AT1G08540/AT1G48270/AT1G78080/AT2G37678/AT5G35840/AT4G25350/AT4G34280/AT2G42750/AT5G01260/AT3G45780/AT3G04140/AT3G44020…	76	AT3G22840/AT5G13730/AT5G04190/AT5G64850/AT2G20180/AT2G41290/AT3G59220/AT1G32900/AT1G09530/AT1G17100/AT4G14690/AT5G67390/AT2G02950/AT2G38210/AT5G18670/AT4G27820/AT4G09350/AT3G59060/AT2G36890/AT3G27170/AT1G74290/AT2G21970/AT2G40080/AT5G64330/AT5G58140/AT4G08920/AT1G10650/AT3G24190/AT1G08540/AT1G48270/AT1G78080/AT2G37678/AT5G35840/AT4G25350/AT4G34280/AT2G42750/AT5G01260/AT3G45780/AT3G04140/AT3G44020…
GO:0006766	vitamin metabolic process	47/4243	101/19794	1.65455e-08	1.13994e-06	1.00568e-06	AT2G41090/AT1G36370/AT1G33260/AT5G21100/AT1G64970/AT2G38210/AT1G60600/AT5G18670/AT2G30150/AT1G30520/AT1G67070/AT2G31790/AT2G46110/AT1G68890/AT2G38230/AT4G26850/AT1G60550/AT2G29630/AT2G43360/AT5G04490/AT1G23360/AT1G74710/AT3G02870/AT5G48840/AT5G08340/AT5G54770/AT1G74470/AT3G47390/AT3G24030/AT1G79600/AT3G01310/AT1G22940/AT5G16710/AT4G32770/AT4G37930/AT5G53580/AT5G01410/AT5G49970/AT5G23330/AT4G17600…	47	AT2G41090/AT1G36370/AT1G33260/AT5G21100/AT1G64970/AT2G38210/AT1G60600/AT5G18670/AT2G30150/AT1G30520/AT1G67070/AT2G31790/AT2G46110/AT1G68890/AT2G38230/AT4G26850/AT1G60550/AT2G29630/AT2G43360/AT5G04490/AT1G23360/AT1G74710/AT3G02870/AT5G48840/AT5G08340/AT5G54770/AT1G74470/AT3G47390/AT3G24030/AT1G79600/AT3G01310/AT1G22940/AT5G16710/AT4G32770/AT4G37930/AT5G53580/AT5G01410/AT5G49970/AT5G23330/AT4G17600…
GO:0005982	starch metabolic process	35/4243	69/19794	7.53379e-08	4.93739e-06	4.35586e-06	AT3G18660/AT4G17090/AT3G02140/AT1G32900/AT5G63470/AT1G03310/AT3G16000/AT1G10760/AT5G04360/AT1G11720/AT3G01180/AT1G32070/AT3G55760/AT5G19220/AT2G39930/AT3G55800/AT1G27680/AT5G26570/AT3G01510/AT2G40840/AT5G65685/AT4G09020/AT4G18240/AT4G24620/AT5G51820/AT2G36390/AT5G03650/AT1G67140/AT5G64860/AT5G48300/AT2G41680/AT5G22510/AT1G15690/AT5G24300/AT3G22380	35	AT3G18660/AT4G17090/AT3G02140/AT1G32900/AT5G63470/AT1G03310/AT3G16000/AT1G10760/AT5G04360/AT1G11720/AT3G01180/AT1G32070/AT3G55760/AT5G19220/AT2G39930/AT3G55800/AT1G27680/AT5G26570/AT3G01510/AT2G40840/AT5G65685/AT4G09020/AT4G18240/AT4G24620/AT5G51820/AT2G36390/AT5G03650/AT1G67140/AT5G64860/AT5G48300/AT2G41680/AT5G22510/AT1G15690/AT5G24300/AT3G22380
GO:0032544	plastid translation	14/4243	21/19794	1.04717e-05	0.000452442	0.000399154	AT4G31850/AT3G46610/AT1G09340/AT3G62910/AT4G37920/AT3G63140/AT1G68590/AT2G39140/AT1G71720/AT1G70200/AT2G33800/AT5G54600/AT3G63190/AT2G38140	14	AT4G31850/AT3G46610/AT1G09340/AT3G62910/AT4G37920/AT3G63140/AT1G68590/AT2G39140/AT1G71720/AT1G70200/AT2G33800/AT5G54600/AT3G63190/AT2G38140
GO:0009606	tropism	57/4243	156/19794	1.06081e-05	0.000452442	0.000399154	AT5G42680/AT3G18050/AT1G67050/AT1G16510/AT3G57400/AT4G00050/AT5G65683/AT5G27220/AT5G19190/AT1G66940/AT5G04190/AT1G01430/AT5G11420/AT2G20180/AT2G30520/AT2G27770/AT2G02950/AT3G26932/AT2G38120/AT5G49215/AT1G21050/AT5G64780/AT3G44610/AT3G06130/AT5G14090/AT5G18460/AT5G64330/AT5G58140/AT4G08920/AT2G34650/AT1G18810/AT5G49665/AT1G30360/AT2G36910/AT3G45780/AT4G24670/AT1G70940/AT2G22680/AT5G07770/AT2G17990…	57	AT5G42680/AT3G18050/AT1G67050/AT1G16510/AT3G57400/AT4G00050/AT5G65683/AT5G27220/AT5G19190/AT1G66940/AT5G04190/AT1G01430/AT5G11420/AT2G20180/AT2G30520/AT2G27770/AT2G02950/AT3G26932/AT2G38120/AT5G49215/AT1G21050/AT5G64780/AT3G44610/AT3G06130/AT5G14090/AT5G18460/AT5G64330/AT5G58140/AT4G08920/AT2G34650/AT1G18810/AT5G49665/AT1G30360/AT2G36910/AT3G45780/AT4G24670/AT1G70940/AT2G22680/AT5G07770/AT2G17990…
GO:0048878	chemical homeostasis	141/4243	477/19794	1.53773e-05	0.000635675	0.000560806	AT1G29020/AT4G15393/AT5G48290/AT1G01580/AT3G24300/AT3G26510/AT1G68570/AT2G26710/AT5G02420/AT5G67430/AT1G78490/AT1G64170/AT1G22220/AT1G29050/AT1G36370/AT2G44380/AT3G62270/AT1G07560/AT5G01250/AT3G56360/AT1G21270/AT1G12740/AT5G28770/AT3G30180/AT4G19160/AT1G72300/AT2G42280/AT3G51340/AT3G44970/AT4G30190/AT2G23790/AT1G74810/AT4G36380/AT1G05200/AT1G11320/AT2G32390/AT1G55360/AT2G44370/AT1G14920/AT2G36090…	141	AT1G29020/AT4G15393/AT5G48290/AT1G01580/AT3G24300/AT3G26510/AT1G68570/AT2G26710/AT5G02420/AT5G67430/AT1G78490/AT1G64170/AT1G22220/AT1G29050/AT1G36370/AT2G44380/AT3G62270/AT1G07560/AT5G01250/AT3G56360/AT1G21270/AT1G12740/AT5G28770/AT3G30180/AT4G19160/AT1G72300/AT2G42280/AT3G51340/AT3G44970/AT4G30190/AT2G23790/AT1G74810/AT4G36380/AT1G05200/AT1G11320/AT2G32390/AT1G55360/AT2G44370/AT1G14920/AT2G36090…
GO:0010021	amylopectin biosynthetic process	7/4243	7/19794	2.07151e-05	0.000806687	0.000711676	AT1G03310/AT1G11720/AT3G01180/AT2G39930/AT2G36390/AT5G03650/AT5G24300	7	AT1G03310/AT1G11720/AT3G01180/AT2G39930/AT2G36390/AT5G03650/AT5G24300
GO:0045038	protein import into chloroplast thylakoid membrane	7/4243	7/19794	2.07151e-05	0.000806687	0.000711676	AT2G47450/AT5G03940/AT2G28800/AT2G20890/AT2G45770/AT3G10350/AT5G52440	7	AT2G47450/AT5G03940/AT2G28800/AT2G20890/AT2G45770/AT3G10350/AT5G52440
GO:2000896	amylopectin metabolic process	7/4243	7/19794	2.07151e-05	0.000806687	0.000711676	AT1G03310/AT1G11720/AT3G01180/AT2G39930/AT2G36390/AT5G03650/AT5G24300	7	AT1G03310/AT1G11720/AT3G01180/AT2G39930/AT2G36390/AT5G03650/AT5G24300
GO:0080112	seed growth	10/4243	13/19794	3.0405e-05	0.00110403	0.000973998	AT1G62990/AT3G11580/AT4G31920/AT1G19270/AT4G25350/AT3G16857/AT5G49660/AT1G17145/AT4G16110/AT2G25180	10	AT1G62990/AT3G11580/AT4G31920/AT1G19270/AT4G25350/AT3G16857/AT5G49660/AT1G17145/AT4G16110/AT2G25180
Arabidopsis Gene Identifier	Name	Description
GO:0015979 photosynthesis
AT1G06980	0	(1 of 28) PF14009 - Domain of unknown function (DUF4228) (DUF4228)
AT3G26510	0	(1 of 38) PF00564 - PB1 domain (PB1)
AT3G06070	0	0
AT3G18250	0	(1 of 1) PTHR37199//PTHR37199:SF1 - FAMILY NOT NAMED // MEMBRANE LIPOPROTEIN-RELATED
AT5G49740	FRO7	(1 of 8) 1.16.1.7 - Ferric-chelate reductase (NADH) / NADH:Fe(3+)-EDTA reductase
AT3G56060	0	(1 of 4) PTHR11552//PTHR11552:SF141 - GLUCOSE-METHANOL-CHOLINE GMC OXIDOREDUCTASE // GLUCOSE-METHANOL-CHOLINE (GMC) OXIDOREDUCTASE FAMILY PROTEIN
AT3G15095	0	(1 of 1) PTHR33448:SF1 - CHLOROPLAST PROTEIN HCF243
AT1G09530	PIF3	(1 of 1) K12126 - phytochrome-interacting factor 3 (PIF3)
AT4G37560	0	(1 of 2) 3.5.1.49 - Formamidase / Formamide amidohydrolase
AT5G67390	0	0
AT3G27690	LHCB2.3	(1 of 3) K08913 - light-harvesting complex II chlorophyll a/b binding protein 2 (LHCB2)
AT5G44520	0	(1 of 1) PTHR11934//PTHR11934:SF8 - RIBOSE-5-PHOSPHATE ISOMERASE // RIBOSE-5-PHOSPHATE ISOMERASE 4, CHLOROPLASTIC-RELATED
AT3G62410	CP12-2	(1 of 2) PTHR33921//PTHR33921:SF2 - FAMILY NOT NAMED // CALVIN CYCLE PROTEIN CP12-1, CHLOROPLASTIC-RELATED
AT1G60600	ABC4	(1 of 1) 2.5.1.74 - 1,4-dihydroxy-2-naphthoate polyprenyltransferase
AT1G19150	0	(1 of 1) PTHR21649//PTHR21649:SF5 - CHLOROPHYLL A/B BINDING PROTEIN // SUBFAMILY NOT NAMED
AT4G33470	0	(1 of 1) PTHR10625//PTHR10625:SF104 - HISTONE DEACETYLASE // HISTONE DEACETYLASE 6
AT2G15960	0	0
AT2G30150	0	(1 of 1) PTHR11926:SF288 - UDP-GLYCOSYLTRANSFERASE 87A1
AT2G05100	LHCB2.1	(1 of 3) K08913 - light-harvesting complex II chlorophyll a/b binding protein 2 (LHCB2)
AT1G21050	0	(1 of 12) PF04759 - Protein of unknown function, DUF617 (DUF617)
AT4G23890	0	(1 of 1) PF11623 - Protein of unknown function (DUF3252) (DUF3252)
AT5G52100	0	(1 of 1) K16908 - chloroplast NAD(P)H dehydrogenase (CRR1)
AT2G39470	0	(1 of 1) PTHR31407:SF10 - PSBP-LIKE PROTEIN 2, CHLOROPLASTIC
AT5G57030	LUT2	(1 of 1) 5.5.1.18 - Lycopene epsilon-cyclase
AT2G31790	0	(1 of 3) PTHR11926:SF279 - UDP-GLYCOSYLTRANSFERASE 74C1-RELATED
AT3G01440	0	(1 of 1) PTHR33399:SF2 - PSBQ-LIKE PROTEIN 2, CHLOROPLASTIC
AT1G05385	LPA19	(1 of 1) PTHR34041//PTHR34041:SF3 - FAMILY NOT NAMED // PHOTOSYSTEM II D1 PRECURSOR PROCESSING PROTEIN PSB27-H2, CHLOROPLASTIC
AT1G68890	0	(1 of 1) 2.2.1.9 - 2-succinyl-5-enolpyruvyl-6-hydroxy-3-cyclohexene-1-carboxylic-acid synthase / SEPHCHC synthase
AT5G01920	8	(1 of 2) PTHR11584 - SERINE/THREONINE PROTEIN KINASE
AT5G08720	0	(1 of 6) PF03364 - Polyketide cyclase / dehydrase and lipid transport (Polyketide_cyc)
AT5G20630	GER3	(1 of 2) PTHR31238//PTHR31238:SF21 - FAMILY NOT NAMED // GERMIN-LIKE PROTEIN SUBFAMILY 3 MEMBER 3
AT2G21970	SEP2	stress enhanced protein 2
AT1G16720	HCF173	(1 of 1) PTHR10366//PTHR10366:SF343 - NAD DEPENDENT EPIMERASE/DEHYDRATASE // SUBFAMILY NOT NAMED
AT3G11670	DGD1	(1 of 1) PTHR12526//PTHR12526:SF395 - GLYCOSYLTRANSFERASE // SUBFAMILY NOT NAMED
AT1G14345	0	(1 of 1) PTHR35688:SF2 - NAD(P)-LINKED OXIDOREDUCTASE-LIKE PROTEIN
AT1G14150	0	(1 of 1) PTHR33399//PTHR33399:SF5 - FAMILY NOT NAMED // PSBQ-LIKE PROTEIN 1, CHLOROPLASTIC
AT4G25910	NFU3	(1 of 1) PTHR11178:SF25 - NIFU-LIKE PROTEIN 3, CHLOROPLASTIC
AT1G67840	CSK	(1 of 12) 2.7.13.3 - Histidine kinase / Protein kinase (histidine)
AT1G32060	PRK	(1 of 1) 2.7.1.19 - Phosphoribulokinase / Phosphopentokinase
AT2G05070	LHCB2.2	(1 of 3) K08913 - light-harvesting complex II chlorophyll a/b binding protein 2 (LHCB2)
AT3G61320	0	(1 of 2) PF01062 - Bestrophin, RFP-TM, chloride channel (Bestrophin)
AT4G15510	0	(1 of 19) 1.10.3.9 - Photosystem II
AT5G54270	LHCB3	(1 of 1) K08914 - light-harvesting complex II chlorophyll a/b binding protein 3 (LHCB3)
AT5G15802	0	0
AT3G56650	0	(1 of 1) PTHR31407:SF14 - PSBP DOMAIN-CONTAINING PROTEIN 6, CHLOROPLASTIC
AT5G02120	OHP	(1 of 1) PTHR14154//PTHR14154:SF11 - UPF0041 BRAIN PROTEIN 44-RELATED // HIGH-LIGHT-INDUCED PROTEIN, CHLOROPLASTIC
AT1G32070	NSI	(1 of 1) PTHR23091//PTHR23091:SF229 - N-TERMINAL ACETYLTRANSFERASE // ACETYLTRANSFERASE NSI
AT5G27390	0	(1 of 1) PTHR37764:SF1 - MOG1/PSBP/DUF1795-LIKE PHOTOSYSTEM II REACTION CENTER PSBP FAMILY PROTEIN
AT3G08940	LHCB4.2	(1 of 3) K08915 - light-harvesting complex II chlorophyll a/b binding protein 4 (LHCB4)
AT1G64150	0	(1 of 1) PTHR12608//PTHR12608:SF6 - TRANSMEMBRANE PROTEIN HTP-1 RELATED // GDT1-LIKE PROTEIN 1, CHLOROPLASTIC
AT4G31390	0	(1 of 1) PTHR10566//PTHR10566:SF53 - CHAPERONE-ACTIVITY OF BC1 COMPLEX CABC1 -RELATED // SUBFAMILY NOT NAMED
AT1G80650	RTL1	(1 of 5) PF14709 - double strand RNA binding domain from DEAD END PROTEIN 1 (DND1_DSRM)
AT1G29930	CAB1	(1 of 5) K08912 - light-harvesting complex II chlorophyll a/b binding protein 1 (LHCB1)
AT5G39830	DEG8	(1 of 1) PTHR22939//PTHR22939:SF99 - SERINE PROTEASE FAMILY S1C HTRA-RELATED // PROTEASE DO-LIKE 8, CHLOROPLASTIC
AT3G05410	0	(1 of 1) PTHR31407//PTHR31407:SF16 - FAMILY NOT NAMED // PSBP DOMAIN-CONTAINING PROTEIN 7, CHLOROPLASTIC
AT1G54500	0	(1 of 1) PTHR10909//PTHR10909:SF287 - ELECTRON TRANSPORT OXIDOREDUCTASE // SUBFAMILY NOT NAMED
AT3G01500	CA1	(1 of 2) PTHR11002:SF7 - CARBONIC ANHYDRASE 2, CHLOROPLASTIC-RELATED
AT1G01790	KEA1	(1 of 2) PTHR16254:SF13 - K(+) EFFLUX ANTIPORTER 1, CHLOROPLASTIC-RELATED
AT4G18370	DEG5	(1 of 1) PTHR22939//PTHR22939:SF76 - SERINE PROTEASE FAMILY S1C HTRA-RELATED // PROTEASE DO-LIKE 5, CHLOROPLASTIC
AT3G46610	0	(1 of 2) PTHR24015//PTHR24015:SF641 - FAMILY NOT NAMED // PENTATRICOPEPTIDE REPEAT REPEAT-CONTAINING PROTEIN
AT1G74070	0	(1 of 1) PTHR11071//PTHR11071:SF244 - PEPTIDYL-PROLYL CIS-TRANS ISOMERASE // CYCLOPHILIN-LIKE PEPTIDYL-PROLYL CIS-TRANS ISOMERASE FAMILY PROTEIN
AT1G20020	FNR2	(1 of 2) PTHR19384//PTHR19384:SF82 - FLAVODOXIN-RELATED // SUBFAMILY NOT NAMED
AT1G56190	0	(1 of 3) 2.7.2.3 - Phosphoglycerate kinase
AT3G55800	SBPASE	(1 of 1) 3.1.3.37 - Sedoheptulose-bisphosphatase / Sedoheptulose-1,7-bisphosphatase
AT2G31040	0	(1 of 1) K02116 - ATP synthase protein I (atpI)
AT1G75540	0	(1 of 26) PF00643 - B-box zinc finger (zf-B_box)
AT5G54180	PTAC15	(1 of 1) PTHR13068//PTHR13068:SF32 - CGI-12 PROTEIN-RELATED // SUBFAMILY NOT NAMED
AT1G06460	ACD32.1	(1 of 1) PTHR11527//PTHR11527:SF134 - SMALL HEAT-SHOCK PROTEIN HSP20 FAMILY // HEAT SHOCK PROTEIN 42
AT1G54780	TLP18.3	(1 of 1) PTHR30373:SF2 - UPF0603 PROTEIN YGCG
AT5G07770	0	(1 of 5) PTHR23213//PTHR23213:SF210 - FORMIN-RELATED // FORMIN-LIKE PROTEIN 15A-RELATED
AT4G27800	TAP38	(1 of 1) PTHR13832:SF218 - PROTEIN PHOSPHATASE 2C 57
AT4G09650	ATPD	(1 of 1) K02113 - F-type H+-transporting ATPase subunit delta (ATPF1D, atpH)
AT4G01800	AGY1	(1 of 1) PTHR30612//PTHR30612:SF4 - SECA INNER MEMBRANE COMPONENT OF SEC PROTEIN SECRETION SYSTEM // SUBFAMILY NOT NAMED
AT3G08010	ATAB2	(1 of 1) PTHR34556:SF2 - F17A17.35 PROTEIN
AT1G77090	0	(1 of 1) PTHR31407//PTHR31407:SF18 - FAMILY NOT NAMED // PSBP DOMAIN-CONTAINING PROTEIN 4, CHLOROPLASTIC
AT1G75690	0	(1 of 1) PTHR15852//PTHR15852:SF27 - FAMILY NOT NAMED // PROTEIN DISULFIDE-ISOMERASE LQY1
AT5G13630	GUN5	(1 of 1) K03403 - magnesium chelatase subunit H (chlH, bchH)
AT3G45600	TET3	(1 of 4) PTHR32191:SF7 - TETRASPANIN-16-RELATED
AT1G08380	PSAO	(1 of 1) K14332 - photosystem I subunit PsaO (psaO)
AT1G15980	0	NDH-dependent cyclic electron flow 1
AT3G55330	PPL1	(1 of 1) PTHR31407:SF4 - PSBP-LIKE PROTEIN 1, CHLOROPLASTIC
AT3G26650	GAPA	(1 of 2) 1.2.1.12//1.2.1.13 - Glyceraldehyde-3-phosphate dehydrogenase (phosphorylating) / Triosephosphate dehydrogenase // Glyceraldehyde-3-phosphate dehydrogenase (NADP(+)) (phosphorylating) / Triosephosphate dehydrogenase (NADP+)
AT3G53920	SIGC	(1 of 1) PTHR30603//PTHR30603:SF13 - RNA POLYMERASE SIGMA FACTOR RPO // RNA POLYMERASE SIGMA FACTOR SIGC
AT3G17170	RFC3	(1 of 1) PTHR21011//PTHR21011:SF4 - MITOCHONDRIAL 28S RIBOSOMAL PROTEIN S6 // SUBFAMILY NOT NAMED
AT3G59780	0	(1 of 1) PTHR34209//PTHR34209:SF1 - FAMILY NOT NAMED // RHODANESE/CELL CYCLE CONTROL PHOSPHATASE SUPERFAMILY PROTEIN
AT1G54130	RSH3	(1 of 2) 2.7.6.5//3.2.1.37//3.2.1.55 - GTP diphosphokinase / Stringent factor // Xylan 1,4-beta-xylosidase / Xylobiase // Non-reducing end alpha-L-arabinofuranosidase / Arabinosidase
AT3G54050	HCEF1	(1 of 1) PTHR11556:SF16 - FRUCTOSE-1,6-BISPHOSPHATASE, CHLOROPLASTIC
AT2G28605	0	(1 of 1) PTHR31407//PTHR31407:SF3 - FAMILY NOT NAMED // PSBP DOMAIN-CONTAINING PROTEIN 2, CHLOROPLASTIC
AT2G01320	0	(1 of 1) PTHR19241//PTHR19241:SF262 - ATP-BINDING CASSETTE TRANSPORTER // ABC TRANSPORTER G FAMILY MEMBER 7
AT5G64040	PSAN	(1 of 1) K02701 - photosystem I subunit PsaN (psaN)
AT2G40100	LHCB4.3	(1 of 1) PTHR21649//PTHR21649:SF32 - CHLOROPHYLL A/B BINDING PROTEIN // CHLOROPHYLL A-B BINDING PROTEIN CP29.3, CHLOROPLASTIC
AT1G61520	LHCA3	(1 of 1) K08909 - light-harvesting complex I chlorophyll a/b binding protein 3 (LHCA3)
AT4G19100	0	(1 of 2) PF11947 - Protein of unknown function (DUF3464) (DUF3464)
AT1G50450	0	(1 of 1) 1.5.1.43 - Carboxynorspermidine synthase / Carboxyspermidine dehydrogenase
AT1G29920	CAB2	(1 of 5) K08912 - light-harvesting complex II chlorophyll a/b binding protein 1 (LHCB1)
AT1G18730	0	(1 of 1) PTHR36315:SF1 - NDH DEPENDENT FLOW 6 PROTEIN
AT1G45474	0	(1 of 1) K08911 - light-harvesting complex I chlorophyll a/b binding protein 5 (LHCA5)
AT5G38660	APE1	(1 of 1) PF11016 - Protein of unknown function (DUF2854) (DUF2854)
AT4G10340	LHCB5	(1 of 1) K08916 - light-harvesting complex II chlorophyll a/b binding protein 5 (LHCB5)
AT5G38410	0	(1 of 4) K01602 - ribulose-bisphosphate carboxylase small chain (rbcS)
AT4G02530	0	(1 of 1) PTHR35742//PTHR35742:SF1 - FAMILY NOT NAMED // THYLAKOID LUMENAL 16.5 KDA PROTEIN, CHLOROPLASTIC
AT4G35250	0	(1 of 1) 1.7.1.6 - Azobenzene reductase / p-dimethylaminoazobenzene azoreductase
AT1G76450	0	(1 of 1) PTHR31407//PTHR31407:SF17 - FAMILY NOT NAMED // PSBP DOMAIN-CONTAINING PROTEIN 3, CHLOROPLASTIC
AT4G05180	PSBQ-2	(1 of 4) K08901 - photosystem II oxygen-evolving enhancer protein 3 (psbQ)
AT1G67090	RBCS1A	(1 of 4) K01602 - ribulose-bisphosphate carboxylase small chain (rbcS)
AT3G27925	0	(1 of 1) PTHR22939:SF81 - PROTEASE DO-LIKE 1, CHLOROPLASTIC
AT1G68830	7	(1 of 1) PTHR11584//PTHR11584:SF316 - SERINE/THREONINE PROTEIN KINASE // SERINE/THREONINE-PROTEIN KINASE STN7, CHLOROPLASTIC
AT3G61470	LHCA2	(1 of 1) PTHR21649//PTHR21649:SF13 - CHLOROPHYLL A/B BINDING PROTEIN // LHCA2 PROTEIN
AT4G04850	KEA3	(1 of 1) PTHR16254//PTHR16254:SF6 - POTASSIUM/PROTON ANTIPORTER-RELATED // K(+) EFFLUX ANTIPORTER 3, CHLOROPLASTIC
AT1G64860	SIGA	(1 of 1) K03086 - RNA polymerase primary sigma factor (SIG1, rpoD)
AT2G34860	EDA3	(1 of 1) PTHR15852//PTHR15852:SF22 - FAMILY NOT NAMED // PROTEIN SSU-2, ISOFORM B
AT4G04640	ATPC1	(1 of 2) K02115 - F-type H+-transporting ATPase subunit gamma (ATPF1G, atpG)
AT5G42270	VAR1	(1 of 2) PTHR23076//PTHR23076:SF33 - METALLOPROTEASE M41 FTSH // ATP-DEPENDENT ZINC METALLOPROTEASE FTSH 1, CHLOROPLASTIC-RELATED
AT4G30720	0	(1 of 1) PTHR10617//PTHR10617:SF52 - ELECTRON TRANSFER FLAVOPROTEIN-UBIQUINONE OXIDOREDUCTASE // OXIDOREDUCTASE/ELECTRON CARRIER-RELATED
AT2G05620	PGR5	proton gradient regulation 5
AT3G16250	0	(1 of 1) PTHR23426//PTHR23426:SF27 - FERREDOXIN/ADRENODOXIN // SUBFAMILY NOT NAMED
AT1G55370	NDF5	(1 of 1) PTHR11122:SF15 - NDH-DEPENDENT CYCLIC ELECTRON FLOW 5
AT3G60750	0	(1 of 2) 2.2.1.1//2.2.1.2 - Transketolase / Glycoaldehyde transferase // Transaldolase / Glycerone transferase
AT3G15850	FAD5	(1 of 5) K00507 - stearoyl-CoA desaturase (delta-9 desaturase) (SCD, desC)
AT1G64770	0	(1 of 1) PTHR11122//PTHR11122:SF18 - APOSPORY-ASSOCIATED PROTEIN C-RELATED // NDH-DEPENDENT CYCLIC ELECTRON FLOW 1
AT1G42970	GAPB	(1 of 1) PTHR10836:SF39 - GLYCERALDEHYDE-3-PHOSPHATE DEHYDROGENASE GAPB, CHLOROPLASTIC
AT1G79040	PSBR	(1 of 1) K03541 - photosystem II 10kDa protein (psbR)
AT3G50820	PSBO2	(1 of 2) K02716 - photosystem II oxygen-evolving enhancer protein 1 (psbO)
AT5G66570	PSBO1	(1 of 2) K02716 - photosystem II oxygen-evolving enhancer protein 1 (psbO)
AT2G30950	VAR2	(1 of 2) PTHR23076//PTHR23076:SF60 - METALLOPROTEASE M41 FTSH // SUBFAMILY NOT NAMED
AT5G61410	RPE	(1 of 1) PTHR11749//PTHR11749:SF4 - RIBULOSE-5-PHOSPHATE-3-EPIMERASE // D-RIBULOSE-5-PHOSPHATE-3-EPIMERASE
AT4G22890	PGR5-LIKE A	(1 of 2) PTHR31032//PTHR31032:SF1 - FAMILY NOT NAMED // PGR5-LIKE PROTEIN 1A, CHLOROPLASTIC-RELATED
AT3G54890	LHCA1	(1 of 1) K08907 - light-harvesting complex I chlorophyll a/b binding protein 1 (LHCA1)
AT2G46820	PSI-P	(1 of 1) PTHR33222//PTHR33222:SF9 - FAMILY NOT NAMED // PROTEIN CURVATURE THYLAKOID 1B, CHLOROPLASTIC
AT1G03600	PSB27	(1 of 1) K08902 - photosystem II Psb27 protein (psb27)
AT1G15820	LHCB6	(1 of 1) K08917 - light-harvesting complex II chlorophyll a/b binding protein 6 (LHCB6)
AT4G03280	PETC	(1 of 1) K02636 - cytochrome b6-f complex iron-sulfur subunit (petC)
AT1G60950	FED A	(1 of 2) PTHR19370//PTHR19370:SF120 - NADH-CYTOCHROME B5 REDUCTASE // FERREDOXIN-1, CHLOROPLASTIC-RELATED
AT5G66190	FNR1	(1 of 1) 1.18.1.2//1.6.99.1 - Ferredoxin--NADP(+) reductase // NADPH dehydrogenase / NADPH diaphorase
AT1G02910	LPA1	(1 of 1) PTHR17130//PTHR17130:SF20 - MITOCHONDRIAL OUTER MEMBRANE PROTEIN 25 // PROTEIN LOW PSII ACCUMULATION 1, CHLOROPLASTIC
AT2G01590	CRR3	chlororespiratory reduction 3
AT1G67740	PSBY	(1 of 1) K02723 - photosystem II PsbY protein (psbY)
AT1G06680	PSBP-1	(1 of 3) K02717 - photosystem II oxygen-evolving enhancer protein 2 (psbP)
AT2G20890	PSB29	(1 of 1) PTHR34793:SF1 - PROTEIN THYLAKOID FORMATION 1, CHLOROPLASTIC
AT1G76570	0	(1 of 1) K14172 - light-harvesting complex II chlorophyll a/b binding protein 7 (LHCB7)
AT1G34000	OHP2	one-helix protein 2
AT4G33520	PAA1	(1 of 1) 3.6.3.4//3.6.3.54 - Cu(2+)-exporting ATPase // Cu(+) exporting ATPase
AT4G21280	PSBQA	(1 of 1) PTHR33399:SF3 - OXYGEN-EVOLVING ENHANCER PROTEIN 3-1, CHLOROPLASTIC-RELATED
AT2G45770	CPFTSY	(1 of 1) K03110 - fused signal recognition particle receptor (ftsY)
AT1G55480	ZKT	(1 of 1) PTHR17130//PTHR17130:SF24 - MITOCHONDRIAL OUTER MEMBRANE PROTEIN 25 // GAN
AT3G12780	1	(1 of 3) 2.7.2.3 - Phosphoglycerate kinase
AT2G47940	0	(1 of 1) PTHR22939:SF83 - PROTEASE DO-LIKE 2, CHLOROPLASTIC
AT5G08410	FTRA2	(1 of 3) 1.8.7.2 - Ferredoxin:thioredoxin reductase
AT5G24120	SIGE	(1 of 1) PTHR30603//PTHR30603:SF4 - RNA POLYMERASE SIGMA FACTOR RPO // RNA POLYMERASE SIGMA FACTOR SIGE, CHLOROPLASTIC/MITOCHONDRIAL
AT3G04790	0	(1 of 1) PTHR11934:SF0 - RIBOSE-5-PHOSPHATE ISOMERASE
AT1G50250	FTSH1	(1 of 2) PTHR23076//PTHR23076:SF33 - METALLOPROTEASE M41 FTSH // ATP-DEPENDENT ZINC METALLOPROTEASE FTSH 1, CHLOROPLASTIC-RELATED
AT4G02260	RSH1	(1 of 1) PTHR21262:SF13 - RELA-SPOT LIKE PROTEIN RSH1
AT5G23440	FTRA1	(1 of 3) 1.8.7.2 - Ferredoxin:thioredoxin reductase
AT2G44920	0	(1 of 3) PF00805 - Pentapeptide repeats (8 copies) (Pentapeptide)
AT3G47470	LHCA4	(1 of 1) K08910 - light-harvesting complex I chlorophyll a/b binding protein 4 (LHCA4)
AT4G30950	FAD6	(1 of 1) K10255 - omega-6 fatty acid desaturase (delta-12 desaturase) (FAD6, desA)
AT3G55250	0	(1 of 1) PTHR36770:SF1 - CALCIUM HOMEOSTASIS REGULATOR-RELATED
AT2G30570	PSBW	(1 of 1) K02721 - photosystem II PsbW protein (psbW)
AT5G35100	0	(1 of 1) PTHR11071//PTHR11071:SF286 - PEPTIDYL-PROLYL CIS-TRANS ISOMERASE // SUBFAMILY NOT NAMED
AT4G12800	PSAL	(1 of 1) K02699 - photosystem I subunit XI (psaL)
AT1G22700	0	(1 of 15) 2.4.1.255 - Protein O-GlcNAc transferase / OGTase
AT4G28660	PSB28	(1 of 1) K08903 - photosystem II 13kDa protein (psb28)
AT3G03380	0	(1 of 1) PTHR22939:SF66 - PRO-APOPTOTIC SERINE PROTEASE NMA111
AT1G12900	GAPA-2	(1 of 2) 1.2.1.12//1.2.1.13 - Glyceraldehyde-3-phosphate dehydrogenase (phosphorylating) / Triosephosphate dehydrogenase // Glyceraldehyde-3-phosphate dehydrogenase (NADP(+)) (phosphorylating) / Triosephosphate dehydrogenase (NADP+)
AT1G71500	0	(1 of 1) PTHR21496:SF0 - RIESKE DOMAIN-CONTAINING PROTEIN
AT1G55670	PSAG	(1 of 1) K08905 - photosystem I subunit V (psaG)
AT4G35760	0	(1 of 1) PTHR34573:SF1 - THIOL-DISULFIDE OXIDOREDUCTASE LTO1
AT1G73060	LPA3	(1 of 1) PTHR34051:SF2 - PROTEIN LOW PSII ACCUMULATION 3, CHLOROPLASTIC
AT5G01530	LHCB4.1	(1 of 3) K08915 - light-harvesting complex II chlorophyll a/b binding protein 4 (LHCB4)
AT5G55220	0	(1 of 1) PTHR30560//PTHR30560:SF3 - TRIGGER FACTOR CHAPERONE AND PEPTIDYL-PROLYL CIS/TRANS ISOMERASE // TRIGGER FACTOR-LIKE PROTEIN TIG
AT3G63540	0	(1 of 1) PTHR31407//PTHR31407:SF20 - FAMILY NOT NAMED // THYLAKOID LUMENAL 19 KDA PROTEIN, CHLOROPLASTIC
AT4G27600	NARA5	(1 of 2) KOG2854 - Possible pfkB family carbohydrate kinase
AT1G11750	CLPP6	(1 of 1) PTHR10381:SF8 - ATP-DEPENDENT CLP PROTEASE PROTEOLYTIC SUBUNIT 6, CHLOROPLASTIC
AT5G14910	0	Heavy metal transport/detoxification superfamily protein
AT5G44650	CEST	0
AT2G21170	TIM	(1 of 1) PTHR21139//PTHR21139:SF7 - TRIOSEPHOSPHATE ISOMERASE // TRIOSEPHOSPHATE ISOMERASE, CHLOROPLASTIC
AT4G00630	KEA2	(1 of 2) PTHR16254:SF13 - K(+) EFFLUX ANTIPORTER 1, CHLOROPLASTIC-RELATED
AT4G01050	TROL	(1 of 2) PTHR11177//PTHR11177:SF167 - CHITINASE // RHODANESE-LIKE DOMAIN-CONTAINING PROTEIN 4, CHLOROPLASTIC
GO:0033013 tetrapyrrole metabolic process
AT1G10657	0	(1 of 13) 3.4.17.23 - Angiotensin-converting enzyme 2 / Angiotensin converting enzyme-2
AT5G44680	0	(1 of 2) PTHR31116//PTHR31116:SF4 - FAMILY NOT NAMED // 3-METHYLADENINE GLYCOSYLASE I-RELATED
AT5G16030	0	0
AT5G65890	ACR1	(1 of 1) PTHR31096//PTHR31096:SF7 - FAMILY NOT NAMED // ACR1
AT3G22840	ELIP1	(1 of 2) PTHR14154//PTHR14154:SF5 - UPF0041 BRAIN PROTEIN 44-RELATED // EARLY LIGHT-INDUCED PROTEIN 1, CHLOROPLASTIC-RELATED
AT4G12980	0	(1 of 2) PTHR23130//PTHR23130:SF95 - FAMILY NOT NAMED // AUXIN-RESPONSIVE PROTEIN-RELATED
AT1G23090	AST91	(1 of 1) PTHR11814:SF93 - SULFATE TRANSPORTER 3.3-RELATED
AT1G69760	0	0
AT2G41250	0	(1 of 1) 3.1.3.29 - N-acylneuraminate-9-phosphatase
AT3G56000	CSLA14	(1 of 9) 2.4.1.32 - Glucomannan 4-beta-mannosyltransferase / Glucomannan-synthase
AT5G43860	CLH2	(1 of 1) PTHR33428//PTHR33428:SF1 - FAMILY NOT NAMED // CHLOROPHYLLASE-2, CHLOROPLASTIC
AT2G20180	PIL5	(1 of 1) PTHR12565:SF108 - TRANSCRIPTION FACTOR PIF1
AT3G16520	UGT88A1	(1 of 1) PTHR11926//PTHR11926:SF343 - GLUCOSYL/GLUCURONOSYL TRANSFERASES // UDP-GLYCOSYLTRANSFERASE 88A1
AT1G01180	0	(1 of 1) PTHR10509:SF17 - S-ADENOSYL-L-METHIONINE-DEPENDENT METHYLTRANSFERASE DOMAIN-CONTAINING PROTEIN
AT4G14690	ELIP2	(1 of 2) PTHR14154//PTHR14154:SF5 - UPF0041 BRAIN PROTEIN 44-RELATED // EARLY LIGHT-INDUCED PROTEIN 1, CHLOROPLASTIC-RELATED
AT2G38210	PDX1L4	(1 of 1) PTHR31829//PTHR31829:SF1 - FAMILY NOT NAMED // PDX1-LIKE PROTEIN 4-RELATED
AT1G66130	0	(1 of 2) PTHR22604//PTHR22604:SF132 - OXIDOREDUCTASES // NAD(P)-BINDING ROSSMANN-FOLD SUPERFAMILY PROTEIN
AT1G26761	0	(1 of 1) PTHR35279//PTHR35279:SF1 - FAMILY NOT NAMED // ARABINANASE/LEVANSUCRASE/INVERTASE
AT3G03470	CYP89A9	(1 of 7) PTHR24298:SF45 - CYTOCHROME P450 89A2-RELATED
AT1G01500	0	(1 of 1) PTHR10996//PTHR10996:SF166 - 2-HYDROXYACID DEHYDROGENASE-RELATED // SUBFAMILY NOT NAMED
AT4G36040	0	(1 of 2) PTHR24078//PTHR24078:SF166 - DNAJ HOMOLOG SUBFAMILY C MEMBER // LD21896P
AT2G48090	0	0
AT2G20570	GPRI1	(1 of 2) PTHR31312:SF1 - TRANSCRIPTION ACTIVATOR GLK1-RELATED
AT1G08550	NPQ1	(1 of 1) K09839 - violaxanthin de-epoxidase (VDE, NPQ1)
AT4G27700	0	(1 of 2) PTHR12231//PTHR12231:SF112 - CTX-RELATED TYPE I TRANSMEMBRANE PROTEIN // RHODANESE-LIKE DOMAIN-CONTAINING PROTEIN 14, CHLOROPLASTIC
AT5G56860	GNC	(1 of 2) PTHR10071//PTHR10071:SF191 - TRANSCRIPTION FACTOR GATA GATA BINDING FACTOR // SUBFAMILY NOT NAMED
AT4G27440	PORB	(1 of 3) 1.3.1.33 - Protochlorophyllide reductase / Protochlorophyllide oxidoreductase
AT1G44446	CH1	(1 of 1) 1.14.13.122 - Chlorophyllide-a oxygenase / Cholorophyll-b synthase
AT3G09580	0	(1 of 1) PTHR10742:SF287 - PROTEIN GLF-1
AT2G44760	0	Domain of unknown function (DUF3598)
AT3G21870	CYCP2;1	(1 of 8) KOG1674 - Cyclin
AT4G31920	RR10	(1 of 2) PTHR26402//PTHR26402:SF423 - RESPONSE REGULATOR OF TWO-COMPONENT SYSTEM // TWO-COMPONENT RESPONSE REGULATOR ARR10-RELATED
AT5G20630	GER3	(1 of 2) PTHR31238//PTHR31238:SF21 - FAMILY NOT NAMED // GERMIN-LIKE PROTEIN SUBFAMILY 3 MEMBER 3
AT1G20650	0	(1 of 5) PTHR27001:SF3 - F2D10.13-RELATED
AT1G76890	GT2	(1 of 2) PTHR21654:SF19 - DUPLICATED HOMEODOMAIN-LIKE SUPERFAMILY PROTEIN
AT3G19800	0	(1 of 2) PF02620 - Uncharacterized ACR, COG1399 (DUF177)
AT5G45930	CHLI2	(1 of 1) 3.6.1.3//6.6.1.1 - Adenosinetriphosphatase / Triphosphatase // Magnesium chelatase / Protoporphyrin IX Mg-chelatase
AT3G52340	SPP2	(1 of 4) 3.1.3.24 - Sucrose-phosphate phosphatase / Sucrose-6-phosphate phosphatase
AT1G14345	0	(1 of 1) PTHR35688:SF2 - NAD(P)-LINKED OXIDOREDUCTASE-LIKE PROTEIN
AT1G03130	PSAD-2	(1 of 2) K02692 - photosystem I subunit II (psaD)
AT4G24090	0	0
AT3G28040	0	(1 of 27) PF00069//PF00560//PF08263//PF13855 - Protein kinase domain (Pkinase) // Leucine Rich Repeat (LRR_1) // Leucine rich repeat N-terminal domain (LRRNT_2) // Leucine rich repeat (LRR_8)
AT3G26210	CYP71B23	(1 of 16) PTHR24298//PTHR24298:SF144 - FAMILY NOT NAMED // BIFUNCTIONAL DIHYDROCAMALEXATE SYNTHASE/CAMALEXIN SYNTHASE-RELATED
AT3G60690	0	(1 of 4) PTHR31374//PTHR31374:SF56 - FAMILY NOT NAMED // AUXIN-REGULATED PROTEIN-RELATED
AT3G26310	CYP71B35	(1 of 9) 1.14.13.68 - 4-hydroxyphenylacetaldehyde oxime monooxygenase / Cytochrome P450-II-dependent monooxygenase
AT3G53470	0	0
AT1G23040	0	hydroxyproline-rich glycoprotein family protein
AT4G12310	CYP706A5	(1 of 7) PTHR24298//PTHR24298:SF114 - FAMILY NOT NAMED // CYTOCHROME P450 - LIKE PROTEIN-RELATED
AT4G29590	0	(1 of 1) PTHR10108//PTHR10108:SF871 - METHYLTRANSFERASE // METHYLTRANSFERASE
AT1G03630	POR C	(1 of 3) 1.3.1.33 - Protochlorophyllide reductase / Protochlorophyllide oxidoreductase
AT1G58290	HEMA1	(1 of 3) 1.2.1.70 - Glutamyl-tRNA reductase
AT3G47490	0	(1 of 3) PF01844 - HNH endonuclease (HNH)
AT2G42750	0	(1 of 2) KOG0716 - Molecular chaperone (DnaJ superfamily)
AT4G31390	0	(1 of 1) PTHR10566//PTHR10566:SF53 - CHAPERONE-ACTIVITY OF BC1 COMPLEX CABC1 -RELATED // SUBFAMILY NOT NAMED
AT2G35260	0	(1 of 8) PF02517 - CAAX protease self-immunity (Abi)
AT3G04140	0	(1 of 1) PTHR24198//PTHR24198:SF77 - ANKYRIN REPEAT AND PROTEIN KINASE DOMAIN-CONTAINING PROTEIN // SUBFAMILY NOT NAMED
AT2G23390	0	(1 of 1) PF04339 - Peptidogalycan biosysnthesis/recognition (FemAB_like)
AT2G15050	LTP	(1 of 5) PTHR33076//PTHR33076:SF20 - FAMILY NOT NAMED // BIFUNCTIONAL INHIBITOR/LIPID-TRANSFER PROTEIN/SEED STORAGE 2S ALBUMIN SUPERFAMILY PROTEIN-RELATED
AT1G06690	0	(1 of 1) PTHR11732//PTHR11732:SF213 - ALDO/KETO REDUCTASE // SUBFAMILY NOT NAMED
AT2G06520	PSBX	(1 of 1) PF06596 - Photosystem II reaction centre X protein (PsbX) (PsbX)
AT5G56850	0	0
AT4G22920	NYE1	(1 of 3) PTHR31750//PTHR31750:SF4 - FAMILY NOT NAMED // PROTEIN STAY-GREEN 1, CHLOROPLASTIC-RELATED
AT5G38520	0	(1 of 1) PTHR10992//PTHR10992:SF752 - ALPHA/BETA HYDROLASE FOLD-CONTAINING PROTEIN // ALPHA/BETA-HYDROLASE-LIKE PROTEIN
AT3G20015	0	(1 of 1) PTHR13683:SF265 - PROTEIN ASPARTIC PROTEASE IN GUARD CELL 2
AT5G19860	0	(1 of 22) PF04398 - Protein of unknown function, DUF538 (DUF538)
AT5G44190	GLK2	(1 of 2) PTHR31312:SF1 - TRANSCRIPTION ACTIVATOR GLK1-RELATED
AT5G35970	0	(1 of 1) PTHR10887:SF320 - P-LOOP CONTAINING NUCLEOSIDE TRIPHOSPHATE HYDROLASES SUPERFAMILY PROTEIN
AT4G33660	0	(1 of 12) PF12734 - Cysteine-rich TM module stress tolerance (CYSTM)
AT5G39530	0	(1 of 4) PF09366 - Protein of unknown function (DUF1997) (DUF1997)
AT1G74470	0	(1 of 1) 1.3.1.83 - Geranylgeranyl diphosphate reductase / Geranylgeranyl reductase
AT1G27210	0	(1 of 2) PTHR31355:SF3 - ARM REPEAT SUPERFAMILY PROTEIN-RELATED
AT3G15900	0	0
AT1G26930	0	(1 of 3) PTHR24413//PTHR24413:SF138 - FAMILY NOT NAMED // F-BOX/KELCH-REPEAT PROTEIN SKIP11
AT5G13630	GUN5	(1 of 1) K03403 - magnesium chelatase subunit H (chlH, bchH)
AT3G04060	NAC046	(1 of 2) PTHR31744:SF10 - NAC DOMAIN CONTAINING PROTEIN 87
AT5G56090	COX15	(1 of 1) K02259 - cytochrome c oxidase assembly protein subunit 15 (COX15)
AT1G57770	0	(1 of 1) PTHR10668//PTHR10668:SF4 - PHYTOENE DEHYDROGENASE // FAD/NAD(P)-BINDING OXIDOREDUCTASE DOMAIN-CONTAINING PROTEIN
AT2G30390	FC2	(1 of 1) PTHR11108//PTHR11108:SF5 - FERROCHELATASE // FERROCHELATASE-2, CHLOROPLASTIC
AT2G21960	0	0
AT4G25080	CHLM	(1 of 1) 2.1.1.11 - Magnesium protoporphyrin IX methyltransferase / S-adenosylmethioninemagnesium protoporphyrin methyltransferase
AT3G26100	0	(1 of 1) PTHR22870:SF24 - GENOMIC DNA, CHROMOSOME 3, P1 CLONE: MPE11
AT3G59780	0	(1 of 1) PTHR34209//PTHR34209:SF1 - FAMILY NOT NAMED // RHODANESE/CELL CYCLE CONTROL PHOSPHATASE SUPERFAMILY PROTEIN
AT2G38330	0	(1 of 1) PTHR11206:SF101 - MATE EFFLUX FAMILY PROTEIN 2, CHLOROPLASTIC
AT3G21055	PSBTN	(1 of 2) PTHR34940:SF1 - PHOTOSYSTEM II 5 KDA PROTEIN, CHLOROPLASTIC
AT3G57180	BPG2	(1 of 3) 1.14.13.39 - Nitric-oxide synthase (NADPH) / NO synthase
AT1G50450	0	(1 of 1) 1.5.1.43 - Carboxynorspermidine synthase / Carboxyspermidine dehydrogenase
AT3G14690	CYP72A15	(1 of 5) 1.14.13.173 - 11-oxo-beta-amyrin 30-oxidase / CYP72A154
AT1G30380	PSAK	(1 of 1) K02698 - photosystem I subunit X (psaK)
AT4G36390	0	(1 of 1) 2.8.4.3 - tRNA-2-methylthio-N(6)-dimethylallyladenosine synthase / tRNA-i6A37 methylthiotransferase
AT1G56200	0	embryo defective 1303
AT3G16140	PSAH-1	(1 of 2) K02695 - photosystem I subunit VI (psaH)
AT5G24490	0	(1 of 1) PTHR33231//PTHR33231:SF1 - FAMILY NOT NAMED // 30S RIBOSOMAL PROTEIN-RELATED
AT2G46250	0	myosin heavy chain-related
AT3G47250	0	(1 of 8) PTHR31549//PTHR31549:SF3 - FAMILY NOT NAMED // EMB|CAB72473.1
AT1G76450	0	(1 of 1) PTHR31407//PTHR31407:SF17 - FAMILY NOT NAMED // PSBP DOMAIN-CONTAINING PROTEIN 3, CHLOROPLASTIC
AT3G16857	RR1	(1 of 2) PTHR26402:SF617 - TWO-COMPONENT RESPONSE REGULATOR ARR1-RELATED
AT5G50920	CLPC1	(1 of 3) K03696 - ATP-dependent Clp protease ATP-binding subunit ClpC (clpC)
AT5G18660	PCB2	(1 of 1) 1.3.1.75 - Divinyl chlorophyllide a 8-vinyl-reductase / [4-vinyl]chlorophyllide a reductase
AT4G26150	CGA1	(1 of 2) PTHR10071//PTHR10071:SF191 - TRANSCRIPTION FACTOR GATA GATA BINDING FACTOR // SUBFAMILY NOT NAMED
AT3G47560	0	(1 of 3) PTHR10992//PTHR10992:SF808 - ALPHA/BETA HYDROLASE FOLD-CONTAINING PROTEIN // ALPHA/BETA-HYDROLASES SUPERFAMILY PROTEIN-RELATED
AT4G15560	CLA1	(1 of 3) 2.2.1.7 - 1-deoxy-D-xylulose-5-phosphate synthase / DXP-synthase
AT1G31330	PSAF	(1 of 1) K02694 - photosystem I subunit III (psaF)
AT2G42220	0	(1 of 2) PTHR12231:SF111 - MATRIX-REMODELING-ASSOCIATED PROTEIN 8
AT3G51510	0	0
AT3G26180	CYP71B20	(1 of 16) PTHR24298//PTHR24298:SF144 - FAMILY NOT NAMED // BIFUNCTIONAL DIHYDROCAMALEXATE SYNTHASE/CAMALEXIN SYNTHASE-RELATED
AT1G69935	SHW1	(1 of 1) PTHR35474:SF2 - SERINE-ARGININE-ASPARTATE-RICH PROTEIN SHW1
AT3G44880	ACD1	(1 of 1) K13071 - pheophorbide a oxygenase (PAO, ACD1)
AT1G22850	0	(1 of 1) PTHR12677:SF5 - TVP38/TMEM64 FAMILY MEMBRANE PROTEIN YDJX
AT4G11175	0	(1 of 1) K02518 - translation initiation factor IF-1 (infA)
AT4G32770	VTE1	(1 of 1) 5.5.1.24 - Tocopherol cyclase
AT2G24270	ALDH11A3	(1 of 1) 1.2.1.9 - Glyceraldehyde-3-phosphate dehydrogenase (NADP(+)) / Triosephosphate dehydrogenase
AT3G56940	CRD1	(1 of 1) 1.14.13.81 - Magnesium-protoporphyrin IX monomethyl ester (oxidative) cyclase / Mg-protoporphyrin IX monomethyl ester oxidative cyclase
AT4G15110	CYP97B3	(1 of 1) PTHR24291//PTHR24291:SF46 - FAMILY NOT NAMED // CYTOCHROME P450 97B3, CHLOROPLASTIC
AT4G00490	2	(1 of 4) K01177 - beta-amylase (E3.2.1.2)
AT5G24060	0	(1 of 2) PTHR13343:SF13 - PENTATRICOPEPTIDE REPEAT-CONTAINING PROTEIN-LIKE PROTEIN
AT4G27430	CIP7	(1 of 1) PTHR31008//PTHR31008:SF4 - COP1-INTERACTING PROTEIN-RELATED // COP1-INTERACTING PROTEIN 7 (CIP7)
AT1G52220	0	(1 of 1) PTHR33222:SF3 - PROTEIN CURVATURE THYLAKOID 1C, CHLOROPLASTIC
AT1G78915	0	(1 of 1) PTHR26312//PTHR26312:SF0 - FAMILY NOT NAMED // TETRATRICOPEPTIDE REPEAT PROTEIN 5
AT1G04620	0	(1 of 1) 1.17.7.2 - 7-hydroxymethyl chlorophyll a reductase
AT3G14110	FLU	(1 of 1) PTHR10098//PTHR10098:SF117 - RAPSYN-RELATED // SUBFAMILY NOT NAMED
AT3G61870	0	(1 of 2) PF13301 - Protein of unknown function (DUF4079) (DUF4079)
AT2G20890	PSB29	(1 of 1) PTHR34793:SF1 - PROTEIN THYLAKOID FORMATION 1, CHLOROPLASTIC
AT3G15520	0	(1 of 1) PTHR11071//PTHR11071:SF174 - PEPTIDYL-PROLYL CIS-TRANS ISOMERASE // PEPTIDYL-PROLYL CIS-TRANS ISOMERASE CYP37, CHLOROPLASTIC
AT3G14930	HEME1	(1 of 1) PTHR21091//PTHR21091:SF105 - METHYLTETRAHYDROFOLATE:HOMOCYSTEINE METHYLTRANSFERASE RELATED // UROPORPHYRINOGEN DECARBOXYLASE 1, CHLOROPLASTIC
AT4G39040	0	(1 of 1) K07574 - RNA-binding protein (yhbY)
AT2G27680	0	(1 of 1) PTHR11732//PTHR11732:SF7 - ALDO/KETO REDUCTASE // SUBFAMILY NOT NAMED
AT2G41680	NTRC	(1 of 1) PTHR22912:SF48 - NADPH-DEPENDENT THIOREDOXIN REDUCTASE 3
AT5G01410	RSR4	(1 of 3) K06215 - pyridoxal 5'-phosphate synthase pdxS subunit (pdxS, pdx1)
AT3G03710	RIF10	(1 of 1) PTHR11252:SF0 - POLYRIBONUCLEOTIDE NUCLEOTIDYLTRANSFERASE 1, CHLOROPLASTIC
AT3G50685	0	0
AT5G19940	0	(1 of 14) PF04755 - PAP_fibrillin (PAP_fibrillin)
AT1G08520	ALB1	(1 of 1) K03404 - magnesium chelatase subunit D (chlD, bchD)
AT5G58250	0	(1 of 1) PF10674 - Protein of unknown function (DUF2488) (Ycf54)
AT3G10970	0	(1 of 1) PTHR18901:SF29 - HALOACID DEHALOGENASE-LIKE HYDROLASE
AT3G63490	0	(1 of 1) K02863 - large subunit ribosomal protein L1 (RP-L1, MRPL1, rplA)
AT4G17600	LIL3:1	(1 of 2) PTHR14154//PTHR14154:SF14 - UPF0041 BRAIN PROTEIN 44-RELATED // SUBFAMILY NOT NAMED
AT4G17560	0	(1 of 2) K02884 - large subunit ribosomal protein L19 (RP-L19, MRPL19, rplS)
AT4G37000	ACD2	(1 of 1) 1.3.1.80 - Red chlorophyll catabolite reductase / Red Chl catabolite reductase
AT2G24090	0	(1 of 1) K02916 - large subunit ribosomal protein L35 (RP-L35, MRPL35, rpmI)
AT1G27320	HK3	(1 of 1) PTHR24423//PTHR24423:SF381 - TWO-COMPONENT SENSOR HISTIDINE KINASE // HISTIDINE KINASE 3
AT2G44920	0	(1 of 3) PF00805 - Pentapeptide repeats (8 copies) (Pentapeptide)
AT2G20260	PSAE-2	(1 of 2) K02693 - photosystem I subunit IV (psaE)
AT1G13820	0	(1 of 1) PTHR10992//PTHR10992:SF801 - ALPHA/BETA HYDROLASE FOLD-CONTAINING PROTEIN // ALPHA/BETA-HYDROLASES SUPERFAMILY PROTEIN
AT3G59870	0	0
AT3G13120	0	(1 of 1) PTHR11700//PTHR11700:SF9 - 30S RIBOSOMAL PROTEIN S10 FAMILY MEMBER // 37S RIBOSOMAL PROTEIN S10, MITOCHONDRIAL
AT3G51820	G4	(1 of 1) 2.5.1.62 - Chlorophyll synthase
AT3G03890	0	(1 of 1) PTHR13343//PTHR13343:SF4 - CREG1 PROTEIN // SUBFAMILY NOT NAMED
AT3G48730	GSA2	(1 of 2) 5.4.3.8 - Glutamate-1-semialdehyde 2,1-aminomutase / Glutamate-1-semialdehyde aminotransferase
AT5G47190	0	(1 of 2) K02884 - large subunit ribosomal protein L19 (RP-L19, MRPL19, rplS)
AT3G54210	0	(1 of 3) K02879 - large subunit ribosomal protein L17 (RP-L17, MRPL17, rplQ)
AT5G46390	0	(1 of 1) PTHR32060//PTHR32060:SF8 - FAMILY NOT NAMED // PEPTIDASE S41 FAMILY PROTEIN
AT1G15730	0	(1 of 2) PTHR13748//PTHR13748:SF43 - COBW-RELATED // SUBFAMILY NOT NAMED
AT1G67700	0	(1 of 1) PTHR11804//PTHR11804:SF42 - PROTEASE M3 THIMET OLIGOPEPTIDASE-RELATED
AT4G12800	PSAL	(1 of 1) K02699 - photosystem I subunit XI (psaL)
AT4G01690	PPOX	(1 of 2) K00231 - oxygen-dependent protoporphyrinogen oxidase (PPOX, hemY)
AT3G01910	SOX	(1 of 1) 1.8.3.1 - Sulfite oxidase
AT3G04760	0	(1 of 423) PF13041 - PPR repeat family (PPR_2)
AT1G48450	0	(1 of 8) PF05542 - Protein of unknown function (DUF760) (DUF760)
AT1G03475	LIN2	(1 of 1) PTHR10755//PTHR10755:SF7 - COPROPORPHYRINOGEN III OXIDASE, MITOCHONDRIAL // SUBFAMILY NOT NAMED
AT4G18480	CHLI1	(1 of 2) K03405 - magnesium chelatase subunit I (chlI, bchI)
AT2G25180	RR12	(1 of 2) PTHR26402//PTHR26402:SF423 - RESPONSE REGULATOR OF TWO-COMPONENT SYSTEM // TWO-COMPONENT RESPONSE REGULATOR ARR10-RELATED
AT1G09130	0	(1 of 1) PTHR10381:SF6 - ATP-DEPENDENT CLP PROTEASE PROTEOLYTIC SUBUNIT-RELATED PROTEIN 3, CHLOROPLASTIC
AT1G70610	0	(1 of 1) PTHR24222//PTHR24222:SF22 - FAMILY NOT NAMED // ABC TRANSPORTER B FAMILY MEMBER 26, CHLOROPLASTIC
AT1G02475	0	(1 of 2) PTHR33824//PTHR33824:SF3 - FAMILY NOT NAMED // POLYKETIDE CYCLASE / DEHYDRASE AND LIPID TRANSPORT PROTEIN-RELATED
AT3G49140	0	(1 of 2) PTHR13343:SF13 - PENTATRICOPEPTIDE REPEAT-CONTAINING PROTEIN-LIKE PROTEIN
AT5G11330	0	(1 of 1) 1.14.13.114 - 6-hydroxynicotinate 3-monooxygenase / HNA-3-monooxygenase
AT5G55220	0	(1 of 1) PTHR30560//PTHR30560:SF3 - TRIGGER FACTOR CHAPERONE AND PEPTIDYL-PROLYL CIS/TRANS ISOMERASE // TRIGGER FACTOR-LIKE PROTEIN TIG
AT1G02560	CLPP5	(1 of 1) PTHR10381//PTHR10381:SF12 - ATP-DEPENDENT CLP PROTEASE PROTEOLYTIC SUBUNIT // ATP-DEPENDENT CLP PROTEASE PROTEOLYTIC SUBUNIT 5, CHLOROPLASTIC
AT3G63540	0	(1 of 1) PTHR31407//PTHR31407:SF20 - FAMILY NOT NAMED // THYLAKOID LUMENAL 19 KDA PROTEIN, CHLOROPLASTIC
AT1G80480	PTAC17	(1 of 2) PTHR13748//PTHR13748:SF43 - COBW-RELATED // SUBFAMILY NOT NAMED
AT5G14910	0	Heavy metal transport/detoxification superfamily protein
AT1G29070	0	(1 of 1) PTHR14503//PTHR14503:SF3 - FAMILY NOT NAMED // 50S RIBOSOMAL PROTEIN L34, CHLOROPLASTIC
AT5G47110	LIL3:2	(1 of 2) PTHR14154//PTHR14154:SF14 - UPF0041 BRAIN PROTEIN 44-RELATED // SUBFAMILY NOT NAMED
AT2G37660	0	(1 of 9) KOG1203 - Predicted dehydrogenase
GO:0042440 pigment metabolic process
AT4G26950	0	(1 of 15) PF04520 - Senescence regulator (Senescence_reg)
AT5G42800	DFR	(1 of 1) K13082 - bifunctional dihydroflavonol 4-reductase/flavanone 4-reductase (DFR)
AT1G10657	0	(1 of 13) 3.4.17.23 - Angiotensin-converting enzyme 2 / Angiotensin converting enzyme-2
AT1G71030	MYBL2	(1 of 1) PTHR10641//PTHR10641:SF507 - MYB-LIKE DNA-BINDING PROTEIN MYB // SUBFAMILY NOT NAMED
AT5G54060	UF3GT	(1 of 1) K17193 - anthocyanidin 3-O-glucoside 2'''-O-xylosyltransferase (UGT79B1)
AT5G16030	0	0
AT2G36970	0	(1 of 10) 2.4.1.203 - Trans-zeatin O-beta-D-glucosyltransferase / Zeatin O-glucosyltransferase
AT5G17040	0	(1 of 4) PTHR11926:SF292 - UDP-GLYCOSYLTRANSFERASE 78D1-RELATED
AT5G65890	ACR1	(1 of 1) PTHR31096//PTHR31096:SF7 - FAMILY NOT NAMED // ACR1
AT5G41315	GL3	(1 of 1) KOG4447 - Transcription factor TWIST
AT2G43000	NAC042	(1 of 1) PTHR31719//PTHR31719:SF5 - FAMILY NOT NAMED // NAC DOMAIN-CONTAINING PROTEIN 6-RELATED
AT5G13930	TT4	(1 of 1) 2.3.1.74 - Naringenin-chalcone synthase / Flavonone synthase
AT3G22840	ELIP1	(1 of 2) PTHR14154//PTHR14154:SF5 - UPF0041 BRAIN PROTEIN 44-RELATED // EARLY LIGHT-INDUCED PROTEIN 1, CHLOROPLASTIC-RELATED
AT4G12980	0	(1 of 2) PTHR23130//PTHR23130:SF95 - FAMILY NOT NAMED // AUXIN-RESPONSIVE PROTEIN-RELATED
AT1G69760	0	0
AT4G16750	0	(1 of 2) PTHR31985:SF41 - ETHYLENE-RESPONSIVE TRANSCRIPTION FACTOR ERF038-RELATED
AT5G17220	GSTF12	(1 of 4) PTHR11260//PTHR11260:SF186 - GLUTATHIONE S-TRANSFERASE, GST, SUPERFAMILY, GST DOMAIN CONTAINING // GLUTATHIONE S-TRANSFERASE F11-RELATED
AT2G41250	0	(1 of 1) 3.1.3.29 - N-acylneuraminate-9-phosphatase
AT2G47460	MYB12	(1 of 2) PTHR10641//PTHR10641:SF203 - MYB-LIKE DNA-BINDING PROTEIN MYB // MYB DOMAIN PROTEIN 11-RELATED
AT3G21560	UGT84A2	(1 of 1) 2.4.1.120 - Sinapate 1-glucosyltransferase
AT5G43860	CLH2	(1 of 1) PTHR33428//PTHR33428:SF1 - FAMILY NOT NAMED // CHLOROPHYLLASE-2, CHLOROPLASTIC
AT1G30530	UGT78D1	(1 of 1) 2.4.1.159 - Flavonol-3-O-glucoside L-rhamnosyltransferase / Uridine diphosphorhamnose-flavonol 3-O-glucoside rhamnosyltransferase
AT2G20180	PIL5	(1 of 1) PTHR12565:SF108 - TRANSCRIPTION FACTOR PIF1
AT3G16520	UGT88A1	(1 of 1) PTHR11926//PTHR11926:SF343 - GLUCOSYL/GLUCURONOSYL TRANSFERASES // UDP-GLYCOSYLTRANSFERASE 88A1
AT1G33260	0	(1 of 68) 2.7.10.1//2.7.11.1 - Receptor protein-tyrosine kinase / Receptor protein tyrosine kinase // Non-specific serine/threonine protein kinase / Threonine-specific protein kinase
AT2G23910	0	(1 of 2) PTHR10366:SF390 - CINNAMOYL-COA REDUCTASE LIKE PROTEIN
AT1G32900	0	(1 of 1) 2.4.1.242 - NDP-glucose--starch glucosyltransferase / Waxy protein
AT1G09530	PIF3	(1 of 1) K12126 - phytochrome-interacting factor 3 (PIF3)
AT1G70000	0	(1 of 3) PTHR12374:SF26 - F25A4.19 PROTEIN
AT4G21910	0	(1 of 4) PTHR11206//PTHR11206:SF140 - MULTIDRUG RESISTANCE PROTEIN // MATE EFFLUX FAMILY PROTEIN
AT1G17100	0	(1 of 3) PTHR11220:SF25 - F3F9.4
AT4G14690	ELIP2	(1 of 2) PTHR14154//PTHR14154:SF5 - UPF0041 BRAIN PROTEIN 44-RELATED // EARLY LIGHT-INDUCED PROTEIN 1, CHLOROPLASTIC-RELATED
AT1G24330	0	(1 of 3) PTHR22849:SF8 - U-BOX DOMAIN-CONTAINING PROTEIN 45-RELATED
AT1G28610	0	(1 of 14) 3.1.1.49 - Sinapine esterase
AT2G38210	PDX1L4	(1 of 1) PTHR31829//PTHR31829:SF1 - FAMILY NOT NAMED // PDX1-LIKE PROTEIN 4-RELATED
AT1G60270	BGLU6	(1 of 4) KOG0626 - Beta-glucosidase, lactase phlorizinhydrolase, and related proteins
AT1G66130	0	(1 of 2) PTHR22604//PTHR22604:SF132 - OXIDOREDUCTASES // NAD(P)-BINDING ROSSMANN-FOLD SUPERFAMILY PROTEIN
AT1G26761	0	(1 of 1) PTHR35279//PTHR35279:SF1 - FAMILY NOT NAMED // ARABINANASE/LEVANSUCRASE/INVERTASE
AT3G03470	CYP89A9	(1 of 7) PTHR24298:SF45 - CYTOCHROME P450 89A2-RELATED
AT1G01500	0	(1 of 1) PTHR10996//PTHR10996:SF166 - 2-HYDROXYACID DEHYDROGENASE-RELATED // SUBFAMILY NOT NAMED
AT1G28570	0	(1 of 14) 3.1.1.49 - Sinapine esterase
AT4G36040	0	(1 of 2) PTHR24078//PTHR24078:SF166 - DNAJ HOMOLOG SUBFAMILY C MEMBER // LD21896P
AT2G48090	0	0
AT5G57030	LUT2	(1 of 1) 5.5.1.18 - Lycopene epsilon-cyclase
AT2G20570	GPRI1	(1 of 2) PTHR31312:SF1 - TRANSCRIPTION ACTIVATOR GLK1-RELATED
AT3G11690	0	(1 of 3) PTHR33264:SF5 - EXPRESSED PROTEIN-RELATED
AT4G27700	0	(1 of 2) PTHR12231//PTHR12231:SF112 - CTX-RELATED TYPE I TRANSMEMBRANE PROTEIN // RHODANESE-LIKE DOMAIN-CONTAINING PROTEIN 14, CHLOROPLASTIC
AT5G56860	GNC	(1 of 2) PTHR10071//PTHR10071:SF191 - TRANSCRIPTION FACTOR GATA GATA BINDING FACTOR // SUBFAMILY NOT NAMED
AT1G12500	0	(1 of 1) PTHR11132//PTHR11132:SF65 - SOLUTE CARRIER FAMILY 35 // SUBFAMILY NOT NAMED
AT4G22130	SRF8	(1 of 1) PTHR27001//PTHR27001:SF21 - FAMILY NOT NAMED // PROTEIN STRUBBELIG-RECEPTOR FAMILY 6-RELATED
AT4G27440	PORB	(1 of 3) 1.3.1.33 - Protochlorophyllide reductase / Protochlorophyllide oxidoreductase
AT1G44446	CH1	(1 of 1) 1.14.13.122 - Chlorophyllide-a oxygenase / Cholorophyll-b synthase
AT1G55210	0	(1 of 5) PTHR21495//PTHR21495:SF59 - NUCLEOPORIN-RELATED // DIRIGENT PROTEIN 20-RELATED
AT5G54160	OMT1	(1 of 1) 2.1.1.42//2.1.1.68//2.1.1.76 - Flavone 3'-O-methyltransferase / Quercetin 3'-O-methyltransferase // Caffeate O-methyltransferase // Quercetin 3-O-methyltransferase / Flavonol 3-O-methyltransferase
AT4G10090	ELP6	(1 of 1) PTHR16184:SF6 - ELONGATOR COMPLEX PROTEIN 6
AT2G44760	0	Domain of unknown function (DUF3598)
AT4G31920	RR10	(1 of 2) PTHR26402//PTHR26402:SF423 - RESPONSE REGULATOR OF TWO-COMPONENT SYSTEM // TWO-COMPONENT RESPONSE REGULATOR ARR10-RELATED
AT5G20630	GER3	(1 of 2) PTHR31238//PTHR31238:SF21 - FAMILY NOT NAMED // GERMIN-LIKE PROTEIN SUBFAMILY 3 MEMBER 3
AT1G20650	0	(1 of 5) PTHR27001:SF3 - F2D10.13-RELATED
AT5G45930	CHLI2	(1 of 1) 3.6.1.3//6.6.1.1 - Adenosinetriphosphatase / Triphosphatase // Magnesium chelatase / Protoporphyrin IX Mg-chelatase
AT1G14345	0	(1 of 1) PTHR35688:SF2 - NAD(P)-LINKED OXIDOREDUCTASE-LIKE PROTEIN
AT1G03130	PSAD-2	(1 of 2) K02692 - photosystem I subunit II (psaD)
AT3G28040	0	(1 of 27) PF00069//PF00560//PF08263//PF13855 - Protein kinase domain (Pkinase) // Leucine Rich Repeat (LRR_1) // Leucine rich repeat N-terminal domain (LRRNT_2) // Leucine rich repeat (LRR_8)
AT4G08920	CRY1	(1 of 1) K12118 - cryptochrome 1 (CRY1)
AT5G17230	PSY	(1 of 1) 2.5.1.32 - 15-cis-phytoene synthase / PSase
AT3G24190	0	(1 of 1) PTHR10566:SF86 - ABC1 PROTEIN KINASE 6
AT3G26210	CYP71B23	(1 of 16) PTHR24298//PTHR24298:SF144 - FAMILY NOT NAMED // BIFUNCTIONAL DIHYDROCAMALEXATE SYNTHASE/CAMALEXIN SYNTHASE-RELATED
AT3G60690	0	(1 of 4) PTHR31374//PTHR31374:SF56 - FAMILY NOT NAMED // AUXIN-REGULATED PROTEIN-RELATED
AT3G26310	CYP71B35	(1 of 9) 1.14.13.68 - 4-hydroxyphenylacetaldehyde oxime monooxygenase / Cytochrome P450-II-dependent monooxygenase
AT3G53470	0	0
AT1G23040	0	hydroxyproline-rich glycoprotein family protein
AT1G32070	NSI	(1 of 1) PTHR23091//PTHR23091:SF229 - N-TERMINAL ACETYLTRANSFERASE // ACETYLTRANSFERASE NSI
AT4G12310	CYP706A5	(1 of 7) PTHR24298//PTHR24298:SF114 - FAMILY NOT NAMED // CYTOCHROME P450 - LIKE PROTEIN-RELATED
AT4G29590	0	(1 of 1) PTHR10108//PTHR10108:SF871 - METHYLTRANSFERASE // METHYLTRANSFERASE
AT2G36895	0	0
AT1G03630	POR C	(1 of 3) 1.3.1.33 - Protochlorophyllide reductase / Protochlorophyllide oxidoreductase
AT1G14820	0	(1 of 1) PTHR10174//PTHR10174:SF121 - RETINALDEHYDE BINDING PROTEIN-RELATED // SUBFAMILY NOT NAMED
AT1G58290	HEMA1	(1 of 3) 1.2.1.70 - Glutamyl-tRNA reductase
AT3G48200	0	0
AT4G31390	0	(1 of 1) PTHR10566//PTHR10566:SF53 - CHAPERONE-ACTIVITY OF BC1 COMPLEX CABC1 -RELATED // SUBFAMILY NOT NAMED
AT2G35260	0	(1 of 8) PF02517 - CAAX protease self-immunity (Abi)
AT3G04140	0	(1 of 1) PTHR24198//PTHR24198:SF77 - ANKYRIN REPEAT AND PROTEIN KINASE DOMAIN-CONTAINING PROTEIN // SUBFAMILY NOT NAMED
AT4G25650	ACD1-LIKE	(1 of 1) PTHR21266:SF25 - PROTOCHLOROPHYLLIDE-DEPENDENT TRANSLOCON COMPONENT 52, CHLOROPLASTIC
AT2G23390	0	(1 of 1) PF04339 - Peptidogalycan biosysnthesis/recognition (FemAB_like)
AT2G15050	LTP	(1 of 5) PTHR33076//PTHR33076:SF20 - FAMILY NOT NAMED // BIFUNCTIONAL INHIBITOR/LIPID-TRANSFER PROTEIN/SEED STORAGE 2S ALBUMIN SUPERFAMILY PROTEIN-RELATED
AT1G06690	0	(1 of 1) PTHR11732//PTHR11732:SF213 - ALDO/KETO REDUCTASE // SUBFAMILY NOT NAMED
AT4G36530	0	(1 of 1) PTHR10992//PTHR10992:SF701 - ALPHA/BETA HYDROLASE FOLD-CONTAINING PROTEIN // SERINE HYDROLASE-RELATED
AT2G06520	PSBX	(1 of 1) PF06596 - Photosystem II reaction centre X protein (PsbX) (PsbX)
AT5G56850	0	0
AT5G43745	0	(1 of 2) PTHR31563:SF2 - ION CHANNEL POLLUX-LIKE 1-RELATED
AT5G67030	ABA1	(1 of 1) K09838 - zeaxanthin epoxidase (ZEP, ABA1)
AT4G22920	NYE1	(1 of 3) PTHR31750//PTHR31750:SF4 - FAMILY NOT NAMED // PROTEIN STAY-GREEN 1, CHLOROPLASTIC-RELATED
AT4G09750	0	(1 of 1) K11168 - dehydrogenase/reductase SDR family member 12 (DHRS12)
AT5G57960	0	(1 of 1) K03665 - GTP-binding protein HflX (hflX)
AT5G19860	0	(1 of 22) PF04398 - Protein of unknown function, DUF538 (DUF538)
AT5G44190	GLK2	(1 of 2) PTHR31312:SF1 - TRANSCRIPTION ACTIVATOR GLK1-RELATED
AT5G35970	0	(1 of 1) PTHR10887:SF320 - P-LOOP CONTAINING NUCLEOSIDE TRIPHOSPHATE HYDROLASES SUPERFAMILY PROTEIN
AT4G33660	0	(1 of 12) PF12734 - Cysteine-rich TM module stress tolerance (CYSTM)
AT2G26340	0	0
AT5G39530	0	(1 of 4) PF09366 - Protein of unknown function (DUF1997) (DUF1997)
AT1G80300	NTT1	(1 of 3) K03301 - ATP:ADP antiporter, AAA family (TC.AAA)
AT1G74470	0	(1 of 1) 1.3.1.83 - Geranylgeranyl diphosphate reductase / Geranylgeranyl reductase
AT4G18975	0	Pentatricopeptide repeat (PPR) superfamily protein
AT2G28350	ARF10	(1 of 2) PTHR31384:SF27 - AUXIN RESPONSE FACTOR 10-RELATED
AT3G15900	0	0
AT1G15165	0	(1 of 1) PTHR22849//PTHR22849:SF28 - WDSAM1 PROTEIN // U-BOX DOMAIN PROTEIN
AT1G26930	0	(1 of 3) PTHR24413//PTHR24413:SF138 - FAMILY NOT NAMED // F-BOX/KELCH-REPEAT PROTEIN SKIP11
AT5G13630	GUN5	(1 of 1) K03403 - magnesium chelatase subunit H (chlH, bchH)
AT3G04060	NAC046	(1 of 2) PTHR31744:SF10 - NAC DOMAIN CONTAINING PROTEIN 87
AT5G56090	COX15	(1 of 1) K02259 - cytochrome c oxidase assembly protein subunit 15 (COX15)
AT1G57770	0	(1 of 1) PTHR10668//PTHR10668:SF4 - PHYTOENE DEHYDROGENASE // FAD/NAD(P)-BINDING OXIDOREDUCTASE DOMAIN-CONTAINING PROTEIN
AT5G63940	0	(1 of 6) PF00069//PF00582 - Protein kinase domain (Pkinase) // Universal stress protein family (Usp)
AT2G30390	FC2	(1 of 1) PTHR11108//PTHR11108:SF5 - FERROCHELATASE // FERROCHELATASE-2, CHLOROPLASTIC
AT4G25080	CHLM	(1 of 1) 2.1.1.11 - Magnesium protoporphyrin IX methyltransferase / S-adenosylmethioninemagnesium protoporphyrin methyltransferase
AT3G26100	0	(1 of 1) PTHR22870:SF24 - GENOMIC DNA, CHROMOSOME 3, P1 CLONE: MPE11
AT3G10230	LYC	(1 of 1) K06443 - lycopene beta-cyclase (lcyB, crtL1, crtY)
AT3G59780	0	(1 of 1) PTHR34209//PTHR34209:SF1 - FAMILY NOT NAMED // RHODANESE/CELL CYCLE CONTROL PHOSPHATASE SUPERFAMILY PROTEIN
AT4G25700	BETA-OHASE 1	(1 of 2) 1.14.13.129 - Beta-carotene 3-hydroxylase / Beta-carotene 3,3'-monooxygenase
AT1G74640	0	(1 of 1) PTHR26374//PTHR26374:SF200 - FAMILY NOT NAMED // ALPHA/BETA-HYDROLASES SUPERFAMILY PROTEIN
AT3G52470	0	(1 of 8) PTHR31415//PTHR31415:SF2 - FAMILY NOT NAMED // LATE EMBRYOGENESIS ABUNDANT HYDROXYPROLINE-RICH GLYCOPROTEIN-RELATED
AT4G17880	0	(1 of 2) PTHR11514//PTHR11514:SF43 - MYC // TRANSCRIPTION FACTOR MYC3-RELATED
AT3G11945	HST	(1 of 1) K12501 - homogentisate solanesyltransferase (HST)
AT1G52230	PSAH2	(1 of 2) K02695 - photosystem I subunit VI (psaH)
AT2G37240	0	(1 of 1) PTHR28630//PTHR28630:SF5 - FAMILY NOT NAMED // THIOREDOXIN-LIKE PROTEIN AAED1, CHLOROPLASTIC
AT3G57180	BPG2	(1 of 3) 1.14.13.39 - Nitric-oxide synthase (NADPH) / NO synthase
AT1G50450	0	(1 of 1) 1.5.1.43 - Carboxynorspermidine synthase / Carboxyspermidine dehydrogenase
AT3G14690	CYP72A15	(1 of 5) 1.14.13.173 - 11-oxo-beta-amyrin 30-oxidase / CYP72A154
AT1G30380	PSAK	(1 of 1) K02698 - photosystem I subunit X (psaK)
AT4G36390	0	(1 of 1) 2.8.4.3 - tRNA-2-methylthio-N(6)-dimethylallyladenosine synthase / tRNA-i6A37 methylthiotransferase
AT3G16140	PSAH-1	(1 of 2) K02695 - photosystem I subunit VI (psaH)
AT1G76450	0	(1 of 1) PTHR31407//PTHR31407:SF17 - FAMILY NOT NAMED // PSBP DOMAIN-CONTAINING PROTEIN 3, CHLOROPLASTIC
AT2G46100	0	(1 of 7) PF10184 - Uncharacterized conserved protein (DUF2358) (DUF2358)
AT3G16857	RR1	(1 of 2) PTHR26402:SF617 - TWO-COMPONENT RESPONSE REGULATOR ARR1-RELATED
AT5G50920	CLPC1	(1 of 3) K03696 - ATP-dependent Clp protease ATP-binding subunit ClpC (clpC)
AT5G18660	PCB2	(1 of 1) 1.3.1.75 - Divinyl chlorophyllide a 8-vinyl-reductase / [4-vinyl]chlorophyllide a reductase
AT5G02940	0	(1 of 2) PTHR31563:SF2 - ION CHANNEL POLLUX-LIKE 1-RELATED
AT3G04870	ZDS	(1 of 1) 1.3.5.6 - 9,9'-di-cis-zeta-carotene desaturase / Zeta-carotene desaturase
AT3G26580	0	(1 of 1) PTHR36761:SF1 - GENOMIC DNA, CHROMOSOME 3, P1 CLONE:MFE16
AT4G26150	CGA1	(1 of 2) PTHR10071//PTHR10071:SF191 - TRANSCRIPTION FACTOR GATA GATA BINDING FACTOR // SUBFAMILY NOT NAMED
AT4G15560	CLA1	(1 of 3) 2.2.1.7 - 1-deoxy-D-xylulose-5-phosphate synthase / DXP-synthase
AT1G31330	PSAF	(1 of 1) K02694 - photosystem I subunit III (psaF)
AT3G26180	CYP71B20	(1 of 16) PTHR24298//PTHR24298:SF144 - FAMILY NOT NAMED // BIFUNCTIONAL DIHYDROCAMALEXATE SYNTHASE/CAMALEXIN SYNTHASE-RELATED
AT1G69935	SHW1	(1 of 1) PTHR35474:SF2 - SERINE-ARGININE-ASPARTATE-RICH PROTEIN SHW1
AT3G44880	ACD1	(1 of 1) K13071 - pheophorbide a oxygenase (PAO, ACD1)
AT1G22850	0	(1 of 1) PTHR12677:SF5 - TVP38/TMEM64 FAMILY MEMBRANE PROTEIN YDJX
AT2G18730	DGK3	(1 of 7) K00901 - diacylglycerol kinase (ATP) (dgkA, DGK)
AT4G14210	PDS3	(1 of 1) K02293 - 15-cis-phytoene desaturase (PDS, crtP)
AT2G24270	ALDH11A3	(1 of 1) 1.2.1.9 - Glyceraldehyde-3-phosphate dehydrogenase (NADP(+)) / Triosephosphate dehydrogenase
AT3G53130	LUT1	(1 of 1) 1.14.99.45 - Carotene epsilon-monooxygenase / LUT1
AT1G06820	CRTISO	(1 of 1) K09835 - prolycopene isomerase (crtISO, crtH)
AT3G56940	CRD1	(1 of 1) 1.14.13.81 - Magnesium-protoporphyrin IX monomethyl ester (oxidative) cyclase / Mg-protoporphyrin IX monomethyl ester oxidative cyclase
AT4G00490	2	(1 of 4) K01177 - beta-amylase (E3.2.1.2)
AT4G27430	CIP7	(1 of 1) PTHR31008//PTHR31008:SF4 - COP1-INTERACTING PROTEIN-RELATED // COP1-INTERACTING PROTEIN 7 (CIP7)
AT1G52220	0	(1 of 1) PTHR33222:SF3 - PROTEIN CURVATURE THYLAKOID 1C, CHLOROPLASTIC
AT3G14110	FLU	(1 of 1) PTHR10098//PTHR10098:SF117 - RAPSYN-RELATED // SUBFAMILY NOT NAMED
AT5G49660	0	(1 of 37) PF00069//PF08263//PF13855 - Protein kinase domain (Pkinase) // Leucine rich repeat N-terminal domain (LRRNT_2) // Leucine rich repeat (LRR_8)
AT4G22260	IM	(1 of 1) PTHR31803//PTHR31803:SF10 - FAMILY NOT NAMED // UBIQUINOL OXIDASE 4, CHLOROPLASTIC/CHROMOPLASTIC
AT5G61670	0	(1 of 22) 5.3.4.1 - Protein disulfide-isomerase / S-S rearrangase
AT2G20890	PSB29	(1 of 1) PTHR34793:SF1 - PROTEIN THYLAKOID FORMATION 1, CHLOROPLASTIC
AT5G11260	HY5	(1 of 1) PTHR13301:SF29 - TRANSCRIPTION FACTOR HY5
AT3G14930	HEME1	(1 of 1) PTHR21091//PTHR21091:SF105 - METHYLTETRAHYDROFOLATE:HOMOCYSTEINE METHYLTRANSFERASE RELATED // UROPORPHYRINOGEN DECARBOXYLASE 1, CHLOROPLASTIC
AT5G06130	0	(1 of 1) PTHR15852:SF8 - CHAPERONE PROTEIN DNAJ-LIKE PROTEIN
AT2G41680	NTRC	(1 of 1) PTHR22912:SF48 - NADPH-DEPENDENT THIOREDOXIN REDUCTASE 3
AT3G03710	RIF10	(1 of 1) PTHR11252:SF0 - POLYRIBONUCLEOTIDE NUCLEOTIDYLTRANSFERASE 1, CHLOROPLASTIC
AT3G50685	0	0
AT5G19940	0	(1 of 14) PF04755 - PAP_fibrillin (PAP_fibrillin)
AT1G08520	ALB1	(1 of 1) K03404 - magnesium chelatase subunit D (chlD, bchD)
AT1G31800	CYP97A3	(1 of 1) K15747 - beta-ring hydroxylase (LUT5, CYP97A3)
AT5G58250	0	(1 of 1) PF10674 - Protein of unknown function (DUF2488) (Ycf54)
AT1G21350	0	(1 of 1) PTHR10681//PTHR10681:SF91 - THIOREDOXIN PEROXIDASE // SUBFAMILY NOT NAMED
AT3G10970	0	(1 of 1) PTHR18901:SF29 - HALOACID DEHALOGENASE-LIKE HYDROLASE
AT4G17600	LIL3:1	(1 of 2) PTHR14154//PTHR14154:SF14 - UPF0041 BRAIN PROTEIN 44-RELATED // SUBFAMILY NOT NAMED
AT4G17560	0	(1 of 2) K02884 - large subunit ribosomal protein L19 (RP-L19, MRPL19, rplS)
AT4G37000	ACD2	(1 of 1) 1.3.1.80 - Red chlorophyll catabolite reductase / Red Chl catabolite reductase
AT1G27320	HK3	(1 of 1) PTHR24423//PTHR24423:SF381 - TWO-COMPONENT SENSOR HISTIDINE KINASE // HISTIDINE KINASE 3
AT3G51820	G4	(1 of 1) 2.5.1.62 - Chlorophyll synthase
AT4G17840	0	(1 of 8) PF02517 - CAAX protease self-immunity (Abi)
AT3G03890	0	(1 of 1) PTHR13343//PTHR13343:SF4 - CREG1 PROTEIN // SUBFAMILY NOT NAMED
GO:0009657 plastid organization
AT1G04770	0	(1 of 6) PTHR36326:SF1 - PROTEIN MALE STERILE 5
AT2G25625	0	(1 of 1) PTHR37210:SF2 - EXPRESSED PROTEIN
AT4G18570	0	Tetratricopeptide repeat (TPR)-like superfamily protein
AT1G34640	0	(1 of 3) PF06645 - Microsomal signal peptidase 12 kDa subunit (SPC12) (SPC12)
AT3G02380	COL2	(1 of 3) PTHR31319//PTHR31319:SF10 - FAMILY NOT NAMED // ZINC FINGER PROTEIN CONSTANS-RELATED
AT5G23730	0	(1 of 1) KOG0265//KOG0279//KOG0316 - U5 snRNP-specific protein-like factor and related proteins // G protein beta subunit-like protein // Conserved WD40 repeat-containing protein
AT4G14605	0	(1 of 1) PTHR13068:SF9 - MITOCHONDRIAL TRANSCRIPTION TERMINATION FACTOR FAMILY PROTEIN
AT3G10420	0	(1 of 2) PTHR20953:SF2 - PROTEIN SEEDLING PLASTID DEVELOPMENT 1
AT2G30520	RPT2	(1 of 1) PTHR32370//PTHR32370:SF17 - FAMILY NOT NAMED // ROOT PHOTOTROPISM PROTEIN 2
AT3G13190	0	Plant protein of unknown function (DUF827)
AT5G13770	0	(1 of 185) PF01535//PF13041 - PPR repeat (PPR) // PPR repeat family (PPR_2)
AT1G77400	0	(1 of 14) PF05097 - Protein of unknown function (DUF688) (DUF688)
AT1G48280	0	(1 of 1) PTHR31342:SF12 - F11A17.16
AT3G17040	HCF107	(1 of 1) PTHR11246//PTHR11246:SF11 - PRE-MRNA SPLICING FACTOR // SUBFAMILY NOT NAMED
AT2G20570	GPRI1	(1 of 2) PTHR31312:SF1 - TRANSCRIPTION ACTIVATOR GLK1-RELATED
AT1G43160	RAP2.6	(1 of 30) K09286 - EREBP-like factor (EREBP)
AT5G56860	GNC	(1 of 2) PTHR10071//PTHR10071:SF191 - TRANSCRIPTION FACTOR GATA GATA BINDING FACTOR // SUBFAMILY NOT NAMED
AT1G68050	FKF1	(1 of 1) K12116 - flavin-binding kelch repeat F-box protein 1 (FKF1)
AT1G20830	MCD1	(1 of 1) PTHR36317:SF1 - MULTIPLE CHLOROPLAST DIVISION SITE 1
AT4G31850	PGR3	(1 of 32) PF01535//PF12854//PF13041 - PPR repeat (PPR) // PPR repeat (PPR_1) // PPR repeat family (PPR_2)
AT4G34090	0	0
AT4G33460	0	(1 of 4) KOG2355 - Predicted ABC-type transport, ATPase component/CCR4 associated factor
AT5G58140	PHOT2	(1 of 1) PTHR24351//PTHR24351:SF81 - RIBOSOMAL PROTEIN S6 KINASE // PHOTOTROPIN-2
AT4G25910	NFU3	(1 of 1) PTHR11178:SF25 - NIFU-LIKE PROTEIN 3, CHLOROPLASTIC
AT3G29185	0	(1 of 1) PF12204 - Domain of unknown function (DUF3598) (DUF3598)
AT3G61320	0	(1 of 2) PF01062 - Bestrophin, RFP-TM, chloride channel (Bestrophin)
AT3G57190	0	(1 of 1) PTHR11075:SF52 - PEPTIDE CHAIN RELEASE FACTOR 3
AT1G08540	SIG2	(1 of 6) PTHR30603 - RNA POLYMERASE SIGMA FACTOR RPO
AT1G32070	NSI	(1 of 1) PTHR23091//PTHR23091:SF229 - N-TERMINAL ACETYLTRANSFERASE // ACETYLTRANSFERASE NSI
AT1G30610	EMB2279	(1 of 185) PF01535//PF13041 - PPR repeat (PPR) // PPR repeat family (PPR_2)
AT5G10470	KAC1	(1 of 2) PTHR24115:SF469 - KINESIN-LIKE PROTEIN KCA1-RELATED
AT4G31390	0	(1 of 1) PTHR10566//PTHR10566:SF53 - CHAPERONE-ACTIVITY OF BC1 COMPLEX CABC1 -RELATED // SUBFAMILY NOT NAMED
AT1G03160	FZL	(1 of 1) PTHR11649//PTHR11649:SF36 - MSS1/TRME-RELATED GTP-BINDING PROTEIN // FZL
AT3G07310	0	(1 of 2) PTHR31808//PTHR31808:SF2 - FAMILY NOT NAMED // F21O3.2 PROTEIN-RELATED
AT3G45780	PHOT1	(1 of 1) K08282 - non-specific serine/threonine protein kinase (E2.7.11.1)
AT1G10910	0	(1 of 423) PF13041 - PPR repeat family (PPR_2)
AT3G19720	ARC5	(1 of 1) PTHR11566//PTHR11566:SF78 - DYNAMIN // DYNAMIN-LIKE PROTEIN ARC5
AT4G28740	0	(1 of 2) PF11998 - Protein of unknown function (DUF3493) (DUF3493)
AT1G01790	KEA1	(1 of 2) PTHR16254:SF13 - K(+) EFFLUX ANTIPORTER 1, CHLOROPLASTIC-RELATED
AT1G44000	0	(1 of 1) PTHR31750:SF2 - PROTEIN STAY-GREEN LIKE, CHLOROPLASTIC
AT3G46610	0	(1 of 2) PTHR24015//PTHR24015:SF641 - FAMILY NOT NAMED // PENTATRICOPEPTIDE REPEAT REPEAT-CONTAINING PROTEIN
AT1G66840	0	(1 of 2) PTHR32054//PTHR32054:SF5 - FAMILY NOT NAMED // PROTEIN PLASTID MOVEMENT IMPAIRED 15-RELATED
AT5G67570	DG1	(1 of 185) PF01535//PF13041 - PPR repeat (PPR) // PPR repeat family (PPR_2)
AT5G44190	GLK2	(1 of 2) PTHR31312:SF1 - TRANSCRIPTION ACTIVATOR GLK1-RELATED
AT2G23140	0	(1 of 1) PTHR23315//PTHR23315:SF117 - BETA CATENIN-RELATED ARMADILLO REPEAT-CONTAINING // SUBFAMILY NOT NAMED
AT1G56190	0	(1 of 3) 2.7.2.3 - Phosphoglycerate kinase
AT2G04270	RNEE/G	(1 of 1) 3.1.26.12 - Ribonuclease E / RNase E
AT5G38420	0	(1 of 4) K01602 - ribulose-bisphosphate carboxylase small chain (rbcS)
AT5G42310	0	(1 of 185) PF01535//PF13041 - PPR repeat (PPR) // PPR repeat family (PPR_2)
AT2G31040	0	(1 of 1) K02116 - ATP synthase protein I (atpI)
AT1G06460	ACD32.1	(1 of 1) PTHR11527//PTHR11527:SF134 - SMALL HEAT-SHOCK PROTEIN HSP20 FAMILY // HEAT SHOCK PROTEIN 42
AT4G01800	AGY1	(1 of 1) PTHR30612//PTHR30612:SF4 - SECA INNER MEMBRANE COMPONENT OF SEC PROTEIN SECRETION SYSTEM // SUBFAMILY NOT NAMED
AT3G08010	ATAB2	(1 of 1) PTHR34556:SF2 - F17A17.35 PROTEIN
AT2G21830	0	(1 of 126) PTHR32410//PTHR32410:SF152 - FAMILY NOT NAMED // C1 DOMAIN-CONTAINING PROTEIN-RELATED
AT1G50840	POLGAMMA2	(1 of 2) K02335 - DNA polymerase I (DPO1, polA)
AT5G55280	FTSZ1-1	(1 of 1) PTHR30314//PTHR30314:SF12 - CELL DIVISION PROTEIN FTSZ-RELATED // CELL DIVISION PROTEIN FTSZ HOMOLOG 1, CHLOROPLASTIC
AT5G36170	HCF109	(1 of 1) PTHR11075:SF46 - PROTEIN HIGH CHLOROPHYLL FLUORESCENT 109
AT1G09340	CRB	(1 of 1) PTHR10366//PTHR10366:SF289 - NAD DEPENDENT EPIMERASE/DEHYDRATASE // CHLOROPLAST STEM-LOOP BINDING PROTEIN OF 41 KDA B, CHLOROPLASTIC
AT4G34740	ASE2	(1 of 3) 2.4.2.14 - Amidophosphoribosyltransferase / Phosphoribosyldiphosphate 5-amidotransferase
AT4G23940	0	(1 of 1) PTHR23076:SF71 - CELL DIVISION PROTEIN ISOLOG
AT3G62910	APG3	(1 of 2) K02835 - peptide chain release factor 1 (prfA, MTRF1, MRF1)
AT5G58650	PSY1	plant peptide containing sulfated tyrosine 1
AT4G37920	0	0
AT5G51020	CRL	(1 of 1) PTHR35137:SF1 - CRUMPLED LEAF
AT5G48470	0	0
AT3G47390	PHS1	(1 of 1) 1.1.1.193 - 5-amino-6-(5-phosphoribosylamino)uracil reductase
AT3G63140	CSP41A	(1 of 1) PTHR10366//PTHR10366:SF278 - NAD DEPENDENT EPIMERASE/DEHYDRATASE // CHLOROPLAST STEM-LOOP BINDING PROTEIN OF 41 KDA A, CHLOROPLASTIC
AT5G19540	0	0
AT5G12130	PDE149	(1 of 1) PTHR30238:SF0 - PROTEIN PIGMENT DEFECTIVE 149
AT1G75100	JAC1	(1 of 2) PTHR23172//PTHR23172:SF36 - AUXILIN/CYCLIN G-ASSOCIATED KINASE-RELATED // CHAPERONE DNAJ-DOMAIN-CONTAINING PROTEIN-RELATED
AT3G57180	BPG2	(1 of 3) 1.14.13.39 - Nitric-oxide synthase (NADPH) / NO synthase
AT1G56200	0	embryo defective 1303
AT2G16800	0	(1 of 2) PTHR33876//PTHR33876:SF1 - FAMILY NOT NAMED // EXPRESSED PROTEIN-RELATED
AT3G19570	0	(1 of 2) PTHR31807:SF4 - PROTEIN SNOWY COTYLEDON 3-RELATED
AT5G64050	ERS	(1 of 2) 6.1.1.17 - Glutamate--tRNA ligase / Glutamyl-tRNA synthetase
AT1G53800	0	(1 of 2) PF07460 - NUMOD3 motif (2 copies) (NUMOD3)
AT4G04850	KEA3	(1 of 1) PTHR16254//PTHR16254:SF6 - POTASSIUM/PROTON ANTIPORTER-RELATED // K(+) EFFLUX ANTIPORTER 3, CHLOROPLASTIC
AT3G52750	FTSZ2-2	(1 of 3) 3.6.5.6 - Tubulin GTPase
AT2G34860	EDA3	(1 of 1) PTHR15852//PTHR15852:SF22 - FAMILY NOT NAMED // PROTEIN SSU-2, ISOFORM B
AT5G50920	CLPC1	(1 of 3) K03696 - ATP-dependent Clp protease ATP-binding subunit ClpC (clpC)
AT4G20130	PTAC14	(1 of 1) PTHR13271:SF23 - N-LYSINE METHYLTRANSFERASE EFM1
AT1G15510	ECB2	(1 of 61) PF01535//PF13041//PF14432 - PPR repeat (PPR) // PPR repeat family (PPR_2) // DYW family of nucleic acid deaminases (DYW_deaminase)
AT5G08050	0	(1 of 2) PF06549 - Protein of unknown function (DUF1118) (DUF1118)
AT4G26150	CGA1	(1 of 2) PTHR10071//PTHR10071:SF191 - TRANSCRIPTION FACTOR GATA GATA BINDING FACTOR // SUBFAMILY NOT NAMED
AT1G75010	ARC3	(1 of 1) PTHR23084:SF119 - PROTEIN ACCUMULATION AND REPLICATION OF CHLOROPLASTS 3
AT2G21280	SULA	(1 of 1) K07071 - uncharacterized protein (K07071)
AT5G21920	YLMG2	(1 of 1) K02221 - YggT family protein (yggT)
AT4G14870	0	(1 of 5) PF00584 - SecE/Sec61-gamma subunits of protein translocation complex (SecE)
AT1G79600	0	(1 of 1) PTHR10566//PTHR10566:SF85 - CHAPERONE-ACTIVITY OF BC1 COMPLEX CABC1 -RELATED // SUBFAMILY NOT NAMED
AT5G51545	LPA2	low psii accumulation2
AT1G49970	CLPR1	(1 of 1) PTHR10381//PTHR10381:SF18 - ATP-DEPENDENT CLP PROTEASE PROTEOLYTIC SUBUNIT // SUBFAMILY NOT NAMED
AT5G67385	0	(1 of 24) PF00651//PF03000 - BTB/POZ domain (BTB) // NPH3 family (NPH3)
AT3G25690	CHUP1	(1 of 1) PTHR31342:SF7 - PROTEIN CHUP1, CHLOROPLASTIC
AT4G34020	0	(1 of 6) KOG2764 - Putative transcriptional regulator DJ-1
AT4G13670	PTAC5	(1 of 6) PF01471 - Putative peptidoglycan binding domain (PG_binding_1)
AT5G24314	PTAC7	(1 of 1) PTHR37257:SF1 - PLASTID TRANSCRIPTIONALLY ACTIVE7
AT2G30950	VAR2	(1 of 2) PTHR23076//PTHR23076:SF60 - METALLOPROTEASE M41 FTSH // SUBFAMILY NOT NAMED
AT4G16390	0	(1 of 185) PF01535//PF13041 - PPR repeat (PPR) // PPR repeat family (PPR_2)
AT2G46820	PSI-P	(1 of 1) PTHR33222//PTHR33222:SF9 - FAMILY NOT NAMED // PROTEIN CURVATURE THYLAKOID 1B, CHLOROPLASTIC
AT1G06820	CRTISO	(1 of 1) K09835 - prolycopene isomerase (crtISO, crtH)
AT1G68590	0	(1 of 2) K19032 - 30S ribosomal protein 3 (PSRP3)
AT3G56940	CRD1	(1 of 1) 1.14.13.81 - Magnesium-protoporphyrin IX monomethyl ester (oxidative) cyclase / Mg-protoporphyrin IX monomethyl ester oxidative cyclase
AT1G32080	0	(1 of 1) PTHR30249//PTHR30249:SF0 - PUTATIVE SEROTONIN TRANSPORTER // PLASTIDAL GLYCOLATE/GLYCERATE TRANSLOCATOR 1, CHLOROPLASTIC
AT2G01110	APG2	(1 of 1) K03118 - sec-independent protein translocase protein TatC (tatC)
AT2G31530	SCY2	(1 of 1) PTHR10906//PTHR10906:SF2 - SECY/SEC61-ALPHA FAMILY MEMBER // PREPROTEIN TRANSLOCASE SUBUNIT SCY2, CHLOROPLASTIC
AT2G18710	SCY1	(1 of 1) PTHR10906//PTHR10906:SF9 - SECY/SEC61-ALPHA FAMILY MEMBER // PREPROTEIN TRANSLOCASE SUBUNIT SCY1, CHLOROPLASTIC
AT2G39140	SVR1	(1 of 1) 5.4.99.22 - 23S rRNA pseudouridine(2605) synthase
AT2G28800	ALB3	(1 of 1) PTHR12428//PTHR12428:SF19 - OXA1 // INNER MEMBRANE PROTEIN ALBINO3, CHLOROPLASTIC
AT4G22260	IM	(1 of 1) PTHR31803//PTHR31803:SF10 - FAMILY NOT NAMED // UBIQUINOL OXIDASE 4, CHLOROPLASTIC/CHROMOPLASTIC
AT5G61670	0	(1 of 22) 5.3.4.1 - Protein disulfide-isomerase / S-S rearrangase
AT1G65260	PTAC4	(1 of 1) K03969 - phage shock protein A (pspA)
AT1G62750	SCO1	(1 of 1) PTHR23115//PTHR23115:SF66 - TRANSLATION FACTOR // RIBOSOME-RELEASING FACTOR 2, MITOCHONDRIAL
AT5G42480	ARC6	(1 of 1) PTHR33925//PTHR33925:SF3 - FAMILY NOT NAMED // PROTEIN ACCUMULATION AND REPLICATION OF CHLOROPLASTS 6, CHLOROPLASTIC
AT5G49940	NFU2	(1 of 1) PTHR11178//PTHR11178:SF24 - IRON-SULFUR CLUSTER SCAFFOLD PROTEIN NFU-RELATED // NIFU-LIKE PROTEIN 2, CHLOROPLASTIC
AT2G20890	PSB29	(1 of 1) PTHR34793:SF1 - PROTEIN THYLAKOID FORMATION 1, CHLOROPLASTIC
AT5G63420	emb2746	(1 of 1) 3.5.2.6 - Beta-lactamase / Penicillinase
AT1G31410	0	(1 of 1) PTHR30222 - SPERMIDINE/PUTRESCINE-BINDING PERIPLASMIC PROTEIN
AT4G31780	MGD1	(1 of 1) PTHR21015:SF28 - MONOGALACTOSYLDIACYLGLYCEROL SYNTHASE 1, CHLOROPLASTIC
AT1G44575	NPQ4	(1 of 1) K03542 - photosystem II 22kDa protein (psbS)
AT5G23120	HCF136	(1 of 1) PTHR32010:SF6 - PHOTOSYSTEM II STABILITY/ASSEMBLY FACTOR HCF136, CHLOROPLASTIC
AT5G15450	CLPB3	(1 of 1) PTHR11638//PTHR11638:SF121 - ATP-DEPENDENT CLP PROTEASE // CHAPERONE PROTEIN CLPB3, CHLOROPLASTIC
AT2G36250	FTSZ2-1	(1 of 3) 3.6.5.6 - Tubulin GTPase
AT5G53860	emb2737	(1 of 1) PTHR36404//PTHR36404:SF1 - FAMILY NOT NAMED // PROTEIN EMBRYO DEFECTIVE 2737
AT2G32480	ARASP	(1 of 3) 3.4.24.85 - S2P endopeptidase / Sterol-regulatory element-binding proteins intramembrane protease
AT2G30170	0	(1 of 1) PTHR12320//PTHR12320:SF7 - PROTEIN PHOSPHATASE 2C // PROTEIN PHOSPHATASE 2C 26-RELATED
AT2G45770	CPFTSY	(1 of 1) K03110 - fused signal recognition particle receptor (ftsY)
AT3G12780	1	(1 of 3) 2.7.2.3 - Phosphoglycerate kinase
AT2G47940	0	(1 of 1) PTHR22939:SF83 - PROTEASE DO-LIKE 2, CHLOROPLASTIC
AT4G13200	0	0
AT5G24120	SIGE	(1 of 1) PTHR30603//PTHR30603:SF4 - RNA POLYMERASE SIGMA FACTOR RPO // RNA POLYMERASE SIGMA FACTOR SIGE, CHLOROPLASTIC/MITOCHONDRIAL
AT1G42550	PMI1	(1 of 1) PTHR33414//PTHR33414:SF2 - FAMILY NOT NAMED // PLASTID MOVEMENT IMPAIRED1
AT1G29120	0	(1 of 1) PTHR12482:SF11 - HYDROLASE-LIKE PROTEIN
AT3G54990	SMZ	(1 of 3) PTHR32467//PTHR32467:SF15 - FAMILY NOT NAMED // AP2-LIKE ETHYLENE-RESPONSIVE TRANSCRIPTION FACTOR SMZ-RELATED
AT3G26900	SKL1	(1 of 1) PTHR21087//PTHR21087:SF4 - SHIKIMATE KINASE // INACTIVE SHIKIMATE KINASE LIKE 1, CHLOROPLASTIC-RELATED
AT1G74730	0	(1 of 2) PF06549 - Protein of unknown function (DUF1118) (DUF1118)
AT5G22830	MGT10	(1 of 1) PTHR13890:SF0 - MAGNESIUM TRANSPORTER MRS2 HOMOLOG, MITOCHONDRIAL
AT1G71720	0	(1 of 1) PTHR15838//PTHR15838:SF1 - FAMILY NOT NAMED // NUCLEOLAR PROTEIN OF 40 KDA
AT4G12800	PSAL	(1 of 1) K02699 - photosystem I subunit XI (psaL)
AT1G12410	2	(1 of 1) PTHR10381:SF15 - ATP-DEPENDENT CLP PROTEASE PROTEOLYTIC SUBUNIT-RELATED PROTEIN 2, CHLOROPLASTIC
AT3G23400	FIB4	(1 of 14) PF04755 - PAP_fibrillin (PAP_fibrillin)
AT4G01150	0	(1 of 1) PTHR33222:SF4 - PROTEIN CURVATURE THYLAKOID 1A, CHLOROPLASTIC
AT3G10350	0	(1 of 3) 3.6.3.16 - Arsenite-transporting ATPase / Arsenite-translocating ATPase
AT1G70200	0	RNA-binding (RRM/RBD/RNP motifs) family protein
AT2G33800	0	(1 of 2) K02988 - small subunit ribosomal protein S5 (RP-S5, MRPS5, rpsE)
AT5G19620	OEP80	(1 of 1) PTHR12815//PTHR12815:SF7 - SORTING AND ASSEMBLY MACHINERY SAM50 PROTEIN // OUTER ENVELOPE PROTEIN 80, CHLOROPLASTIC
AT1G50900	0	(1 of 1) PTHR24151//PTHR24151:SF1 - FAMILY NOT NAMED // ANKYRIN REPEAT DOMAIN-CONTAINING PROTEIN 50
AT4G01940	NFU1	(1 of 5) PTHR11178 - IRON-SULFUR CLUSTER SCAFFOLD PROTEIN NFU-RELATED
AT4G35780	0	(1 of 2) PTHR23257//PTHR23257:SF492 - SERINE-THREONINE PROTEIN KINASE // SUBFAMILY NOT NAMED
AT1G45230	0	(1 of 5) PF11523 - Protein of unknown function (DUF3223) (DUF3223)
AT5G54600	0	(1 of 1) PTHR12903:SF1 - 50S RIBOSOMAL PROTEIN L24, CHLOROPLASTIC
AT3G63190	RRF	(1 of 1) PTHR20982:SF8 - RIBOSOME-RECYCLING FACTOR, CHLOROPLASTIC
AT1G11750	CLPP6	(1 of 1) PTHR10381:SF8 - ATP-DEPENDENT CLP PROTEASE PROTEOLYTIC SUBUNIT 6, CHLOROPLASTIC
AT1G35680	0	(1 of 1) PTHR21349:SF2 - 50S RIBOSOMAL PROTEIN L21, CHLOROPLASTIC
AT5G16620	TIC40	(1 of 1) PTHR22904:SF373 - PROTEIN TIC 40, CHLOROPLASTIC
AT2G38140	PSRP4	(1 of 1) PTHR34550//PTHR34550:SF1 - FAMILY NOT NAMED // 30S RIBOSOMAL PROTEIN S31, CHLOROPLASTIC
AT5G44650	CEST	0
AT2G21170	TIM	(1 of 1) PTHR21139//PTHR21139:SF7 - TRIOSEPHOSPHATE ISOMERASE // TRIOSEPHOSPHATE ISOMERASE, CHLOROPLASTIC
AT4G00630	KEA2	(1 of 2) PTHR16254:SF13 - K(+) EFFLUX ANTIPORTER 1, CHLOROPLASTIC-RELATED
AT3G04340	emb2458	(1 of 1) PTHR23076//PTHR23076:SF58 - METALLOPROTEASE M41 FTSH // FTSH EXTRACELLULAR PROTEASE FAMILY PROTEIN
AT5G45390	CLPP4	(1 of 1) PTHR10381//PTHR10381:SF24 - ATP-DEPENDENT CLP PROTEASE PROTEOLYTIC SUBUNIT // SUBFAMILY NOT NAMED
AT1G06950	TIC110	(1 of 1) PF16940 - Chloroplast envelope transporter (Tic110)
GO:0009642 response to light intensity
AT1G29460	0	(1 of 9) PTHR31175//PTHR31175:SF1 - AUXIN-RESPONSIVE FAMILY PROTEIN // SAUR-LIKE AUXIN-RESPONSIVE PROTEIN-RELATED
AT1G71970	0	(1 of 2) PTHR33696:SF1 - T22J18.15
AT5G16030	0	0
AT5G65890	ACR1	(1 of 1) PTHR31096//PTHR31096:SF7 - FAMILY NOT NAMED // ACR1
AT5G19120	0	(1 of 3) PTHR13683//PTHR13683:SF379 - ASPARTYL PROTEASES // ASPARTYL PROTEASE-LIKE PROTEIN
AT1G69160	0	0
AT2G27820	PD1	(1 of 4) 4.2.1.51//4.2.1.91 - Prephenate dehydratase // Arogenate dehydratase / Carboxycyclohexadienyl dehydratase
AT3G29670	0	(1 of 11) PTHR31625//PTHR31625:SF5 - FAMILY NOT NAMED // ACYLTRANSFERASE-LIKE PROTEIN-RELATED
AT3G06070	0	0
AT5G52900	0	(1 of 1) PTHR34576:SF3 - MEMBRANE-ASSOCIATED KINASE REGULATOR 6-RELATED
AT5G36910	THI2.2	(1 of 4) PTHR33920//PTHR33920:SF1 - FAMILY NOT NAMED // THIONIN-2.1-RELATED
AT3G22840	ELIP1	(1 of 2) PTHR14154//PTHR14154:SF5 - UPF0041 BRAIN PROTEIN 44-RELATED // EARLY LIGHT-INDUCED PROTEIN 1, CHLOROPLASTIC-RELATED
AT5G17165	0	0
AT5G47610	0	(1 of 6) PTHR14155//PTHR14155:SF74 - RING FINGER DOMAIN-CONTAINING // RING-H2 FINGER PROTEIN ATL45-RELATED
AT5G19190	0	0
AT1G78450	0	(1 of 3) PTHR11220:SF25 - F3F9.4
AT1G75460	0	(1 of 2) PTHR23327//PTHR23327:SF12 - RING FINGER PROTEIN 127 // ATP-DEPENDENT PROTEASE LA DOMAIN-CONTAINING PROTEIN
AT3G14810	MSL5	(1 of 2) PTHR31618:SF7 - MECHANOSENSITIVE ION CHANNEL PROTEIN 4-RELATED
AT4G33980	0	(1 of 2) PTHR33676:SF3 - COLD REGULATED PROTEIN 27
AT2G41290	SSL2	(1 of 1) PTHR10426//PTHR10426:SF29 - STRICTOSIDINE SYNTHASE-RELATED // SUBFAMILY NOT NAMED
AT3G59220	PRN	(1 of 3) PTHR13903//PTHR13903:SF8 - PIRIN-RELATED // PIRIN
AT3G61750	0	(1 of 1) PTHR23130:SF97 - CYTOCHROME B561/FERRIC REDUCTASE TRANSMEMBRANE WITH DOMON RELATED DOMAIN
AT4G37560	0	(1 of 2) 3.5.1.49 - Formamidase / Formamide amidohydrolase
AT1G17100	0	(1 of 3) PTHR11220:SF25 - F3F9.4
AT2G45850	0	(1 of 2) PTHR31500:SF10 - AT HOOK MOTIF DNA-BINDING FAMILY PROTEIN
AT4G14690	ELIP2	(1 of 2) PTHR14154//PTHR14154:SF5 - UPF0041 BRAIN PROTEIN 44-RELATED // EARLY LIGHT-INDUCED PROTEIN 1, CHLOROPLASTIC-RELATED
AT2G39570	0	(1 of 1) PTHR31096//PTHR31096:SF4 - FAMILY NOT NAMED // ACT DOMAIN-CONTAINING PROTEIN
AT3G01690	0	(1 of 3) PTHR12277//PTHR12277:SF42 - UNCHARACTERIZED // ALPHA/BETA-HYDROLASES SUPERFAMILY PROTEIN-RELATED
AT5G67390	0	0
AT3G27690	LHCB2.3	(1 of 3) K08913 - light-harvesting complex II chlorophyll a/b binding protein 2 (LHCB2)
AT3G26932	DRB3	(1 of 2) PTHR10910//PTHR10910:SF110 - EUKARYOTE SPECIFIC DSRNA BINDING PROTEIN // DOUBLE-STRANDED RNA-BINDING PROTEIN 3
AT2G38210	PDX1L4	(1 of 1) PTHR31829//PTHR31829:SF1 - FAMILY NOT NAMED // PDX1-LIKE PROTEIN 4-RELATED
AT2G15960	0	0
AT3G61490	0	(1 of 1) PTHR31339:SF12 - POLYGALACTURONASE-LIKE PROTEIN
AT3G19480	0	(1 of 1) PTHR10996//PTHR10996:SF150 - 2-HYDROXYACID DEHYDROGENASE-RELATED // D-3-PHOSPHOGLYCERATE DEHYDROGENASE
AT2G30150	0	(1 of 1) PTHR11926:SF288 - UDP-GLYCOSYLTRANSFERASE 87A1
AT2G05100	LHCB2.1	(1 of 3) K08913 - light-harvesting complex II chlorophyll a/b binding protein 2 (LHCB2)
AT4G32340	0	Tetratricopeptide repeat (TPR)-like superfamily protein
AT3G62650	0	0
AT4G36040	0	(1 of 2) PTHR24078//PTHR24078:SF166 - DNAJ HOMOLOG SUBFAMILY C MEMBER // LD21896P
AT1G67070	DIN9	(1 of 2) 5.3.1.8 - Mannose-6-phosphate isomerase / Phosphomannose isomerase
AT3G59060	PIL6	(1 of 2) PTHR12565//PTHR12565:SF86 - STEROL REGULATORY ELEMENT-BINDING PROTEIN // TRANSCRIPTION FACTOR PIF4-RELATED
AT1G32160	0	(1 of 8) PF05542 - Protein of unknown function (DUF760) (DUF760)
AT1G29670	0	(1 of 4) PTHR22835//PTHR22835:SF120 - ZINC FINGER FYVE DOMAIN CONTAINING PROTEIN // SUBFAMILY NOT NAMED
AT1G27290	0	0
AT5G14120	0	(1 of 4) PTHR21576//PTHR21576:SF44 - UNCHARACTERIZED NODULIN-LIKE PROTEIN // MAJOR FACILITATOR PROTEIN
AT5G19140	AILP1	(1 of 1) PTHR11772:SF18 - ALUMINUM INDUCED PROTEIN WITH YGL AND LRDR MOTIFS
AT4G37330	CYP81D4	(1 of 6) 1.14.13.89 - Isoflavone 2'-hydroxylase / Isoflavone 2'-monooxygenase
AT5G52420	0	0
AT1G03610	0	(1 of 5) PTHR31343//PTHR31343:SF3 - FAMILY NOT NAMED // GB|AAD11584.1
AT1G79520	0	(1 of 2) PTHR11562:SF20 - METAL TOLERANCE PROTEIN 10-RELATED
AT1G20650	0	(1 of 5) PTHR27001:SF3 - F2D10.13-RELATED
AT1G63850	0	BTB/POZ domain-containing protein
AT2G21970	SEP2	stress enhanced protein 2
AT5G42900	COR27	(1 of 2) PTHR33676//PTHR33676:SF3 - FAMILY NOT NAMED // COLD REGULATED PROTEIN 27
AT3G19800	0	(1 of 2) PF02620 - Uncharacterized ACR, COG1399 (DUF177)
AT1G66890	0	(1 of 2) PTHR34542:SF1 - 50S RIBOSOMAL PROTEIN RELATED PROTEIN
AT1G14345	0	(1 of 1) PTHR35688:SF2 - NAD(P)-LINKED OXIDOREDUCTASE-LIKE PROTEIN
AT1G03130	PSAD-2	(1 of 2) K02692 - photosystem I subunit II (psaD)
AT4G01130	0	(1 of 1) PTHR22835//PTHR22835:SF200 - ZINC FINGER FYVE DOMAIN CONTAINING PROTEIN // SUBFAMILY NOT NAMED
AT4G08920	CRY1	(1 of 1) K12118 - cryptochrome 1 (CRY1)
AT2G05070	LHCB2.2	(1 of 3) K08913 - light-harvesting complex II chlorophyll a/b binding protein 2 (LHCB2)
AT3G24190	0	(1 of 1) PTHR10566:SF86 - ABC1 PROTEIN KINASE 6
AT5G02860	0	(1 of 185) PF01535//PF13041 - PPR repeat (PPR) // PPR repeat family (PPR_2)
AT5G47390	0	(1 of 1) PTHR24078:SF280 - MYB TRANSCRIPTION FACTOR
AT4G36670	0	(1 of 2) PTHR23500:SF154 - POLYOL TRANSPORTER 3-RELATED
AT5G54270	LHCB3	(1 of 1) K08914 - light-harvesting complex II chlorophyll a/b binding protein 3 (LHCB3)
AT1G48270	GCR1	(1 of 1) PTHR23112 - G PROTEIN-COUPLED RECEPTOR 157-RELATED
AT1G32700	0	(1 of 3) PTHR31065:SF2 - PLATZ TRANSCRIPTION FACTOR DOMAIN-CONTAINING PROTEIN
AT5G02120	OHP	(1 of 1) PTHR14154//PTHR14154:SF11 - UPF0041 BRAIN PROTEIN 44-RELATED // HIGH-LIGHT-INDUCED PROTEIN, CHLOROPLASTIC
AT1G32070	NSI	(1 of 1) PTHR23091//PTHR23091:SF229 - N-TERMINAL ACETYLTRANSFERASE // ACETYLTRANSFERASE NSI
AT2G37678	FHY1	(1 of 1) PTHR37723:SF2 - FHY1-3
AT2G36895	0	0
AT3G47490	0	(1 of 3) PF01844 - HNH endonuclease (HNH)
AT3G04140	0	(1 of 1) PTHR24198//PTHR24198:SF77 - ANKYRIN REPEAT AND PROTEIN KINASE DOMAIN-CONTAINING PROTEIN // SUBFAMILY NOT NAMED
AT1G01790	KEA1	(1 of 2) PTHR16254:SF13 - K(+) EFFLUX ANTIPORTER 1, CHLOROPLASTIC-RELATED
AT2G47450	CAO	(1 of 1) K12271 - signal recognition particle 43 kDa protein (SRP43, CAO)
AT1G74070	0	(1 of 1) PTHR11071//PTHR11071:SF244 - PEPTIDYL-PROLYL CIS-TRANS ISOMERASE // CYCLOPHILIN-LIKE PEPTIDYL-PROLYL CIS-TRANS ISOMERASE FAMILY PROTEIN
AT1G73470	0	0
AT5G35970	0	(1 of 1) PTHR10887:SF320 - P-LOOP CONTAINING NUCLEOSIDE TRIPHOSPHATE HYDROLASES SUPERFAMILY PROTEIN
AT4G26555	0	(1 of 1) KOG0544//KOG0549 - FKBP-type peptidyl-prolyl cis-trans isomerase // FKBP-type peptidyl-prolyl cis-trans isomerase
AT5G38420	0	(1 of 4) K01602 - ribulose-bisphosphate carboxylase small chain (rbcS)
AT1G06460	ACD32.1	(1 of 1) PTHR11527//PTHR11527:SF134 - SMALL HEAT-SHOCK PROTEIN HSP20 FAMILY // HEAT SHOCK PROTEIN 42
AT4G01800	AGY1	(1 of 1) PTHR30612//PTHR30612:SF4 - SECA INNER MEMBRANE COMPONENT OF SEC PROTEIN SECRETION SYSTEM // SUBFAMILY NOT NAMED
AT1G72820	0	(1 of 2) K15121 - solute carrier family 25, member 44 (SLC25A44)
AT5G64840	0	(1 of 2) PTHR19211:SF48 - ABC TRANSPORTER F FAMILY MEMBER 2-RELATED
AT3G52840	BGAL2	(1 of 1) PTHR23421:SF63 - BETA-GALACTOSIDASE 2-RELATED
AT3G45600	TET3	(1 of 4) PTHR32191:SF7 - TETRASPANIN-16-RELATED
AT3G62580	0	(1 of 1) PTHR23241//PTHR23241:SF55 - LATE EMBRYOGENESIS ABUNDANT PLANTS LEA-RELATED // SUBFAMILY NOT NAMED
AT5G48790	0	(1 of 5) PF09353 - Domain of unknown function (DUF1995) (DUF1995)
AT1G74640	0	(1 of 1) PTHR26374//PTHR26374:SF200 - FAMILY NOT NAMED // ALPHA/BETA-HYDROLASES SUPERFAMILY PROTEIN
AT2G38330	0	(1 of 1) PTHR11206:SF101 - MATE EFFLUX FAMILY PROTEIN 2, CHLOROPLASTIC
AT3G47390	PHS1	(1 of 1) 1.1.1.193 - 5-amino-6-(5-phosphoribosylamino)uracil reductase
AT4G37270	HMA1	(1 of 1) PTHR24093//PTHR24093:SF272 - FAMILY NOT NAMED // CADMIUM/ZINC-TRANSPORTING ATPASE HMA1, CHLOROPLASTIC-RELATED
AT3G21055	PSBTN	(1 of 2) PTHR34940:SF1 - PHOTOSYSTEM II 5 KDA PROTEIN, CHLOROPLASTIC
AT1G15060	0	(1 of 1) PTHR11005//PTHR11005:SF2 - LYSOSOMAL ACID LIPASE-RELATED // SUBFAMILY NOT NAMED
AT1G61520	LHCA3	(1 of 1) K08909 - light-harvesting complex I chlorophyll a/b binding protein 3 (LHCA3)
AT3G57180	BPG2	(1 of 3) 1.14.13.39 - Nitric-oxide synthase (NADPH) / NO synthase
AT1G50450	0	(1 of 1) 1.5.1.43 - Carboxynorspermidine synthase / Carboxyspermidine dehydrogenase
AT3G02720	0	(1 of 3) K18881 - D-lactate dehydratase (DJ1D)
AT1G14270	0	(1 of 1) PTHR10794:SF53 - CAAX AMINO TERMINAL PROTEASE FAMILY PROTEIN
AT3G16140	PSAH-1	(1 of 2) K02695 - photosystem I subunit VI (psaH)
AT1G45474	0	(1 of 1) K08911 - light-harvesting complex I chlorophyll a/b binding protein 5 (LHCA5)
AT1G68830	7	(1 of 1) PTHR11584//PTHR11584:SF316 - SERINE/THREONINE PROTEIN KINASE // SERINE/THREONINE-PROTEIN KINASE STN7, CHLOROPLASTIC
AT3G61470	LHCA2	(1 of 1) PTHR21649//PTHR21649:SF13 - CHLOROPHYLL A/B BINDING PROTEIN // LHCA2 PROTEIN
AT4G04850	KEA3	(1 of 1) PTHR16254//PTHR16254:SF6 - POTASSIUM/PROTON ANTIPORTER-RELATED // K(+) EFFLUX ANTIPORTER 3, CHLOROPLASTIC
AT5G16400	TRXF2	(1 of 2) PTHR10438//PTHR10438:SF258 - THIOREDOXIN // THIOREDOXIN F1, CHLOROPLASTIC-RELATED
AT5G42270	VAR1	(1 of 2) PTHR23076//PTHR23076:SF33 - METALLOPROTEASE M41 FTSH // ATP-DEPENDENT ZINC METALLOPROTEASE FTSH 1, CHLOROPLASTIC-RELATED
AT5G46110	APE2	(1 of 1) PTHR11132//PTHR11132:SF102 - SOLUTE CARRIER FAMILY 35 // SUBFAMILY NOT NAMED
AT2G05620	PGR5	proton gradient regulation 5
AT5G21920	YLMG2	(1 of 1) K02221 - YggT family protein (yggT)
AT1G79600	0	(1 of 1) PTHR10566//PTHR10566:SF85 - CHAPERONE-ACTIVITY OF BC1 COMPLEX CABC1 -RELATED // SUBFAMILY NOT NAMED
AT3G15850	FAD5	(1 of 5) K00507 - stearoyl-CoA desaturase (delta-9 desaturase) (SCD, desC)
AT3G50820	PSBO2	(1 of 2) K02716 - photosystem II oxygen-evolving enhancer protein 1 (psbO)
AT5G66570	PSBO1	(1 of 2) K02716 - photosystem II oxygen-evolving enhancer protein 1 (psbO)
AT2G15695	0	(1 of 4) KOG2521 - Uncharacterized conserved protein
AT1G69935	SHW1	(1 of 1) PTHR35474:SF2 - SERINE-ARGININE-ASPARTATE-RICH PROTEIN SHW1
AT2G30950	VAR2	(1 of 2) PTHR23076//PTHR23076:SF60 - METALLOPROTEASE M41 FTSH // SUBFAMILY NOT NAMED
AT2G27290	0	(1 of 2) KOG4526 - Predicted membrane protein
AT4G32770	VTE1	(1 of 1) 5.5.1.24 - Tocopherol cyclase
AT3G54890	LHCA1	(1 of 1) K08907 - light-harvesting complex I chlorophyll a/b binding protein 1 (LHCA1)
AT1G03600	PSB27	(1 of 1) K08902 - photosystem II Psb27 protein (psb27)
AT3G13750	BGAL1	(1 of 3) PTHR23421//PTHR23421:SF74 - BETA-GALACTOSIDASE RELATED // BETA-GALACTOSIDASE 1
AT1G73990	SPPA	(1 of 1) K04773 - protease IV [EC:3.4.21.-] (sppA)
AT4G25290	0	(1 of 1) PF00561//PF00875 - alpha/beta hydrolase fold (Abhydrolase_1) // DNA photolyase (DNA_photolyase)
AT4G22260	IM	(1 of 1) PTHR31803//PTHR31803:SF10 - FAMILY NOT NAMED // UBIQUINOL OXIDASE 4, CHLOROPLASTIC/CHROMOPLASTIC
AT1G60950	FED A	(1 of 2) PTHR19370//PTHR19370:SF120 - NADH-CYTOCHROME B5 REDUCTASE // FERREDOXIN-1, CHLOROPLASTIC-RELATED
AT5G16370	AAE5	(1 of 3) PTHR24095//PTHR24095:SF177 - FAMILY NOT NAMED // ACYL-ACTIVATING ENZYME 5, PEROXISOMAL-RELATED
AT1G67740	PSBY	(1 of 1) K02723 - photosystem II PsbY protein (psbY)
AT1G50020	0	0
AT1G67480	0	(1 of 102) PF01344 - Kelch motif (Kelch_1)
AT3G62030	ROC4	(1 of 1) PTHR11071//PTHR11071:SF247 - PEPTIDYL-PROLYL CIS-TRANS ISOMERASE // PEPTIDYL-PROLYL CIS-TRANS ISOMERASE D
AT1G34000	OHP2	one-helix protein 2
AT2G30600	0	(1 of 1) PTHR24413:SF79 - BTB/POZ DOMAIN-CONTAINING PROTEIN 9
AT1G55480	ZKT	(1 of 1) PTHR17130//PTHR17130:SF24 - MITOCHONDRIAL OUTER MEMBRANE PROTEIN 25 // GAN
AT3G14650	CYP72A11	(1 of 4) 1.3.3.9 - Secologanin synthase
AT4G34190	SEP1	(1 of 1) PTHR14154//PTHR14154:SF18 - UPF0041 BRAIN PROTEIN 44-RELATED // SUBFAMILY NOT NAMED
AT5G19940	0	(1 of 14) PF04755 - PAP_fibrillin (PAP_fibrillin)
AT3G47860	CHL	(1 of 1) PTHR11430 - LIPOCALIN
AT5G08650	0	(1 of 1) K03596 - GTP-binding protein LepA (lepA)
AT2G44920	0	(1 of 3) PF00805 - Pentapeptide repeats (8 copies) (Pentapeptide)
AT3G47470	LHCA4	(1 of 1) K08910 - light-harvesting complex I chlorophyll a/b binding protein 4 (LHCA4)
AT4G30950	FAD6	(1 of 1) K10255 - omega-6 fatty acid desaturase (delta-12 desaturase) (FAD6, desA)
AT3G04760	0	(1 of 423) PF13041 - PPR repeat family (PPR_2)
AT3G03380	0	(1 of 1) PTHR22939:SF66 - PRO-APOPTOTIC SERINE PROTEASE NMA111
AT3G02730	TRXF1	(1 of 2) PTHR10438//PTHR10438:SF258 - THIOREDOXIN // THIOREDOXIN F1, CHLOROPLASTIC-RELATED
AT1G70610	0	(1 of 1) PTHR24222//PTHR24222:SF22 - FAMILY NOT NAMED // ABC TRANSPORTER B FAMILY MEMBER 26, CHLOROPLASTIC
AT1G54520	0	(1 of 2) PF07466 - Protein of unknown function (DUF1517) (DUF1517)
AT3G56050	0	(1 of 936) 2.7.11.1 - Non-specific serine/threonine protein kinase / Threonine-specific protein kinase
AT4G22540	ORP2A	(1 of 3) PTHR10972//PTHR10972:SF88 - OXYSTEROL-BINDING PROTEIN-RELATED // OXYSTEROL-BINDING PROTEIN-RELATED PROTEIN 2A-RELATED
AT4G14900	0	(1 of 2) PTHR31791:SF2 - FRIGIDA-LIKE PROTEIN 4A-RELATED
AT5G04440	0	(1 of 4) PF09366 - Protein of unknown function (DUF1997) (DUF1997)
AT4G00630	KEA2	(1 of 2) PTHR16254:SF13 - K(+) EFFLUX ANTIPORTER 1, CHLOROPLASTIC-RELATED
GO:0071482 cellular response to light stimulus
AT3G22840	ELIP1	(1 of 2) PTHR14154//PTHR14154:SF5 - UPF0041 BRAIN PROTEIN 44-RELATED // EARLY LIGHT-INDUCED PROTEIN 1, CHLOROPLASTIC-RELATED
AT5G13730	SIG4	(1 of 1) PTHR30603//PTHR30603:SF24 - RNA POLYMERASE SIGMA FACTOR RPO // RNA POLYMERASE SIGMA FACTOR SIGD, CHLOROPLASTIC
AT5G04190	PKS4	(1 of 1) PTHR33781//PTHR33781:SF1 - FAMILY NOT NAMED // PROTEIN PHYTOCHROME KINASE SUBSTRATE 4
AT5G64850	0	(1 of 12) PF05627 - Cleavage site for pathogenic type III effector avirulence factor Avr
AT2G20180	PIL5	(1 of 1) PTHR12565:SF108 - TRANSCRIPTION FACTOR PIF1
AT2G41290	SSL2	(1 of 1) PTHR10426//PTHR10426:SF29 - STRICTOSIDINE SYNTHASE-RELATED // SUBFAMILY NOT NAMED
AT3G59220	PRN	(1 of 3) PTHR13903//PTHR13903:SF8 - PIRIN-RELATED // PIRIN
AT1G32900	0	(1 of 1) 2.4.1.242 - NDP-glucose--starch glucosyltransferase / Waxy protein
AT1G09530	PIF3	(1 of 1) K12126 - phytochrome-interacting factor 3 (PIF3)
AT1G17100	0	(1 of 3) PTHR11220:SF25 - F3F9.4
AT4G14690	ELIP2	(1 of 2) PTHR14154//PTHR14154:SF5 - UPF0041 BRAIN PROTEIN 44-RELATED // EARLY LIGHT-INDUCED PROTEIN 1, CHLOROPLASTIC-RELATED
AT5G67390	0	0
AT2G02950	PKS1	(1 of 2) PTHR33781:SF4 - PROTEIN PHYTOCHROME KINASE SUBSTRATE 1-RELATED
AT2G38210	PDX1L4	(1 of 1) PTHR31829//PTHR31829:SF1 - FAMILY NOT NAMED // PDX1-LIKE PROTEIN 4-RELATED
AT5G18670	BMY3	(1 of 1) PTHR31352//PTHR31352:SF3 - FAMILY NOT NAMED // INACTIVE BETA-AMYLASE 9
AT4G27820	BGLU9	(1 of 10) PTHR10353//PTHR10353:SF29 - GLYCOSYL HYDROLASE // BETA-GLUCOSIDASE 1-RELATED
AT4G09350	0	(1 of 10) KOG0715 - Molecular chaperone (DnaJ superfamily)
AT3G59060	PIL6	(1 of 2) PTHR12565//PTHR12565:SF86 - STEROL REGULATORY ELEMENT-BINDING PROTEIN // TRANSCRIPTION FACTOR PIF4-RELATED
AT2G36890	RAX2	(1 of 1) PTHR10641:SF519 - TRANSCRIPTION FACTOR RAX2
AT3G27170	CLC-B	(1 of 2) PTHR11689//PTHR11689:SF67 - CHLORIDE CHANNEL // CHLORIDE CHANNEL PROTEIN CLC-A-RELATED
AT1G74290	0	(1 of 2) KOG1454//KOG4409 - Predicted hydrolase/acyltransferase (alpha/beta hydrolase superfamily) // Predicted hydrolase/acyltransferase (alpha/beta hydrolase superfamily)
AT2G21970	SEP2	stress enhanced protein 2
AT2G40080	ELF4	(1 of 1) PTHR33469//PTHR33469:SF5 - FAMILY NOT NAMED // PROTEIN EARLY FLOWERING 4
AT5G64330	NPH3	(1 of 1) PTHR32370:SF6 - ROOT PHOTOTROPISM PROTEIN 3
AT5G58140	PHOT2	(1 of 1) PTHR24351//PTHR24351:SF81 - RIBOSOMAL PROTEIN S6 KINASE // PHOTOTROPIN-2
AT4G08920	CRY1	(1 of 1) K12118 - cryptochrome 1 (CRY1)
AT1G10650	0	(1 of 2) PTHR10044:SF108 - S-RIBONUCLEASE BINDING PROTEIN SBP1-RELATED
AT3G24190	0	(1 of 1) PTHR10566:SF86 - ABC1 PROTEIN KINASE 6
AT1G08540	SIG2	(1 of 6) PTHR30603 - RNA POLYMERASE SIGMA FACTOR RPO
AT1G48270	GCR1	(1 of 1) PTHR23112 - G PROTEIN-COUPLED RECEPTOR 157-RELATED
AT1G78080	RAP2.4	(1 of 10) PTHR31657//PTHR31657:SF9 - FAMILY NOT NAMED // ETHYLENE-RESPONSIVE TRANSCRIPTION FACTOR CRF5-RELATED
AT2G37678	FHY1	(1 of 1) PTHR37723:SF2 - FHY1-3
AT5G35840	PHYC	(1 of 1) PTHR24423:SF493 - PHYTOCHROME C
AT4G25350	SHB1	(1 of 8) PTHR10783//PTHR10783:SF43 - XENOTROPIC AND POLYTROPIC RETROVIRUS RECEPTOR 1-RELATED // PHOSPHATE TRANSPORTER PHO1 HOMOLOG 2-RELATED
AT4G34280	0	(1 of 1) PTHR22850//PTHR22850:SF112 - WD40 REPEAT FAMILY // SUBFAMILY NOT NAMED
AT2G42750	0	(1 of 2) KOG0716 - Molecular chaperone (DnaJ superfamily)
AT5G01260	0	(1 of 1) PTHR10357//PTHR10357:SF149 - ALPHA-AMYLASE // SUBFAMILY NOT NAMED
AT3G45780	PHOT1	(1 of 1) K08282 - non-specific serine/threonine protein kinase (E2.7.11.1)
AT3G04140	0	(1 of 1) PTHR24198//PTHR24198:SF77 - ANKYRIN REPEAT AND PROTEIN KINASE DOMAIN-CONTAINING PROTEIN // SUBFAMILY NOT NAMED
AT3G44020	0	(1 of 22) 5.3.4.1 - Protein disulfide-isomerase / S-S rearrangase
AT4G09750	0	(1 of 1) K11168 - dehydrogenase/reductase SDR family member 12 (DHRS12)
AT2G27360	0	(1 of 14) 3.1.1.49 - Sinapine esterase
AT3G05210	ERCC1	(1 of 1) K10849 - DNA excision repair protein ERCC-1 (ERCC1)
AT3G44450	0	0
AT5G35970	0	(1 of 1) PTHR10887:SF320 - P-LOOP CONTAINING NUCLEOSIDE TRIPHOSPHATE HYDROLASES SUPERFAMILY PROTEIN
AT5G38420	0	(1 of 4) K01602 - ribulose-bisphosphate carboxylase small chain (rbcS)
AT3G27050	0	0
AT1G72820	0	(1 of 2) K15121 - solute carrier family 25, member 44 (SLC25A44)
AT5G64840	0	(1 of 2) PTHR19211:SF48 - ABC TRANSPORTER F FAMILY MEMBER 2-RELATED
AT4G38740	ROC1	(1 of 2) PTHR11071:SF252 - PEPTIDYL-PROLYL CIS-TRANS ISOMERASE CYP18-3-RELATED
AT5G13630	GUN5	(1 of 1) K03403 - magnesium chelatase subunit H (chlH, bchH)
AT5G65840	0	(1 of 2) KOG4498 - Uncharacterized conserved protein
AT3G53920	SIGC	(1 of 1) PTHR30603//PTHR30603:SF13 - RNA POLYMERASE SIGMA FACTOR RPO // RNA POLYMERASE SIGMA FACTOR SIGC
AT5G48790	0	(1 of 5) PF09353 - Domain of unknown function (DUF1995) (DUF1995)
AT2G37240	0	(1 of 1) PTHR28630//PTHR28630:SF5 - FAMILY NOT NAMED // THIOREDOXIN-LIKE PROTEIN AAED1, CHLOROPLASTIC
AT1G75100	JAC1	(1 of 2) PTHR23172//PTHR23172:SF36 - AUXILIN/CYCLIN G-ASSOCIATED KINASE-RELATED // CHAPERONE DNAJ-DOMAIN-CONTAINING PROTEIN-RELATED
AT1G64860	SIGA	(1 of 1) K03086 - RNA polymerase primary sigma factor (SIG1, rpoD)
AT2G42690	0	(1 of 1) PTHR31828//PTHR31828:SF2 - FAMILY NOT NAMED // PHOSPHOLIPASE A1-IIDELTA
AT2G05620	PGR5	proton gradient regulation 5
AT1G69935	SHW1	(1 of 1) PTHR35474:SF2 - SERINE-ARGININE-ASPARTATE-RICH PROTEIN SHW1
AT3G17609	HYH	(1 of 1) PTHR13301//PTHR13301:SF46 - X-BOX TRANSCRIPTION FACTOR-RELATED // SUBFAMILY NOT NAMED
AT1G07180	NDA1	(1 of 2) 1.6.5.9//1.6.99.3 - NADH:ubiquinone reductase (non-electrogenic) / Ubiquinone reductase // NADH dehydrogenase / Type I dehydrogenase
AT1G03600	PSB27	(1 of 1) K08902 - photosystem II Psb27 protein (psb27)
AT4G25290	0	(1 of 1) PF00561//PF00875 - alpha/beta hydrolase fold (Abhydrolase_1) // DNA photolyase (DNA_photolyase)
AT5G11260	HY5	(1 of 1) PTHR13301:SF29 - TRANSCRIPTION FACTOR HY5
AT2G30170	0	(1 of 1) PTHR12320//PTHR12320:SF7 - PROTEIN PHOSPHATASE 2C // PROTEIN PHOSPHATASE 2C 26-RELATED
AT1G68010	HPR	(1 of 1) 1.1.1.29//1.1.1.81 - Glycerate dehydrogenase / Hydroxypyruvate reductase // Hydroxypyruvate reductase / D-glycerate dehydrogenase
AT4G34190	SEP1	(1 of 1) PTHR14154//PTHR14154:SF18 - UPF0041 BRAIN PROTEIN 44-RELATED // SUBFAMILY NOT NAMED
AT5G24120	SIGE	(1 of 1) PTHR30603//PTHR30603:SF4 - RNA POLYMERASE SIGMA FACTOR RPO // RNA POLYMERASE SIGMA FACTOR SIGE, CHLOROPLASTIC/MITOCHONDRIAL
AT2G36990	SIGF	(1 of 6) PF04539 - Sigma-70 region 3 (Sigma70_r3)
AT4G02440	EID1	(1 of 1) PTHR31348//PTHR31348:SF4 - FAMILY NOT NAMED // PHYTOCHROME A-ASSOCIATED F-BOX PROTEIN
AT4G18130	PHYE	(1 of 1) K12123 - phytochrome E (PHYE)
AT5G20730	NPH4	(1 of 2) PTHR31384:SF21 - AUXIN RESPONSE FACTOR 19-RELATED
AT3G08550	KOB1	(1 of 1) PTHR10774:SF61 - ELONGATION DEFECTIVE 1
AT1G67500	REV3	(1 of 1) K02350 - DNA polymerase zeta (POLZ1, rev3)
AT1G70610	0	(1 of 1) PTHR24222//PTHR24222:SF22 - FAMILY NOT NAMED // ABC TRANSPORTER B FAMILY MEMBER 26, CHLOROPLASTIC
GO:0006766 vitamin metabolic process
AT2G41090	0	(1 of 8) K02183 - calmodulin (CALM)
AT1G36370	SHM7	(1 of 2) PTHR11680:SF7 - SERINE HYDROXYMETHYLTRANSFERASE 6-RELATED
AT1G33260	0	(1 of 68) 2.7.10.1//2.7.11.1 - Receptor protein-tyrosine kinase / Receptor protein tyrosine kinase // Non-specific serine/threonine protein kinase / Threonine-specific protein kinase
AT5G21100	0	(1 of 3) 1.10.3.2//1.10.3.3 - Laccase / Urishiol oxidase // L-ascorbate oxidase / Ascorbase
AT1G64970	G-TMT	(1 of 1) 2.1.1.95 - Tocopherol O-methyltransferase
AT2G38210	PDX1L4	(1 of 1) PTHR31829//PTHR31829:SF1 - FAMILY NOT NAMED // PDX1-LIKE PROTEIN 4-RELATED
AT1G60600	ABC4	(1 of 1) 2.5.1.74 - 1,4-dihydroxy-2-naphthoate polyprenyltransferase
AT5G18670	BMY3	(1 of 1) PTHR31352//PTHR31352:SF3 - FAMILY NOT NAMED // INACTIVE BETA-AMYLASE 9
AT2G30150	0	(1 of 1) PTHR11926:SF288 - UDP-GLYCOSYLTRANSFERASE 87A1
AT1G30520	AAE14	(1 of 1) 6.2.1.26 - o-succinylbenzoate--CoA ligase / OSB-CoA synthetase
AT1G67070	DIN9	(1 of 2) 5.3.1.8 - Mannose-6-phosphate isomerase / Phosphomannose isomerase
AT2G31790	0	(1 of 3) PTHR11926:SF279 - UDP-GLYCOSYLTRANSFERASE 74C1-RELATED
AT2G46110	KPHMT1	(1 of 1) PTHR20881//PTHR20881:SF0 - 3-METHYL-2-OXOBUTANOATE HYDROXYMETHYLTRANSFERASE // 3-METHYL-2-OXOBUTANOATE HYDROXYMETHYLTRANSFERASE
AT1G68890	0	(1 of 1) 2.2.1.9 - 2-succinyl-5-enolpyruvyl-6-hydroxy-3-cyclohexene-1-carboxylic-acid synthase / SEPHCHC synthase
AT2G38230	PDX1.1	(1 of 3) K06215 - pyridoxal 5'-phosphate synthase pdxS subunit (pdxS, pdx1)
AT4G26850	VTC2	(1 of 1) 2.7.7.22//2.7.7.69 - Mannose-1-phosphate guanylyltransferase (GDP) / GDP-mannose pyrophosphorylase // GDP-L-galactose phosphorylase
AT1G60550	ECHID	(1 of 1) 4.1.3.36 - 1,4-dihydroxy-2-naphthoyl-CoA synthase / o-succinylbenzoyl-CoA 1,4-dihydroxy-2-naphthoate-lyase (cyclizing)
AT2G29630	THIC	(1 of 1) 4.1.99.17 - Phosphomethylpyrimidine synthase
AT2G43360	BIO2	(1 of 1) K01012 - biotin synthase (bioB)
AT5G04490	VTE5	(1 of 1) 2.7.1.182 - Phytol kinase
AT1G23360	MENG	(1 of 1) K03183 - demethylmenaquinone methyltransferase / 2-methoxy-6-polyprenyl-1,4-benzoquinol methylase (ubiE)
AT1G74710	EDS16	(1 of 2) 5.4.4.2 - Isochorismate synthase / Isochorismate synthetase
AT3G02870	VTC4	(1 of 1) 3.1.3.25//3.1.3.93 - Inositol-phosphate phosphatase / Myo-inositol-1-phosphatase // L-galactose 1-phosphate phosphatase
AT5G48840	PANC	(1 of 1) 6.3.2.1 - Pantoate--beta-alanine ligase (AMP-forming) / Pantothenate synthetase
AT5G08340	0	(1 of 3) 2.7.7.2 - FAD synthetase / FMN adenylyltransferase
AT5G54770	THI1	(1 of 1) K03146 - thiamine thiazole synthase (THI4, THI1)
AT1G74470	0	(1 of 1) 1.3.1.83 - Geranylgeranyl diphosphate reductase / Geranylgeranyl reductase
AT3G47390	PHS1	(1 of 1) 1.1.1.193 - 5-amino-6-(5-phosphoribosylamino)uracil reductase
AT3G24030	0	(1 of 1) 2.7.1.50 - Hydroxyethylthiazole kinase
AT1G79600	0	(1 of 1) PTHR10566//PTHR10566:SF85 - CHAPERONE-ACTIVITY OF BC1 COMPLEX CABC1 -RELATED // SUBFAMILY NOT NAMED
AT3G01310	0	(1 of 2) 2.7.4.24 - Diphosphoinositol-pentakisphosphate kinase / PP-IP(5) kinase
AT1G22940	TH1	(1 of 1) 2.7.4.7 - Phosphomethylpyrimidine kinase / Hydroxymethylpyrimidine phosphokinase
AT5G16710	DHAR3	(1 of 3) 1.8.5.1 - Glutathione dehydrogenase (ascorbate)
AT4G32770	VTE1	(1 of 1) 5.5.1.24 - Tocopherol cyclase
AT4G37930	SHM1	(1 of 1) PTHR11680:SF10 - SERINE HYDROXYMETHYLTRANSFERASE 1, MITOCHONDRIAL
AT5G53580	0	(1 of 1) K05275 - pyridoxine 4-dehydrogenase (E1.1.1.65)
AT5G01410	RSR4	(1 of 3) K06215 - pyridoxal 5'-phosphate synthase pdxS subunit (pdxS, pdx1)
AT5G49970	PPOX	(1 of 1) 1.4.3.5//5.1.99.6 - Pyridoxal 5'-phosphate synthase / Pyridoxine (pyridoxamine)phosphate oxidase // NAD(P)H-hydrate epimerase / NAD(P)HX epimerase
AT5G23330	0	(1 of 3) 2.7.7.2 - FAD synthetase / FMN adenylyltransferase
AT4G17600	LIL3:1	(1 of 2) PTHR14154//PTHR14154:SF14 - UPF0041 BRAIN PROTEIN 44-RELATED // SUBFAMILY NOT NAMED
AT4G33670	0	(1 of 1) 1.1.1.316 - L-galactose 1-dehydrogenase / L-galDH
AT5G60540	PDX2	(1 of 1) 3.5.1.2 - Glutaminase / L-glutamine amidohydrolase
AT2G39770	CYT1	(1 of 2) PTHR22572//PTHR22572:SF108 - SUGAR-1-PHOSPHATE GUANYL TRANSFERASE // MANNOSE-1-PHOSPHATE GUANYLYLTRANSFERASE 1-RELATED
AT3G63410	APG1	(1 of 1) 2.1.1.295 - 2-methyl-6-phytyl-1,4-hydroquinone methyltransferase / MPBQ/MSBQ methyltransferase
AT5G08740	NDC1	(1 of 1) K17872 - NADH:ubiquinone reductase (non-electrogenic) (ndh2)
AT5G47110	LIL3:2	(1 of 2) PTHR14154//PTHR14154:SF14 - UPF0041 BRAIN PROTEIN 44-RELATED // SUBFAMILY NOT NAMED
AT4G32520	SHM3	(1 of 7) 2.1.2.1 - Glycine hydroxymethyltransferase / Threonine aldolase
GO:0005982 starch metabolic process
AT3G18660	PGSIP1	(1 of 2) PTHR11183:SF56 - UDP-GLUCURONATE:XYLAN ALPHA-GLUCURONOSYLTRANSFERASE 3-RELATED
AT4G17090	CT-BMY	(1 of 4) K01177 - beta-amylase (E3.2.1.2)
AT3G02140	TMAC2	(1 of 1) PF07897//PF16135 - Ethylene-responsive binding factor-associated repression (EAR) // TPL-binding domain in jasmonate signalling (Jas)
AT1G32900	0	(1 of 1) 2.4.1.242 - NDP-glucose--starch glucosyltransferase / Waxy protein
AT5G63470	NF-YC4	(1 of 1) PTHR10252//PTHR10252:SF38 - HISTONE-LIKE TRANSCRIPTION FACTOR CCAAT-RELATED // NUCLEAR TRANSCRIPTION FACTOR Y SUBUNIT C-4
AT1G03310	DBE1	(1 of 1) PTHR10357//PTHR10357:SF115 - ALPHA-AMYLASE // ISOAMYLASE 2, CHLOROPLASTIC
AT3G16000	MFP1	(1 of 1) PTHR13140//PTHR13140:SF460 - MYOSIN // SUBFAMILY NOT NAMED
AT1G10760	SEX1	(1 of 1) PTHR22931//PTHR22931:SF1 - PHOSPHOENOLPYRUVATE DIKINASE-RELATED // ALPHA-GLUCAN WATER DIKINASE 1, CHLOROPLASTIC
AT5G04360	LDA	(1 of 1) 3.2.1.142//3.2.1.41 - Limit dextrinase / R-enzyme // Pullulanase / Pullulan 6-glucanohydrolase
AT1G11720	SS3	(1 of 1) PTHR12526//PTHR12526:SF341 - GLYCOSYLTRANSFERASE // SUBFAMILY NOT NAMED
AT3G01180	SS2	(1 of 1) PTHR12526:SF337 - STARCH SYNTHASE 2, CHLOROPLASTIC/AMYLOPLASTIC
AT1G32070	NSI	(1 of 1) PTHR23091//PTHR23091:SF229 - N-TERMINAL ACETYLTRANSFERASE // ACETYLTRANSFERASE NSI
AT3G55760	0	0
AT5G19220	APL1	(1 of 1) PTHR22572//PTHR22572:SF119 - SUGAR-1-PHOSPHATE GUANYL TRANSFERASE // GLUCOSE-1-PHOSPHATE ADENYLYLTRANSFERASE LARGE SUBUNIT 1, CHLOROPLASTIC
AT2G39930	ISA1	(1 of 1) PTHR10357:SF169 - ISOAMYLASE 1, CHLOROPLASTIC
AT3G55800	SBPASE	(1 of 1) 3.1.3.37 - Sedoheptulose-bisphosphatase / Sedoheptulose-1,7-bisphosphatase
AT1G27680	APL2	(1 of 1) PTHR22572//PTHR22572:SF110 - SUGAR-1-PHOSPHATE GUANYL TRANSFERASE // GLUCOSE-1-PHOSPHATE ADENYLYLTRANSFERASE LARGE SUBUNIT 2, CHLOROPLASTIC
AT5G26570	PWD	(1 of 1) K15535 - phosphoglucan, water dikinase (PWD)
AT3G01510	LSF1	(1 of 1) PTHR10343//PTHR10343:SF57 - 5'-AMP-ACTIVATED PROTEIN KINASE , BETA SUBUNIT // PHOSPHOGLUCAN PHOSPHATASE LSF1, CHLOROPLASTIC
AT2G40840	DPE2	(1 of 1) PTHR32518:SF3 - 4-ALPHA-GLUCANOTRANSFERASE DPE2
AT5G65685	0	(1 of 1) PTHR12526//PTHR12526:SF382 - GLYCOSYLTRANSFERASE // SUBFAMILY NOT NAMED
AT4G09020	ISA3	(1 of 1) PTHR10357:SF74 - ISOAMYLASE 3, CHLOROPLASTIC
AT4G18240	SS4	(1 of 1) PTHR12526:SF304 - STARCH SYNTHASE 4, CHLOROPLASTIC/AMYLOPLASTIC-RELATED
AT4G24620	PGI1	(1 of 2) 5.3.1.9 - Glucose-6-phosphate isomerase / Phosphosaccharomutase
AT5G51820	PGM	(1 of 1) 5.4.2.5 - Phosphoglucomutase (glucose-cofactor) / Glucose-1-phosphate phosphotransferase
AT2G36390	SBE2.1	(1 of 3) 2.4.1.18 - 1,4-alpha-glucan branching enzyme / Glycogen branching enzyme
AT5G03650	SBE2.2	(1 of 3) 2.4.1.18 - 1,4-alpha-glucan branching enzyme / Glycogen branching enzyme
AT1G67140	SWEETIE	(1 of 1) PTHR21663 - HYPOTHETICAL HEAT DOMAIN-CONTAINING
AT5G64860	DPE1	(1 of 1) PTHR32438//PTHR32438:SF5 - FAMILY NOT NAMED // 4-ALPHA-GLUCANOTRANSFERASE DPE1, CHLOROPLASTIC/AMYLOPLASTIC
AT5G48300	ADG1	(1 of 1) PTHR22572//PTHR22572:SF101 - SUGAR-1-PHOSPHATE GUANYL TRANSFERASE // GLUCOSE-1-PHOSPHATE ADENYLYLTRANSFERASE SMALL SUBUNIT, CHLOROPLASTIC
AT2G41680	NTRC	(1 of 1) PTHR22912:SF48 - NADPH-DEPENDENT THIOREDOXIN REDUCTASE 3
AT5G22510	INV-E	(1 of 9) PF12899 - Alkaline and neutral invertase (Glyco_hydro_100)
AT1G15690	AVP1	(1 of 8) K01507 - inorganic pyrophosphatase (ppa)
AT5G24300	0	(1 of 1) PTHR12526//PTHR12526:SF17 - GLYCOSYLTRANSFERASE // STARCH SYNTHASE 1, CHLOROPLASTIC/AMYLOPLASTIC
AT3G22380	TIC	(1 of 1) PTHR34798:SF2 - PROTEIN TIME FOR COFFEE
GO:0032544 plastid translation
AT4G31850	PGR3	(1 of 32) PF01535//PF12854//PF13041 - PPR repeat (PPR) // PPR repeat (PPR_1) // PPR repeat family (PPR_2)
AT3G46610	0	(1 of 2) PTHR24015//PTHR24015:SF641 - FAMILY NOT NAMED // PENTATRICOPEPTIDE REPEAT REPEAT-CONTAINING PROTEIN
AT1G09340	CRB	(1 of 1) PTHR10366//PTHR10366:SF289 - NAD DEPENDENT EPIMERASE/DEHYDRATASE // CHLOROPLAST STEM-LOOP BINDING PROTEIN OF 41 KDA B, CHLOROPLASTIC
AT3G62910	APG3	(1 of 2) K02835 - peptide chain release factor 1 (prfA, MTRF1, MRF1)
AT4G37920	0	0
AT3G63140	CSP41A	(1 of 1) PTHR10366//PTHR10366:SF278 - NAD DEPENDENT EPIMERASE/DEHYDRATASE // CHLOROPLAST STEM-LOOP BINDING PROTEIN OF 41 KDA A, CHLOROPLASTIC
AT1G68590	0	(1 of 2) K19032 - 30S ribosomal protein 3 (PSRP3)
AT2G39140	SVR1	(1 of 1) 5.4.99.22 - 23S rRNA pseudouridine(2605) synthase
AT1G71720	0	(1 of 1) PTHR15838//PTHR15838:SF1 - FAMILY NOT NAMED // NUCLEOLAR PROTEIN OF 40 KDA
AT1G70200	0	RNA-binding (RRM/RBD/RNP motifs) family protein
AT2G33800	0	(1 of 2) K02988 - small subunit ribosomal protein S5 (RP-S5, MRPS5, rpsE)
AT5G54600	0	(1 of 1) PTHR12903:SF1 - 50S RIBOSOMAL PROTEIN L24, CHLOROPLASTIC
AT3G63190	RRF	(1 of 1) PTHR20982:SF8 - RIBOSOME-RECYCLING FACTOR, CHLOROPLASTIC
AT2G38140	PSRP4	(1 of 1) PTHR34550//PTHR34550:SF1 - FAMILY NOT NAMED // 30S RIBOSOMAL PROTEIN S31, CHLOROPLASTIC
GO:0009606 tropism
AT5G42680	0	(1 of 12) PF04759 - Protein of unknown function, DUF617 (DUF617)
AT3G18050	0	(1 of 1) PTHR34056:SF1 - GENOMIC DNA, CHROMOSOME 3, P1 CLONE: MRC8
AT1G67050	0	(1 of 1) PTHR31722:SF10 - F1O19.11 PROTEIN
AT1G16510	0	(1 of 59) K14488 - SAUR family protein (SAUR)
AT3G57400	0	(1 of 2) PTHR34960:SF1 - EMB
AT4G00050	UNE10	(1 of 1) PTHR12565//PTHR12565:SF173 - STEROL REGULATORY ELEMENT-BINDING PROTEIN // TRANSCRIPTION FACTOR UNE10
AT5G65683	0	(1 of 4) PTHR10579//PTHR10579:SF59 - CALCIUM-ACTIVATED CHLORIDE CHANNEL REGULATOR // C3H4 TYPE ZINC FINGER PROTEIN-RELATED
AT5G27220	0	(1 of 2) PTHR31791//PTHR31791:SF13 - FAMILY NOT NAMED // FRIGIDA-LIKE PROTEIN 5
AT5G19190	0	0
AT1G66940	0	(1 of 11) PF14380 - Wall-associated receptor kinase C-terminal (WAK_assoc)
AT5G04190	PKS4	(1 of 1) PTHR33781//PTHR33781:SF1 - FAMILY NOT NAMED // PROTEIN PHYTOCHROME KINASE SUBSTRATE 4
AT1G01430	TBL25	(1 of 2) PTHR32285:SF9 - PROTEIN TRICHOME BIREFRINGENCE-LIKE 25-RELATED
AT5G11420	0	(1 of 10) PF04862 - Protein of unknown function (DUF642) (DUF642)
AT2G20180	PIL5	(1 of 1) PTHR12565:SF108 - TRANSCRIPTION FACTOR PIF1
AT2G30520	RPT2	(1 of 1) PTHR32370//PTHR32370:SF17 - FAMILY NOT NAMED // ROOT PHOTOTROPISM PROTEIN 2
AT2G27770	0	(1 of 10) PF05910 - Plant protein of unknown function (DUF868) (DUF868)
AT2G02950	PKS1	(1 of 2) PTHR33781:SF4 - PROTEIN PHYTOCHROME KINASE SUBSTRATE 1-RELATED
AT3G26932	DRB3	(1 of 2) PTHR10910//PTHR10910:SF110 - EUKARYOTE SPECIFIC DSRNA BINDING PROTEIN // DOUBLE-STRANDED RNA-BINDING PROTEIN 3
AT2G38120	AUX1	(1 of 2) PTHR22950//PTHR22950:SF256 - AMINO ACID TRANSPORTER // AUXIN TRANSPORTER PROTEIN 1-RELATED
AT5G49215	0	(1 of 3) PTHR31339:SF15 - PECTIN LYASE-LIKE SUPERFAMILY PROTEIN-RELATED
AT1G21050	0	(1 of 12) PF04759 - Protein of unknown function, DUF617 (DUF617)
AT5G64780	0	Uncharacterised conserved protein UCP009193
AT3G44610	0	(1 of 1) PTHR24351//PTHR24351:SF104 - RIBOSOMAL PROTEIN S6 KINASE // SUBFAMILY NOT NAMED
AT3G06130	0	(1 of 2) PTHR22814//PTHR22814:SF33 - COPPER TRANSPORT PROTEIN ATOX1-RELATED // HEAVY METAL TRANSPORT/DETOXIFICATION DOMAIN-CONTAINING PROTEIN
AT5G14090	0	0
AT5G18460	0	(1 of 40) PF03080//PF14365 - Domain of unknown function (DUF239) (DUF239) // Domain of unknown function (DUF4409) (DUF4409)
AT5G64330	NPH3	(1 of 1) PTHR32370:SF6 - ROOT PHOTOTROPISM PROTEIN 3
AT5G58140	PHOT2	(1 of 1) PTHR24351//PTHR24351:SF81 - RIBOSOMAL PROTEIN S6 KINASE // PHOTOTROPIN-2
AT4G08920	CRY1	(1 of 1) K12118 - cryptochrome 1 (CRY1)
AT2G34650	PID	(1 of 1) PTHR24351:SF60 - PROTEIN KINASE PINOID
AT1G18810	0	(1 of 1) PTHR33781:SF3 - PROTEIN PHYTOCHROME KINASE SUBSTRATE 3
AT5G49665	0	(1 of 4) PTHR10579//PTHR10579:SF59 - CALCIUM-ACTIVATED CHLORIDE CHANNEL REGULATOR // C3H4 TYPE ZINC FINGER PROTEIN-RELATED
AT1G30360	ERD4	(1 of 1) PTHR13018:SF22 - EARLY-RESPONSIVE TO DEHYDRATION STRESS PROTEIN (ERD4)
AT2G36910	ABCB1	(1 of 1) PTHR24221//PTHR24221:SF119 - FAMILY NOT NAMED // ABC TRANSPORTER B FAMILY MEMBER 1
AT3G45780	PHOT1	(1 of 1) K08282 - non-specific serine/threonine protein kinase (E2.7.11.1)
AT4G24670	TAR2	(1 of 3) 2.6.1.27 - Tryptophan transaminase / Tryptophan aminotransferase
AT1G70940	PIN3	(1 of 8) K13947 - auxin efflux carrier family (PIN)
AT2G22680	0	(1 of 4) PTHR10579//PTHR10579:SF59 - CALCIUM-ACTIVATED CHLORIDE CHANNEL REGULATOR // C3H4 TYPE ZINC FINGER PROTEIN-RELATED
AT5G07770	0	(1 of 5) PTHR23213//PTHR23213:SF210 - FORMIN-RELATED // FORMIN-LIKE PROTEIN 15A-RELATED
AT2G17990	0	(1 of 3) PTHR31161:SF6 - KINECTIN-RELATED PROTEIN
AT1G14280	PKS2	(1 of 2) PTHR33781:SF4 - PROTEIN PHYTOCHROME KINASE SUBSTRATE 1-RELATED
AT4G35020	RAC3	(1 of 3) PTHR24072//PTHR24072:SF171 - RHO FAMILY GTPASE // RAC-LIKE GTP-BINDING PROTEIN ARAC4-RELATED
AT5G67440	NPY3	(1 of 3) PTHR32370//PTHR32370:SF26 - FAMILY NOT NAMED // BTB/POZ DOMAIN-CONTAINING PROTEIN NPY3-RELATED
AT3G54220	SCR	(1 of 1) PTHR31636//PTHR31636:SF12 - FAMILY NOT NAMED // PROTEIN SCARECROW
AT4G37590	NPY5	(1 of 3) PTHR32370//PTHR32370:SF26 - FAMILY NOT NAMED // BTB/POZ DOMAIN-CONTAINING PROTEIN NPY3-RELATED
AT1G69935	SHW1	(1 of 1) PTHR35474:SF2 - SERINE-ARGININE-ASPARTATE-RICH PROTEIN SHW1
AT2G20725	0	(1 of 1) PTHR10794//PTHR10794:SF38 - ABHYDROLASE DOMAIN-CONTAINING PROTEIN // CAAX AMINO TERMINAL PROTEASE FAMILY PROTEIN
AT2G47000	ABCB4	(1 of 21) K05658 - ATP-binding cassette, subfamily B (MDR/TAP), member 1 (ABCB1)
AT3G28860	ABCB19	(1 of 1) PTHR24221//PTHR24221:SF149 - FAMILY NOT NAMED // ABC TRANSPORTER B FAMILY MEMBER 19
AT5G11260	HY5	(1 of 1) PTHR13301:SF29 - TRANSCRIPTION FACTOR HY5
AT3G12120	FAD2	(1 of 1) K10256 - omega-6 fatty acid desaturase (delta-12 desaturase) (FAD2)
AT1G77740	PIP5K2	(1 of 4) PTHR23086:SF33 - PHOSPHATIDYLINOSITOL 4-PHOSPHATE 5-KINASE 1-RELATED
AT5G20730	NPH4	(1 of 2) PTHR31384:SF21 - AUXIN RESPONSE FACTOR 19-RELATED
AT5G06140	SNX1	(1 of 1) K17917 - sorting nexin-1/2 (SNX1_2)
AT1G42540	GLR3.3	(1 of 3) PTHR18966//PTHR18966:SF222 - IONOTROPIC GLUTAMATE RECEPTOR // GLUTAMATE RECEPTOR 3.1-RELATED
AT3G61050	NTMC2T4	(1 of 3) PTHR10774:SF51 - C2 CALCIUM/LIPID-BINDING ENDONUCLEASE/EXONUCLEASE/PHOSPHATASE-RELATED
AT3G56050	0	(1 of 936) 2.7.11.1 - Non-specific serine/threonine protein kinase / Threonine-specific protein kinase
GO:0048878 chemical homeostasis
AT1G29020	0	(1 of 4) PTHR10891:SF639 - CALCIUM-BINDING EF-HAND FAMILY PROTEIN-RELATED
AT4G15393	CYP702A5	(1 of 11) PTHR24286//PTHR24286:SF37 - FAMILY NOT NAMED // CYTOCHROME P450 708A2-RELATED
AT5G48290	0	(1 of 2) PTHR22814:SF106 - HEAVY-METAL-ASSOCIATED DOMAIN-CONTAINING PROTEIN
AT1G01580	FRO2	(1 of 1) PF00175//PF01794//PF08022 - Oxidoreductase NAD-binding domain (NAD_binding_1) // Ferric reductase like transmembrane component (Ferric_reduct) // FAD-binding domain (FAD_binding_8)
AT3G24300	AMT1;3	(1 of 6) K03320 - ammonium transporter, Amt family (amt, AMT, MEP)
AT3G26510	0	(1 of 38) PF00564 - PB1 domain (PB1)
AT1G68570	0	(1 of 1) PTHR11654//PTHR11654:SF178 - OLIGOPEPTIDE TRANSPORTER-RELATED // PROTEIN NRT1/ PTR FAMILY 3.1
AT2G26710	BAS1	(1 of 1) K15639 - PHYB activation tagged suppressor 1 (CYP734A1, BAS1)
AT5G02420	0	(1 of 2) PTHR33142:SF7 - CYCLIN-DEPENDENT PROTEIN KINASE INHIBITOR SMR3
AT5G67430	0	(1 of 3) PTHR23091//PTHR23091:SF211 - N-TERMINAL ACETYLTRANSFERASE // N-ACETYLTRANSFERASE HLS1-LIKE-RELATED
AT1G78490	CYP708A3	(1 of 11) PTHR24286//PTHR24286:SF37 - FAMILY NOT NAMED // CYTOCHROME P450 708A2-RELATED
AT1G64170	CHX16	(1 of 1) PTHR32468:SF0 - K(+)/H(+) ANTIPORTER 1
AT1G22220	0	F-box family protein
AT1G29050	TBL38	(1 of 2) PTHR32285:SF15 - PROTEIN TRICHOME BIREFRINGENCE-LIKE 37-RELATED
AT1G36370	SHM7	(1 of 2) PTHR11680:SF7 - SERINE HYDROXYMETHYLTRANSFERASE 6-RELATED
AT2G44380	0	(1 of 7) PTHR13871:SF42 - CYSTEINE/HISTIDINE-RICH C1 DOMAIN-CONTAINING PROTEIN-RELATED
AT3G62270	0	(1 of 3) PTHR11453:SF44 - BORON TRANSPORTER 1-RELATED
AT1G07560	0	(1 of 9) PF00069//PF12819//PF13855 - Protein kinase domain (Pkinase) // Carbohydrate-binding protein of the ER (Malectin_like) // Leucine rich repeat (LRR_8)
AT5G01250	0	(1 of 5) PTHR12042//PTHR12042:SF18 - LACTOSYLCERAMIDE 4-ALPHA-GALACTOSYLTRANSFERASE ALPHA- 1,4-GALACTOSYLTRANSFERASE // ALPHA 1,4-GLYCOSYLTRANSFERASE-LIKE PROTEIN
AT3G56360	0	0
AT1G21270	WAK2	(1 of 8) PTHR27005:SF32 - F16F4.7 PROTEIN-RELATED
AT1G12740	CYP87A2	(1 of 1) PTHR24286:SF11 - CYTOCHROME P450, FAMILY 87, SUBFAMILY A, POLYPEPTIDE 2
AT5G28770	BZO2H3	(1 of 1) PTHR22952//PTHR22952:SF90 - CAMP-RESPONSE ELEMENT BINDING PROTEIN-RELATED // BASIC LEUCINE ZIPPER 63
AT3G30180	BR6OX2	(1 of 2) K12640 - brassinosteroid-6-oxidase 2 (CYP85A2, BR6OX2)
AT4G19160	0	(1 of 1) PF13369 - Transglutaminase-like superfamily (Transglut_core2)
AT1G72300	0	(1 of 3) PTHR27000//PTHR27000:SF208 - FAMILY NOT NAMED // RECEPTOR LIKE PROTEIN 3-RELATED
AT2G42280	0	(1 of 4) PTHR16223:SF29 - TRANSCRIPTION FACTOR BHLH117-RELATED
AT3G51340	0	(1 of 6) PTHR13683//PTHR13683:SF232 - ASPARTYL PROTEASES // ASPARTYL PROTEASE FAMILY PROTEIN
AT3G44970	0	(1 of 11) PTHR24286//PTHR24286:SF37 - FAMILY NOT NAMED // CYTOCHROME P450 708A2-RELATED
AT4G30190	HA2	(1 of 1) PF00122//PF00690//PF00702//PF12710 - E1-E2 ATPase (E1-E2_ATPase) // Cation transporter/ATPase, N-terminus (Cation_ATPase_N) // haloacid dehalogenase-like hydrolase (Hydrolase) // haloacid dehalogenase-like hydrolase (HAD)
AT2G23790	0	(1 of 6) KOG2966 - Uncharacterized conserved protein
AT1G74810	BOR5	(1 of 2) PTHR11453//PTHR11453:SF48 - ANION EXCHANGE PROTEIN // BORON TRANSPORTER 4-RELATED
AT4G36380	ROT3	(1 of 1) K12637 - 3-epi-6-deoxocathasterone 23-monooxygenase (CYP90C1, ROT3)
AT1G05200	GLR3.4	(1 of 2) PTHR18966//PTHR18966:SF190 - IONOTROPIC GLUTAMATE RECEPTOR // GLUTAMATE RECEPTOR 3.4-RELATED
AT1G11320	0	0
AT2G32390	GLR3.5	(1 of 2) PTHR18966//PTHR18966:SF190 - IONOTROPIC GLUTAMATE RECEPTOR // GLUTAMATE RECEPTOR 3.4-RELATED
AT1G55360	0	(1 of 40) PF03080//PF14365 - Domain of unknown function (DUF239) (DUF239) // Domain of unknown function (DUF4409) (DUF4409)
AT2G44370	0	(1 of 7) PTHR13871:SF42 - CYSTEINE/HISTIDINE-RICH C1 DOMAIN-CONTAINING PROTEIN-RELATED
AT1G14920	GAI	(1 of 2) PTHR31636//PTHR31636:SF50 - FAMILY NOT NAMED // DELLA PROTEIN GAI-RELATED
AT2G36090	0	F-box family protein
AT1G15960	NRAMP6	(1 of 2) PTHR11706//PTHR11706:SF33 - MANGANESE TRANSPORTER // NATURAL RESISTANCE-ASSOCIATED MACROPHAGE PROTEIN 1
AT5G48430	0	(1 of 3) PTHR13683//PTHR13683:SF268 - ASPARTYL PROTEASES // EUKARYOTIC ASPARTYL PROTEASE FAMILY PROTEIN
AT4G08300	0	(1 of 50) PF00892 - EamA-like transporter family (EamA)
AT4G14230	0	(1 of 2) PTHR12064//PTHR12064:SF32 - ANCIENT CONSERVED DOMAIN PROTEIN-RELATED // SUBFAMILY NOT NAMED
AT2G17260	GLR2	(1 of 3) PTHR18966//PTHR18966:SF222 - IONOTROPIC GLUTAMATE RECEPTOR // GLUTAMATE RECEPTOR 3.1-RELATED
AT5G56860	GNC	(1 of 2) PTHR10071//PTHR10071:SF191 - TRANSCRIPTION FACTOR GATA GATA BINDING FACTOR // SUBFAMILY NOT NAMED
AT3G56240	CCH	(1 of 2) K07213 - copper chaperone (ATOX1, ATX1, copZ)
AT3G08040	FRD3	(1 of 1) PTHR11206:SF156 - MATE EFFLUX FAMILY PROTEIN FRD3
AT2G39450	11	(1 of 1) PTHR11562//PTHR11562:SF33 - CATION EFFLUX PROTEIN/ ZINC TRANSPORTER // METAL TOLERANCE PROTEIN 11
AT1G51830	0	(1 of 68) 2.7.10.1//2.7.11.1 - Receptor protein-tyrosine kinase / Receptor protein tyrosine kinase // Non-specific serine/threonine protein kinase / Threonine-specific protein kinase
AT2G03980	0	(1 of 2) PTHR22835//PTHR22835:SF116 - ZINC FINGER FYVE DOMAIN CONTAINING PROTEIN // SUBFAMILY NOT NAMED
AT1G66970	SVL2	(1 of 5) PTHR23344//PTHR23344:SF8 - GLYCEROPHOSPHORYL DIESTER PHOSPHODIESTERASE // GLYCEROPHOSPHODIESTER PHOSPHODIESTERASE-LIKE PROTEIN-RELATED
AT3G51480	GLR3.6	(1 of 1) PTHR18966:SF241 - GLUTAMATE RECEPTOR 3.6-RELATED
AT2G45590	0	(1 of 3) PTHR27001:SF212 - PROTEIN KINASE FAMILY PROTEIN
AT1G45130	BGAL5	(1 of 1) PTHR23421//PTHR23421:SF51 - BETA-GALACTOSIDASE RELATED // BETA-GALACTOSIDASE 5
AT5G47050	0	(1 of 3) PTHR10044//PTHR10044:SF131 - INHIBITOR OF APOPTOSIS // SUBFAMILY NOT NAMED
AT3G18560	0	0
AT4G22756	SMO1-2	(1 of 3) K14423 - 4,4-dimethyl-9beta,19-cyclopropylsterol-4alpha-methyl oxidase (SMO1)
AT2G38940	PHT1;4	(1 of 2) PTHR24064//PTHR24064:SF274 - FAMILY NOT NAMED // INORGANIC PHOSPHATE TRANSPORTER 1-4
AT4G27870	0	(1 of 3) PTHR31851//PTHR31851:SF16 - FAMILY NOT NAMED // MEMBRANE PROTEIN OF ER BODY 2
AT4G33460	0	(1 of 4) KOG2355 - Predicted ABC-type transport, ATPase component/CCR4 associated factor
AT4G08920	CRY1	(1 of 1) K12118 - cryptochrome 1 (CRY1)
AT5G15330	SPX4	(1 of 1) PTHR10783:SF3 - VACUOLAR TRANSPORTER CHAPERONE 4
AT3G26210	CYP71B23	(1 of 16) PTHR24298//PTHR24298:SF144 - FAMILY NOT NAMED // BIFUNCTIONAL DIHYDROCAMALEXATE SYNTHASE/CAMALEXIN SYNTHASE-RELATED
AT3G50700	IDD2	(1 of 4) PTHR10593//PTHR10593:SF31 - SERINE/THREONINE-PROTEIN KINASE RIO // C2H2-LIKE ZINC FINGER PROTEIN-RELATED
AT1G51610	0	(1 of 1) K14696 - solute carrier family 30 (zinc transporter), member 9 (SLC30A9, ZNT9)
AT5G53110	0	(1 of 2) PF13639//PF13947 - Ring finger domain (zf-RING_2) // Wall-associated receptor kinase galacturonan-binding (GUB_WAK_bind)
AT2G23150	NRAMP3	(1 of 4) K12347 - natural resistance-associated macrophage protein (SLC11A, NRAMP)
AT1G68670	0	(1 of 4) PTHR31003:SF4 - GENOMIC DNA, CHROMOSOME 3, TAC CLONE:K13N2-RELATED
AT5G24230	0	(1 of 6) PTHR31479//PTHR31479:SF4 - FAMILY NOT NAMED // GB|AAD29063.1
AT1G64150	0	(1 of 1) PTHR12608//PTHR12608:SF6 - TRANSMEMBRANE PROTEIN HTP-1 RELATED // GDT1-LIKE PROTEIN 1, CHLOROPLASTIC
AT3G52360	0	0
AT2G42750	0	(1 of 2) KOG0716 - Molecular chaperone (DnaJ superfamily)
AT1G30360	ERD4	(1 of 1) PTHR13018:SF22 - EARLY-RESPONSIVE TO DEHYDRATION STRESS PROTEIN (ERD4)
AT2G32295	0	(1 of 2) PTHR10783:SF46 - EXS (ERD1/XPR1/SYG1) DOMAIN PROTEIN-RELATED
AT3G09470	0	(1 of 1) PTHR19444//PTHR19444:SF13 - UNC-93 RELATED // UNC93-LIKE PROTEIN
AT2G45830	DTA2	(1 of 9) 2.4.2.26 - Protein xylosyltransferase / Uridine diphosphoxylose-protein xylosyltransferase
AT2G18960	HA1	(1 of 6) PTHR24093:SF355 - ATPASE 1, PLASMA MEMBRANE-TYPE-RELATED
AT5G05690	CPD	(1 of 1) K09588 - cytochrome P450, family 90, subfamily A, polypeptide 1 (CYP90A1, CPD)
AT1G01790	KEA1	(1 of 2) PTHR16254:SF13 - K(+) EFFLUX ANTIPORTER 1, CHLOROPLASTIC-RELATED
AT1G14350	FLP	(1 of 2) PTHR10641//PTHR10641:SF461 - MYB-LIKE DNA-BINDING PROTEIN MYB // MYB-RELATED PROTEIN B
AT2G47160	BOR1	(1 of 3) PTHR11453:SF44 - BORON TRANSPORTER 1-RELATED
AT1G14660	NHX8	(1 of 2) PTHR10110//PTHR10110:SF86 - SODIUM/HYDROGEN EXCHANGER // SODIUM/HYDROGEN EXCHANGER 7-RELATED
AT4G10360	0	(1 of 1) PTHR13439//PTHR13439:SF13 - CT120 PROTEIN // SUBFAMILY NOT NAMED
AT4G33000	CBL10	(1 of 1) PTHR23056:SF26 - CALCINEURIN B-LIKE PROTEIN 10
AT5G47910	RBOHD	(1 of 1) PTHR11972//PTHR11972:SF73 - NADPH OXIDASE // RESPIRATORY BURST OXIDASE HOMOLOG PROTEIN D
AT5G38420	0	(1 of 4) K01602 - ribulose-bisphosphate carboxylase small chain (rbcS)
AT2G33770	PHO2	(1 of 1) KOG0895 - Ubiquitin-conjugating enzyme
AT5G49945	0	(1 of 2) PTHR12883 - ADIPOCYTE-SPECIFIC PROTEIN 4-RELATED
AT5G57350	HA3	(1 of 6) PTHR24093:SF355 - ATPASE 1, PLASMA MEMBRANE-TYPE-RELATED
AT1G64680	0	(1 of 3) PF13225 - Domain of unknown function (DUF4033) (DUF4033)
AT5G62670	HA11	(1 of 1) PTHR24093//PTHR24093:SF327 - FAMILY NOT NAMED // ATPASE 11, PLASMA MEMBRANE-TYPE
AT4G14240	0	(1 of 2) PTHR12064//PTHR12064:SF32 - ANCIENT CONSERVED DOMAIN PROTEIN-RELATED // SUBFAMILY NOT NAMED
AT1G54370	NHX5	(1 of 2) K14724 - solute carrier family 9 (sodium/hydrogen exchanger), member 8 (SLC9A8, NHE8)
AT1G55730	CAX5	(1 of 5) K07300 - Ca2+:H+ antiporter (chaA, CAX)
AT3G50660	DWF4	(1 of 1) K09587 - steroid 22-alpha-hydroxylase (CYP90B1, DWF4)
AT5G04860	0	(1 of 12) PF10358 - N-terminal C2 in EEIG1 and EHBP1 proteins (NT-C2)
AT5G51720	0	(1 of 1) KOG3461 - CDGSH-type Zn-finger containing protein
AT3G57330	ACA11	(1 of 2) PTHR24093:SF296 - CALCIUM-TRANSPORTING ATPASE 4, PLASMA MEMBRANE-TYPE-RELATED
AT5G57110	ACA8	(1 of 14) K01537 - Ca2+-transporting ATPase (E3.6.3.8)
AT1G64060	RBOH F	(1 of 2) PTHR11972:SF69 - RESPIRATORY BURST OXIDASE HOMOLOG PROTEIN F-RELATED
AT1G51070	bHLH115	(1 of 2) PTHR23042//PTHR23042:SF67 - CIRCADIAN PROTEIN CLOCK/ARNT/BMAL/PAS // TRANSCRIPTION FACTOR ILR3-RELATED
AT5G47560	TDT	(1 of 1) K14445 - solute carrier family 13 (sodium-dependent dicarboxylate transporter), member 2/3/5 (SLC13A2_3_5)
AT4G37270	HMA1	(1 of 1) PTHR24093//PTHR24093:SF272 - FAMILY NOT NAMED // CADMIUM/ZINC-TRANSPORTING ATPASE HMA1, CHLOROPLASTIC-RELATED
AT5G26820	IREG3	(1 of 1) PTHR11660:SF53 - SOLUTE CARRIER FAMILY 40 MEMBER 3, CHLOROPLASTIC
AT4G27860	0	(1 of 3) PTHR31851//PTHR31851:SF16 - FAMILY NOT NAMED // MEMBRANE PROTEIN OF ER BODY 2
AT5G04140	GLU1	(1 of 2) 1.4.7.1 - Glutamate synthase (ferredoxin) / Ferredoxin-dependent glutamate synthase
AT2G19860	HXK2	(1 of 2) PTHR19443//PTHR19443:SF26 - HEXOKINASE // SUBFAMILY NOT NAMED
AT2G32440	KAO2	(1 of 2) 1.14.13.79 - Ent-kaurenoic acid oxidase
AT3G22440	0	(1 of 2) PTHR31791:SF2 - FRIGIDA-LIKE PROTEIN 4A-RELATED
AT3G15353	MT3	metallothionein 3
AT3G15380	0	(1 of 1) K15377 - solute carrier family 44 (choline transporter-like protein), member 2/4/5 (SLC44A2_4_5)
AT3G09770	0	(1 of 5) PTHR22996 - MAHOGUNIN
AT4G39400	BRI1	(1 of 1) K13415 - protein brassinosteroid insensitive 1 (BRI1)
AT2G29995	0	0
AT1G26160	0	(1 of 2) K07023 - putative hydrolases of HD superfamily (K07023)
AT2G32450	0	(1 of 2) PTHR23083//PTHR23083:SF380 - TETRATRICOPEPTIDE REPEAT PROTEIN, TPR // SUBFAMILY NOT NAMED
AT5G24800	BZIP9	(1 of 1) PTHR22952//PTHR22952:SF219 - CAMP-RESPONSE ELEMENT BINDING PROTEIN-RELATED // BASIC LEUCINE ZIPPER 9
AT3G53720	CHX20	(1 of 1) PTHR32468:SF10 - CATION/H(+) ANTIPORTER 20
AT1G58030	CAT2	(1 of 2) K13863 - solute carrier family 7 (cationic amino acid transporter), member 1 (SLC7A1, ATRC1)
AT4G04770	0	(1 of 1) K07033 - uncharacterized protein (K07033)
AT4G33520	PAA1	(1 of 1) 3.6.3.4//3.6.3.54 - Cu(2+)-exporting ATPase // Cu(+) exporting ATPase
AT3G47290	PLC8	(1 of 2) PF00168//PF00387//PF00388 - C2 domain (C2) // Phosphatidylinositol-specific phospholipase C, Y domain (PI-PLC-Y) // Phosphatidylinositol-specific phospholipase C, X domain (PI-PLC-X)
AT1G80830	NRAMP1	(1 of 1) K03322 - manganese transport protein (mntH)
AT5G44790	RAN1	(1 of 2) 3.6.3.54 - Cu(+) exporting ATPase
AT4G13590	0	(1 of 1) PTHR12608:SF7 - GDT1-LIKE PROTEIN 2, CHLOROPLASTIC
AT4G29130	HXK1	(1 of 2) PTHR19443//PTHR19443:SF26 - HEXOKINASE // SUBFAMILY NOT NAMED
AT3G55480	PAT2	(1 of 1) K12397 - AP-3 complex subunit beta (AP3B)
AT1G42550	PMI1	(1 of 1) PTHR33414//PTHR33414:SF2 - FAMILY NOT NAMED // PLASTID MOVEMENT IMPAIRED1
AT1G20340	DRT112	(1 of 2) K02638 - plastocyanin (petE)
AT5G55970	0	(1 of 1) PTHR14155:SF83 - RING/U-BOX DOMAIN-CONTAINING PROTEIN
AT5G22830	MGT10	(1 of 1) PTHR13890:SF0 - MAGNESIUM TRANSPORTER MRS2 HOMOLOG, MITOCHONDRIAL
AT2G15290	TIC21	(1 of 1) PTHR34548//PTHR34548:SF2 - FAMILY NOT NAMED // PROTEIN TIC 21, CHLOROPLASTIC
AT1G42540	GLR3.3	(1 of 3) PTHR18966//PTHR18966:SF222 - IONOTROPIC GLUTAMATE RECEPTOR // GLUTAMATE RECEPTOR 3.1-RELATED
AT1G70610	0	(1 of 1) PTHR24222//PTHR24222:SF22 - FAMILY NOT NAMED // ABC TRANSPORTER B FAMILY MEMBER 26, CHLOROPLASTIC
AT5G64290	DIT2.1	(1 of 2) PTHR10283//PTHR10283:SF106 - SOLUTE CARRIER FAMILY 13 MEMBER // SUBFAMILY NOT NAMED
AT5G35630	GS2	(1 of 1) PTHR20852//PTHR20852:SF53 - GLUTAMINE SYNTHETASE // GLUTAMINE SYNTHETASE, CHLOROPLASTIC/MITOCHONDRIAL
AT1G20260	0	(1 of 3) K02147 - V-type H+-transporting ATPase subunit B (ATPeV1B, ATP6B)
AT4G00630	KEA2	(1 of 2) PTHR16254:SF13 - K(+) EFFLUX ANTIPORTER 1, CHLOROPLASTIC-RELATED
AT2G25170	PKL	(1 of 1) K11643 - chromodomain-helicase-DNA-binding protein 4 (CHD4, MI2B)
AT5G21930	PAA2	(1 of 2) K01533 - Cu2+-exporting ATPase (copB)
GO:0010021 amylopectin biosynthetic process
AT1G03310	DBE1	(1 of 1) PTHR10357//PTHR10357:SF115 - ALPHA-AMYLASE // ISOAMYLASE 2, CHLOROPLASTIC
AT1G11720	SS3	(1 of 1) PTHR12526//PTHR12526:SF341 - GLYCOSYLTRANSFERASE // SUBFAMILY NOT NAMED
AT3G01180	SS2	(1 of 1) PTHR12526:SF337 - STARCH SYNTHASE 2, CHLOROPLASTIC/AMYLOPLASTIC
AT2G39930	ISA1	(1 of 1) PTHR10357:SF169 - ISOAMYLASE 1, CHLOROPLASTIC
AT2G36390	SBE2.1	(1 of 3) 2.4.1.18 - 1,4-alpha-glucan branching enzyme / Glycogen branching enzyme
AT5G03650	SBE2.2	(1 of 3) 2.4.1.18 - 1,4-alpha-glucan branching enzyme / Glycogen branching enzyme
AT5G24300	0	(1 of 1) PTHR12526//PTHR12526:SF17 - GLYCOSYLTRANSFERASE // STARCH SYNTHASE 1, CHLOROPLASTIC/AMYLOPLASTIC
GO:0045038 protein import into chloroplast thylakoid membrane
AT2G47450	CAO	(1 of 1) K12271 - signal recognition particle 43 kDa protein (SRP43, CAO)
AT5G03940	CPSRP54	(1 of 1) PTHR11564//PTHR11564:SF19 - GTPASE CONTAINING FAMILY OF SIGNAL RECOGNITION PARTICLE PROTEINS // SUBFAMILY NOT NAMED
AT2G28800	ALB3	(1 of 1) PTHR12428//PTHR12428:SF19 - OXA1 // INNER MEMBRANE PROTEIN ALBINO3, CHLOROPLASTIC
AT2G20890	PSB29	(1 of 1) PTHR34793:SF1 - PROTEIN THYLAKOID FORMATION 1, CHLOROPLASTIC
AT2G45770	CPFTSY	(1 of 1) K03110 - fused signal recognition particle receptor (ftsY)
AT3G10350	0	(1 of 3) 3.6.3.16 - Arsenite-transporting ATPase / Arsenite-translocating ATPase
AT5G52440	HCF106	(1 of 1) PTHR33162//PTHR33162:SF3 - FAMILY NOT NAMED // SEC-INDEPENDENT PROTEIN TRANSLOCASE PROTEIN TATB, CHLOROPLASTIC
GO:2000896 amylopectin metabolic process
AT1G03310	DBE1	(1 of 1) PTHR10357//PTHR10357:SF115 - ALPHA-AMYLASE // ISOAMYLASE 2, CHLOROPLASTIC
AT1G11720	SS3	(1 of 1) PTHR12526//PTHR12526:SF341 - GLYCOSYLTRANSFERASE // SUBFAMILY NOT NAMED
AT3G01180	SS2	(1 of 1) PTHR12526:SF337 - STARCH SYNTHASE 2, CHLOROPLASTIC/AMYLOPLASTIC
AT2G39930	ISA1	(1 of 1) PTHR10357:SF169 - ISOAMYLASE 1, CHLOROPLASTIC
AT2G36390	SBE2.1	(1 of 3) 2.4.1.18 - 1,4-alpha-glucan branching enzyme / Glycogen branching enzyme
AT5G03650	SBE2.2	(1 of 3) 2.4.1.18 - 1,4-alpha-glucan branching enzyme / Glycogen branching enzyme
AT5G24300	0	(1 of 1) PTHR12526//PTHR12526:SF17 - GLYCOSYLTRANSFERASE // STARCH SYNTHASE 1, CHLOROPLASTIC/AMYLOPLASTIC
GO:0080112 seed growth
AT1G62990	KNAT7	(1 of 1) PTHR11850:SF74 - HOMEOBOX PROTEIN KNOTTED-1-LIKE 7
AT3G11580	0	(1 of 2) PTHR31140//PTHR31140:SF2 - FAMILY NOT NAMED // B3 DOMAIN-CONTAINING TRANSCRIPTION FACTOR VAL3
AT4G31920	RR10	(1 of 2) PTHR26402//PTHR26402:SF423 - RESPONSE REGULATOR OF TWO-COMPONENT SYSTEM // TWO-COMPONENT RESPONSE REGULATOR ARR10-RELATED
AT1G19270	DA1	(1 of 4) PF00412//PF12315 - LIM domain (LIM) // Protein of unknown function (DUF3633) (DUF3633)
AT4G25350	SHB1	(1 of 8) PTHR10783//PTHR10783:SF43 - XENOTROPIC AND POLYTROPIC RETROVIRUS RECEPTOR 1-RELATED // PHOSPHATE TRANSPORTER PHO1 HOMOLOG 2-RELATED
AT3G16857	RR1	(1 of 2) PTHR26402:SF617 - TWO-COMPONENT RESPONSE REGULATOR ARR1-RELATED
AT5G49660	0	(1 of 37) PF00069//PF08263//PF13855 - Protein kinase domain (Pkinase) // Leucine rich repeat N-terminal domain (LRRNT_2) // Leucine rich repeat (LRR_8)
AT1G17145	0	(1 of 2) KOG2789 - Putative Zn-finger protein
AT4G16110	RR2	(1 of 2) PTHR26402:SF617 - TWO-COMPONENT RESPONSE REGULATOR ARR1-RELATED
AT2G25180	RR12	(1 of 2) PTHR26402//PTHR26402:SF423 - RESPONSE REGULATOR OF TWO-COMPONENT SYSTEM // TWO-COMPONENT RESPONSE REGULATOR ARR10-RELATED

## Sheet: (C)
ID	Description	GeneRatio	BgRatio	pvalue	p.adjust	qvalue	geneID	Count	Genes_in_GOterm
GO:0022613	ribonucleoprotein complex biogenesis	205/4698	408/19545	5.08161e-31	1.39846e-27	1.25596e-27	AT1G04635/AT1G66580/AT2G42650/AT5G59240/AT2G24500/AT3G04770/AT5G48240/AT5G22100/AT4G30150/AT4G35500/AT3G58660/AT3G22660/AT3G03970/AT1G06380/AT2G19385/AT4G03430/AT1G60080/AT3G22980/AT1G29320/AT4G02400/AT1G13160/AT1G15440/AT2G47990/AT1G63180/AT2G17250/AT5G62440/AT1G15420/AT3G10530/AT3G09720/AT3G15080/AT1G71430/AT2G37990/AT3G11270/AT5G20020/AT5G61770/AT3G03110/AT5G08180/AT3G57940/AT2G03820/AT4G01560…	205	AT1G04635/AT1G66580/AT2G42650/AT5G59240/AT2G24500/AT3G04770/AT5G48240/AT5G22100/AT4G30150/AT4G35500/AT3G58660/AT3G22660/AT3G03970/AT1G06380/AT2G19385/AT4G03430/AT1G60080/AT3G22980/AT1G29320/AT4G02400/AT1G13160/AT1G15440/AT2G47990/AT1G63180/AT2G17250/AT5G62440/AT1G15420/AT3G10530/AT3G09720/AT3G15080/AT1G71430/AT2G37990/AT3G11270/AT5G20020/AT5G61770/AT3G03110/AT5G08180/AT3G57940/AT2G03820/AT4G01560…
GO:0016072	rRNA metabolic process	133/4698	253/19545	7.37979e-23	6.76973e-20	6.07991e-20	AT1G04635/AT2G42650/AT5G59240/AT2G24500/AT5G48240/AT5G22100/AT3G58660/AT3G22660/AT1G06380/AT2G19385/AT1G60080/AT4G02400/AT1G15440/AT3G61620/AT2G47990/AT1G63180/AT2G17250/AT5G62440/AT2G02955/AT1G15420/AT3G10530/AT3G09720/AT3G15080/AT2G37990/AT3G11270/AT5G61770/AT5G08180/AT3G57940/AT4G01560/AT3G01160/AT5G53770/AT1G16280/AT1G77030/AT3G57150/AT3G01540/AT5G57280/AT1G80750/AT1G30240/AT2G09990/AT4G23920…	133	AT1G04635/AT2G42650/AT5G59240/AT2G24500/AT5G48240/AT5G22100/AT3G58660/AT3G22660/AT1G06380/AT2G19385/AT1G60080/AT4G02400/AT1G15440/AT3G61620/AT2G47990/AT1G63180/AT2G17250/AT5G62440/AT2G02955/AT1G15420/AT3G10530/AT3G09720/AT3G15080/AT2G37990/AT3G11270/AT5G61770/AT5G08180/AT3G57940/AT4G01560/AT3G01160/AT5G53770/AT1G16280/AT1G77030/AT3G57150/AT3G01540/AT5G57280/AT1G80750/AT1G30240/AT2G09990/AT4G23920…
GO:0010228	vegetative to reproductive phase transition of meristem	171/4698	441/19545	2.5134e-12	4.61124e-10	4.14137e-10	AT1G59218/AT5G62430/AT2G17230/AT3G27520/AT1G73880/AT4G02940/AT4G37900/AT1G31814/AT5G51980/AT3G04670/AT1G53460/AT2G18000/AT5G19900/AT3G27260/AT4G26450/AT5G06780/AT1G48770/AT3G12480/AT1G30070/AT4G04920/AT5G54930/AT5G12230/AT3G12130/AT3G57120/AT2G46240/AT1G17460/AT1G06070/AT2G23380/AT5G07920/AT3G18640/AT1G36990/AT2G32320/AT5G56240/AT2G18090/AT1G51450/AT3G24440/AT5G41020/AT3G12140/AT1G01350/AT3G56820…	171	AT1G59218/AT5G62430/AT2G17230/AT3G27520/AT1G73880/AT4G02940/AT4G37900/AT1G31814/AT5G51980/AT3G04670/AT1G53460/AT2G18000/AT5G19900/AT3G27260/AT4G26450/AT5G06780/AT1G48770/AT3G12480/AT1G30070/AT4G04920/AT5G54930/AT5G12230/AT3G12130/AT3G57120/AT2G46240/AT1G17460/AT1G06070/AT2G23380/AT5G07920/AT3G18640/AT1G36990/AT2G32320/AT5G56240/AT2G18090/AT1G51450/AT3G24440/AT5G41020/AT3G12140/AT1G01350/AT3G56820…
GO:0006913	nucleocytoplasmic transport	58/4698	111/19545	1.23188e-10	1.69506e-08	1.52234e-08	AT2G30060/AT3G20430/AT1G13160/AT2G40730/AT5G20020/AT3G03110/AT2G03820/AT5G17020/AT4G13350/AT3G08943/AT3G08947/AT4G02150/AT3G10650/AT2G45000/AT3G53110/AT1G72560/AT3G55620/AT1G33410/AT5G19320/AT2G19560/AT1G07140/AT1G63810/AT3G02950/AT2G46520/AT5G06120/AT1G69680/AT5G03070/AT1G02690/AT3G06720/AT5G19820/AT4G10970/AT3G59020/AT1G14850/AT2G05120/AT1G45233/AT1G27970/AT4G24880/AT3G21215/AT4G37130/AT2G30050…	58	AT2G30060/AT3G20430/AT1G13160/AT2G40730/AT5G20020/AT3G03110/AT2G03820/AT5G17020/AT4G13350/AT3G08943/AT3G08947/AT4G02150/AT3G10650/AT2G45000/AT3G53110/AT1G72560/AT3G55620/AT1G33410/AT5G19320/AT2G19560/AT1G07140/AT1G63810/AT3G02950/AT2G46520/AT5G06120/AT1G69680/AT5G03070/AT1G02690/AT3G06720/AT5G19820/AT4G10970/AT3G59020/AT1G14850/AT2G05120/AT1G45233/AT1G27970/AT4G24880/AT3G21215/AT4G37130/AT2G30050…
GO:0051169	nuclear transport	58/4698	111/19545	1.23188e-10	1.69506e-08	1.52234e-08	AT2G30060/AT3G20430/AT1G13160/AT2G40730/AT5G20020/AT3G03110/AT2G03820/AT5G17020/AT4G13350/AT3G08943/AT3G08947/AT4G02150/AT3G10650/AT2G45000/AT3G53110/AT1G72560/AT3G55620/AT1G33410/AT5G19320/AT2G19560/AT1G07140/AT1G63810/AT3G02950/AT2G46520/AT5G06120/AT1G69680/AT5G03070/AT1G02690/AT3G06720/AT5G19820/AT4G10970/AT3G59020/AT1G14850/AT2G05120/AT1G45233/AT1G27970/AT4G24880/AT3G21215/AT4G37130/AT2G30050…	58	AT2G30060/AT3G20430/AT1G13160/AT2G40730/AT5G20020/AT3G03110/AT2G03820/AT5G17020/AT4G13350/AT3G08943/AT3G08947/AT4G02150/AT3G10650/AT2G45000/AT3G53110/AT1G72560/AT3G55620/AT1G33410/AT5G19320/AT2G19560/AT1G07140/AT1G63810/AT3G02950/AT2G46520/AT5G06120/AT1G69680/AT5G03070/AT1G02690/AT3G06720/AT5G19820/AT4G10970/AT3G59020/AT1G14850/AT2G05120/AT1G45233/AT1G27970/AT4G24880/AT3G21215/AT4G37130/AT2G30050…
GO:0010629	negative regulation of gene expression	130/4698	330/19545	3.16492e-10	3.95903e-08	3.55561e-08	AT4G34590/AT1G06450/AT1G71770/AT1G66050/AT3G18610/AT1G02580/AT1G55500/AT4G02940/AT4G03430/AT1G60080/AT5G59180/AT3G61590/AT3G61620/AT5G14580/AT1G77680/AT3G18210/AT5G45330/AT1G79270/AT2G32070/AT3G57150/AT3G17712/AT2G21150/AT1G03360/AT5G19400/AT5G58190/AT2G27840/AT5G21150/AT4G36090/AT2G27100/AT3G14080/AT1G17460/AT2G27470/AT2G23380/AT5G35910/AT5G17920/AT3G49100/AT5G11470/AT1G63490/AT1G09320/AT5G58130…	130	AT4G34590/AT1G06450/AT1G71770/AT1G66050/AT3G18610/AT1G02580/AT1G55500/AT4G02940/AT4G03430/AT1G60080/AT5G59180/AT3G61590/AT3G61620/AT5G14580/AT1G77680/AT3G18210/AT5G45330/AT1G79270/AT2G32070/AT3G57150/AT3G17712/AT2G21150/AT1G03360/AT5G19400/AT5G58190/AT2G27840/AT5G21150/AT4G36090/AT2G27100/AT3G14080/AT1G17460/AT2G27470/AT2G23380/AT5G35910/AT5G17920/AT3G49100/AT5G11470/AT1G63490/AT1G09320/AT5G58130…
GO:0009408	response to heat	140/4698	363/19545	3.71556e-10	4.44575e-08	3.99274e-08	AT2G20880/AT5G12020/AT1G71000/AT1G52560/AT4G25200/AT1G53540/AT5G51440/AT5G12030/AT1G07400/AT1G51670/AT3G46230/AT5G38200/AT5G48570/AT1G59860/AT1G71330/AT3G09350/AT1G16030/AT2G29500/AT2G40340/AT5G17760/AT1G73480/AT2G38340/AT5G64310/AT4G25380/AT4G12400/AT4G32070/AT5G59720/AT1G54050/AT5G65470/AT3G12580/AT1G77570/AT1G61667/AT1G74310/AT3G15340/AT5G56000/AT1G22960/AT2G26150/AT3G04120/AT5G52640/AT3G53990…	140	AT2G20880/AT5G12020/AT1G71000/AT1G52560/AT4G25200/AT1G53540/AT5G51440/AT5G12030/AT1G07400/AT1G51670/AT3G46230/AT5G38200/AT5G48570/AT1G59860/AT1G71330/AT3G09350/AT1G16030/AT2G29500/AT2G40340/AT5G17760/AT1G73480/AT2G38340/AT5G64310/AT4G25380/AT4G12400/AT4G32070/AT5G59720/AT1G54050/AT5G65470/AT3G12580/AT1G77570/AT1G61667/AT1G74310/AT3G15340/AT5G56000/AT1G22960/AT2G26150/AT3G04120/AT5G52640/AT3G53990…
GO:0009648	photoperiodism	106/4698	273/19545	3.2609e-08	3.5896e-06	3.22383e-06	AT1G04990/AT2G17230/AT4G37900/AT5G51980/AT3G04670/AT2G18000/AT4G26450/AT1G48770/AT3G12480/AT4G04920/AT5G54930/AT3G12130/AT5G07920/AT1G36990/AT2G18090/AT3G24440/AT5G41020/AT1G04210/AT3G57390/AT1G31730/AT2G06255/AT3G17450/AT2G46340/AT3G44110/AT3G21890/AT3G12145/AT3G27700/AT3G10490/AT4G09180/AT5G64930/AT3G10480/AT5G16680/AT3G47850/AT2G23320/AT2G47700/AT3G08640/AT1G77280/AT1G58470/AT2G02730/AT5G15570…	106	AT1G04990/AT2G17230/AT4G37900/AT5G51980/AT3G04670/AT2G18000/AT4G26450/AT1G48770/AT3G12480/AT4G04920/AT5G54930/AT3G12130/AT5G07920/AT1G36990/AT2G18090/AT3G24440/AT5G41020/AT1G04210/AT3G57390/AT1G31730/AT2G06255/AT3G17450/AT2G46340/AT3G44110/AT3G21890/AT3G12145/AT3G27700/AT3G10490/AT4G09180/AT5G64930/AT3G10480/AT5G16680/AT3G47850/AT2G23320/AT2G47700/AT3G08640/AT1G77280/AT1G58470/AT2G02730/AT5G15570…
GO:0071824	protein-DNA complex organization	123/4698	336/19545	1.37927e-07	1.35563e-05	1.21749e-05	AT1G54840/AT1G66050/AT3G18610/AT1G02580/AT1G28760/AT2G22475/AT2G02955/AT3G14870/AT4G18470/AT3G13330/AT2G18000/AT2G45280/AT4G37210/AT5G04940/AT5G63550/AT3G17712/AT2G21150/AT4G27910/AT1G09800/AT4G24440/AT2G41630/AT1G79350/AT2G27470/AT2G23380/AT3G13940/AT5G17920/AT5G11470/AT3G22880/AT1G63490/AT1G09320/AT3G24440/AT5G06550/AT5G10010/AT1G66740/AT5G43010/AT4G28190/AT5G35520/AT5G40530/AT3G10490/AT3G44600…	123	AT1G54840/AT1G66050/AT3G18610/AT1G02580/AT1G28760/AT2G22475/AT2G02955/AT3G14870/AT4G18470/AT3G13330/AT2G18000/AT2G45280/AT4G37210/AT5G04940/AT5G63550/AT3G17712/AT2G21150/AT4G27910/AT1G09800/AT4G24440/AT2G41630/AT1G79350/AT2G27470/AT2G23380/AT3G13940/AT5G17920/AT5G11470/AT3G22880/AT1G63490/AT1G09320/AT3G24440/AT5G06550/AT5G10010/AT1G66740/AT5G43010/AT4G28190/AT5G35520/AT5G40530/AT3G10490/AT3G44600…
GO:0006413	translational initiation	33/4698	59/19545	1.44162e-07	1.36805e-05	1.22865e-05	AT1G71770/AT5G35620/AT5G59180/AT2G40780/AT5G06000/AT1G72730/AT3G59410/AT1G54290/AT1G77840/AT5G05470/AT5G11900/AT1G54270/AT5G25780/AT5G35680/AT4G11160/AT5G25757/AT5G27640/AT3G02200/AT3G07300/AT1G04170/AT5G15610/AT4G20980/AT5G44320/AT1G76810/AT4G18040/AT2G04520/AT4G11420/AT4G19210/AT1G10840/AT1G22780/AT2G39990/AT2G40290/AT3G56150	33	AT1G71770/AT5G35620/AT5G59180/AT2G40780/AT5G06000/AT1G72730/AT3G59410/AT1G54290/AT1G77840/AT5G05470/AT5G11900/AT1G54270/AT5G25780/AT5G35680/AT4G11160/AT5G25757/AT5G27640/AT3G02200/AT3G07300/AT1G04170/AT5G15610/AT4G20980/AT5G44320/AT1G76810/AT4G18040/AT2G04520/AT4G11420/AT4G19210/AT1G10840/AT1G22780/AT2G39990/AT2G40290/AT3G56150
GO:1901361	organic cyclic compound catabolic process	115/4698	310/19545	1.56627e-07	1.43679e-05	1.29038e-05	AT1G17180/AT1G17170/AT4G33070/AT1G06450/AT1G71770/AT4G32070/AT4G21590/AT1G07590/AT4G04320/AT1G50260/AT5G39090/AT1G55500/AT5G39050/AT4G34890/AT4G02940/AT2G02390/AT1G60080/AT5G59180/AT3G14060/AT3G55840/AT3G04040/AT3G61620/AT5G14580/AT3G48020/AT1G77680/AT5G45330/AT1G79270/AT2G32070/AT5G53970/AT3G03470/AT3G17770/AT3G17712/AT1G03360/AT5G19400/AT5G58190/AT4G36090/AT5G43430/AT1G14230/AT3G14080/AT5G35910…	115	AT1G17180/AT1G17170/AT4G33070/AT1G06450/AT1G71770/AT4G32070/AT4G21590/AT1G07590/AT4G04320/AT1G50260/AT5G39090/AT1G55500/AT5G39050/AT4G34890/AT4G02940/AT2G02390/AT1G60080/AT5G59180/AT3G14060/AT3G55840/AT3G04040/AT3G61620/AT5G14580/AT3G48020/AT1G77680/AT5G45330/AT1G79270/AT2G32070/AT5G53970/AT3G03470/AT3G17770/AT3G17712/AT1G03360/AT5G19400/AT5G58190/AT4G36090/AT5G43430/AT1G14230/AT3G14080/AT5G35910…
GO:0006338	chromatin remodeling	94/4698	247/19545	5.55593e-07	4.36855e-05	3.92341e-05	AT1G54840/AT1G66050/AT3G18610/AT1G02580/AT2G22475/AT4G18470/AT3G13330/AT2G18000/AT4G37210/AT5G04940/AT5G63550/AT3G17712/AT4G27910/AT1G09800/AT1G79350/AT2G27470/AT2G23380/AT5G17920/AT5G11470/AT1G63490/AT1G09320/AT3G24440/AT5G06550/AT5G10010/AT4G28190/AT5G40530/AT3G10490/AT3G44600/AT1G18800/AT3G22990/AT3G10480/AT5G16680/AT1G05830/AT3G17030/AT5G30490/AT5G51230/AT5G25480/AT3G06930/AT5G56740/AT1G71730…	94	AT1G54840/AT1G66050/AT3G18610/AT1G02580/AT2G22475/AT4G18470/AT3G13330/AT2G18000/AT4G37210/AT5G04940/AT5G63550/AT3G17712/AT4G27910/AT1G09800/AT1G79350/AT2G27470/AT2G23380/AT5G17920/AT5G11470/AT1G63490/AT1G09320/AT3G24440/AT5G06550/AT5G10010/AT4G28190/AT5G40530/AT3G10490/AT3G44600/AT1G18800/AT3G22990/AT3G10480/AT5G16680/AT1G05830/AT3G17030/AT5G30490/AT5G51230/AT5G25480/AT3G06930/AT5G56740/AT1G71730…
GO:0070646	protein modification by small protein removal	43/4698	90/19545	7.78587e-07	5.63861e-05	5.06405e-05	AT2G24640/AT4G00690/AT5G04250/AT5G42970/AT5G46740/AT1G51710/AT3G20630/AT3G54130/AT5G57990/AT1G43690/AT5G23540/AT4G24560/AT4G17895/AT2G26990/AT4G30890/AT1G71230/AT1G02090/AT1G04860/AT4G10590/AT3G14400/AT5G14250/AT3G61140/AT5G10790/AT3G47910/AT4G26430/AT1G65650/AT5G25170/AT4G17510/AT3G62940/AT5G56280/AT3G06910/AT4G22285/AT4G15880/AT1G48790/AT4G31670/AT5G22030/AT2G40930/AT3G07090/AT3G49600/AT4G16144…	43	AT2G24640/AT4G00690/AT5G04250/AT5G42970/AT5G46740/AT1G51710/AT3G20630/AT3G54130/AT5G57990/AT1G43690/AT5G23540/AT4G24560/AT4G17895/AT2G26990/AT4G30890/AT1G71230/AT1G02090/AT1G04860/AT4G10590/AT3G14400/AT5G14250/AT3G61140/AT5G10790/AT3G47910/AT4G26430/AT1G65650/AT5G25170/AT4G17510/AT3G62940/AT5G56280/AT3G06910/AT4G22285/AT4G15880/AT1G48790/AT4G31670/AT5G22030/AT2G40930/AT3G07090/AT3G49600/AT4G16144…
GO:0048229	gametophyte development	145/4698	437/19545	7.81522e-06	0.000488807	0.000438999	AT5G04950/AT5G55020/AT1G02065/AT1G15330/AT5G67600/AT1G09780/AT1G44890/AT5G55820/AT5G57800/AT1G05960/AT4G16760/AT3G60360/AT2G46040/AT3G43210/AT3G07980/AT1G77390/AT4G05410/AT5G15650/AT1G15440/AT3G01040/AT4G17530/AT3G23440/AT2G47990/AT1G63180/AT3G11020/AT3G08590/AT5G09250/AT5G45140/AT3G03110/AT4G24510/AT3G59530/AT2G39020/AT5G54470/AT5G45550/AT1G16280/AT4G18530/AT5G18700/AT1G29940/AT2G35605/AT4G38630…	145	AT5G04950/AT5G55020/AT1G02065/AT1G15330/AT5G67600/AT1G09780/AT1G44890/AT5G55820/AT5G57800/AT1G05960/AT4G16760/AT3G60360/AT2G46040/AT3G43210/AT3G07980/AT1G77390/AT4G05410/AT5G15650/AT1G15440/AT3G01040/AT4G17530/AT3G23440/AT2G47990/AT1G63180/AT3G11020/AT3G08590/AT5G09250/AT5G45140/AT3G03110/AT4G24510/AT3G59530/AT2G39020/AT5G54470/AT5G45550/AT1G16280/AT4G18530/AT5G18700/AT1G29940/AT2G35605/AT4G38630…
GO:0006606	protein import into nucleus	26/4698	49/19545	1.10392e-05	0.000640479	0.000575216	AT5G20020/AT3G08943/AT3G08947/AT4G02150/AT2G45000/AT2G46520/AT1G69680/AT5G03070/AT1G02690/AT3G06720/AT5G19820/AT3G59020/AT1G14850/AT2G05120/AT1G27970/AT2G30050/AT2G16950/AT3G08960/AT1G26170/AT5G53480/AT5G20010/AT3G63130/AT1G79280/AT3G16310/AT1G09270/AT5G62600	26	AT5G20020/AT3G08943/AT3G08947/AT4G02150/AT2G45000/AT2G46520/AT1G69680/AT5G03070/AT1G02690/AT3G06720/AT5G19820/AT3G59020/AT1G14850/AT2G05120/AT1G27970/AT2G30050/AT2G16950/AT3G08960/AT1G26170/AT5G53480/AT5G20010/AT3G63130/AT1G79280/AT3G16310/AT1G09270/AT5G62600
GO:0006099	tricarboxylic acid cycle	25/4698	47/19545	1.53619e-05	0.000813	0.000730158	AT5G03290/AT4G26970/AT3G27380/AT2G18450/AT1G04410/AT3G09810/AT3G14940/AT2G05710/AT5G08300/AT2G42600/AT1G53310/AT5G40650/AT3G58750/AT5G43330/AT1G10670/AT5G66760/AT5G55070/AT5G51040/AT5G65750/AT3G55410/AT4G35260/AT2G42790/AT2G46505/AT5G49460/AT4G26910	25	AT5G03290/AT4G26970/AT3G27380/AT2G18450/AT1G04410/AT3G09810/AT3G14940/AT2G05710/AT5G08300/AT2G42600/AT1G53310/AT5G40650/AT3G58750/AT5G43330/AT1G10670/AT5G66760/AT5G55070/AT5G51040/AT5G65750/AT3G55410/AT4G35260/AT2G42790/AT2G46505/AT5G49460/AT4G26910
Arabidopsis Gene Identifier	Name	Description
GO:0022613 ribonucleoprotein complex biogenesis
AT1G04635	EMB1687	(1 of 1) K03537 - ribonuclease P/MRP protein subunit POP5 (POP5)
AT1G66580	SAG24	(1 of 3) K02866 - large subunit ribosomal protein L10e (RP-L10e, RPL10)
AT2G42650	0	(1 of 3) K14775 - ribosome biogenesis protein UTP30 (UTP30, RSL1D1)
AT5G59240	0	(1 of 2) K02995 - small subunit ribosomal protein S8e (RP-S8e, RPS8)
AT2G24500	FZF	(1 of 2) K14816 - pre-60S factor REI1 (REI1)
AT3G04770	RPSAb	(1 of 2) K02998 - small subunit ribosomal protein SAe (RP-SAe, RPSA)
AT5G48240	0	(1 of 1) KOG2974 - Uncharacterized conserved protein
AT5G22100	0	(1 of 1) 6.5.1.4 - RNA 3'-terminal-phosphate cyclase (ATP) / RNA-3'-phosphate cyclase
AT4G30150	0	(1 of 1) PF10441 - Urb2/Npa2 family (Urb2)
AT4G35500	0	(1 of 2) PTHR24055:SF138 - PROTEIN KINASE FAMILY PROTEIN
AT3G58660	0	(1 of 3) K14775 - ribosome biogenesis protein UTP30 (UTP30, RSL1D1)
AT3G22660	0	(1 of 1) K14823 - rRNA-processing protein EBP2 (EBP2, EBNA1BP2)
AT3G03970	0	(1 of 2) PTHR12794//PTHR12794:SF2 - GEMIN2 // ARM REPEAT SUPERFAMILY PROTEIN
AT1G06380	0	(1 of 3) K14775 - ribosome biogenesis protein UTP30 (UTP30, RSL1D1)
AT2G19385	0	(1 of 1) K15263 - cell growth-regulating nucleolar protein (LYER)
AT4G03430	EMB2770	(1 of 1) K12855 - pre-mRNA-processing factor 6 (PRPF6, PRP6)
AT1G60080	0	(1 of 1) K12586 - exosome complex component RRP43 (RRP43, EXOSC8, OIP2)
AT3G22980	0	(1 of 1) K14536 - ribosome assembly protein 1 (RIA1)
AT1G29320	0	(1 of 1) K14841 - ribosome biogenesis protein NSA1 (NSA1, WDR74)
AT4G02400	0	(1 of 2) K14567 - U3 small nucleolar RNA-associated protein 14 (UTP14)
AT1G13160	0	(1 of 2) K14856 - protein SDA1 (SDA1, SDAD1)
AT1G15440	PWP2	(1 of 1) PTHR19858 - WD40 REPEAT PROTEIN
AT2G47990	SWA1	(1 of 1) K14549 - U3 small nucleolar RNA-associated protein 15 (UTP15)
AT1G63180	UGE3	(1 of 2) PTHR10366//PTHR10366:SF331 - NAD DEPENDENT EPIMERASE/DEHYDRATASE // BIFUNCTIONAL UDP-GLUCOSE 4-EPIMERASE AND UDP-XYLOSE 4-EPIMERASE 1
AT2G17250	EMB2762	(1 of 1) K14771 - U3 small nucleolar RNA-associated protein 19 (NOC4, UTP19)
AT5G62440	0	(1 of 1) PTHR33415//PTHR33415:SF3 - FAMILY NOT NAMED // EMB514
AT1G15420	0	(1 of 4) PF04003 - Dip2/Utp12 Family (Utp12)
AT3G10530	0	(1 of 1) K14768 - U3 small nucleolar RNA-associated protein 7 (UTP7, WDR46)
AT3G09720	0	(1 of 1) K14779 - ATP-dependent RNA helicase DDX52/ROK1 [EC:3.6.4.13] (DDX52, ROK1)
AT3G15080	0	(1 of 1) K18327 - RNA exonuclease 4 [EC:3.1.-.-] (REXO4, REX4)
AT1G71430	0	(1 of 1) PF15370 - Domain of unknown function (DUF4598) (DUF4598)
AT2G37990	0	(1 of 1) K14852 - regulator of ribosome biosynthesis (RRS1)
AT3G11270	MEE34	(1 of 2) K03038 - 26S proteasome regulatory subunit N8 (PSMD7, RPN8)
AT5G20020	RAN2	(1 of 2) PTHR24071//PTHR24071:SF7 - FAMILY NOT NAMED // GTP-BINDING NUCLEAR PROTEIN RAN-2
AT5G61770	PPAN	(1 of 1) K14859 - ribosome biogenesis protein SSF1/2 (SSF1_2)
AT3G03110	XPO1B	(1 of 2) K14290 - exportin-1 (XPO1, CRM1)
AT5G08180	0	(1 of 1) K11129 - H/ACA ribonucleoprotein complex subunit 2 (NHP2, NOLA2)
AT3G57940	0	(1 of 2) 2.3.1.193 - tRNA(Met) cytidine acetyltransferase
AT2G03820	0	(1 of 1) K07562 - nonsense-mediated mRNA decay protein 3 (NMD3)
AT4G01560	MEE49	(1 of 1) K14846 - ribosome production factor 1 (RPF1)
AT3G01160	0	(1 of 1) PTHR12202:SF0 - PROTEIN F58B3.4
AT5G53770	0	(1 of 1) K03514 - non-canonical poly(A) RNA polymerase PAPD5/7 (PAPD5_7, TRF4)
AT1G16280	RH36	(1 of 1) K14778 - ATP-dependent RNA helicase DDX49/DBP8 [EC:3.6.4.13] (DDX49, DBP8)
AT1G77030	0	(1 of 1) K14808 - ATP-dependent RNA helicase DDX54/DBP10 [EC:3.6.4.13] (DDX54, DBP10)
AT3G57150	NAP57	(1 of 1) K11131 - H/ACA ribonucleoprotein complex subunit 4 (DKC1, NOLA4, CBF5)
AT3G01540	DRH1	(1 of 2) PTHR24031//PTHR24031:SF274 - RNA HELICASE // SUBFAMILY NOT NAMED
AT5G57280	0	(1 of 1) K19306 - 18S rRNA (guanine1575-N7)-methyltransferase [EC:2.1.1.309] (BUD23)
AT5G17020	XPO1A	(1 of 2) K14290 - exportin-1 (XPO1, CRM1)
AT1G80750	0	(1 of 1) PTHR11524//PTHR11524:SF11 - 60S RIBOSOMAL PROTEIN L7 // 60S RIBOSOMAL PROTEIN L7-1
AT1G30240	0	(1 of 1) PF08167 - rRNA processing/ribosome biogenesis (RIX1)
AT2G09990	0	(1 of 3) K02960 - small subunit ribosomal protein S16e (RP-S16e, RPS16)
AT4G23920	UGE2	(1 of 2) PTHR10366//PTHR10366:SF462 - NAD DEPENDENT EPIMERASE/DEHYDRATASE // UDP-GLUCOSE 4-EPIMERASE 2-RELATED
AT1G03360	RRP4	(1 of 1) K03679 - exosome complex component RRP4 (RRP4, EXOSC2)
AT3G23620	0	(1 of 1) K14847 - ribosome production factor 2 (RPF2)
AT4G15770	0	(1 of 1) K07565 - 60S ribosome subunit biogenesis protein NIP7 (NIP7)
AT3G56990	EDA7	(1 of 1) K14788 - ribosome biogenesis protein ENP2 (NOL10, ENP2)
AT1G06720	0	(1 of 1) K14569 - ribosome biogenesis protein BMS1 (BMS1)
AT3G15460	0	(1 of 2) K14820 - ribosome biogenesis protein BRX1 (BRX1, BRIX1)
AT5G28740	0	(1 of 1) K12867 - pre-mRNA-splicing factor SYF1 (SYF1, XAB2)
AT1G17690	NOF1	(1 of 1) PTHR12933 - ORF PROTEIN-RELATED
AT1G54380	0	(1 of 1) K13130 - survival of motor neuron protein-interacting protein 1 (SIP1, GEMIN2)
AT5G22840	0	(1 of 3) K08832 - serine/threonine-protein kinase SRPK3 [EC:2.7.11.1] (SRPK3, STK23)
AT1G12650	0	(1 of 1) PTHR21738:SF0 - RIBOSOMAL RNA PROCESSING PROTEIN 36 HOMOLOG
AT4G26600	0	(1 of 2) 2.1.1.178 - 16S rRNA (cytosine(1407)-C(5))-methyltransferase
AT4G22380	0	(1 of 3) K12845 - U4/U6 small nuclear ribonucleoprotein SNU13 (SNU13, NHP2L)
AT2G42270	0	(1 of 2) K12854 - pre-mRNA-splicing helicase BRR2 (SNRNP200, BRR2)
AT5G54910	0	(1 of 1) K14776 - ATP-dependent RNA helicase DDX10/DBP4 [EC:3.6.4.13] (DDX10, DBP4)
AT2G40360	0	(1 of 1) K14824 - ribosome biogenesis protein ERB1 (ERB1, BOP1)
AT5G35910	0	(1 of 1) PTHR12124:SF47 - EXOSOME COMPONENT 10
AT2G18220	0	(1 of 1) PTHR12687//PTHR12687:SF4 - NUCLEOLAR COMPLEX 2 AND RAD4-RELATED // NUCLEOLAR COMPLEX PROTEIN 2 HOMOLOG
AT4G25730	0	(1 of 1) 2.1.1.167 - 27S pre-rRNA (guanosine(2922)-2'-O)-methyltransferase
AT4G10960	UGE5	(1 of 2) PTHR10366//PTHR10366:SF462 - NAD DEPENDENT EPIMERASE/DEHYDRATASE // UDP-GLUCOSE 4-EPIMERASE 2-RELATED
AT5G43960	0	(1 of 1) PTHR10693//PTHR10693:SF29 - RAS GTPASE-ACTIVATING PROTEIN-BINDING PROTEIN // GB|AAD20086.1
AT1G63780	IMP4	(1 of 1) K14561 - U3 small nucleolar ribonucleoprotein protein IMP4 (IMP4)
AT1G77840	0	(1 of 2) K03262 - translation initiation factor 5 (EIF5)
AT4G04940	0	(1 of 1) K14554 - U3 small nucleolar RNA-associated protein 21 (UTP21, WDR36)
AT2G48100	0	(1 of 1) PTHR12801:SF66 - EXONUCLEASE-LIKE PROTEIN
AT4G03120	0	(1 of 1) K11095 - U1 small nuclear ribonucleoprotein C (SNRPC)
AT1G03530	NAF1	(1 of 1) K14763 - H/ACA ribonucleoprotein complex non-core subunit NAF1 (NAF1)
AT1G30960	0	(1 of 1) PTHR11649:SF57 - GTP-BINDING PROTEIN ERG
AT3G07750	0	(1 of 1) K12589 - exosome complex component RRP42 (RRP42, EXOSC7)
AT5G11240	0	(1 of 1) PTHR22847//PTHR22847:SF361 - WD40 REPEAT PROTEIN // JOUBERIN
AT5G65900	0	(1 of 3) K13179 - ATP-dependent RNA helicase DDX18/HAS1 [EC:3.6.4.13] (DDX18, HAS1)
AT3G57000	0	(1 of 1) 2.1.1.257 - tRNA (pseudouridine(54)-N(1))-methyltransferase / M(1)-Psi methyltransferase
AT5G20160	0	(1 of 3) K12845 - U4/U6 small nuclear ribonucleoprotein SNU13 (SNU13, NHP2L)
AT2G17530	0	(1 of 2) PTHR24055:SF138 - PROTEIN KINASE FAMILY PROTEIN
AT1G50920	0	(1 of 2) PTHR11702//PTHR11702:SF4 - DEVELOPMENTALLY REGULATED GTP-BINDING PROTEIN-RELATED // NUCLEOLAR GTP-BINDING PROTEIN 1
AT3G24080	0	(1 of 1) K14786 - protein KRI1 (KRI1)
AT2G25355	0	(1 of 2) K03681 - exosome complex component RRP40 (RRP40, EXOSC3)
AT3G55620	0	(1 of 2) K03264 - translation initiation factor 6 (EIF6)
AT1G48630	RACK1B_AT	(1 of 3) K14753 - guanine nucleotide-binding protein subunit beta-2-like 1 protein (RACK1)
AT3G11964	0	(1 of 1) K14792 - rRNA biogenesis protein RRP5 (RRP5, PDCD11)
AT1G31660	0	(1 of 1) PTHR12821 - BYSTIN
AT3G18600	0	(1 of 3) K13179 - ATP-dependent RNA helicase DDX18/HAS1 [EC:3.6.4.13] (DDX18, HAS1)
AT3G01610	CDC48C	(1 of 1) K14571 - ribosome biogenesis ATPase (RIX7, NVL)
AT1G08410	0	(1 of 2) K14539 - large subunit GTPase 1 (LSG1)
AT4G25630	FIB2	(1 of 3) K14563 - rRNA 2'-O-methyltransferase fibrillarin (NOP1, FBL)
AT5G27990	0	(1 of 2) K14800 - pre-rRNA-processing protein TSR2 (TSR2)
AT3G06530	0	(1 of 1) K14550 - U3 small nucleolar RNA-associated protein 10 (UTP10, HEATR1)
AT1G43860	0	(1 of 1) K14574 - ribosome maturation protein SDO1 (SDO1, SBDS)
AT3G55510	RBL	(1 of 1) PTHR12687:SF8 - NOC2P FAMILY PROTEIN
AT5G38720	0	(1 of 1) PTHR13191 - RIBOSOMAL RNA PROCESSING PROTEIN 7-RELATED
AT1G33390	FAS4	(1 of 1) K14780 - ATP-dependent RNA helicase DHX37/DHR1 [EC:3.6.4.13] (DHX37, DHR1)
AT5G67510	0	(1 of 2) K02898 - large subunit ribosomal protein L26e (RP-L26e, RPL26)
AT2G44860	0	(1 of 1) PTHR10792//PTHR10792:SF8 - 60S RIBOSOMAL PROTEIN L24 // RIBOSOME BIOGENESIS PROTEIN RLP24-RELATED
AT1G63810	0	(1 of 1) PTHR17972 - NUCLEOLAR RNA-ASSOCIATED PROTEIN
AT3G22590	PHP	(1 of 1) K15175 - parafibromin (CDC73)
AT4G28200	0	(1 of 1) PTHR23271 - HEPATOCELLULAR CARCINOMA-ASSOCIATED ANTIGEN 66
AT1G42440	0	(1 of 2) PTHR12858 - RIBOSOME BIOGENESIS PROTEIN
AT5G20600	0	(1 of 1) PTHR13026 - NNP-1 PROTEIN NOVEL NUCLEAR PROTEIN 1 NOP52
AT2G45710	0	(1 of 4) K02978 - small subunit ribosomal protein S27e (RP-S27e, RPS27)
AT2G01640	0	(1 of 1) PF15341 - Ribosome biogenesis protein SLX9 (SLX9)
AT3G21540	0	(1 of 1) K14556 - U3 small nucleolar RNA-associated protein 12 (DIP2, UTP12, WDR3)
AT1G20960	emb1507	(1 of 2) K12854 - pre-mRNA-splicing helicase BRR2 (SNRNP200, BRR2)
AT4G28450	0	(1 of 1) K11806 - WD repeat and SOF domain-containing protein 1 (WDSOF1)
AT4G32720	La1	(1 of 2) K11090 - lupus La protein (LA, SSB)
AT5G14520	0	(1 of 1) K14843 - pescadillo (PES1, NOP7)
AT2G47420	0	(1 of 2) 2.1.1.183 - 18S rRNA (adenine(1779)-N(6)/adenine(1780)-N(6))-dimethyltransferase
AT4G29510	PRMT11	(1 of 3) K11434 - protein arginine N-methyltransferase 1 (PRMT1)
AT5G49400	0	(1 of 1) PTHR13491 - ZCCHC10 PROTEIN
AT1G59760	0	(1 of 2) K12598 - ATP-dependent RNA helicase DOB1 (MTR4, SKIV2L2)
AT1G23280	0	(1 of 1) K14831 - protein MAK16 (MAK16)
AT3G07590	0	(1 of 2) K11087 - small nuclear ribonucleoprotein D1 (SNRPD1, SMD1)
AT4G02840	0	(1 of 2) K11087 - small nuclear ribonucleoprotein D1 (SNRPD1, SMD1)
AT3G49180	RID3	(1 of 1) PTHR18763 - WD-REPEAT PROTEIN 18
AT5G19820	emb2734	(1 of 1) PTHR10527//PTHR10527:SF29 - IMPORTIN BETA // SUBFAMILY NOT NAMED
AT4G23540	0	(1 of 2) K14794 - ribosomal RNA-processing protein 12 (RRP12)
AT3G03340	UNE6	(1 of 2) PTHR12375//PTHR12375:SF32 - RNA-BINDING PROTEIN LUC7-RELATED // SUBFAMILY NOT NAMED
AT2G44820	0	(1 of 1) PF15375 - Domain of unknown function (DUF4602) (DUF4602)
AT5G11900	0	(1 of 1) PTHR12789 - DENSITY-REGULATED PROTEIN HOMOLOG
AT2G40430	0	(1 of 1) KOG2823 - Cellular protein (glioma tumor suppressor candidate region gene 2)
AT5G22330	RIN1	(1 of 1) K04499 - RuvB-like protein 1 (pontin 52) (RUVBL1, RVB1, INO80H)
AT1G16740	0	(1 of 2) K02887 - large subunit ribosomal protein L20 (RP-L20, MRPL20, rplT)
AT5G12220	0	(1 of 1) K16912 - ribosomal biogenesis protein LAS1 (LAS1)
AT1G67620	0	(1 of 1) KOG3212 - Uncharacterized conserved protein related to IojAP
AT1G76300	SmD3	(1 of 2) K11088 - small nuclear ribonucleoprotein D3 (SNRPD3, SMD3)
AT2G27530	PGY1	(1 of 3) K02865 - large subunit ribosomal protein L10Ae (RP-L10Ae, RPL10A)
AT5G16750	TOZ	(1 of 1) K14555 - U3 small nucleolar RNA-associated protein 13 (UTP13, TBL3)
AT2G43650	EMB2777	(1 of 2) K14767 - U3 small nucleolar RNA-associated protein 3 (UTP3, SAS10)
AT1G48920	NUC-L1	(1 of 3) K11294 - nucleolin (NCL, NSR1)
AT5G15750	0	(1 of 1) K14560 - U3 small nucleolar ribonucleoprotein protein IMP3 (IMP3)
AT5G51410	0	(1 of 1) PTHR12375//PTHR12375:SF18 - RNA-BINDING PROTEIN LUC7-RELATED // LUC7-LIKE PROTEIN 3
AT1G80070	SUS2	(1 of 2) K12856 - pre-mRNA-processing factor 8 (PRPF8, PRP8)
AT2G47300	0	(1 of 1) K01164 - ribonuclease P/MRP protein subunit POP1 (POP1)
AT2G34160	0	(1 of 6) PF01918 - Alba (Alba)
AT5G67630	0	(1 of 1) K11338 - RuvB-like protein 2 [EC:3.6.4.12] (RUVBL2, RVB2, INO80J)
AT5G22440	0	(1 of 3) K02865 - large subunit ribosomal protein L10Ae (RP-L10Ae, RPL10A)
AT1G52930	0	(1 of 2) K14820 - ribosome biogenesis protein BRX1 (BRX1, BRIX1)
AT4G22285	0	(1 of 3) K12847 - U4/U6.U5 tri-snRNP-associated protein 2 (USP39, SAD1)
AT2G40700	0	(1 of 1) K14806 - ATP-dependent RNA helicase DDX31/DBP7 [EC:3.6.4.13] (DDX31, DBP7)
AT3G53890	0	(1 of 2) K02971 - small subunit ribosomal protein S21e (RP-S21e, RPS21)
AT5G16780	DOT2	(1 of 2) K11984 - U4/U6.U5 tri-snRNP-associated protein 1 (SART1, HAF, SNU66)
AT5G17440	0	(1 of 2) PTHR12375//PTHR12375:SF32 - RNA-BINDING PROTEIN LUC7-RELATED // SUBFAMILY NOT NAMED
AT2G34357	0	(1 of 1) PTHR21576:SF2 - RRP12-LIKE PROTEIN
AT5G05210	0	(1 of 2) PTHR14369//PTHR14369:SF0 - SURFEIT LOCUS PROTEIN 6 // SURFEIT LOCUS PROTEIN 6
AT5G41190	0	(1 of 1) PTHR12814 - RNA-BINDING PROTEIN NOB1
AT3G03920	0	(1 of 2) K11128 - H/ACA ribonucleoprotein complex subunit 1 (GAR1, NOLA1)
AT1G66510	0	(1 of 1) K13205 - A1 cistron-splicing factor AAR2 (AAR2, C20orf4)
AT5G61170	0	(1 of 3) K02966 - small subunit ribosomal protein S19e (RP-S19e, RPS19)
AT5G04600	0	(1 of 1) K14838 - nucleolar protein 15 (NOP15)
AT4G12600	0	(1 of 3) K12845 - U4/U6 small nuclear ribonucleoprotein SNU13 (SNU13, NHP2L)
AT5G02610	0	(1 of 4) K02918 - large subunit ribosomal protein L35e (RP-L35e, RPL35)
AT2G43810	0	(1 of 2) K12625 - U6 snRNA-associated Sm-like protein LSm6 (LSM6)
AT5G42540	XRN2	(1 of 3) K12619 - 5'-3' exoribonuclease 2 (XRN2, RAT1)
AT1G18540	0	(1 of 3) K02934 - large subunit ribosomal protein L6e (RP-L6e, RPL6)
AT5G41770	0	(1 of 1) K12869 - crooked neck (CRN, CRNKL1, CLF1, SYF3)
AT2G39460	RPL23AA	(1 of 2) K02893 - large subunit ribosomal protein L23Ae (RP-L23Ae, RPL23A)
AT5G06360	0	(1 of 1) K14842 - ribosome biogenesis protein NSA2 (NSA2)
AT1G04170	EIF2 GAMMA	(1 of 3) K03242 - translation initiation factor 2 subunit 3 (EIF2S3)
AT1G52730	0	(1 of 3) K13137 - serine-threonine kinase receptor-associated protein (STRAP, UNRIP)
AT2G06990	HEN2	(1 of 2) K12598 - ATP-dependent RNA helicase DOB1 (MTR4, SKIV2L2)
AT1G02870	0	(1 of 1) PTHR13243 - HSPC111 PROTEIN-RELATED
AT2G20450	0	(1 of 2) K02875 - large subunit ribosomal protein L14e (RP-L14e, RPL14)
AT2G47610	0	(1 of 2) K02936 - large subunit ribosomal protein L7Ae (RP-L7Ae, RPL7A)
AT5G62290	0	(1 of 1) K05019 - chloride channel, nucleotide-sensitive, 1A (CLNS1A)
AT4G18905	0	(1 of 3) K14791 - periodic tryptophan protein 1 (PWP1)
AT1G03140	0	(1 of 2) K12817 - pre-mRNA-splicing factor 18 (PRPF18, PRP18)
AT4G27010	0	(1 of 2) PTHR13500 - NUCLEOLAR PRERIBOSOMAL-ASSOCIATED PROTEIN 1
AT1G07840	0	(1 of 1) K14765 - U3 small nucleolar ribonucleoprotein protein LCP5 (NGDN, LCP5)
AT3G55750	0	(1 of 4) K02917 - large subunit ribosomal protein L35Ae (RP-L35Ae, RPL35A)
AT1G52980	0	(1 of 1) K14537 - nuclear GTP-binding protein (NUG2, GNL2)
AT3G51270	0	(1 of 1) K07179 - RIO kinase 2 (RIOK2)
AT5G27720	emb1644	(1 of 1) K12623 - U6 snRNA-associated Sm-like protein LSm4 (LSM4)
AT5G55920	OLI2	(1 of 2) 2.1.1.178 - 16S rRNA (cytosine(1407)-C(5))-methyltransferase
AT5G26180	0	(1 of 1) K15264 - putative methyltransferase [EC:2.1.1.-] (NSUN5, WBSCR20)
AT1G72320	PUM23	(1 of 1) K14790 - nucleolar protein 9 (NOP9)
AT1G31970	STRS1	(1 of 1) K14811 - ATP-dependent RNA helicase DBP3 [EC:3.6.4.13] (DBP3)
AT5G20010	RAN-1	(1 of 2) PTHR24071//PTHR24071:SF7 - FAMILY NOT NAMED // GTP-BINDING NUCLEAR PROTEIN RAN-2
AT1G26880	0	(1 of 3) K02915 - large subunit ribosomal protein L34e (RP-L34e, RPL34)
AT4G17720	0	(1 of 234) PF00076 - RNA recognition motif. (a.k.a. RRM, RBD, or RNP domain) (RRM_1)
AT5G09920	NRPB4	(1 of 2) K03012 - DNA-directed RNA polymerase II subunit RPB4 (RPB4, POLR2D)
AT4G11420	EIF3A	(1 of 1) K03254 - translation initiation factor 3 subunit A (EIF3A)
AT1G60170	emb1220	(1 of 1) K12844 - U4/U6 small nuclear ribonucleoprotein PRP31 (PRPF31)
AT4G19210	0	(1 of 2) K06174 - ATP-binding cassette, sub-family E, member 1 (ABCE1)
AT5G64270	0	(1 of 1) K12828 - splicing factor 3B subunit 1 (SF3B1, SAP155)
AT1G25260	0	(1 of 1) K14815 - mRNA turnover protein 4 (MRT4)
AT3G19630	0	(1 of 1) PTHR30544//PTHR30544:SF2 - 23S RRNA METHYLTRANSFERASE // SUBFAMILY NOT NAMED
AT1G41880	0	(1 of 4) K02917 - large subunit ribosomal protein L35Ae (RP-L35Ae, RPL35A)
AT2G19540	0	(1 of 1) K14848 - ribosome assembly protein RRB1 (RRB1, GRWD1)
AT2G44120	0	(1 of 4) K02937 - large subunit ribosomal protein L7e (RP-L7e, RPL7)
AT3G09200	0	(1 of 3) K02941 - large subunit ribosomal protein LP0 (RP-LP0, RPLP0)
AT3G49990	0	(1 of 1) PTHR21531 - LOW-TEMPERATURE VIABILITY PROTEIN LTV1-RELATED
AT1G18080	ATARCA	(1 of 3) K14753 - guanine nucleotide-binding protein subunit beta-2-like 1 protein (RACK1)
AT5G20290	0	(1 of 1) PTHR10394:SF6 - 40S RIBOSOMAL PROTEIN S8-1
AT1G75660	XRN3	(1 of 3) K12619 - 5'-3' exoribonuclease 2 (XRN2, RAT1)
GO:0016072 rRNA metabolic process
AT1G04635	EMB1687	(1 of 1) K03537 - ribonuclease P/MRP protein subunit POP5 (POP5)
AT2G42650	0	(1 of 3) K14775 - ribosome biogenesis protein UTP30 (UTP30, RSL1D1)
AT5G59240	0	(1 of 2) K02995 - small subunit ribosomal protein S8e (RP-S8e, RPS8)
AT2G24500	FZF	(1 of 2) K14816 - pre-60S factor REI1 (REI1)
AT5G48240	0	(1 of 1) KOG2974 - Uncharacterized conserved protein
AT5G22100	0	(1 of 1) 6.5.1.4 - RNA 3'-terminal-phosphate cyclase (ATP) / RNA-3'-phosphate cyclase
AT3G58660	0	(1 of 3) K14775 - ribosome biogenesis protein UTP30 (UTP30, RSL1D1)
AT3G22660	0	(1 of 1) K14823 - rRNA-processing protein EBP2 (EBP2, EBNA1BP2)
AT1G06380	0	(1 of 3) K14775 - ribosome biogenesis protein UTP30 (UTP30, RSL1D1)
AT2G19385	0	(1 of 1) K15263 - cell growth-regulating nucleolar protein (LYER)
AT1G60080	0	(1 of 1) K12586 - exosome complex component RRP43 (RRP43, EXOSC8, OIP2)
AT4G02400	0	(1 of 2) K14567 - U3 small nucleolar RNA-associated protein 14 (UTP14)
AT1G15440	PWP2	(1 of 1) PTHR19858 - WD40 REPEAT PROTEIN
AT3G61620	RRP41	(1 of 1) K11600 - exosome complex component RRP41 (RRP41, EXOSC4, SKI6)
AT2G47990	SWA1	(1 of 1) K14549 - U3 small nucleolar RNA-associated protein 15 (UTP15)
AT1G63180	UGE3	(1 of 2) PTHR10366//PTHR10366:SF331 - NAD DEPENDENT EPIMERASE/DEHYDRATASE // BIFUNCTIONAL UDP-GLUCOSE 4-EPIMERASE AND UDP-XYLOSE 4-EPIMERASE 1
AT2G17250	EMB2762	(1 of 1) K14771 - U3 small nucleolar RNA-associated protein 19 (NOC4, UTP19)
AT5G62440	0	(1 of 1) PTHR33415//PTHR33415:SF3 - FAMILY NOT NAMED // EMB514
AT2G02955	MEE12	(1 of 1) PTHR31576:SF2 - TATA BOX-BINDING PROTEIN-ASSOCIATED FACTOR RNA POLYMERASE I SUBUNIT B
AT1G15420	0	(1 of 4) PF04003 - Dip2/Utp12 Family (Utp12)
AT3G10530	0	(1 of 1) K14768 - U3 small nucleolar RNA-associated protein 7 (UTP7, WDR46)
AT3G09720	0	(1 of 1) K14779 - ATP-dependent RNA helicase DDX52/ROK1 [EC:3.6.4.13] (DDX52, ROK1)
AT3G15080	0	(1 of 1) K18327 - RNA exonuclease 4 [EC:3.1.-.-] (REXO4, REX4)
AT2G37990	0	(1 of 1) K14852 - regulator of ribosome biosynthesis (RRS1)
AT3G11270	MEE34	(1 of 2) K03038 - 26S proteasome regulatory subunit N8 (PSMD7, RPN8)
AT5G61770	PPAN	(1 of 1) K14859 - ribosome biogenesis protein SSF1/2 (SSF1_2)
AT5G08180	0	(1 of 1) K11129 - H/ACA ribonucleoprotein complex subunit 2 (NHP2, NOLA2)
AT3G57940	0	(1 of 2) 2.3.1.193 - tRNA(Met) cytidine acetyltransferase
AT4G01560	MEE49	(1 of 1) K14846 - ribosome production factor 1 (RPF1)
AT3G01160	0	(1 of 1) PTHR12202:SF0 - PROTEIN F58B3.4
AT5G53770	0	(1 of 1) K03514 - non-canonical poly(A) RNA polymerase PAPD5/7 (PAPD5_7, TRF4)
AT1G16280	RH36	(1 of 1) K14778 - ATP-dependent RNA helicase DDX49/DBP8 [EC:3.6.4.13] (DDX49, DBP8)
AT1G77030	0	(1 of 1) K14808 - ATP-dependent RNA helicase DDX54/DBP10 [EC:3.6.4.13] (DDX54, DBP10)
AT3G57150	NAP57	(1 of 1) K11131 - H/ACA ribonucleoprotein complex subunit 4 (DKC1, NOLA4, CBF5)
AT3G01540	DRH1	(1 of 2) PTHR24031//PTHR24031:SF274 - RNA HELICASE // SUBFAMILY NOT NAMED
AT5G57280	0	(1 of 1) K19306 - 18S rRNA (guanine1575-N7)-methyltransferase [EC:2.1.1.309] (BUD23)
AT1G80750	0	(1 of 1) PTHR11524//PTHR11524:SF11 - 60S RIBOSOMAL PROTEIN L7 // 60S RIBOSOMAL PROTEIN L7-1
AT1G30240	0	(1 of 1) PF08167 - rRNA processing/ribosome biogenesis (RIX1)
AT2G09990	0	(1 of 3) K02960 - small subunit ribosomal protein S16e (RP-S16e, RPS16)
AT4G23920	UGE2	(1 of 2) PTHR10366//PTHR10366:SF462 - NAD DEPENDENT EPIMERASE/DEHYDRATASE // UDP-GLUCOSE 4-EPIMERASE 2-RELATED
AT1G03360	RRP4	(1 of 1) K03679 - exosome complex component RRP4 (RRP4, EXOSC2)
AT3G23620	0	(1 of 1) K14847 - ribosome production factor 2 (RPF2)
AT3G56990	EDA7	(1 of 1) K14788 - ribosome biogenesis protein ENP2 (NOL10, ENP2)
AT1G06720	0	(1 of 1) K14569 - ribosome biogenesis protein BMS1 (BMS1)
AT3G15460	0	(1 of 2) K14820 - ribosome biogenesis protein BRX1 (BRX1, BRIX1)
AT1G17690	NOF1	(1 of 1) PTHR12933 - ORF PROTEIN-RELATED
AT1G12650	0	(1 of 1) PTHR21738:SF0 - RIBOSOMAL RNA PROCESSING PROTEIN 36 HOMOLOG
AT4G26600	0	(1 of 2) 2.1.1.178 - 16S rRNA (cytosine(1407)-C(5))-methyltransferase
AT4G22380	0	(1 of 3) K12845 - U4/U6 small nuclear ribonucleoprotein SNU13 (SNU13, NHP2L)
AT5G54910	0	(1 of 1) K14776 - ATP-dependent RNA helicase DDX10/DBP4 [EC:3.6.4.13] (DDX10, DBP4)
AT2G40360	0	(1 of 1) K14824 - ribosome biogenesis protein ERB1 (ERB1, BOP1)
AT3G13940	0	(1 of 1) K03005 - DNA-directed RNA polymerase I subunit RPA49 (RPA49, POLR1E)
AT5G35910	0	(1 of 1) PTHR12124:SF47 - EXOSOME COMPONENT 10
AT4G25730	0	(1 of 1) 2.1.1.167 - 27S pre-rRNA (guanosine(2922)-2'-O)-methyltransferase
AT4G10960	UGE5	(1 of 2) PTHR10366//PTHR10366:SF462 - NAD DEPENDENT EPIMERASE/DEHYDRATASE // UDP-GLUCOSE 4-EPIMERASE 2-RELATED
AT1G63780	IMP4	(1 of 1) K14561 - U3 small nucleolar ribonucleoprotein protein IMP4 (IMP4)
AT4G04940	0	(1 of 1) K14554 - U3 small nucleolar RNA-associated protein 21 (UTP21, WDR36)
AT2G48100	0	(1 of 1) PTHR12801:SF66 - EXONUCLEASE-LIKE PROTEIN
AT3G07750	0	(1 of 1) K12589 - exosome complex component RRP42 (RRP42, EXOSC7)
AT5G11240	0	(1 of 1) PTHR22847//PTHR22847:SF361 - WD40 REPEAT PROTEIN // JOUBERIN
AT5G65900	0	(1 of 3) K13179 - ATP-dependent RNA helicase DDX18/HAS1 [EC:3.6.4.13] (DDX18, HAS1)
AT3G57000	0	(1 of 1) 2.1.1.257 - tRNA (pseudouridine(54)-N(1))-methyltransferase / M(1)-Psi methyltransferase
AT5G20160	0	(1 of 3) K12845 - U4/U6 small nuclear ribonucleoprotein SNU13 (SNU13, NHP2L)
AT3G24080	0	(1 of 1) K14786 - protein KRI1 (KRI1)
AT2G25355	0	(1 of 2) K03681 - exosome complex component RRP40 (RRP40, EXOSC3)
AT3G55620	0	(1 of 2) K03264 - translation initiation factor 6 (EIF6)
AT3G11964	0	(1 of 1) K14792 - rRNA biogenesis protein RRP5 (RRP5, PDCD11)
AT1G31660	0	(1 of 1) PTHR12821 - BYSTIN
AT3G18600	0	(1 of 3) K13179 - ATP-dependent RNA helicase DDX18/HAS1 [EC:3.6.4.13] (DDX18, HAS1)
AT1G08410	0	(1 of 2) K14539 - large subunit GTPase 1 (LSG1)
AT4G25630	FIB2	(1 of 3) K14563 - rRNA 2'-O-methyltransferase fibrillarin (NOP1, FBL)
AT5G27990	0	(1 of 2) K14800 - pre-rRNA-processing protein TSR2 (TSR2)
AT3G06530	0	(1 of 1) K14550 - U3 small nucleolar RNA-associated protein 10 (UTP10, HEATR1)
AT5G38720	0	(1 of 1) PTHR13191 - RIBOSOMAL RNA PROCESSING PROTEIN 7-RELATED
AT1G33390	FAS4	(1 of 1) K14780 - ATP-dependent RNA helicase DHX37/DHR1 [EC:3.6.4.13] (DHX37, DHR1)
AT1G63810	0	(1 of 1) PTHR17972 - NUCLEOLAR RNA-ASSOCIATED PROTEIN
AT4G28200	0	(1 of 1) PTHR23271 - HEPATOCELLULAR CARCINOMA-ASSOCIATED ANTIGEN 66
AT1G42440	0	(1 of 2) PTHR12858 - RIBOSOME BIOGENESIS PROTEIN
AT5G20600	0	(1 of 1) PTHR13026 - NNP-1 PROTEIN NOVEL NUCLEAR PROTEIN 1 NOP52
AT2G01640	0	(1 of 1) PF15341 - Ribosome biogenesis protein SLX9 (SLX9)
AT3G21540	0	(1 of 1) K14556 - U3 small nucleolar RNA-associated protein 12 (DIP2, UTP12, WDR3)
AT4G28450	0	(1 of 1) K11806 - WD repeat and SOF domain-containing protein 1 (WDSOF1)
AT4G32720	La1	(1 of 2) K11090 - lupus La protein (LA, SSB)
AT5G14520	0	(1 of 1) K14843 - pescadillo (PES1, NOP7)
AT2G47420	0	(1 of 2) 2.1.1.183 - 18S rRNA (adenine(1779)-N(6)/adenine(1780)-N(6))-dimethyltransferase
AT4G29510	PRMT11	(1 of 3) K11434 - protein arginine N-methyltransferase 1 (PRMT1)
AT5G49400	0	(1 of 1) PTHR13491 - ZCCHC10 PROTEIN
AT1G59760	0	(1 of 2) K12598 - ATP-dependent RNA helicase DOB1 (MTR4, SKIV2L2)
AT1G23280	0	(1 of 1) K14831 - protein MAK16 (MAK16)
AT3G49180	RID3	(1 of 1) PTHR18763 - WD-REPEAT PROTEIN 18
AT4G23540	0	(1 of 2) K14794 - ribosomal RNA-processing protein 12 (RRP12)
AT2G44820	0	(1 of 1) PF15375 - Domain of unknown function (DUF4602) (DUF4602)
AT2G40430	0	(1 of 1) KOG2823 - Cellular protein (glioma tumor suppressor candidate region gene 2)
AT4G27490	0	(1 of 1) K12587 - exosome complex component MTR3 (MTR3, EXOSC6)
AT5G12220	0	(1 of 1) K16912 - ribosomal biogenesis protein LAS1 (LAS1)
AT2G27530	PGY1	(1 of 3) K02865 - large subunit ribosomal protein L10Ae (RP-L10Ae, RPL10A)
AT5G16750	TOZ	(1 of 1) K14555 - U3 small nucleolar RNA-associated protein 13 (UTP13, TBL3)
AT2G43650	EMB2777	(1 of 2) K14767 - U3 small nucleolar RNA-associated protein 3 (UTP3, SAS10)
AT1G48920	NUC-L1	(1 of 3) K11294 - nucleolin (NCL, NSR1)
AT5G15750	0	(1 of 1) K14560 - U3 small nucleolar ribonucleoprotein protein IMP3 (IMP3)
AT2G47300	0	(1 of 1) K01164 - ribonuclease P/MRP protein subunit POP1 (POP1)
AT2G34160	0	(1 of 6) PF01918 - Alba (Alba)
AT3G46210	0	(1 of 1) K12590 - exosome complex component RRP46 (RRP46, EXOSC5)
AT5G22440	0	(1 of 3) K02865 - large subunit ribosomal protein L10Ae (RP-L10Ae, RPL10A)
AT1G52930	0	(1 of 2) K14820 - ribosome biogenesis protein BRX1 (BRX1, BRIX1)
AT3G53890	0	(1 of 2) K02971 - small subunit ribosomal protein S21e (RP-S21e, RPS21)
AT5G16780	DOT2	(1 of 2) K11984 - U4/U6.U5 tri-snRNP-associated protein 1 (SART1, HAF, SNU66)
AT2G34357	0	(1 of 1) PTHR21576:SF2 - RRP12-LIKE PROTEIN
AT5G41190	0	(1 of 1) PTHR12814 - RNA-BINDING PROTEIN NOB1
AT3G03920	0	(1 of 2) K11128 - H/ACA ribonucleoprotein complex subunit 1 (GAR1, NOLA1)
AT5G04600	0	(1 of 1) K14838 - nucleolar protein 15 (NOP15)
AT4G12600	0	(1 of 3) K12845 - U4/U6 small nuclear ribonucleoprotein SNU13 (SNU13, NHP2L)
AT5G02610	0	(1 of 4) K02918 - large subunit ribosomal protein L35e (RP-L35e, RPL35)
AT2G43810	0	(1 of 2) K12625 - U6 snRNA-associated Sm-like protein LSm6 (LSM6)
AT5G42540	XRN2	(1 of 3) K12619 - 5'-3' exoribonuclease 2 (XRN2, RAT1)
AT5G06360	0	(1 of 1) K14842 - ribosome biogenesis protein NSA2 (NSA2)
AT2G06990	HEN2	(1 of 2) K12598 - ATP-dependent RNA helicase DOB1 (MTR4, SKIV2L2)
AT2G47610	0	(1 of 2) K02936 - large subunit ribosomal protein L7Ae (RP-L7Ae, RPL7A)
AT4G18905	0	(1 of 3) K14791 - periodic tryptophan protein 1 (PWP1)
AT4G27010	0	(1 of 2) PTHR13500 - NUCLEOLAR PRERIBOSOMAL-ASSOCIATED PROTEIN 1
AT1G07840	0	(1 of 1) K14765 - U3 small nucleolar ribonucleoprotein protein LCP5 (NGDN, LCP5)
AT3G51270	0	(1 of 1) K07179 - RIO kinase 2 (RIOK2)
AT5G55920	OLI2	(1 of 2) 2.1.1.178 - 16S rRNA (cytosine(1407)-C(5))-methyltransferase
AT5G26180	0	(1 of 1) K15264 - putative methyltransferase [EC:2.1.1.-] (NSUN5, WBSCR20)
AT1G72320	PUM23	(1 of 1) K14790 - nucleolar protein 9 (NOP9)
AT4G00630	KEA2	(1 of 2) PTHR16254:SF13 - K(+) EFFLUX ANTIPORTER 1, CHLOROPLASTIC-RELATED
AT1G31970	STRS1	(1 of 1) K14811 - ATP-dependent RNA helicase DBP3 [EC:3.6.4.13] (DBP3)
AT4G17720	0	(1 of 234) PF00076 - RNA recognition motif. (a.k.a. RRM, RBD, or RNP domain) (RRM_1)
AT1G25260	0	(1 of 1) K14815 - mRNA turnover protein 4 (MRT4)
AT3G19630	0	(1 of 1) PTHR30544//PTHR30544:SF2 - 23S RRNA METHYLTRANSFERASE // SUBFAMILY NOT NAMED
AT2G44120	0	(1 of 4) K02937 - large subunit ribosomal protein L7e (RP-L7e, RPL7)
AT5G20290	0	(1 of 1) PTHR10394:SF6 - 40S RIBOSOMAL PROTEIN S8-1
AT1G75660	XRN3	(1 of 3) K12619 - 5'-3' exoribonuclease 2 (XRN2, RAT1)
GO:0010228 vegetative to reproductive phase transition of meristem	#N/A	#N/A
AT1G59218	0	(1 of 16) PTHR23155//PTHR23155:SF549 - LEUCINE-RICH REPEAT-CONTAINING PROTEIN // DISEASE RESISTANCE RPP8-LIKE PROTEIN 3-RELATED
AT5G62430	1	(1 of 1) K16222 - Dof zinc finger protein DOF5.5 (CDF1)
AT2G17230	EXL5	(1 of 8) PF04674 - Phosphate-induced protein 1 conserved region (Phi_1)
AT3G27520	0	0
AT1G73880	UGT89B1	(1 of 1) PTHR11926//PTHR11926:SF253 - GLUCOSYL/GLUCURONOSYL TRANSFERASES // UDP-GLYCOSYLTRANSFERASE 89B1
AT4G02940	0	(1 of 2) PTHR31447:SF2 - OXIDOREDUCTASE, 2OG-FE(II) OXYGENASE FAMILY PROTEIN
AT4G37900	0	(1 of 4) PF07173 - Protein of unknown function (DUF1399) (DUF1399)
AT1G31814	FRL2	(1 of 2) PTHR31791:SF10 - FRIGIDA-LIKE PROTEIN 1-RELATED
AT5G51980	0	(1 of 4) PTHR22844//PTHR22844:SF178 - F-BOX AND WD40 DOMAIN PROTEIN // ZINC FINGER CCCH DOMAIN-CONTAINING PROTEIN 48-RELATED
AT3G04670	WRKY39	(1 of 2) PTHR31282:SF12 - WRKY TRANSCRIPTION FACTOR 39-RELATED
AT1G53460	0	(1 of 1) PTHR23111//PTHR23111:SF24 - ZINC FINGER PROTEIN
AT2G18000	TAF14	(1 of 2) K11341 - YEATS domain-containing protein 4 (YEATS4, GAS41, YAF9)
AT5G19900	0	PRLI-interacting factor, putative
AT3G27260	GTE8	(1 of 2) PTHR22880//PTHR22880:SF134 - FALZ-RELATED BROMODOMAIN-CONTAINING PROTEINS // TRANSCRIPTION FACTOR GTE8-RELATED
AT4G26450	0	0
AT5G06780	0	(1 of 2) PTHR33432//PTHR33432:SF6 - FAMILY NOT NAMED // EMSY N TERMINUS AND PLANT TUDOR-LIKE DOMAIN-CONTAINING PROTEIN
AT1G48770	0	(1 of 9) PF07797 - Protein of unknown function (DUF1639) (DUF1639)
AT3G12480	NF-YC11	(1 of 1) PTHR10252//PTHR10252:SF40 - HISTONE-LIKE TRANSCRIPTION FACTOR CCAAT-RELATED // SUBFAMILY NOT NAMED
AT1G30070	0	(1 of 1) K04507 - calcyclin binding protein (CACYBP, SIP)
AT4G04920	SFR6	(1 of 1) PTHR35130:SF1 - MEDIATOR OF RNA POLYMERASE II TRANSCRIPTION SUBUNIT 16
AT5G54930	0	(1 of 1) PTHR34682:SF1 - AT HOOK MOTIF-CONTAINING PROTEIN
AT5G12230	MED19A	(1 of 2) PTHR22536 - LUNG CANCER METASTASIS-RELATED LCMR1 PROTEIN
AT3G12130	0	(1 of 2) PTHR10288//PTHR10288:SF5 - KH DOMAIN CONTAINING RNA BINDING PROTEIN // ZINC FINGER CCCH DOMAIN-CONTAINING PROTEIN 36-RELATED
AT3G57120	0	(1 of 1) PTHR27001:SF194 - PROTEIN KINASE FAMILY PROTEIN
AT2G46240	BAG6	(1 of 1) PTHR33322:SF4 - BAG FAMILY MOLECULAR CHAPERONE REGULATOR 6
AT1G17460	TRFL3	(1 of 2) PTHR21717:SF25 - MYB FAMILY TRANSCRIPTION FACTOR TRFL6-RELATED
AT1G06070	0	(1 of 2) PTHR13690//PTHR13690:SF80 - FAMILY NOT NAMED // TRANSCRIPTION FACTOR POSF21-RELATED
AT2G23380	CLF	(1 of 3) K11430 - histone-lysine N-methyltransferase EZH2 (EZH2)
AT5G07920	DGK1	(1 of 1) PTHR11255:SF54 - DIACYLGLYCEROL KINASE 1
AT3G18640	0	Zinc finger C-x8-C-x5-C-x3-H type family protein
AT1G36990	0	0
AT2G32320	0	(1 of 2) 2.7.7.79 - tRNA(His) guanylyltransferase / Histidine tRNA guanylyltransferase
AT5G56240	0	(1 of 2) PTHR35767:SF1 - PROTEIN HAPLESS 8
AT2G18090	0	(1 of 1) PTHR22884//PTHR22884:SF339 - SET DOMAIN PROTEINS // PHD FINGER, SWIB/MDM2 AND GYF DOMAIN-CONTAINING PROTEIN
AT1G51450	TRO	(1 of 1) K14964 - Set1/Ash2 histone methyltransferase complex subunit ASH2 (ASH2)
AT3G24440	VRN5	(1 of 1) PTHR21736//PTHR21736:SF17 - VERNALIZATION-INSENSITIVE PROTEIN 3 // VIN3-LIKE PROTEIN 1
AT5G41020	0	(1 of 1) PTHR10641//PTHR10641:SF517 - MYB-LIKE DNA-BINDING PROTEIN MYB // GB|AAC33480.1
AT3G12140	0	(1 of 2) PTHR33432//PTHR33432:SF6 - FAMILY NOT NAMED // EMSY N TERMINUS AND PLANT TUDOR-LIKE DOMAIN-CONTAINING PROTEIN
AT1G01350	0	(1 of 2) K13127 - RING finger protein 113A (RNF113A, CWC24)
AT3G56820	0	0
AT1G04210	0	(1 of 1) PTHR24359 - SERINE/THREONINE-PROTEIN KINASE SBK1
AT3G57390	AGL18	(1 of 1) PTHR11945//PTHR11945:SF175 - MADS BOX PROTEIN // AGAMOUS-LIKE MADS-BOX PROTEIN AGL18
AT1G31730	0	(1 of 1) K12400 - AP-4 complex subunit epsilon-1 (AP4E1)
AT2G06255	ELF4-L3	(1 of 3) PTHR33469:SF3 - PROTEIN ELF4-LIKE 2-RELATED
AT5G49000	0	(1 of 74) PTHR24414//PTHR24414:SF23 - FAMILY NOT NAMED // F-BOX/KELCH-REPEAT PROTEIN SKIP4-RELATED
AT3G17450	0	(1 of 1) PTHR32166:SF18 - HAT DIMERIZATION DOMAIN-CONTAINING PROTEIN
AT2G46340	SPA1	(1 of 1) K16240 - protein suppressor of PHYA-105 1 (SPA1)
AT3G44110	0	(1 of 2) K09503 - DnaJ homolog subfamily A member 2 (DNAJA2)
AT4G17060	FIP2	(1 of 2) PTHR31307:SF3 - ALCOHOL DEHYDROGENASE TRANSCRIPTION FACTOR MYB/SANT-LIKE PROTEIN
AT3G21890	0	(1 of 3) PTHR31717//PTHR31717:SF11 - FAMILY NOT NAMED // B-BOX TYPE ZINC FINGER-CONTAINING PROTEIN
AT3G12145	FLR1	(1 of 3) PTHR27000//PTHR27000:SF136 - FAMILY NOT NAMED // POLYGALACTURONASE INHIBITOR 1-RELATED
AT1G04870	PRMT10	(1 of 1) PTHR11006//PTHR11006:SF68 - PROTEIN ARGININE N-METHYLTRANSFERASE // PROTEIN ARGININE N-METHYLTRANSFERASE PRMT10
AT5G03970	0	(1 of 7) PTHR31672:SF2 - F-BOX ASSOCIATED UBIQUITINATION EFFECTOR FAMILY PROTEIN
AT3G04680	CLPS3	(1 of 2) K14399 - polyribonucleotide 5'-hydroxyl-kinase (CLP1, HERB)
AT3G27700	0	(1 of 1) K13192 - RNA-binding protein 26 (RBM26)
AT3G10490	NAC052	(1 of 3) PTHR31989:SF29 - F18K10.6 PROTEIN-RELATED
AT1G76500	SOB3	(1 of 2) PTHR31100//PTHR31100:SF5 - FAMILY NOT NAMED // AT-HOOK MOTIF NUCLEAR LOCALIZED PROTEIN 29-RELATED
AT5G60870	0	(1 of 1) PTHR22870:SF138 - REGULATOR OF CHROMOSOME CONDENSATION DOMAIN-CONTAINING PROTEIN
AT4G09180	0	(1 of 4) PTHR16223:SF29 - TRANSCRIPTION FACTOR BHLH117-RELATED
AT5G01040	LAC8	(1 of 3) PTHR11709:SF9 - LACCASE-7-RELATED
AT3G22590	PHP	(1 of 1) K15175 - parafibromin (CDC73)
AT5G64930	CPR5	CPR5 protein, putative
AT3G10480	NAC050	(1 of 3) PTHR31989:SF29 - F18K10.6 PROTEIN-RELATED
AT5G16680	0	RING/FYVE/PHD zinc finger superfamily protein
AT3G47850	0	0
AT1G20960	emb1507	(1 of 2) K12854 - pre-mRNA-splicing helicase BRR2 (SNRNP200, BRR2)
AT1G09520	0	(1 of 1) PTHR34451:SF2 - GENOMIC DNA, CHROMOSOME 3, P1 CLONE:MTO12
AT1G05380	0	(1 of 2) PTHR24098//PTHR24098:SF10 - FAMILY NOT NAMED // ACYL-COA N-ACYLTRANSFERASE WITH RING/FYVE/PHD-TYPE ZINC FINGER PROTEIN-RELATED
AT1G05830	ATX2	(1 of 2) PTHR13793:SF100 - HISTONE-LYSINE N-METHYLTRANSFERASE ATX1-RELATED
AT5G67610	0	(1 of 3) PF10225 - Uncharacterized conserved protein (DUF2215) (DUF2215)
AT2G23320	WRKY15	(1 of 1) PTHR31282//PTHR31282:SF33 - FAMILY NOT NAMED // WRKY TRANSCRIPTION FACTOR 15-RELATED
AT2G47700	RFI2	(1 of 3) PTHR22937//PTHR22937:SF37 - RING FINGER CONTAINING PROTEIN // SUBFAMILY NOT NAMED
AT3G06930	PRMT4B	(1 of 2) K05931 - histone-arginine methyltransferase CARM1 [EC:2.1.1.125] (CARM1, PRMT4)
AT1G23780	0	(1 of 1) PTHR15537:SF2 - F-BOX ONLY PROTEIN 7
AT1G77280	0	(1 of 2) PTHR27001:SF44 - ADENINE NUCLEOTIDE ALPHA HYDROLASES-DOMAIN CONTAINING PROTEIN KINASE
AT4G39160	0	(1 of 1) K15198 - transcription factor TFIIIB component B'' (BDP1, TFC5)
AT1G58470	RBP1	(1 of 2) PTHR24012//PTHR24012:SF478 - FAMILY NOT NAMED // GENOMIC DNA, CHROMOSOME 3, P1 CLONE: MJH23
AT2G02730	0	(1 of 6) PF07889 - Protein of unknown function (DUF1664) (DUF1664)
AT5G15570	0	(1 of 2) PTHR12321//PTHR12321:SF53 - CPG BINDING PROTEIN // BROMODOMAIN TRANSCRIPTION FACTOR
AT3G03140	0	(1 of 1) PTHR33697:SF2 - PWWP DOMAIN-CONTAINING PROTEIN
AT2G41960	0	0
AT3G24880	0	(1 of 3) 3.6.4.11 - Nucleoplasmin ATPase
AT2G31650	ATX1	(1 of 2) PTHR13793:SF100 - HISTONE-LYSINE N-METHYLTRANSFERASE ATX1-RELATED
AT3G02890	0	RING/FYVE/PHD zinc finger superfamily protein
AT1G35460	0	(1 of 135) PF00010 - Helix-loop-helix DNA-binding domain (HLH)
AT1G64050	0	(1 of 1) PTHR36723:SF1 - F22C12.19
AT4G38960	0	(1 of 2) PTHR31832//PTHR31832:SF5 - FAMILY NOT NAMED // B-BOX TYPE ZINC FINGER-CONTAINING PROTEIN
AT5G04240	ELF6	(1 of 1) PTHR10694//PTHR10694:SF45 - JUMONJI DOMAIN CONTAINING PROTEIN // LYSINE-SPECIFIC DEMETHYLASE ELF6-RELATED
AT3G24870	0	(1 of 3) 3.6.4.11 - Nucleoplasmin ATPase
AT2G35720	OWL1	(1 of 1) K09531 - DnaJ homolog subfamily C member 11 (DNAJC11)
AT2G47350	0	(1 of 3) PF04795 - PAPA-1-like conserved region (PAPA-1)
AT1G47530	0	(1 of 1) PTHR11206//PTHR11206:SF115 - MULTIDRUG RESISTANCE PROTEIN // MATE EFFLUX FAMILY PROTEIN
AT3G18380	0	(1 of 1) PTHR33827:SF3 - PROTEIN SAWADEE HOMEODOMAIN HOMOLOG 2
AT1G28520	VOZ1	(1 of 1) PTHR33873//PTHR33873:SF1 - FAMILY NOT NAMED // TRANSCRIPTION FACTOR VOZ1
AT1G16210	0	(1 of 1) PTHR21680:SF0 - COILED-COIL DOMAIN-CONTAINING PROTEIN 124
AT5G42820	U2AF35B	(1 of 3) K12836 - splicing factor U2AF 35 kDa subunit (U2AF1)
AT4G26000	PEP	(1 of 1) PTHR10288:SF132 - ZINC FINGER CCCH DOMAIN-CONTAINING PROTEIN 40-RELATED
AT1G15800	0	0
AT2G36410	0	(1 of 6) PTHR21470 - NTKL-BINDING PROTEIN 1
AT1G77180	SKIP	(1 of 1) K06063 - SNW domain-containing protein 1 (SNW1, SKIIP, SKIP)
AT3G20020	PRMT6	(1 of 1) K11437 - protein arginine N-methyltransferase 6 [EC:2.1.1.-] (PRMT6)
AT2G32950	1	(1 of 1) PTHR22847:SF451 - E3 UBIQUITIN-PROTEIN LIGASE RFWD2
AT4G10710	SPT16	(1 of 1) PF00557//PF08512//PF08644//PF14826 - Metallopeptidase family M24 (Peptidase_M24) // Histone chaperone Rttp106-like (Rtt106) // FACT complex subunit (SPT16/CDC68) (SPT16) // FACT complex subunit SPT16 N-terminal lobe domain (FACT-Spt16_Nlob)
AT1G14440	HB31	(1 of 2) PTHR31948//PTHR31948:SF19 - FAMILY NOT NAMED // ZINC-FINGER HOMEODOMAIN PROTEIN 3-RELATED
AT4G00450	CCT	(1 of 1) PTHR13992:SF25 - MEDIATOR OF RNA POLYMERASE II TRANSCRIPTION SUBUNIT 12
AT5G01270	CPL2	(1 of 1) PTHR23081:SF1 - RNA POLYMERASE II C-TERMINAL DOMAIN PHOSPHATASE-LIKE 2
AT5G37350	0	(1 of 2) K07178 - RIO kinase 1 (RIOK1)
AT3G57590	0	(1 of 89) PTHR31790//PTHR31790:SF10 - FAMILY NOT NAMED // F-BOX ASSOCIATED UBIQUITINATION EFFECTOR FAMILY PROTEIN-RELATED
AT2G35510	SRO1	(1 of 2) PTHR32263//PTHR32263:SF4 - FAMILY NOT NAMED // INACTIVE POLY [ADP-RIBOSE] POLYMERASE RCD1-RELATED
AT4G38680	GRP2	(1 of 3) PTHR11544 - COLD SHOCK DOMAIN CONTAINING PROTEINS
AT4G00650	FRI	(1 of 8) PF07899 - Frigida-like protein (Frigida)
AT3G06400	CHR11	(1 of 2) K11654 - SWI/SNF-related matrix-associated actin-dependent regulator of chromatin subfamily A member 5 [EC:3.6.4.-] (SMARCA5, SNF2H, ISWI)
AT3G21215	0	(1 of 3) KOG1457 - RNA binding protein (contains RRM repeats)
AT4G15180	2	(1 of 1) PTHR22884//PTHR22884:SF343 - SET DOMAIN PROTEINS // PROTEIN MET-1, ISOFORM A
AT2G45910	0	(1 of 1) PTHR27003:SF52 - U-BOX DOMAIN-CONTAINING PROTEIN 33
AT5G53440	0	(1 of 1) KOG3454 - U1 snRNP-specific protein C
AT3G56690	CIP111	(1 of 1) PTHR23077//PTHR23077:SF27 - AAA-FAMILY ATPASE // SPERMATOGENESIS-ASSOCIATED PROTEIN 5
AT1G67580	0	(1 of 2) K08818 - cell division cycle 2-like [EC:2.7.11.22] (CDC2L)
AT1G28420	HB-1	(1 of 1) KOG2251 - Homeobox transcription factor
AT2G43410	FPA	(1 of 1) PTHR23189:SF45 - FLOWERING TIME CONTROL PROTEIN FPA
AT1G20670	0	(1 of 3) K11723 - bromodomain-containing protein 7/9 (BRD7_9)
AT3G54540	0	(1 of 1) K06184 - ATP-binding cassette, subfamily F, member 1 (ABCF1)
AT3G13670	0	(1 of 1) PTHR11909:SF146 - CASEIN KINASE-LIKE PROTEIN
AT3G28730	HMG	(1 of 1) K09272 - structure-specific recognition protein 1 (SSRP1)
AT5G23280	0	(1 of 2) PTHR31072//PTHR31072:SF7 - FAMILY NOT NAMED // TRANSCRIPTION FACTOR TCP21-RELATED
AT1G50620	0	(1 of 48) PF00628 - PHD-finger (PHD)
AT4G22360	0	(1 of 1) PTHR13844//PTHR13844:SF14 - BRG-1 ASSOCIATED FACTOR 60 BAF60 // SUBFAMILY NOT NAMED
AT5G40490	0	(1 of 1) PTHR24012//PTHR24012:SF426 - FAMILY NOT NAMED // RNA-BINDING PROTEIN-RELATED
AT2G47620	SWI3A	(1 of 1) PTHR12802//PTHR12802:SF2 - SWI/SNF COMPLEX-RELATED // SWI/SNF COMPLEX SUBUNIT SWI3A
AT1G12910	ATAN11	(1 of 3) K11805 - WD repeat-containing protein 68 (WDR68, HAN11)
AT1G33060	NAC014	(1 of 2) PTHR31989//PTHR31989:SF21 - FAMILY NOT NAMED // NAC TRANSCRIPTION FACTOR-LIKE 9
AT1G79000	HAC1	(1 of 5) K04498 - E1A/CREB-binding protein (EP300, CREBBP, KAT3)
AT5G63260	0	(1 of 3) PTHR12506//PTHR12506:SF20 - PROTEIN PHOSPHATASE RELATED // ZINC FINGER CCCH DOMAIN-CONTAINING PROTEIN 43
AT5G42220	0	(1 of 1) PTHR15204//PTHR15204:SF1 - SCYTHE/BAT3 // SUBFAMILY NOT NAMED
AT1G64990	GTG1	(1 of 1) PTHR15948 - G-PROTEIN COUPLED RECEPTOR 89-RELATED
AT1G27650	ATU2AF35A	(1 of 3) K12836 - splicing factor U2AF 35 kDa subunit (U2AF1)
AT4G35800	NRPB1	(1 of 1) K03006 - DNA-directed RNA polymerase II subunit RPB1 (RPB1, POLR2A)
AT2G23070	0	(1 of 1) PTHR24054//PTHR24054:SF33 - CASEIN KINASE II SUBUNIT ALPHA // CASEIN KINASE II SUBUNIT ALPHA, CHLOROPLASTIC
AT3G58570	0	(1 of 3) K11594 - ATP-dependent RNA helicase DDX3X (DDX3X, bel)
AT3G21060	0	(1 of 1) K14961 - COMPASS component SWD1 (RBBP5, SWD1, CPS50)
AT5G40340	0	(1 of 4) PTHR10688//PTHR10688:SF1 - PWWP DOMAIN-CONTAINING PROTEIN // F22F7.12 PROTEIN-RELATED
AT5G65540	0	0
AT2G42400	VOZ2	(1 of 1) PTHR33873:SF2 - TRANSCRIPTION FACTOR VOZ2
AT2G46830	CCA1	(1 of 1) K12134 - circadian clock associated 1 (CCA1)
AT5G44180	0	(1 of 1) PF00046//PF02791//PF05066//PF15613//PF15614 - Homeobox domain (Homeobox) // DDT domain (DDT) // HB1, ASXL, restriction endonuclease HTH domain (HARE-HTH) // WSTF, HB1, Itc1p, MBD9 motif 2 (WHIM2) // WSTF, HB1, Itc1p, MBD9 motif 3 (WHIM3)
AT1G03457	0	(1 of 2) K13207 - CUG-BP- and ETR3-like factor (CUGBP, BRUNOL, CELF)
AT3G10390	FLD	(1 of 1) PTHR10742:SF260 - LYSINE-SPECIFIC HISTONE DEMETHYLASE 1 HOMOLOG 3
AT5G48385	0	(1 of 1) PTHR31791:SF12 - FRIGIDA-LIKE PROTEIN 3
AT5G23610	0	0
AT1G72390	0	(1 of 2) PTHR10799//PTHR10799:SF783 - SWI/SNF-RELATED MATRIX-ASSOCIATED ACTIN-DEPENDENT REGULATOR OF CHROMATIN SUBFAMILY-RELATED
AT5G46210	CUL4	(1 of 3) K10609 - cullin 4 (CUL4)
AT5G56790	0	(1 of 3) PTHR27001//PTHR27001:SF152 - FAMILY NOT NAMED // GENOMIC DNA, CHROMOSOME 3, P1 CLONE:MMM17-RELATED
AT2G25730	0	(1 of 1) PTHR22835:SF45 - ZINC FINGER FYVE DOMAIN CONTAINING PROTEIN
AT5G13970	0	(1 of 2) PTHR13445:SF3 - PROTEIN TSSC4
AT1G09730	0	(1 of 2) K08596 - sentrin-specific protease 7 [EC:3.4.22.68] (SENP7)
AT4G11560	0	(1 of 4) PTHR15141:SF38 - BROMO-ADJACENT HOMOLOGY (BAH) DOMAIN-CONTAINING PROTEIN-RELATED
AT3G14075	0	(1 of 2) PTHR21493//PTHR21493:SF121 - CGI-141-RELATED/LIPASE CONTAINING PROTEIN // LIPASE CLASS 3 FAMILY PROTEIN
AT5G53150	0	(1 of 1) PTHR24078//PTHR24078:SF274 - DNAJ HOMOLOG SUBFAMILY C MEMBER // SUBFAMILY NOT NAMED
AT3G01460	MBD9	(1 of 1) PTHR14140//PTHR14140:SF29 - E3 UBIQUITIN-PROTEIN LIGASE UHRF-RELATED // METHYL-CPG-BINDING DOMAIN-CONTAINING PROTEIN 9
AT4G01000	0	(1 of 2) PTHR12786//PTHR12786:SF1 - SPLICING FACTOR SF3A-RELATED // PROTEIN SDE2 HOMOLOG
AT2G13540	ABH1	(1 of 1) K12882 - nuclear cap-binding protein subunit 1 (NCBP1, CBP80)
AT2G44950	HUB1	(1 of 1) PTHR23163//PTHR23163:SF3 - RING FINGER PROTEIN-RELATED // E3 UBIQUITIN-PROTEIN LIGASE BRE1-LIKE 1
AT4G11800	0	(1 of 67) PF00149 - Calcineurin-like phosphoesterase (Metallophos)
AT1G14650	0	(1 of 2) PTHR15316//PTHR15316:SF1 - SPLICEOSOME ASSOCIATED PROTEIN 114/SWAP SPLICING FACTOR-RELATED // SPLICING FACTOR 3A SUBUNIT 1
AT1G22770	GI	(1 of 1) K12124 - GIGANTEA (GI)
AT1G06040	STO	(1 of 3) PTHR31832:SF8 - B-BOX TYPE ZINC FINGER-CONTAINING PROTEIN-RELATED
AT4G02560	LD	Homeodomain-like superfamily protein
AT3G26560	0	(1 of 1) PTHR18934//PTHR18934:SF120 - ATP-DEPENDENT RNA HELICASE // SUBFAMILY NOT NAMED
AT2G18790	PHYB	(1 of 1) K12121 - phytochrome B (PHYB)
AT5G13590	0	0
AT1G18080	ATARCA	(1 of 3) K14753 - guanine nucleotide-binding protein subunit beta-2-like 1 protein (RACK1)
GO:0006913 nucleocytoplasmic transport	#N/A	#N/A
AT2G30060	0	(1 of 3) K15306 - Ran-binding protein 1 (RANBP1)
AT3G20430	0	(1 of 1) PTHR13135 - CYTOSOLIC RESINIFERATOXIN BINDING PROTEIN RBP-26
AT1G13160	0	(1 of 2) K14856 - protein SDA1 (SDA1, SDAD1)
AT2G40730	0	(1 of 1) K08876 - SCY1-like protein 1 (SCYL1)
AT5G20020	RAN2	(1 of 2) PTHR24071//PTHR24071:SF7 - FAMILY NOT NAMED // GTP-BINDING NUCLEAR PROTEIN RAN-2
AT3G03110	XPO1B	(1 of 2) K14290 - exportin-1 (XPO1, CRM1)
AT2G03820	0	(1 of 1) K07562 - nonsense-mediated mRNA decay protein 3 (NMD3)
AT5G17020	XPO1A	(1 of 2) K14290 - exportin-1 (XPO1, CRM1)
AT4G13350	NIG	(1 of 1) PTHR23180:SF200 - ARF-GAP DOMAIN AND FG REPEAT-CONTAINING PROTEIN 1
AT3G08943	0	(1 of 3) K14293 - importin subunit beta-1 (KPNB1)
AT3G08947	0	(1 of 3) K14293 - importin subunit beta-1 (KPNB1)
AT4G02150	MOS6	(1 of 2) PTHR23316:SF29 - IMPORTIN SUBUNIT ALPHA-2
AT3G10650	0	(1 of 4) KOG0845 - Nuclear pore complex, Nup98 component (sc Nup145/Nup100/Nup116)
AT2G45000	EMB2766	(1 of 1) K14306 - nuclear pore complex protein Nup62 (NUP62, NSP1)
AT3G53110	LOS4	(1 of 1) K18655 - ATP-dependent RNA helicase DDX19/DBP5 [EC:3.6.4.13] (DDX19, DBP5)
AT1G72560	PSD	(1 of 1) K14288 - exportin-T (XPOT)
AT3G55620	0	(1 of 2) K03264 - translation initiation factor 6 (EIF6)
AT1G33410	1	(1 of 1) K14303 - nuclear pore complex protein Nup160 (NUP160, NUP120)
AT5G19320	RANGAP2	(1 of 3) K14319 - Ran GTPase-activating protein 1 (RANGAP1)
AT2G19560	EER5	(1 of 1) PTHR12732 - UNCHARACTERIZED PROTEASOME COMPONENT REGION PCI-CONTAINING
AT1G07140	SIRANBP	(1 of 3) K15306 - Ran-binding protein 1 (RANBP1)
AT1G63810	0	(1 of 1) PTHR17972 - NUCLEOLAR RNA-ASSOCIATED PROTEIN
AT3G02950	THO7	(1 of 2) K13176 - THO complex subunit 7 (THOC7)
AT2G46520	0	(1 of 1) K18423 - exportin-2 (importin alpha re-exporter) (CSE1, CAS, XPO2)
AT5G06120	0	(1 of 1) K18460 - exportin-7 (XPO7, EXP7)
AT1G69680	0	(1 of 1) PTHR15837:SF0 - RAN GUANINE NUCLEOTIDE RELEASE FACTOR
AT5G03070	IMPA-9	(1 of 1) PTHR23316:SF1 - IMPORTIN SUBUNIT ALPHA
AT1G02690	IMPA-6	(1 of 2) PTHR23316:SF29 - IMPORTIN SUBUNIT ALPHA-2
AT3G06720	IMPA-1	(1 of 4) PTHR23316//PTHR23316:SF22 - IMPORTIN ALPHA // ARMADILLO/BETA-CATENIN-LIKE REPEATS-CONTAINING PROTEIN-RELATED
AT5G19820	emb2734	(1 of 1) PTHR10527//PTHR10527:SF29 - IMPORTIN BETA // SUBFAMILY NOT NAMED
AT4G10970	0	0
AT3G59020	0	(1 of 2) PTHR10997//PTHR10997:SF35 - IMPORTIN-7, 8, 11 // SUBFAMILY NOT NAMED
AT1G14850	NUP155	(1 of 1) K14312 - nuclear pore complex protein Nup155 (NUP155, NUP170, NUP157)
AT2G05120	0	(1 of 1) K14300 - nuclear pore complex protein Nup133 (NUP133)
AT1G45233	THO5	(1 of 2) K13174 - THO complex subunit 5 (THOC5)
AT1G27970	NTF2B	(1 of 1) PTHR12612//PTHR12612:SF0 - NUCLEAR TRANSPORT FACTOR 2 // NUCLEAR TRANSPORT FACTOR 2
AT4G24880	0	(1 of 1) PTHR13403 - SNURPORTIN1 RNUT1 PROTEIN RNA, U TRANSPORTER 1
AT3G21215	0	(1 of 3) KOG1457 - RNA binding protein (contains RRM repeats)
AT4G37130	0	(1 of 1) K14307 - nucleoporin p58/p45 (NUPL1, NUP49)
AT2G30050	0	(1 of 2) K14004 - protein transport protein SEC13 (SEC13)
AT2G16950	TRN1	(1 of 2) K18752 - transportin-1 (TNPO1)
AT3G08960	0	(1 of 1) PTHR10997//PTHR10997:SF7 - IMPORTIN-7, 8, 11 // IMPORTIN-11
AT3G54380	0	(1 of 3) PTHR12436 - 80 KDA MCM3-ASSOCIATED PROTEIN
AT1G26170	0	(1 of 1) PTHR10997//PTHR10997:SF9 - IMPORTIN-7, 8, 11 // IMPORTIN-9
AT1G64750	DSS1(I)	(1 of 2) K10881 - 26 proteasome complex subunit DSS1 (SHFM1, DSS1)
AT5G53480	0	(1 of 3) K14293 - importin subunit beta-1 (KPNB1)
AT1G72320	PUM23	(1 of 1) K14790 - nucleolar protein 9 (NOP9)
AT1G13120	0	(1 of 1) K18723 - nucleoporin GLE1 (GLE1)
AT2G42810	PP5.2	(1 of 1) PTHR11668:SF21 - SERINE/THREONINE-PROTEIN PHOSPHATASE 5
AT5G20010	RAN-1	(1 of 2) PTHR24071//PTHR24071:SF7 - FAMILY NOT NAMED // GTP-BINDING NUCLEAR PROTEIN RAN-2
AT3G63130	RANGAP1	(1 of 3) K14319 - Ran GTPase-activating protein 1 (RANGAP1)
AT1G79280	NUA	(1 of 1) K09291 - nucleoprotein TPR (TPR, MLP1, MLP2)
AT4G19210	0	(1 of 2) K06174 - ATP-binding cassette, sub-family E, member 1 (ABCE1)
AT3G16310	0	(1 of 1) K14313 - nuclear pore complex protein Nup53 (NUP35, NUP53)
AT1G09270	IMPA-4	(1 of 1) PTHR23316//PTHR23316:SF17 - IMPORTIN ALPHA // IMPORTIN SUBUNIT ALPHA
AT3G49990	0	(1 of 1) PTHR21531 - LOW-TEMPERATURE VIABILITY PROTEIN LTV1-RELATED
AT5G62600	0	(1 of 1) PTHR12363//PTHR12363:SF32 - TRANSPORTIN 3 AND IMPORTIN 13 // SUBFAMILY NOT NAMED
AT5G02770	0	(1 of 2) PTHR12381 - RIBONUCLEOPROTEIN
GO:0051169 nuclear transport	#N/A	#N/A
AT2G30060	0	(1 of 3) K15306 - Ran-binding protein 1 (RANBP1)
AT3G20430	0	(1 of 1) PTHR13135 - CYTOSOLIC RESINIFERATOXIN BINDING PROTEIN RBP-26
AT1G13160	0	(1 of 2) K14856 - protein SDA1 (SDA1, SDAD1)
AT2G40730	0	(1 of 1) K08876 - SCY1-like protein 1 (SCYL1)
AT5G20020	RAN2	(1 of 2) PTHR24071//PTHR24071:SF7 - FAMILY NOT NAMED // GTP-BINDING NUCLEAR PROTEIN RAN-2
AT3G03110	XPO1B	(1 of 2) K14290 - exportin-1 (XPO1, CRM1)
AT2G03820	0	(1 of 1) K07562 - nonsense-mediated mRNA decay protein 3 (NMD3)
AT5G17020	XPO1A	(1 of 2) K14290 - exportin-1 (XPO1, CRM1)
AT4G13350	NIG	(1 of 1) PTHR23180:SF200 - ARF-GAP DOMAIN AND FG REPEAT-CONTAINING PROTEIN 1
AT3G08943	0	(1 of 3) K14293 - importin subunit beta-1 (KPNB1)
AT3G08947	0	(1 of 3) K14293 - importin subunit beta-1 (KPNB1)
AT4G02150	MOS6	(1 of 2) PTHR23316:SF29 - IMPORTIN SUBUNIT ALPHA-2
AT3G10650	0	(1 of 4) KOG0845 - Nuclear pore complex, Nup98 component (sc Nup145/Nup100/Nup116)
AT2G45000	EMB2766	(1 of 1) K14306 - nuclear pore complex protein Nup62 (NUP62, NSP1)
AT3G53110	LOS4	(1 of 1) K18655 - ATP-dependent RNA helicase DDX19/DBP5 [EC:3.6.4.13] (DDX19, DBP5)
AT1G72560	PSD	(1 of 1) K14288 - exportin-T (XPOT)
AT3G55620	0	(1 of 2) K03264 - translation initiation factor 6 (EIF6)
AT1G33410	1	(1 of 1) K14303 - nuclear pore complex protein Nup160 (NUP160, NUP120)
AT5G19320	RANGAP2	(1 of 3) K14319 - Ran GTPase-activating protein 1 (RANGAP1)
AT2G19560	EER5	(1 of 1) PTHR12732 - UNCHARACTERIZED PROTEASOME COMPONENT REGION PCI-CONTAINING
AT1G07140	SIRANBP	(1 of 3) K15306 - Ran-binding protein 1 (RANBP1)
AT1G63810	0	(1 of 1) PTHR17972 - NUCLEOLAR RNA-ASSOCIATED PROTEIN
AT3G02950	THO7	(1 of 2) K13176 - THO complex subunit 7 (THOC7)
AT2G46520	0	(1 of 1) K18423 - exportin-2 (importin alpha re-exporter) (CSE1, CAS, XPO2)
AT5G06120	0	(1 of 1) K18460 - exportin-7 (XPO7, EXP7)
AT1G69680	0	(1 of 1) PTHR15837:SF0 - RAN GUANINE NUCLEOTIDE RELEASE FACTOR
AT5G03070	IMPA-9	(1 of 1) PTHR23316:SF1 - IMPORTIN SUBUNIT ALPHA
AT1G02690	IMPA-6	(1 of 2) PTHR23316:SF29 - IMPORTIN SUBUNIT ALPHA-2
AT3G06720	IMPA-1	(1 of 4) PTHR23316//PTHR23316:SF22 - IMPORTIN ALPHA // ARMADILLO/BETA-CATENIN-LIKE REPEATS-CONTAINING PROTEIN-RELATED
AT5G19820	emb2734	(1 of 1) PTHR10527//PTHR10527:SF29 - IMPORTIN BETA // SUBFAMILY NOT NAMED
AT4G10970	0	0
AT3G59020	0	(1 of 2) PTHR10997//PTHR10997:SF35 - IMPORTIN-7, 8, 11 // SUBFAMILY NOT NAMED
AT1G14850	NUP155	(1 of 1) K14312 - nuclear pore complex protein Nup155 (NUP155, NUP170, NUP157)
AT2G05120	0	(1 of 1) K14300 - nuclear pore complex protein Nup133 (NUP133)
AT1G45233	THO5	(1 of 2) K13174 - THO complex subunit 5 (THOC5)
AT1G27970	NTF2B	(1 of 1) PTHR12612//PTHR12612:SF0 - NUCLEAR TRANSPORT FACTOR 2 // NUCLEAR TRANSPORT FACTOR 2
AT4G24880	0	(1 of 1) PTHR13403 - SNURPORTIN1 RNUT1 PROTEIN RNA, U TRANSPORTER 1
AT3G21215	0	(1 of 3) KOG1457 - RNA binding protein (contains RRM repeats)
AT4G37130	0	(1 of 1) K14307 - nucleoporin p58/p45 (NUPL1, NUP49)
AT2G30050	0	(1 of 2) K14004 - protein transport protein SEC13 (SEC13)
AT2G16950	TRN1	(1 of 2) K18752 - transportin-1 (TNPO1)
AT3G08960	0	(1 of 1) PTHR10997//PTHR10997:SF7 - IMPORTIN-7, 8, 11 // IMPORTIN-11
AT3G54380	0	(1 of 3) PTHR12436 - 80 KDA MCM3-ASSOCIATED PROTEIN
AT1G26170	0	(1 of 1) PTHR10997//PTHR10997:SF9 - IMPORTIN-7, 8, 11 // IMPORTIN-9
AT1G64750	DSS1(I)	(1 of 2) K10881 - 26 proteasome complex subunit DSS1 (SHFM1, DSS1)
AT5G53480	0	(1 of 3) K14293 - importin subunit beta-1 (KPNB1)
AT1G72320	PUM23	(1 of 1) K14790 - nucleolar protein 9 (NOP9)
AT1G13120	0	(1 of 1) K18723 - nucleoporin GLE1 (GLE1)
AT2G42810	PP5.2	(1 of 1) PTHR11668:SF21 - SERINE/THREONINE-PROTEIN PHOSPHATASE 5
AT5G20010	RAN-1	(1 of 2) PTHR24071//PTHR24071:SF7 - FAMILY NOT NAMED // GTP-BINDING NUCLEAR PROTEIN RAN-2
AT3G63130	RANGAP1	(1 of 3) K14319 - Ran GTPase-activating protein 1 (RANGAP1)
AT1G79280	NUA	(1 of 1) K09291 - nucleoprotein TPR (TPR, MLP1, MLP2)
AT4G19210	0	(1 of 2) K06174 - ATP-binding cassette, sub-family E, member 1 (ABCE1)
AT3G16310	0	(1 of 1) K14313 - nuclear pore complex protein Nup53 (NUP35, NUP53)
AT1G09270	IMPA-4	(1 of 1) PTHR23316//PTHR23316:SF17 - IMPORTIN ALPHA // IMPORTIN SUBUNIT ALPHA
AT3G49990	0	(1 of 1) PTHR21531 - LOW-TEMPERATURE VIABILITY PROTEIN LTV1-RELATED
AT5G62600	0	(1 of 1) PTHR12363//PTHR12363:SF32 - TRANSPORTIN 3 AND IMPORTIN 13 // SUBFAMILY NOT NAMED
AT5G02770	0	(1 of 2) PTHR12381 - RIBONUCLEOPROTEIN
GO:0010629 negative regulation of gene expression	#N/A	#N/A
AT4G34590	GBF6	(1 of 2) PTHR22952:SF162 - BZIP TRANSCRIPTION FACTOR ATB2
AT1G06450	0	(1 of 4) PTHR10797//PTHR10797:SF0 - CCR4-NOT TRANSCRIPTION COMPLEX SUBUNIT // POP2, ISOFORM D
AT1G71770	5	(1 of 9) K13126 - polyadenylate-binding protein (PABPC)
AT1G66050	VIM2	(1 of 6) K10638 - E3 ubiquitin-protein ligase UHRF1 [EC:6.3.2.19] (UHRF1, NP95)
AT3G18610	NUC-L2	(1 of 3) K11294 - nucleolin (NCL, NSR1)
AT1G02580	MEA	(1 of 1) PTHR22884:SF326 - HISTONE-LYSINE N-METHYLTRANSFERASE ASHH3
AT1G55500	ECT4	(1 of 2) PTHR12357//PTHR12357:SF21 - YTH YT521-B HOMOLOGY DOMAIN-CONTAINING // SUBFAMILY NOT NAMED
AT4G02940	0	(1 of 2) PTHR31447:SF2 - OXIDOREDUCTASE, 2OG-FE(II) OXYGENASE FAMILY PROTEIN
AT4G03430	EMB2770	(1 of 1) K12855 - pre-mRNA-processing factor 6 (PRPF6, PRP6)
AT1G60080	0	(1 of 1) K12586 - exosome complex component RRP43 (RRP43, EXOSC8, OIP2)
AT5G59180	NRPB7	(1 of 1) K03015 - DNA-directed RNA polymerase II subunit RPB7 (RPB7, POLR2G)
AT3G61590	HWS	(1 of 1) PTHR10706//PTHR10706:SF127 - F-BOX FAMILY PROTEIN // SUBFAMILY NOT NAMED
AT3G61620	RRP41	(1 of 1) K11600 - exosome complex component RRP41 (RRP41, EXOSC4, SKI6)
AT5G14580	0	(1 of 1) PTHR11252:SF3 - POLYRIBONUCLEOTIDE NUCLEOTIDYLTRANSFERASE 1, MITOCHONDRIAL
AT1G77680	0	(1 of 1) K18758 - DIS3-like exonuclease 2 [EC:3.1.13.-] (DIS3L2)
AT3G18210	0	(1 of 5) 1.14.11.4 - Procollagen-lysine 5-dioxygenase / Procollagen-lysine,2-oxoglutarate 5-dioxygenase
AT5G45330	DCP5-L	(1 of 1) PTHR13586//PTHR13586:SF3 - SCD6 PROTEIN-RELATED // DECAPPING 5-LIKE PROTEIN-RELATED
AT1G79270	ECT8	(1 of 1) PTHR12357//PTHR12357:SF15 - YTH YT521-B HOMOLOGY DOMAIN-CONTAINING // METHYLATED RNA-BINDING PROTEIN 1
AT2G32070	0	(1 of 11) K12581 - CCR4-NOT transcription complex subunit 7/8 (CNOT7_8, CAF1, POP2)
AT3G57150	NAP57	(1 of 1) K11131 - H/ACA ribonucleoprotein complex subunit 4 (DKC1, NOLA4, CBF5)
AT3G17712	0	(1 of 2) PTHR13471 - TETRATRICOPEPTIDE-LIKE HELICAL
AT2G21150	XCT	(1 of 1) K13119 - protein FAM50 (FAM50, XAP5)
AT1G03360	RRP4	(1 of 1) K03679 - exosome complex component RRP4 (RRP4, EXOSC2)
AT5G19400	SMG7	(1 of 1) K14409 - protein SMG7 (SMG7, EST1C)
AT5G58190	ECT10	(1 of 2) PTHR12357:SF24 - EVOLUTIONARILY CONSERVED C-TERMINAL REGION 10
AT2G27840	HDT4	(1 of 23) 3.5.1.98 - Histone deacetylase / HDAC
AT5G21150	AGO9	(1 of 3) PTHR22891//PTHR22891:SF20 - EUKARYOTIC TRANSLATION INITIATION FACTOR 2C // PROTEIN ARGONAUTE 4-RELATED
AT4G36090	0	(1 of 3) PTHR31447//PTHR31447:SF1 - FAMILY NOT NAMED // 2-OXOGLUTARATE (2OG) AND FE(II)-DEPENDENT OXYGENASE-LIKE PROTEIN
AT2G27100	SE	(1 of 1) PTHR13165 - ARSENITE-RESISTANCE PROTEIN 2
AT3G14080	0	(1 of 2) K12620 - U6 snRNA-associated Sm-like protein LSm1 (LSM1)
AT1G17460	TRFL3	(1 of 2) PTHR21717:SF25 - MYB FAMILY TRANSCRIPTION FACTOR TRFL6-RELATED
AT2G27470	NF-YB11	(1 of 1) K02326 - DNA polymerase epsilon subunit 3 (POLE3)
AT2G23380	CLF	(1 of 3) K11430 - histone-lysine N-methyltransferase EZH2 (EZH2)
AT5G35910	0	(1 of 1) PTHR12124:SF47 - EXOSOME COMPONENT 10
AT5G17920	ATMS1	(1 of 3) 2.1.1.14 - 5-methyltetrahydropteroyltriglutamate--homocysteine S-methyltransferase / Tetrahydropteroylglutamate-homocysteine transmethylase
AT3G49100	0	(1 of 1) K03109 - signal recognition particle subunit SRP9 (SRP9)
AT5G11470	0	(1 of 2) PTHR12505:SF19 - BROMO-ADJACENT HOMOLOGY (BAH) DOMAIN-CONTAINING PROTEIN-RELATED
AT1G63490	0	(1 of 1) PTHR10694//PTHR10694:SF8 - JUMONJI DOMAIN CONTAINING PROTEIN // LYSINE-SPECIFIC DEMETHYLASE LID
AT1G09320	0	(1 of 20) PF05641 - Agenet domain (Agenet)
AT5G58130	ROS3	(1 of 1) PTHR23099:SF0 - ACIDIC REPEAT-CONTAINING PROTEIN
AT3G24440	VRN5	(1 of 1) PTHR21736//PTHR21736:SF17 - VERNALIZATION-INSENSITIVE PROTEIN 3 // VIN3-LIKE PROTEIN 1
AT3G07750	0	(1 of 1) K12589 - exosome complex component RRP42 (RRP42, EXOSC7)
AT5G10010	0	0
AT2G25355	0	(1 of 2) K03681 - exosome complex component RRP40 (RRP40, EXOSC3)
AT1G15920	0	(1 of 11) K12581 - CCR4-NOT transcription complex subunit 7/8 (CNOT7_8, CAF1, POP2)
AT4G25630	FIB2	(1 of 3) K14563 - rRNA 2'-O-methyltransferase fibrillarin (NOP1, FBL)
AT1G01260	0	(1 of 2) PTHR11514//PTHR11514:SF47 - MYC // TRANSCRIPTION FACTOR ABA-INDUCIBLE BHLH-TYPE-RELATED
AT3G22680	RDM1	(1 of 1) PTHR36366//PTHR36366:SF1 - FAMILY NOT NAMED // PROTEIN RDM1
AT5G07350	Tudor1	(1 of 2) K15979 - staphylococcal nuclease domain-containing protein 1 (SND1)
AT5G40530	0	(1 of 1) 2.1.1.287 - 25S rRNA (adenine(645)-N(1))-methyltransferase / 25S rRNA m(1)A(645) methyltransferase
AT3G10490	NAC052	(1 of 3) PTHR31989:SF29 - F18K10.6 PROTEIN-RELATED
AT3G44600	71	(1 of 1) K12736 - peptidylprolyl isomerase domain and WD repeat-containing protein 1 [EC:5.2.1.8] (PPWD1)
AT5G23880	CPSF100	(1 of 1) K14402 - cleavage and polyadenylation specificity factor subunit 2 (CPSF2, CFT2)
AT1G08370	DCP1	(1 of 1) K12611 - mRNA-decapping enzyme 1B (DCP1B)
AT3G58580	0	(1 of 2) PTHR12121//PTHR12121:SF34 - CARBON CATABOLITE REPRESSOR PROTEIN 4 // LD39302P
AT3G10480	NAC050	(1 of 3) PTHR31989:SF29 - F18K10.6 PROTEIN-RELATED
AT5G16680	0	RING/FYVE/PHD zinc finger superfamily protein
AT5G53060	0	(1 of 1) PTHR10288//PTHR10288:SF134 - KH DOMAIN CONTAINING RNA BINDING PROTEIN // SUBFAMILY NOT NAMED
AT2G47700	RFI2	(1 of 3) PTHR22937//PTHR22937:SF37 - RING FINGER CONTAINING PROTEIN // SUBFAMILY NOT NAMED
AT5G25480	DNMT2	(1 of 1) 2.1.1.204 - tRNA (cytosine(38)-C(5))-methyltransferase
AT5G56740	HAG2	(1 of 1) K11303 - histone acetyltransferase 1 (HAT1, KAT1)
AT3G07590	0	(1 of 2) K11087 - small nuclear ribonucleoprotein D1 (SNRPD1, SMD1)
AT4G02840	0	(1 of 2) K11087 - small nuclear ribonucleoprotein D1 (SNRPD1, SMD1)
AT2G28380	DRB2	(1 of 1) PTHR10910//PTHR10910:SF94 - EUKARYOTE SPECIFIC DSRNA BINDING PROTEIN // SUBFAMILY NOT NAMED
AT5G19820	emb2734	(1 of 1) PTHR10527//PTHR10527:SF29 - IMPORTIN BETA // SUBFAMILY NOT NAMED
AT3G22270	0	(1 of 3) K12617 - DNA topoisomerase 2-associated protein PAT1 (PATL1, PAT1)
AT4G08980	FBW2	(1 of 47) PF12937 - F-box-like (F-box-like)
AT3G06670	0	(1 of 1) K17491 - protein phosphatase 4 regulatory subunit 3 (SMEK, PPP4R3)
AT1G08910	0	(1 of 2) K04706 - E3 SUMO-protein ligase PIAS1 (PIAS1)
AT4G27490	0	(1 of 1) K12587 - exosome complex component MTR3 (MTR3, EXOSC6)
AT1G67620	0	(1 of 1) KOG3212 - Uncharacterized conserved protein related to IojAP
AT3G02890	0	RING/FYVE/PHD zinc finger superfamily protein
AT3G07110	0	(1 of 4) K02872 - large subunit ribosomal protein L13Ae (RP-L13Ae, RPL13A)
AT1G71800	CSTF64	(1 of 1) K14407 - cleavage stimulation factor subunit 2 (CSTF2, RNA15)
AT5G58230	MSI1	(1 of 5) K10752 - histone-binding protein RBBP4 (RBBP4, HAT2, CAF1, MIS16)
AT3G46210	0	(1 of 1) K12590 - exosome complex component RRP46 (RRP46, EXOSC5)
AT5G35430	0	(1 of 1) K12607 - CCR4-NOT transcription complex subunit 10 (CNOT10)
AT4G14990	0	(1 of 3) K12617 - DNA topoisomerase 2-associated protein PAT1 (PATL1, PAT1)
AT2G39260	0	(1 of 1) K14327 - regulator of nonsense transcripts 2 (UPF2, RENT2)
AT1G67170	0	(1 of 6) KOG1003 - Actin filament-coating protein tropomyosin
AT5G48760	0	(1 of 4) K02872 - large subunit ribosomal protein L13Ae (RP-L13Ae, RPL13A)
AT4G29830	VIP3	(1 of 1) K12602 - WD repeat-containing protein 61 (WDR61, REC14, SKI8)
AT3G03950	ECT1	(1 of 2) PTHR12357//PTHR12357:SF31 - YTH YT521-B HOMOLOGY DOMAIN-CONTAINING // EVOLUTIONARILY CONSERVED C-TERMINAL REGION 3 PROTEIN
AT5G01400	4	(1 of 1) PTHR15245//PTHR15245:SF25 - SYMPLEKIN-RELATED // SUBFAMILY NOT NAMED
AT5G01270	CPL2	(1 of 1) PTHR23081:SF1 - RNA POLYMERASE II C-TERMINAL DOMAIN PHOSPHATASE-LIKE 2
AT1G08620	PKDM7D	(1 of 1) PTHR10694//PTHR10694:SF53 - JUMONJI DOMAIN CONTAINING PROTEIN // SUBFAMILY NOT NAMED
AT5G61020	ECT3	(1 of 2) PTHR12357//PTHR12357:SF31 - YTH YT521-B HOMOLOGY DOMAIN-CONTAINING // EVOLUTIONARILY CONSERVED C-TERMINAL REGION 3 PROTEIN
AT1G33980	UPF3	(1 of 1) K14328 - regulator of nonsense transcripts 3 (UPF3, RENT3)
AT5G13010	EMB3011	(1 of 1) K12815 - pre-mRNA-splicing factor ATP-dependent RNA helicase DHX38/PRP16 (DHX38, PRP16)
AT3G21215	0	(1 of 3) KOG1457 - RNA binding protein (contains RRM repeats)
AT5G11530	EMF1	embryonic flower 1 (EMF1)
AT2G16485	0	(1 of 2) PF00642//PF02201//PF02213//PF03126 - Zinc finger C-x8-C-x5-C-x3-H type (and similar) (zf-CCCH) // SWIB/MDM2 domain (SWIB) // GYF domain (GYF) // Plus-3 domain (Plus-3)
AT5G42540	XRN2	(1 of 3) K12619 - 5'-3' exoribonuclease 2 (XRN2, RAT1)
AT3G12640	0	(1 of 2) PF00076//PF01480 - RNA recognition motif. (a.k.a. RRM, RBD, or RNP domain) (RRM_1) // PWI domain (PWI)
AT2G43410	FPA	(1 of 1) PTHR23189:SF45 - FLOWERING TIME CONTROL PROTEIN FPA
AT4G00238	0	(1 of 17) PTHR31662//PTHR31662:SF1 - FAMILY NOT NAMED // A_IG002N01.32 PROTEIN-RELATED
AT5G47010	LBA1	(1 of 1) PTHR10887:SF378 - REGULATOR OF NONSENSE TRANSCRIPTS 1 HOMOLOG
AT4G35550	WOX13	(1 of 2) PTHR24326//PTHR24326:SF220 - FAMILY NOT NAMED // WUSCHEL-RELATED HOMEOBOX 13
AT2G06990	HEN2	(1 of 2) K12598 - ATP-dependent RNA helicase DOB1 (MTR4, SKIV2L2)
AT3G20800	0	(1 of 3) K12606 - CCR4-NOT transcription complex subunit 9 (RCD1, CNOT9, CAF40)
AT1G53720	59	(1 of 1) K12735 - peptidyl-prolyl cis-trans isomerase-like 4 [EC:5.2.1.8] (PPIL4)
AT2G47620	SWI3A	(1 of 1) PTHR12802//PTHR12802:SF2 - SWI/SNF COMPLEX-RELATED // SWI/SNF COMPLEX SUBUNIT SWI3A
AT1G18070	0	(1 of 1) K03267 - peptide chain release factor subunit 3 (ERF3, GSPT)
AT5G10630	0	(1 of 1) K14416 - elongation factor 1 alpha-like protein (HBS1)
AT3G61240	0	(1 of 3) K12614 - ATP-dependent RNA helicase DDX6/DHH1 (DDX6, RCK, DHH1)
AT1G80780	0	(1 of 11) K12581 - CCR4-NOT transcription complex subunit 7/8 (CNOT7_8, CAF1, POP2)
AT4G16430	0	(1 of 1) PTHR11514//PTHR11514:SF53 - MYC // TRANSCRIPTION FACTOR BHLH3
AT3G21810	0	(1 of 50) PF00642 - Zinc finger C-x8-C-x5-C-x3-H type (and similar) (zf-CCCH)
AT1G06230	GTE4	(1 of 3) PTHR22880//PTHR22880:SF172 - FALZ-RELATED BROMODOMAIN-CONTAINING PROTEINS // TRANSCRIPTION FACTOR GTE3, CHLOROPLASTIC-RELATED
AT3G13990	0	(1 of 1) PTHR12758//PTHR12758:SF23 - APOPTOSIS INHIBITOR 5-RELATED // SUBFAMILY NOT NAMED
AT1G03457	0	(1 of 2) K13207 - CUG-BP- and ETR3-like factor (CUGBP, BRUNOL, CELF)
AT2G27110	FRS3	(1 of 1) PTHR31669//PTHR31669:SF45 - FAMILY NOT NAMED // PROTEIN FAR1-RELATED SEQUENCE 3
AT4G11560	0	(1 of 4) PTHR15141:SF38 - BROMO-ADJACENT HOMOLOGY (BAH) DOMAIN-CONTAINING PROTEIN-RELATED
AT5G59710	VIP2	(1 of 2) K12605 - CCR4-NOT transcription complex subunit 2 (CNOT2, NOT2)
AT5G52040	0	(1 of 4) K12893 - splicing factor, arginine/serine-rich 4/5/6 (SFRS4_5_6)
AT4G00660	RH8	(1 of 1) PTHR24031//PTHR24031:SF329 - RNA HELICASE // SUBFAMILY NOT NAMED
AT1G60170	emb1220	(1 of 1) K12844 - U4/U6 small nuclear ribonucleoprotein PRP31 (PRPF31)
AT5G61780	Tudor2	(1 of 2) K15979 - staphylococcal nuclease domain-containing protein 1 (SND1)
AT1G25260	0	(1 of 1) K14815 - mRNA turnover protein 4 (MRT4)
AT4G17620	0	(1 of 1) K14845 - RAT1-interacting protein (RAI1, DOM3Z)
AT1G79090	0	(1 of 3) PTHR21551 - TOPOISOMERASE II-ASSOCIATED PROTEIN PAT1
AT2G13540	ABH1	(1 of 1) K12882 - nuclear cap-binding protein subunit 1 (NCBP1, CBP80)
AT2G23740	0	(1 of 1) PTHR22884:SF299 - HISTONE-LYSINE N-METHYLTRANSFERASE SUVR5
AT1G21610	0	(1 of 2) PTHR21669//PTHR21669:SF13 - CAPZ-INTERACTING PROTEIN AND RELATED PROTEINS // WOUND-RESPONSIVE FAMILY PROTEIN
AT2G46020	BRM	(1 of 1) PTHR10799//PTHR10799:SF577 - SWI/SNF-RELATED MATRIX-ASSOCIATED ACTIN-DEPENDENT REGULATOR OF CHROMATIN SUBFAMILY-RELATED // PROTEIN TAF-3, ISOFORM A
AT1G15280	0	(1 of 2) PTHR22814:SF97 - CASC3/BARENTSZ EIF4AIII BINDING PROTEIN
AT3G48050	0	(1 of 2) PTHR15141//PTHR15141:SF52 - TRANSCRIPTION ELONGATION FACTOR B POLYPEPTIDE 3 // BAH AND TFIIS DOMAIN-CONTAINING PROTEIN
AT4G13940	HOG1	(1 of 2) 3.3.1.1 - Adenosylhomocysteinase / SAHase
AT3G13300	VCS	(1 of 1) PTHR15598//PTHR15598:SF7 - AUTOANTIGEN RCD8 // SUBFAMILY NOT NAMED
AT1G75660	XRN3	(1 of 3) K12619 - 5'-3' exoribonuclease 2 (XRN2, RAT1)
GO:0009408 response to heat	#N/A	#N/A
AT2G20880	0	(1 of 10) PTHR31657//PTHR31657:SF9 - FAMILY NOT NAMED // ETHYLENE-RESPONSIVE TRANSCRIPTION FACTOR CRF5-RELATED
AT5G12020	HSP17.6II	(1 of 2) PTHR11527:SF93 - 17.6 KDA CLASS II HEAT SHOCK PROTEIN-RELATED
AT1G71000	0	(1 of 97) PF00226 - DnaJ domain (DnaJ)
AT1G52560	0	(1 of 1) PTHR11527//PTHR11527:SF173 - SMALL HEAT-SHOCK PROTEIN HSP20 FAMILY // 26.5 KDA HEAT SHOCK PROTEIN, MITOCHONDRIAL
AT4G25200	HSP23.6-MITO	(1 of 2) PTHR11527//PTHR11527:SF95 - SMALL HEAT-SHOCK PROTEIN HSP20 FAMILY // 23.5 KDA HEAT SHOCK PROTEIN, MITOCHONDRIAL-RELATED
AT1G53540	0	(1 of 3) PTHR11527//PTHR11527:SF152 - SMALL HEAT-SHOCK PROTEIN HSP20 FAMILY // SUBFAMILY NOT NAMED
AT5G51440	0	(1 of 2) PTHR11527//PTHR11527:SF95 - SMALL HEAT-SHOCK PROTEIN HSP20 FAMILY // 23.5 KDA HEAT SHOCK PROTEIN, MITOCHONDRIAL-RELATED
AT5G12030	HSP17.6A	(1 of 2) PTHR11527:SF93 - 17.6 KDA CLASS II HEAT SHOCK PROTEIN-RELATED
AT1G07400	0	(1 of 3) PTHR11527:SF158 - 17.6 KDA CLASS I HEAT SHOCK PROTEIN 1-RELATED
AT1G51670	0	0
AT3G46230	HSP17.4	(1 of 3) PTHR11527//PTHR11527:SF152 - SMALL HEAT-SHOCK PROTEIN HSP20 FAMILY // SUBFAMILY NOT NAMED
AT5G38200	0	(1 of 3) 3.5.1.94 - Gamma-glutamyl-gamma-aminobutyrate hydrolase / Gamma-glutamyl-GABA hydrolase
AT5G48570	0	(1 of 1) PTHR10516//PTHR10516:SF279 - PEPTIDYL-PROLYL CIS-TRANS ISOMERASE // PEPTIDYL-PROLYL CIS-TRANS ISOMERASE FKBP65
AT1G59860	0	(1 of 3) PTHR11527:SF158 - 17.6 KDA CLASS I HEAT SHOCK PROTEIN 1-RELATED
AT1G71330	NAP5	(1 of 4) PTHR24223:SF181 - ABC TRANSPORTER C FAMILY MEMBER 3-RELATED
AT3G09350	Fes1A	(1 of 3) K09562 - hsp70-interacting protein (HSPBP1)
AT1G16030	Hsp70b	(1 of 1) PTHR19375:SF229 - HEAT SHOCK 70 KDA PROTEIN 5
AT2G29500	0	(1 of 3) PTHR11527:SF158 - 17.6 KDA CLASS I HEAT SHOCK PROTEIN 1-RELATED
AT2G40340	DREB2C	(1 of 5) PTHR31241:SF2 - DEHYDRATION-RESPONSIVE ELEMENT-BINDING PROTEIN 2A-RELATED
AT5G17760	0	(1 of 2) K08900 - mitochondrial chaperone BCS1 (BCS1)
AT1G73480	0	(1 of 1) PTHR11614:SF87 - MONOGLYCERIDE LIPASE
AT2G38340	0	(1 of 5) PTHR31241:SF2 - DEHYDRATION-RESPONSIVE ELEMENT-BINDING PROTEIN 2A-RELATED
AT5G64310	AGP1	arabinogalactan protein 1
AT4G25380	SAP10	(1 of 2) PTHR10634//PTHR10634:SF36 - AN1-TYPE ZINC FINGER PROTEIN // ZINC FINGER A20 AND AN1 DOMAIN-CONTAINING STRESS-ASSOCIATED PROTEIN 10-RELATED
AT4G12400	0	(1 of 3) K09553 - stress-induced-phosphoprotein 1 (STIP1)
AT4G32070	0	(1 of 4) PF00564//PF13414 - PB1 domain (PB1) // TPR repeat (TPR_11)
AT5G59720	HSP18.2	(1 of 3) PTHR11527//PTHR11527:SF152 - SMALL HEAT-SHOCK PROTEIN HSP20 FAMILY // SUBFAMILY NOT NAMED
AT1G54050	0	(1 of 1) PTHR11527//PTHR11527:SF106 - SMALL HEAT-SHOCK PROTEIN HSP20 FAMILY // 17.4 KDA CLASS III HEAT SHOCK PROTEIN
AT5G65470	0	(1 of 1) PTHR31933//PTHR31933:SF3 - FAMILY NOT NAMED // O-FUCOSYLTRANSFERASE FAMILY PROTEIN
AT3G12580	HSP70	(1 of 4) PTHR19375:SF232 - MEDIATOR OF RNA POLYMERASE II TRANSCRIPTION SUBUNIT 37E-RELATED
AT1G77570	0	(1 of 1) PTHR10015//PTHR10015:SF149 - HEAT SHOCK TRANSCRIPTION FACTOR // DNA-BINDING PROTEIN-RELATED
AT1G61667	0	(1 of 22) PF04398 - Protein of unknown function, DUF538 (DUF538)
AT1G74310	HSP101	(1 of 3) K03695 - ATP-dependent Clp protease ATP-binding subunit ClpB (clpB)
AT3G15340	PPI2	(1 of 5) PTHR32219:SF2 - PROTON PUMP-INTERACTOR 1-RELATED
AT5G56000	Hsp81.4	(1 of 4) K04079 - molecular chaperone HtpG (htpG, HSP90A)
AT1G22960	0	(1 of 423) PF13041 - PPR repeat family (PPR_2)
AT2G26150	HSFA2	(1 of 3) PTHR10015//PTHR10015:SF186 - HEAT SHOCK TRANSCRIPTION FACTOR // HEAT STRESS TRANSCRIPTION FACTOR A-2-RELATED
AT3G04120	GAPC1	(1 of 2) PTHR10836:SF53 - GLYCERALDEHYDE-3-PHOSPHATE DEHYDROGENASE GAPC2, CYTOSOLIC
AT5G52640	HSP90.1	(1 of 1) PTHR11528//PTHR11528:SF53 - HEAT SHOCK PROTEIN 90 // HEAT SHOCK PROTEIN 90-1
AT3G53990	0	(1 of 41) PF00582 - Universal stress protein family (Usp)
AT1G79930	HSP91	(1 of 2) PTHR19375//PTHR19375:SF190 - HEAT SHOCK PROTEIN 70KDA // SUBFAMILY NOT NAMED
AT1G16540	ABA3	(1 of 1) K15631 - molybdenum cofactor sulfurtransferase (ABA3)
AT5G54940	0	(1 of 1) PTHR10388//PTHR10388:SF16 - EUKARYOTIC TRANSLATION INITIATION FACTOR SUI1 // SUBFAMILY NOT NAMED
AT1G58340	ZF14	(1 of 1) PTHR11206//PTHR11206:SF92 - MULTIDRUG RESISTANCE PROTEIN // MATE EFFLUX FAMILY PROTEIN
AT3G25230	ROF1	(1 of 1) K09571 - FK506-binding protein 4/5 (FKBP4_5)
AT3G11020	DREB2B	(1 of 5) PTHR31241:SF2 - DEHYDRATION-RESPONSIVE ELEMENT-BINDING PROTEIN 2A-RELATED
AT1G67920	0	0
AT2G32120	HSP70T-2	(1 of 1) PTHR19375//PTHR19375:SF101 - HEAT SHOCK PROTEIN 70KDA // HEAT SHOCK 70 KDA PROTEIN 8
AT1G69295	PDCB4	(1 of 66) PF07983 - X8 domain (X8)
AT1G03190	UVH6	(1 of 1) K10844 - DNA excision repair protein ERCC-2 (ERCC2, XPD)
AT1G04000	0	(1 of 2) PTHR34657:SF2 - F21M11.6 PROTEIN-RELATED
AT5G16380	0	(1 of 22) PF04398 - Protein of unknown function, DUF538 (DUF538)
AT4G38630	RPN10	(1 of 1) K03029 - 26S proteasome regulatory subunit N10 (PSMD4, RPN10)
AT5G17020	XPO1A	(1 of 2) K14290 - exportin-1 (XPO1, CRM1)
AT1G15380	0	(1 of 2) PTHR10374//PTHR10374:SF18 - LACTOYLGLUTATHIONE LYASE GLYOXALASE I // SUBFAMILY NOT NAMED
AT5G56030	HSP81-2	(1 of 4) K04079 - molecular chaperone HtpG (htpG, HSP90A)
AT5G06780	0	(1 of 2) PTHR33432//PTHR33432:SF6 - FAMILY NOT NAMED // EMSY N TERMINUS AND PLANT TUDOR-LIKE DOMAIN-CONTAINING PROTEIN
AT3G09440	0	(1 of 4) PTHR19375:SF232 - MEDIATOR OF RNA POLYMERASE II TRANSCRIPTION SUBUNIT 37E-RELATED
AT1G32330	HSFA1D	(1 of 3) PTHR10015//PTHR10015:SF162 - HEAT SHOCK TRANSCRIPTION FACTOR // HEAT STRESS TRANSCRIPTION FACTOR A-1A-RELATED
AT3G19130	RBP47B	(1 of 4) PTHR24012:SF403 - POLYADENYLATE-BINDING PROTEIN RBP47A
AT5G22060	J2	(1 of 2) K09503 - DnaJ homolog subfamily A member 2 (DNAJA2)
AT5G56010	HSP81-3	(1 of 4) K04079 - molecular chaperone HtpG (htpG, HSP90A)
AT1G79550	PGK	(1 of 1) PTHR11406//PTHR11406:SF9 - PHOSPHOGLYCERATE KINASE // PHOSPHOGLYCERATE KINASE
AT3G02990	HSFA1E	(1 of 2) PTHR10015//PTHR10015:SF199 - HEAT SHOCK TRANSCRIPTION FACTOR // HEAT STRESS TRANSCRIPTION FACTOR A-1B-RELATED
AT1G01940	0	(1 of 1) K12734 - peptidyl-prolyl cis-trans isomerase-like 3 [EC:5.2.1.8] (PPIL3)
AT2G46240	BAG6	(1 of 1) PTHR33322:SF4 - BAG FAMILY MOLECULAR CHAPERONE REGULATOR 6
AT1G79350	EMB1135	(1 of 1) PTHR12706:SF13 - RING/FYVE/PHD ZINC FINGER DOMAIN-CONTAINING PROTEIN
AT2G27470	NF-YB11	(1 of 1) K02326 - DNA polymerase epsilon subunit 3 (POLE3)
AT4G29040	RPT2a	(1 of 2) K03062 - 26S proteasome regulatory subunit T2 (PSMC1, RPT2)
AT5G09330	NAC082	(1 of 2) PTHR31989:SF14 - NAC DOMAIN CONTAINING PROTEIN 103
AT2G47820	0	(1 of 4) PTHR13859 - ATROPHIN-RELATED
AT3G53110	LOS4	(1 of 1) K18655 - ATP-dependent RNA helicase DDX19/DBP5 [EC:3.6.4.13] (DDX19, DBP5)
AT2G43110	0	(1 of 1) KOG3089 - Predicted DEAD-box-containing helicase
AT2G20940	0	(1 of 2) KOG4526 - Predicted membrane protein
AT5G60970	TCP5	(1 of 2) PTHR31072:SF24 - TRANSCRIPTION FACTOR TCP17-RELATED
AT4G38580	FP6	(1 of 3) PTHR22814:SF155 - HEAVY METAL-ASSOCIATED ISOPRENYLATED PLANT PROTEIN 26
AT5G10010	0	0
AT1G52340	ABA2	(1 of 1) K09841 - xanthoxin dehydrogenase (ABA2)
AT3G44110	0	(1 of 2) K09503 - DnaJ homolog subfamily A member 2 (DNAJA2)
AT1G68820	0	(1 of 1) PTHR10044//PTHR10044:SF122 - INHIBITOR OF APOPTOSIS // SUBFAMILY NOT NAMED
AT5G20190	0	(1 of 2) PTHR26312:SF75 - F18B13.21 PROTEIN-RELATED
AT5G07350	Tudor1	(1 of 2) K15979 - staphylococcal nuclease domain-containing protein 1 (SND1)
AT2G33590	0	(1 of 3) PTHR10366:SF461 - CINNAMOYL-COA:NADP OXIDOREDUCTASE-LIKE 1-RELATED
AT1G30630	0	(1 of 2) K17268 - coatomer protein complex, subunit epsilon (COPE)
AT1G64520	RPN12a	(1 of 2) K03031 - 26S proteasome regulatory subunit N12 (PSMD8, RPN12)
AT2G21320	0	(1 of 2) PTHR31832//PTHR31832:SF5 - FAMILY NOT NAMED // B-BOX TYPE ZINC FINGER-CONTAINING PROTEIN
AT5G53060	0	(1 of 1) PTHR10288//PTHR10288:SF134 - KH DOMAIN CONTAINING RNA BINDING PROTEIN // SUBFAMILY NOT NAMED
AT1G47500	RBP47C'	(1 of 4) PTHR24012:SF403 - POLYADENYLATE-BINDING PROTEIN RBP47A
AT2G41160	0	(1 of 2) PTHR12917//PTHR12917:SF20 - ASPARTYL PROTEASE DDI-RELATED // SUBFAMILY NOT NAMED
AT5G09590	MTHSC70-2	(1 of 3) PTHR19375//PTHR19375:SF179 - HEAT SHOCK PROTEIN 70KDA // HEAT SHOCK 70 KDA PROTEIN 10, MITOCHONDRIAL
AT1G14980	CPN10	(1 of 1) PTHR10772//PTHR10772:SF8 - 10 KDA HEAT SHOCK PROTEIN // 10 KDA CHAPERONIN
AT1G77280	0	(1 of 2) PTHR27001:SF44 - ADENINE NUCLEOTIDE ALPHA HYDROLASES-DOMAIN CONTAINING PROTEIN KINASE
AT2G31260	APG9	(1 of 1) K17907 - autophagy-related protein 9 (ATG9)
AT3G23990	HSP60	(1 of 2) PTHR11353//PTHR11353:SF80 - CHAPERONIN // SUBFAMILY NOT NAMED
AT5G02500	HSC70-1	(1 of 4) PTHR19375:SF232 - MEDIATOR OF RNA POLYMERASE II TRANSCRIPTION SUBUNIT 37E-RELATED
AT1G07980	NF-YC10	(1 of 1) PTHR10252//PTHR10252:SF44 - HISTONE-LIKE TRANSCRIPTION FACTOR CCAAT-RELATED // DNA POLYMERASE EPSILON SUBUNIT C-RELATED
AT1G50630	0	(1 of 2) PTHR31963//PTHR31963:SF4 - FAMILY NOT NAMED // F11F12.5 PROTEIN
AT2G47180	GolS1	(1 of 3) PTHR11183//PTHR11183:SF59 - GLYCOGENIN // GALACTINOL SYNTHASE 2-RELATED
AT5G57050	ABI2	(1 of 9) K14497 - protein phosphatase 2C (PP2C)
AT1G35460	0	(1 of 135) PF00010 - Helix-loop-helix DNA-binding domain (HLH)
AT5G67300	MYBR1	(1 of 2) PTHR10641:SF483 - TRANSCRIPTION FACTOR MYB44
AT1G28520	VOZ1	(1 of 1) PTHR33873//PTHR33873:SF1 - FAMILY NOT NAMED // TRANSCRIPTION FACTOR VOZ1
AT5G14800	P5CR	(1 of 1) 1.5.1.2 - Pyrroline-5-carboxylate reductase / P5CR
AT3G23540	0	(1 of 1) PTHR12277:SF58 - ALPHA/BETA-HYDROLASES SUPERFAMILY PROTEIN
AT4G21320	HSA32	(1 of 1) 4.4.1.19 - Phosphosulfolactate synthase / PSL synthase
AT2G23980	CNGC6	(1 of 3) PTHR10217:SF500 - CYCLIC NUCLEOTIDE-GATED ION CHANNEL 5-RELATED
AT4G08230	0	(1 of 1) PTHR16875:SF0 - SELENOPROTEIN K
AT5G60410	SIZ1	(1 of 1) PTHR10782//PTHR10782:SF34 - ZINC FINGER MIZ DOMAIN-CONTAINING PROTEIN // E3 SUMO-PROTEIN LIGASE SIZ1
AT4G32610	0	(1 of 2) PTHR31365:SF5 - COPPER ION BINDING PROTEIN-RELATED
AT5G53400	1	(1 of 2) PTHR12356:SF3 - NUCLEAR MIGRATION PROTEIN NUDC
AT2G21180	0	0
AT1G20220	0	(1 of 2) PTHR13516:SF4 - PROTEIN ZK632.14
AT3G06400	CHR11	(1 of 2) K11654 - SWI/SNF-related matrix-associated actin-dependent regulator of chromatin subfamily A member 5 [EC:3.6.4.-] (SMARCA5, SNF2H, ISWI)
AT1G55620	CLC-F	(1 of 1) PTHR11689//PTHR11689:SF77 - CHLORIDE CHANNEL // CHLORIDE CHANNEL PROTEIN CLC-F
AT3G05690	NF-YA2	(1 of 2) PTHR12632:SF7 - NUCLEAR TRANSCRIPTION FACTOR Y SUBUNIT A-10-RELATED
AT5G51740	0	(1 of 1) PTHR22726 - OMA1 HOMOLOG, ZINC METALLOPEPTIDASE
AT1G47490	RBP47C	(1 of 1) KOG0123//KOG0131 - Polyadenylate-binding protein (RRM superfamily) // Splicing factor 3b, subunit 4
AT2G30250	WRKY25	(1 of 1) K13423 - WRKY transcription factor 25 (WRKY25)
AT4G17230	SCL13	(1 of 1) PTHR31636:SF45 - SCARECROW-LIKE PROTEIN 13
AT2G38560	TFIIS	(1 of 1) PF01096//PF07500//PF08711 - Transcription factor S-II (TFIIS) (TFIIS_C) // Transcription factor S-II (TFIIS), central domain (TFIIS_M) // TFIIS helical bundle-like domain (Med26)
AT1G77000	SKP2B	(1 of 2) K03875 - F-box and leucine-rich repeat protein 1 (S-phase kinase-associated protein 2) (SKP2, FBXL1)
AT5G56420	0	(1 of 44) PTHR32212//PTHR32212:SF112 - FAMILY NOT NAMED // FBD / LEUCINE RICH REPEAT DOMAINS CONTAINING PROTEIN-RELATED
AT3G28030	UVH3	(1 of 1) K10846 - DNA excision repair protein ERCC-5 (ERCC5, XPG, RAD2)
AT2G46735	0	0
AT2G43130	4	(1 of 4) PTHR24073//PTHR24073:SF394 - FAMILY NOT NAMED // RAS-RELATED PROTEIN RABA5B-RELATED
AT4G26080	ABI1	(1 of 9) K14497 - protein phosphatase 2C (PP2C)
AT4G02450	0	(1 of 1) PTHR22932//PTHR22932:SF5 - TELOMERASE-BINDING PROTEIN P23 HSP90 CO-CHAPERONE // SUBFAMILY NOT NAMED
AT2G46830	CCA1	(1 of 1) K12134 - circadian clock associated 1 (CCA1)
AT3G14075	0	(1 of 2) PTHR21493//PTHR21493:SF121 - CGI-141-RELATED/LIPASE CONTAINING PROTEIN // LIPASE CLASS 3 FAMILY PROTEIN
AT5G61780	Tudor2	(1 of 2) K15979 - staphylococcal nuclease domain-containing protein 1 (SND1)
AT3G13470	0	(1 of 3) PTHR11353//PTHR11353:SF8 - CHAPERONIN // CHAPERONIN 60 SUBUNIT BETA 1, CHLOROPLASTIC-RELATED
AT4G15802	HSBP	(1 of 1) PTHR19424//PTHR19424:SF0 - HEAT SHOCK FACTOR BINDING PROTEIN 1 // HEAT SHOCK FACTOR BINDING PROTEIN 1
AT2G19540	0	(1 of 1) K14848 - ribosome assembly protein RRB1 (RRB1, GRWD1)
AT1G35720	ANNAT1	(1 of 4) PTHR10502:SF98 - ANNEXIN D1-RELATED
AT1G66340	ETR1	(1 of 1) PTHR24423:SF365 - ETHYLENE RECEPTOR 1-RELATED
AT5G62390	BAG7	(1 of 1) PTHR33322//PTHR33322:SF3 - FAMILY NOT NAMED // BAG FAMILY MOLECULAR CHAPERONE REGULATOR 7
AT2G46020	BRM	(1 of 1) PTHR10799//PTHR10799:SF577 - SWI/SNF-RELATED MATRIX-ASSOCIATED ACTIN-DEPENDENT REGULATOR OF CHROMATIN SUBFAMILY-RELATED // PROTEIN TAF-3, ISOFORM A
AT4G23100	GSH1	(1 of 1) 6.3.2.2 - Glutamate--cysteine ligase / Gamma-glutamylcysteine synthetase
AT2G18790	PHYB	(1 of 1) K12121 - phytochrome B (PHYB)
AT1G13440	GAPC2	(1 of 2) PTHR10836:SF53 - GLYCERALDEHYDE-3-PHOSPHATE DEHYDROGENASE GAPC2, CYTOSOLIC
GO:0009648 photoperiodism	#N/A	#N/A
AT1G04990	0	(1 of 2) PTHR12506//PTHR12506:SF24 - PROTEIN PHOSPHATASE RELATED // ZINC FINGER CCCH DOMAIN-CONTAINING PROTEIN 26-RELATED
AT2G17230	EXL5	(1 of 8) PF04674 - Phosphate-induced protein 1 conserved region (Phi_1)
AT4G37900	0	(1 of 4) PF07173 - Protein of unknown function (DUF1399) (DUF1399)
AT5G51980	0	(1 of 4) PTHR22844//PTHR22844:SF178 - F-BOX AND WD40 DOMAIN PROTEIN // ZINC FINGER CCCH DOMAIN-CONTAINING PROTEIN 48-RELATED
AT3G04670	WRKY39	(1 of 2) PTHR31282:SF12 - WRKY TRANSCRIPTION FACTOR 39-RELATED
AT2G18000	TAF14	(1 of 2) K11341 - YEATS domain-containing protein 4 (YEATS4, GAS41, YAF9)
AT4G26450	0	0
AT1G48770	0	(1 of 9) PF07797 - Protein of unknown function (DUF1639) (DUF1639)
AT3G12480	NF-YC11	(1 of 1) PTHR10252//PTHR10252:SF40 - HISTONE-LIKE TRANSCRIPTION FACTOR CCAAT-RELATED // SUBFAMILY NOT NAMED
AT4G04920	SFR6	(1 of 1) PTHR35130:SF1 - MEDIATOR OF RNA POLYMERASE II TRANSCRIPTION SUBUNIT 16
AT5G54930	0	(1 of 1) PTHR34682:SF1 - AT HOOK MOTIF-CONTAINING PROTEIN
AT3G12130	0	(1 of 2) PTHR10288//PTHR10288:SF5 - KH DOMAIN CONTAINING RNA BINDING PROTEIN // ZINC FINGER CCCH DOMAIN-CONTAINING PROTEIN 36-RELATED
AT5G07920	DGK1	(1 of 1) PTHR11255:SF54 - DIACYLGLYCEROL KINASE 1
AT1G36990	0	0
AT2G18090	0	(1 of 1) PTHR22884//PTHR22884:SF339 - SET DOMAIN PROTEINS // PHD FINGER, SWIB/MDM2 AND GYF DOMAIN-CONTAINING PROTEIN
AT3G24440	VRN5	(1 of 1) PTHR21736//PTHR21736:SF17 - VERNALIZATION-INSENSITIVE PROTEIN 3 // VIN3-LIKE PROTEIN 1
AT5G41020	0	(1 of 1) PTHR10641//PTHR10641:SF517 - MYB-LIKE DNA-BINDING PROTEIN MYB // GB|AAC33480.1
AT1G04210	0	(1 of 1) PTHR24359 - SERINE/THREONINE-PROTEIN KINASE SBK1
AT3G57390	AGL18	(1 of 1) PTHR11945//PTHR11945:SF175 - MADS BOX PROTEIN // AGAMOUS-LIKE MADS-BOX PROTEIN AGL18
AT1G31730	0	(1 of 1) K12400 - AP-4 complex subunit epsilon-1 (AP4E1)
AT2G06255	ELF4-L3	(1 of 3) PTHR33469:SF3 - PROTEIN ELF4-LIKE 2-RELATED
AT3G17450	0	(1 of 1) PTHR32166:SF18 - HAT DIMERIZATION DOMAIN-CONTAINING PROTEIN
AT2G46340	SPA1	(1 of 1) K16240 - protein suppressor of PHYA-105 1 (SPA1)
AT3G44110	0	(1 of 2) K09503 - DnaJ homolog subfamily A member 2 (DNAJA2)
AT3G21890	0	(1 of 3) PTHR31717//PTHR31717:SF11 - FAMILY NOT NAMED // B-BOX TYPE ZINC FINGER-CONTAINING PROTEIN
AT3G12145	FLR1	(1 of 3) PTHR27000//PTHR27000:SF136 - FAMILY NOT NAMED // POLYGALACTURONASE INHIBITOR 1-RELATED
AT3G27700	0	(1 of 1) K13192 - RNA-binding protein 26 (RBM26)
AT3G10490	NAC052	(1 of 3) PTHR31989:SF29 - F18K10.6 PROTEIN-RELATED
AT4G09180	0	(1 of 4) PTHR16223:SF29 - TRANSCRIPTION FACTOR BHLH117-RELATED
AT5G64930	CPR5	CPR5 protein, putative
AT3G10480	NAC050	(1 of 3) PTHR31989:SF29 - F18K10.6 PROTEIN-RELATED
AT5G16680	0	RING/FYVE/PHD zinc finger superfamily protein
AT3G47850	0	0
AT2G23320	WRKY15	(1 of 1) PTHR31282//PTHR31282:SF33 - FAMILY NOT NAMED // WRKY TRANSCRIPTION FACTOR 15-RELATED
AT2G47700	RFI2	(1 of 3) PTHR22937//PTHR22937:SF37 - RING FINGER CONTAINING PROTEIN // SUBFAMILY NOT NAMED
AT3G08640	0	(1 of 8) PF11891 - Domain of unknown function (DUF3411) (DUF3411)
AT1G77280	0	(1 of 2) PTHR27001:SF44 - ADENINE NUCLEOTIDE ALPHA HYDROLASES-DOMAIN CONTAINING PROTEIN KINASE
AT1G58470	RBP1	(1 of 2) PTHR24012//PTHR24012:SF478 - FAMILY NOT NAMED // GENOMIC DNA, CHROMOSOME 3, P1 CLONE: MJH23
AT2G02730	0	(1 of 6) PF07889 - Protein of unknown function (DUF1664) (DUF1664)
AT5G15570	0	(1 of 2) PTHR12321//PTHR12321:SF53 - CPG BINDING PROTEIN // BROMODOMAIN TRANSCRIPTION FACTOR
AT3G24880	0	(1 of 3) 3.6.4.11 - Nucleoplasmin ATPase
AT3G02890	0	RING/FYVE/PHD zinc finger superfamily protein
AT1G35460	0	(1 of 135) PF00010 - Helix-loop-helix DNA-binding domain (HLH)
AT1G64050	0	(1 of 1) PTHR36723:SF1 - F22C12.19
AT5G04240	ELF6	(1 of 1) PTHR10694//PTHR10694:SF45 - JUMONJI DOMAIN CONTAINING PROTEIN // LYSINE-SPECIFIC DEMETHYLASE ELF6-RELATED
AT3G24870	0	(1 of 3) 3.6.4.11 - Nucleoplasmin ATPase
AT2G47350	0	(1 of 3) PF04795 - PAPA-1-like conserved region (PAPA-1)
AT1G47530	0	(1 of 1) PTHR11206//PTHR11206:SF115 - MULTIDRUG RESISTANCE PROTEIN // MATE EFFLUX FAMILY PROTEIN
AT1G28520	VOZ1	(1 of 1) PTHR33873//PTHR33873:SF1 - FAMILY NOT NAMED // TRANSCRIPTION FACTOR VOZ1
AT1G16210	0	(1 of 1) PTHR21680:SF0 - COILED-COIL DOMAIN-CONTAINING PROTEIN 124
AT2G39260	0	(1 of 1) K14327 - regulator of nonsense transcripts 2 (UPF2, RENT2)
AT5G42820	U2AF35B	(1 of 3) K12836 - splicing factor U2AF 35 kDa subunit (U2AF1)
AT4G26000	PEP	(1 of 1) PTHR10288:SF132 - ZINC FINGER CCCH DOMAIN-CONTAINING PROTEIN 40-RELATED
AT1G15800	0	0
AT1G77180	SKIP	(1 of 1) K06063 - SNW domain-containing protein 1 (SNW1, SKIIP, SKIP)
AT3G20020	PRMT6	(1 of 1) K11437 - protein arginine N-methyltransferase 6 [EC:2.1.1.-] (PRMT6)
AT2G32950	1	(1 of 1) PTHR22847:SF451 - E3 UBIQUITIN-PROTEIN LIGASE RFWD2
AT1G14440	HB31	(1 of 2) PTHR31948//PTHR31948:SF19 - FAMILY NOT NAMED // ZINC-FINGER HOMEODOMAIN PROTEIN 3-RELATED
AT4G00450	CCT	(1 of 1) PTHR13992:SF25 - MEDIATOR OF RNA POLYMERASE II TRANSCRIPTION SUBUNIT 12
AT5G01270	CPL2	(1 of 1) PTHR23081:SF1 - RNA POLYMERASE II C-TERMINAL DOMAIN PHOSPHATASE-LIKE 2
AT3G57590	0	(1 of 89) PTHR31790//PTHR31790:SF10 - FAMILY NOT NAMED // F-BOX ASSOCIATED UBIQUITINATION EFFECTOR FAMILY PROTEIN-RELATED
AT2G35510	SRO1	(1 of 2) PTHR32263//PTHR32263:SF4 - FAMILY NOT NAMED // INACTIVE POLY [ADP-RIBOSE] POLYMERASE RCD1-RELATED
AT1G33980	UPF3	(1 of 1) K14328 - regulator of nonsense transcripts 3 (UPF3, RENT3)
AT2G45910	0	(1 of 1) PTHR27003:SF52 - U-BOX DOMAIN-CONTAINING PROTEIN 33
AT5G53440	0	(1 of 1) KOG3454 - U1 snRNP-specific protein C
AT3G56690	CIP111	(1 of 1) PTHR23077//PTHR23077:SF27 - AAA-FAMILY ATPASE // SPERMATOGENESIS-ASSOCIATED PROTEIN 5
AT1G67580	0	(1 of 2) K08818 - cell division cycle 2-like [EC:2.7.11.22] (CDC2L)
AT1G20670	0	(1 of 3) K11723 - bromodomain-containing protein 7/9 (BRD7_9)
AT5G47010	LBA1	(1 of 1) PTHR10887:SF378 - REGULATOR OF NONSENSE TRANSCRIPTS 1 HOMOLOG
AT3G54540	0	(1 of 1) K06184 - ATP-binding cassette, subfamily F, member 1 (ABCF1)
AT3G13670	0	(1 of 1) PTHR11909:SF146 - CASEIN KINASE-LIKE PROTEIN
AT5G23280	0	(1 of 2) PTHR31072//PTHR31072:SF7 - FAMILY NOT NAMED // TRANSCRIPTION FACTOR TCP21-RELATED
AT4G22360	0	(1 of 1) PTHR13844//PTHR13844:SF14 - BRG-1 ASSOCIATED FACTOR 60 BAF60 // SUBFAMILY NOT NAMED
AT5G40490	0	(1 of 1) PTHR24012//PTHR24012:SF426 - FAMILY NOT NAMED // RNA-BINDING PROTEIN-RELATED
AT2G47620	SWI3A	(1 of 1) PTHR12802//PTHR12802:SF2 - SWI/SNF COMPLEX-RELATED // SWI/SNF COMPLEX SUBUNIT SWI3A
AT1G12910	ATAN11	(1 of 3) K11805 - WD repeat-containing protein 68 (WDR68, HAN11)
AT1G79000	HAC1	(1 of 5) K04498 - E1A/CREB-binding protein (EP300, CREBBP, KAT3)
AT5G42220	0	(1 of 1) PTHR15204//PTHR15204:SF1 - SCYTHE/BAT3 // SUBFAMILY NOT NAMED
AT1G27650	ATU2AF35A	(1 of 3) K12836 - splicing factor U2AF 35 kDa subunit (U2AF1)
AT4G35800	NRPB1	(1 of 1) K03006 - DNA-directed RNA polymerase II subunit RPB1 (RPB1, POLR2A)
AT2G23070	0	(1 of 1) PTHR24054//PTHR24054:SF33 - CASEIN KINASE II SUBUNIT ALPHA // CASEIN KINASE II SUBUNIT ALPHA, CHLOROPLASTIC
AT3G58570	0	(1 of 3) K11594 - ATP-dependent RNA helicase DDX3X (DDX3X, bel)
AT5G40340	0	(1 of 4) PTHR10688//PTHR10688:SF1 - PWWP DOMAIN-CONTAINING PROTEIN // F22F7.12 PROTEIN-RELATED
AT2G42400	VOZ2	(1 of 1) PTHR33873:SF2 - TRANSCRIPTION FACTOR VOZ2
AT1G11480	0	eukaryotic translation initiation factor-related
AT2G46830	CCA1	(1 of 1) K12134 - circadian clock associated 1 (CCA1)
AT1G03457	0	(1 of 2) K13207 - CUG-BP- and ETR3-like factor (CUGBP, BRUNOL, CELF)
AT3G10390	FLD	(1 of 1) PTHR10742:SF260 - LYSINE-SPECIFIC HISTONE DEMETHYLASE 1 HOMOLOG 3
AT5G48385	0	(1 of 1) PTHR31791:SF12 - FRIGIDA-LIKE PROTEIN 3
AT3G50690	0	(1 of 1) PTHR11375 - ACIDIC LEUCINE-RICH NUCLEAR PHOSPHOPROTEIN 32
AT1G72390	0	(1 of 2) PTHR10799//PTHR10799:SF783 - SWI/SNF-RELATED MATRIX-ASSOCIATED ACTIN-DEPENDENT REGULATOR OF CHROMATIN SUBFAMILY-RELATED
AT5G46210	CUL4	(1 of 3) K10609 - cullin 4 (CUL4)
AT2G25730	0	(1 of 1) PTHR22835:SF45 - ZINC FINGER FYVE DOMAIN CONTAINING PROTEIN
AT1G09730	0	(1 of 2) K08596 - sentrin-specific protease 7 [EC:3.4.22.68] (SENP7)
AT4G11560	0	(1 of 4) PTHR15141:SF38 - BROMO-ADJACENT HOMOLOGY (BAH) DOMAIN-CONTAINING PROTEIN-RELATED
AT5G53150	0	(1 of 1) PTHR24078//PTHR24078:SF274 - DNAJ HOMOLOG SUBFAMILY C MEMBER // SUBFAMILY NOT NAMED
AT3G01460	MBD9	(1 of 1) PTHR14140//PTHR14140:SF29 - E3 UBIQUITIN-PROTEIN LIGASE UHRF-RELATED // METHYL-CPG-BINDING DOMAIN-CONTAINING PROTEIN 9
AT4G01000	0	(1 of 2) PTHR12786//PTHR12786:SF1 - SPLICING FACTOR SF3A-RELATED // PROTEIN SDE2 HOMOLOG
AT2G13540	ABH1	(1 of 1) K12882 - nuclear cap-binding protein subunit 1 (NCBP1, CBP80)
AT4G11800	0	(1 of 67) PF00149 - Calcineurin-like phosphoesterase (Metallophos)
AT1G14650	0	(1 of 2) PTHR15316//PTHR15316:SF1 - SPLICEOSOME ASSOCIATED PROTEIN 114/SWAP SPLICING FACTOR-RELATED // SPLICING FACTOR 3A SUBUNIT 1
AT1G22770	GI	(1 of 1) K12124 - GIGANTEA (GI)
AT1G06040	STO	(1 of 3) PTHR31832:SF8 - B-BOX TYPE ZINC FINGER-CONTAINING PROTEIN-RELATED
AT3G26560	0	(1 of 1) PTHR18934//PTHR18934:SF120 - ATP-DEPENDENT RNA HELICASE // SUBFAMILY NOT NAMED
AT2G18790	PHYB	(1 of 1) K12121 - phytochrome B (PHYB)
AT5G13590	0	0
GO:0071824 protein-DNA complex organization	#N/A	#N/A
AT1G54840	0	(1 of 2) PTHR34661//PTHR34661:SF3 - FAMILY NOT NAMED // ALPHA-CRYSTALLIN DOMAIN OF HEAT SHOCK PROTEIN-CONTAINING PROTEIN
AT1G66050	VIM2	(1 of 6) K10638 - E3 ubiquitin-protein ligase UHRF1 [EC:6.3.2.19] (UHRF1, NP95)
AT3G18610	NUC-L2	(1 of 3) K11294 - nucleolin (NCL, NSR1)
AT1G02580	MEA	(1 of 1) PTHR22884:SF326 - HISTONE-LYSINE N-METHYLTRANSFERASE ASHH3
AT1G28760	0	(1 of 1) PTHR31587:SF3 - F1K23.6
AT2G22475	GEM	(1 of 3) PTHR31969:SF4 - GEM-LIKE PROTEIN 1-RELATED
AT2G02955	MEE12	(1 of 1) PTHR31576:SF2 - TATA BOX-BINDING PROTEIN-ASSOCIATED FACTOR RNA POLYMERASE I SUBUNIT B
AT3G14870	0	(1 of 12) PF04859 - Plant protein of unknown function (DUF641) (DUF641)
AT4G18470	SNI1	negative regulator of systemic acquired resistance (SNI1)
AT3G13330	PA200	(1 of 1) K06699 - proteasome activator subunit 4 (PSME4)
AT2G18000	TAF14	(1 of 2) K11341 - YEATS domain-containing protein 4 (YEATS4, GAS41, YAF9)
AT2G45280	RAD51C	(1 of 1) K10870 - RAD51-like protein 2 (RAD51L2, RAD51C)
AT4G37210	0	(1 of 1) PTHR15081:SF1 - NUCLEAR AUTOANTIGENIC SPERM PROTEIN
AT5G04940	SUVH1	(1 of 4) PTHR22884//PTHR22884:SF383 - SET DOMAIN PROTEINS // HISTONE-LYSINE N-METHYLTRANSFERASE, H3 LYSINE-9 SPECIFIC SUVH1-RELATED
AT5G63550	0	(1 of 3) K17046 - protein DEK (DEK)
AT3G17712	0	(1 of 2) PTHR13471 - TETRATRICOPEPTIDE-LIKE HELICAL
AT2G21150	XCT	(1 of 1) K13119 - protein FAM50 (FAM50, XAP5)
AT4G27910	16	(1 of 2) PTHR13793//PTHR13793:SF5 - PHD FINGER PROTEINS // HISTONE-LYSINE N-METHYLTRANSFERASE ATX4-RELATED
AT1G09800	0	(1 of 1) PTHR11142//PTHR11142:SF1 - PSEUDOURIDYLATE SYNTHASE // TRNA PSEUDOURIDINE SYNTHASE
AT4G24440	0	(1 of 1) K03123 - transcription initiation factor TFIIA small subunit (TFIIA2, GTF2A2, TOA2)
AT2G41630	TFIIB	(1 of 6) K03124 - transcription initiation factor TFIIB (TFIIB, GTF2B, SUA7, tfb)
AT1G79350	EMB1135	(1 of 1) PTHR12706:SF13 - RING/FYVE/PHD ZINC FINGER DOMAIN-CONTAINING PROTEIN
AT2G27470	NF-YB11	(1 of 1) K02326 - DNA polymerase epsilon subunit 3 (POLE3)
AT2G23380	CLF	(1 of 3) K11430 - histone-lysine N-methyltransferase EZH2 (EZH2)
AT3G13940	0	(1 of 1) K03005 - DNA-directed RNA polymerase I subunit RPA49 (RPA49, POLR1E)
AT5G17920	ATMS1	(1 of 3) 2.1.1.14 - 5-methyltetrahydropteroyltriglutamate--homocysteine S-methyltransferase / Tetrahydropteroylglutamate-homocysteine transmethylase
AT5G11470	0	(1 of 2) PTHR12505:SF19 - BROMO-ADJACENT HOMOLOGY (BAH) DOMAIN-CONTAINING PROTEIN-RELATED
AT3G22880	DMC1	(1 of 1) K10872 - meiotic recombination protein DMC1 (DMC1)
AT1G63490	0	(1 of 1) PTHR10694//PTHR10694:SF8 - JUMONJI DOMAIN CONTAINING PROTEIN // LYSINE-SPECIFIC DEMETHYLASE LID
AT1G09320	0	(1 of 20) PF05641 - Agenet domain (Agenet)
AT3G24440	VRN5	(1 of 1) PTHR21736//PTHR21736:SF17 - VERNALIZATION-INSENSITIVE PROTEIN 3 // VIN3-LIKE PROTEIN 1
AT5G06550	0	(1 of 1) PTHR12480:SF21 - TRANSCRIPTION FACTOR JUMONJI, JMJC DOMAIN-CONTAINING PROTEIN
AT5G10010	0	0
AT1G66740	SGA2	(1 of 2) K10753 - histone chaperone ASF1 (ASF1)
AT5G43010	RPT4A	(1 of 2) K03064 - 26S proteasome regulatory subunit T4 (PSMC6, RPT4)
AT4G28190	ULT1	(1 of 2) PTHR34053//PTHR34053:SF1 - FAMILY NOT NAMED // PROTEIN ULTRAPETALA 1-RELATED
AT5G35520	MIS12	(1 of 1) PF05859 - Mis12 protein (Mis12)
AT5G40530	0	(1 of 1) 2.1.1.287 - 25S rRNA (adenine(645)-N(1))-methyltransferase / 25S rRNA m(1)A(645) methyltransferase
AT3G10490	NAC052	(1 of 3) PTHR31989:SF29 - F18K10.6 PROTEIN-RELATED
AT3G44600	71	(1 of 1) K12736 - peptidylprolyl isomerase domain and WD repeat-containing protein 1 [EC:5.2.1.8] (PPWD1)
AT5G38110	ASF1B	(1 of 2) K10753 - histone chaperone ASF1 (ASF1)
AT1G18800	NRP2	(1 of 2) K11290 - template-activating factor I (SET, TAF1, I2PP2A)
AT5G15540	EMB2773	(1 of 1) K06672 - cohesin loading factor subunit SCC2 (SCC2, NIPBL)
AT3G22990	LFR	(1 of 1) PTHR12656 - BRG-1 ASSOCIATED FACTOR 250 BAF250
AT3G10480	NAC050	(1 of 3) PTHR31989:SF29 - F18K10.6 PROTEIN-RELATED
AT5G16680	0	RING/FYVE/PHD zinc finger superfamily protein
AT4G35930	0	F-box family protein
AT1G05830	ATX2	(1 of 2) PTHR13793:SF100 - HISTONE-LYSINE N-METHYLTRANSFERASE ATX1-RELATED
AT3G17030	0	(1 of 1) PTHR36033:SF1 - NUCLEIC ACID-BINDING PROTEIN-RELATED
AT5G30490	0	(1 of 1) PTHR23227 - BUCENTAUR RELATED
AT4G20280	TAF11	(1 of 2) K03135 - transcription initiation factor TFIID subunit 11 (TAF11)
AT5G51230	EMF2	(1 of 3) PTHR22597//PTHR22597:SF0 - POLYCOMB GROUP PROTEIN // POLYCOMB PROTEIN SUZ12
AT3G19510	HAT3.1	(1 of 1) PTHR12628//PTHR12628:SF13 - POLYCOMB-LIKE TRANSCRIPTION FACTOR // HOMEOBOX PROTEIN HAT3.1
AT5G25480	DNMT2	(1 of 1) 2.1.1.204 - tRNA (cytosine(38)-C(5))-methyltransferase
AT3G06930	PRMT4B	(1 of 2) K05931 - histone-arginine methyltransferase CARM1 [EC:2.1.1.125] (CARM1, PRMT4)
AT5G56740	HAG2	(1 of 1) K11303 - histone acetyltransferase 1 (HAT1, KAT1)
AT1G71730	0	0
AT4G35540	0	(1 of 1) PTHR11618//PTHR11618:SF23 - TRANSCRIPTION INITIATION FACTOR IIB-RELATED // SUBFAMILY NOT NAMED
AT1G07790	HTB1	(1 of 11) K11252 - histone H2B (H2B)
AT5G44800	CHR4	(1 of 1) PTHR10799:SF725 - IMMUNOGLOBULIN E-SET DOMAIN-CONTAINING PROTEIN
AT4G39160	0	(1 of 1) K15198 - transcription factor TFIIIB component B'' (BDP1, TFC5)
AT5G15570	0	(1 of 2) PTHR12321//PTHR12321:SF53 - CPG BINDING PROTEIN // BROMODOMAIN TRANSCRIPTION FACTOR
AT4G17330	G2484-1	(1 of 1) PTHR31917//PTHR31917:SF7 - FAMILY NOT NAMED // G2484-1 PROTEIN
AT5G22330	RIN1	(1 of 1) K04499 - RuvB-like protein 1 (pontin 52) (RUVBL1, RVB1, INO80H)
AT3G42860	0	(1 of 1) PTHR11390//PTHR11390:SF25 - PROKARYOTIC DNA TOPOISOMERASE // SUBFAMILY NOT NAMED
AT2G31650	ATX1	(1 of 2) PTHR13793:SF100 - HISTONE-LYSINE N-METHYLTRANSFERASE ATX1-RELATED
AT3G63460	0	(1 of 2) K14005 - protein transport protein SEC31 (SEC31)
AT3G02890	0	RING/FYVE/PHD zinc finger superfamily protein
AT1G30970	SUF4	(1 of 1) PTHR23215 - ZINC FINGER PROTEIN 207
AT1G15660	CENP-C	(1 of 1) PTHR16684 - CENTROMERE PROTEIN C
AT5G04240	ELF6	(1 of 1) PTHR10694//PTHR10694:SF45 - JUMONJI DOMAIN CONTAINING PROTEIN // LYSINE-SPECIFIC DEMETHYLASE ELF6-RELATED
AT2G47350	0	(1 of 3) PF04795 - PAPA-1-like conserved region (PAPA-1)
AT1G17520	0	(1 of 2) PTHR21717:SF17 - TELOMERE REPEAT-BINDING FACTOR 4-RELATED
AT5G58230	MSI1	(1 of 5) K10752 - histone-binding protein RBBP4 (RBBP4, HAT2, CAF1, MIS16)
AT2G48160	0	(1 of 2) PTHR12550:SF5 - HUA2-LIKE PROTEIN 2-RELATED
AT1G10240	FRS11	(1 of 1) PTHR31669//PTHR31669:SF34 - FAMILY NOT NAMED // PROTEIN FAR1-RELATED SEQUENCE 11
AT1G54140	TAFII21	(1 of 1) K03133 - transcription initiation factor TFIID subunit 9B (TAF9B, TAF9)
AT5G67630	0	(1 of 1) K11338 - RuvB-like protein 2 [EC:3.6.4.12] (RUVBL2, RVB2, INO80J)
AT1G32750	HAF01	(1 of 2) K03125 - transcription initiation factor TFIID subunit 1 (TAF1)
AT4G34310	0	(1 of 2) PTHR22731 - RIBONUCLEASES P/MRP PROTEIN SUBUNIT POP1
AT4G20340	0	(1 of 3) K03136 - transcription initiation factor TFIIE subunit alpha (TFIIE1, GTF2E1, TFA1, tfe)
AT5G01270	CPL2	(1 of 1) PTHR23081:SF1 - RNA POLYMERASE II C-TERMINAL DOMAIN PHOSPHATASE-LIKE 2
AT3G63070	0	(1 of 2) PTHR12550:SF5 - HUA2-LIKE PROTEIN 2-RELATED
AT1G08620	PKDM7D	(1 of 1) PTHR10694//PTHR10694:SF53 - JUMONJI DOMAIN CONTAINING PROTEIN // SUBFAMILY NOT NAMED
AT5G23150	HUA2	(1 of 2) PTHR12550//PTHR12550:SF49 - HEPATOMA-DERIVED GROWTH FACTOR-RELATED // PROTEIN C06A5.3, ISOFORM B
AT3G06400	CHR11	(1 of 2) K11654 - SWI/SNF-related matrix-associated actin-dependent regulator of chromatin subfamily A member 5 [EC:3.6.4.-] (SMARCA5, SNF2H, ISWI)
AT1G65440	GTB1	(1 of 2) K11292 - transcription elongation factor SPT6 (SUPT6H, SPT6)
AT5G11530	EMF1	embryonic flower 1 (EMF1)
AT4G15180	2	(1 of 1) PTHR22884//PTHR22884:SF343 - SET DOMAIN PROTEINS // PROTEIN MET-1, ISOFORM A
AT2G16485	0	(1 of 2) PF00642//PF02201//PF02213//PF03126 - Zinc finger C-x8-C-x5-C-x3-H type (and similar) (zf-CCCH) // SWIB/MDM2 domain (SWIB) // GYF domain (GYF) // Plus-3 domain (Plus-3)
AT3G61670	0	(1 of 6) PF11331 - Probable zinc-ribbon domain (zinc_ribbon_12)
AT2G43410	FPA	(1 of 1) PTHR23189:SF45 - FLOWERING TIME CONTROL PROTEIN FPA
AT5G43020	0	(1 of 936) 2.7.11.1 - Non-specific serine/threonine protein kinase / Threonine-specific protein kinase
AT1G72740	0	(1 of 2) PTHR21717:SF17 - TELOMERE REPEAT-BINDING FACTOR 4-RELATED
AT3G10070	TAF12	(1 of 1) PTHR12264//PTHR12264:SF21 - FAMILY NOT NAMED // TRANSCRIPTION INITIATION FACTOR TFIID SUBUNIT 12
AT2G47620	SWI3A	(1 of 1) PTHR12802//PTHR12802:SF2 - SWI/SNF COMPLEX-RELATED // SWI/SNF COMPLEX SUBUNIT SWI3A
AT2G21300	0	(1 of 2) PTHR24115//PTHR24115:SF405 - FAMILY NOT NAMED // ATP BINDING MICROTUBULE MOTOR FAMILY PROTEIN
AT4G25340	FKBP53	(1 of 2) K14826 - FK506-binding nuclear protein [EC:5.2.1.8] (FPR3_4)
AT4G35800	NRPB1	(1 of 1) K03006 - DNA-directed RNA polymerase II subunit RPB1 (RPB1, POLR2A)
AT3G10330	0	(1 of 2) PTHR11618//PTHR11618:SF27 - TRANSCRIPTION INITIATION FACTOR IIB-RELATED // CYCLIN FAMILY PROTEIN-RELATED
AT1G45000	0	(1 of 2) K03064 - 26S proteasome regulatory subunit T4 (PSMC6, RPT4)
AT5G40340	0	(1 of 4) PTHR10688//PTHR10688:SF1 - PWWP DOMAIN-CONTAINING PROTEIN // F22F7.12 PROTEIN-RELATED
AT4G24680	MOS1	(1 of 1) PF07001 - BAT2 N-terminus (BAT2_N)
AT3G62900	0	(1 of 3) PTHR23336:SF14 - CW-TYPE ZINC-FINGER PROTEIN
AT2G25730	0	(1 of 1) PTHR22835:SF45 - ZINC FINGER FYVE DOMAIN CONTAINING PROTEIN
AT1G49950	TRB1	(1 of 3) PTHR21717//PTHR21717:SF27 - TELOMERIC REPEAT BINDING PROTEIN // TELOMERE REPEAT-BINDING FACTOR 2-RELATED
AT4G11560	0	(1 of 4) PTHR15141:SF38 - BROMO-ADJACENT HOMOLOGY (BAH) DOMAIN-CONTAINING PROTEIN-RELATED
AT3G07220	0	(1 of 17) PF00498 - FHA domain (FHA)
AT5G35330	MBD02	(1 of 5) KOG4161 - Methyl-CpG binding transcription regulators
AT1G60170	emb1220	(1 of 1) K12844 - U4/U6 small nuclear ribonucleoprotein PRP31 (PRPF31)
AT3G33520	6	(1 of 1) K11662 - actin-related protein 6 (ACTR6, ARP6)
AT3G01460	MBD9	(1 of 1) PTHR14140//PTHR14140:SF29 - E3 UBIQUITIN-PROTEIN LIGASE UHRF-RELATED // METHYL-CPG-BINDING DOMAIN-CONTAINING PROTEIN 9
AT2G13370	CHR5	(1 of 1) K11367 - chromodomain-helicase-DNA-binding protein 1 [EC:3.6.4.12] (CHD1)
AT5G55300	TOP1ALPHA	(1 of 2) K03163 - DNA topoisomerase I [EC:5.99.1.2] (TOP1)
AT3G50000	CKA2	(1 of 2) PTHR24054//PTHR24054:SF31 - CASEIN KINASE II SUBUNIT ALPHA // SUBFAMILY NOT NAMED
AT3G20770	EIN3	(1 of 3) PTHR33305:SF1 - ETHYLENE INSENSITIVE 3-LIKE 1 PROTEIN-RELATED
AT1G06200	0	(1 of 2) PTHR12383//PTHR12383:SF5 - PROTEASE FAMILY S26 MITOCHONDRIAL INNER MEMBRANE PROTEASE-RELATED // PEPTIDASE-S24/S26 DOMAIN-CONTAINING PROTEIN
AT2G23740	0	(1 of 1) PTHR22884:SF299 - HISTONE-LYSINE N-METHYLTRANSFERASE SUVR5
AT1G21610	0	(1 of 2) PTHR21669//PTHR21669:SF13 - CAPZ-INTERACTING PROTEIN AND RELATED PROTEINS // WOUND-RESPONSIVE FAMILY PROTEIN
AT2G46020	BRM	(1 of 1) PTHR10799//PTHR10799:SF577 - SWI/SNF-RELATED MATRIX-ASSOCIATED ACTIN-DEPENDENT REGULATOR OF CHROMATIN SUBFAMILY-RELATED // PROTEIN TAF-3, ISOFORM A
AT2G18790	PHYB	(1 of 1) K12121 - phytochrome B (PHYB)
AT4G13940	HOG1	(1 of 2) 3.3.1.1 - Adenosylhomocysteinase / SAHase
AT1G02890	0	(1 of 2) PTHR23074:SF70 - AAA-TYPE ATPASE FAMILY PROTEIN
GO:0006413 translational initiation	#N/A	#N/A
AT1G71770	5	(1 of 9) K13126 - polyadenylate-binding protein (PABPC)
AT5G35620	LSP1	(1 of 1) PTHR11960//PTHR11960:SF12 - EUKARYOTIC TRANSLATION INITIATION FACTOR 4E RELATED // EUKARYOTIC TRANSLATION INITIATION FACTOR ISOFORM 4E
AT5G59180	NRPB7	(1 of 1) K03015 - DNA-directed RNA polymerase II subunit RPB7 (RPB7, POLR2G)
AT2G40780	0	(1 of 1) K15025 - probable RNA-binding protein EIF1AD (EIF1AD)
AT5G06000	EIF3G2	(1 of 2) K03248 - translation initiation factor 3 subunit G (EIF3G)
AT1G72730	0	(1 of 3) K03257 - translation initiation factor 4A (EIF4A)
AT3G59410	GCN2	(1 of 1) K16196 - eukaryotic translation initiation factor 2-alpha kinase 4 (EIF2AK4)
AT1G54290	0	(1 of 4) K03113 - translation initiation factor 1 (EIF1, SUI1)
AT1G77840	0	(1 of 2) K03262 - translation initiation factor 5 (EIF5)
AT5G05470	EIF2 ALPHA	(1 of 2) K03237 - translation initiation factor 2 subunit 1 (EIF2S1)
AT5G11900	0	(1 of 1) PTHR12789 - DENSITY-REGULATED PROTEIN HOMOLOG
AT1G54270	EIF4A-2	(1 of 3) K03257 - translation initiation factor 4A (EIF4A)
AT5G25780	EIF3B-2	(1 of 2) K03253 - translation initiation factor 3 subunit B (EIF3B)
AT5G35680	0	(1 of 1) PTHR21668//PTHR21668:SF5 - EIF-1A // NUCLEIC ACID-BINDING, OB-FOLD-LIKE PROTEIN-RELATED
AT4G11160	0	(1 of 1) PTHR23115//PTHR23115:SF184 - TRANSLATION FACTOR // TRANSLATION INITIATION FACTOR IF-2, MITOCHONDRIAL
AT5G25757	0	(1 of 2) K15029 - translation initiation factor 3 subunit L (EIF3L)
AT5G27640	TIF3B1	(1 of 2) K03253 - translation initiation factor 3 subunit B (EIF3B)
AT3G02200	0	(1 of 2) K15030 - translation initiation factor 3 subunit M (EIF3M)
AT3G07300	0	(1 of 1) K03754 - translation initiation factor eIF-2B subunit beta (EIF2B2)
AT1G04170	EIF2 GAMMA	(1 of 3) K03242 - translation initiation factor 2 subunit 3 (EIF2S3)
AT5G15610	0	(1 of 2) K15030 - translation initiation factor 3 subunit M (EIF3M)
AT4G20980	0	(1 of 2) K03251 - translation initiation factor 3 subunit D (EIF3D)
AT5G44320	0	(1 of 2) K03251 - translation initiation factor 3 subunit D (EIF3D)
AT1G76810	0	(1 of 4) K03243 - translation initiation factor 5B (EIF5B)
AT4G18040	EIF4E	(1 of 1) PTHR11960//PTHR11960:SF8 - EUKARYOTIC TRANSLATION INITIATION FACTOR 4E RELATED // AT15894P-RELATED
AT2G04520	0	(1 of 2) K03236 - translation initiation factor 1A (EIF1A)
AT4G11420	EIF3A	(1 of 1) K03254 - translation initiation factor 3 subunit A (EIF3A)
AT4G19210	0	(1 of 2) K06174 - ATP-binding cassette, sub-family E, member 1 (ABCE1)
AT1G10840	TIF3H1	(1 of 1) K03247 - translation initiation factor 3 subunit H (EIF3H)
AT1G22780	PFL	(1 of 3) K02964 - small subunit ribosomal protein S18e (RP-S18e, RPS18)
AT2G39990	EIF2	(1 of 1) K03249 - translation initiation factor 3 subunit F (EIF3F)
AT2G40290	0	(1 of 2) K03237 - translation initiation factor 2 subunit 1 (EIF2S1)
AT3G56150	EIF3C	(1 of 2) K03252 - translation initiation factor 3 subunit C (EIF3C)
GO:1901361 organic cyclic compound catabolic process	#N/A	#N/A
AT1G17180	GSTU25	(1 of 8) PTHR11260:SF204 - GLUTATHIONE S-TRANSFERASE U21-RELATED
AT1G17170	GSTU24	(1 of 8) PTHR11260:SF204 - GLUTATHIONE S-TRANSFERASE U21-RELATED
AT4G33070	0	(1 of 4) 4.1.1.1 - Pyruvate decarboxylase / Pyruvic decarboxylase
AT1G06450	0	(1 of 4) PTHR10797//PTHR10797:SF0 - CCR4-NOT TRANSCRIPTION COMPLEX SUBUNIT // POP2, ISOFORM D
AT1G71770	5	(1 of 9) K13126 - polyadenylate-binding protein (PABPC)
AT4G32070	0	(1 of 4) PF00564//PF13414 - PB1 domain (PB1) // TPR repeat (TPR_11)
AT4G21590	ENDO3	(1 of 5) 3.1.30.1 - Aspergillus nuclease S(1) / Single-stranded-nucleate endonuclease
AT1G07590	0	(1 of 185) PF01535//PF13041 - PPR repeat (PPR) // PPR repeat family (PPR_2)
AT4G04320	0	(1 of 1) 4.1.1.9 - Malonyl-CoA decarboxylase / Malonyl-CoA carboxy-lyase
AT1G50260	NTMC2T5.1	(1 of 2) PTHR10774//PTHR10774:SF82 - EXTENDED SYNAPTOTAGMIN-RELATED // SUBFAMILY NOT NAMED
AT5G39090	0	(1 of 11) PTHR31625//PTHR31625:SF5 - FAMILY NOT NAMED // ACYLTRANSFERASE-LIKE PROTEIN-RELATED
AT1G55500	ECT4	(1 of 2) PTHR12357//PTHR12357:SF21 - YTH YT521-B HOMOLOGY DOMAIN-CONTAINING // SUBFAMILY NOT NAMED
AT5G39050	0	(1 of 11) PTHR31625//PTHR31625:SF5 - FAMILY NOT NAMED // ACYLTRANSFERASE-LIKE PROTEIN-RELATED
AT4G34890	XDH1	(1 of 2) K00106 - xanthine dehydrogenase/oxidase (XDH)
AT4G02940	0	(1 of 2) PTHR31447:SF2 - OXIDOREDUCTASE, 2OG-FE(II) OXYGENASE FAMILY PROTEIN
AT2G02390	GSTZ1	(1 of 2) 2.5.1.18//5.2.1.2 - Glutathione transferase / S-(hydroxyalkyl)glutathione lyase // Maleylacetoacetate isomerase / Maleylacetone isomerase
AT1G60080	0	(1 of 1) K12586 - exosome complex component RRP43 (RRP43, EXOSC8, OIP2)
AT5G59180	NRPB7	(1 of 1) K03015 - DNA-directed RNA polymerase II subunit RPB7 (RPB7, POLR2G)
AT3G14060	0	(1 of 2) PTHR34788:SF1 - F15I1.22
AT3G55840	0	(1 of 2) PF07014//PF07231 - Hs1pro-1 protein C-terminus (Hs1pro-1_C) // Hs1pro-1 N-terminus (Hs1pro-1_N)
AT3G04040	0	0
AT3G61620	RRP41	(1 of 1) K11600 - exosome complex component RRP41 (RRP41, EXOSC4, SKI6)
AT5G14580	0	(1 of 1) PTHR11252:SF3 - POLYRIBONUCLEOTIDE NUCLEOTIDYLTRANSFERASE 1, MITOCHONDRIAL
AT3G48020	0	(1 of 8) PTHR13833:SF16 - NHL REPEAT-CONTAINING PROTEIN
AT1G77680	0	(1 of 1) K18758 - DIS3-like exonuclease 2 [EC:3.1.13.-] (DIS3L2)
AT5G45330	DCP5-L	(1 of 1) PTHR13586//PTHR13586:SF3 - SCD6 PROTEIN-RELATED // DECAPPING 5-LIKE PROTEIN-RELATED
AT1G79270	ECT8	(1 of 1) PTHR12357//PTHR12357:SF15 - YTH YT521-B HOMOLOGY DOMAIN-CONTAINING // METHYLATED RNA-BINDING PROTEIN 1
AT2G32070	0	(1 of 11) K12581 - CCR4-NOT transcription complex subunit 7/8 (CNOT7_8, CAF1, POP2)
AT5G53970	0	(1 of 1) PTHR11751//PTHR11751:SF387 - SUBGROUP I AMINOTRANSFERASE RELATED // AMINOTRANSFERASE TAT2-RELATED
AT3G03470	CYP89A9	(1 of 7) PTHR24298:SF45 - CYTOCHROME P450 89A2-RELATED
AT3G17770	0	(1 of 2) 4.6.1.15 - FAD-AMP lyase (cyclizing) / FMN cyclase
AT3G17712	0	(1 of 2) PTHR13471 - TETRATRICOPEPTIDE-LIKE HELICAL
AT1G03360	RRP4	(1 of 1) K03679 - exosome complex component RRP4 (RRP4, EXOSC2)
AT5G19400	SMG7	(1 of 1) K14409 - protein SMG7 (SMG7, EST1C)
AT5G58190	ECT10	(1 of 2) PTHR12357:SF24 - EVOLUTIONARILY CONSERVED C-TERMINAL REGION 10
AT4G36090	0	(1 of 3) PTHR31447//PTHR31447:SF1 - FAMILY NOT NAMED // 2-OXOGLUTARATE (2OG) AND FE(II)-DEPENDENT OXYGENASE-LIKE PROTEIN
AT5G43430	ETFBETA	(1 of 1) K03521 - electron transfer flavoprotein beta subunit (fixA, etfB)
AT1G14230	0	(1 of 2) 3.6.1.5//3.6.1.6 - Apyrase / ATP-diphosphohydrolase // Nucleoside diphosphate phosphatase / Nucleoside-diphosphatase
AT3G14080	0	(1 of 2) K12620 - U6 snRNA-associated Sm-like protein LSm1 (LSM1)
AT5G35910	0	(1 of 1) PTHR12124:SF47 - EXOSOME COMPONENT 10
AT3G14560	0	0
AT4G02010	0	(1 of 936) 2.7.11.1 - Non-specific serine/threonine protein kinase / Threonine-specific protein kinase
AT4G11910	0	(1 of 3) PTHR31750:SF4 - PROTEIN STAY-GREEN 1, CHLOROPLASTIC-RELATED
AT1G26930	0	(1 of 3) PTHR24413//PTHR24413:SF138 - FAMILY NOT NAMED // F-BOX/KELCH-REPEAT PROTEIN SKIP11
AT1G19670	CLH1	(1 of 1) PTHR33428//PTHR33428:SF2 - FAMILY NOT NAMED // CHLOROPHYLLASE-1
AT3G07750	0	(1 of 1) K12589 - exosome complex component RRP42 (RRP42, EXOSC7)
AT3G50100	SDN1	(1 of 5) K14570 - RNA exonuclease 1 (REX1, REXO1, RNH70)
AT2G25355	0	(1 of 2) K03681 - exosome complex component RRP40 (RRP40, EXOSC3)
AT4G24590	0	0
AT1G15920	0	(1 of 11) K12581 - CCR4-NOT transcription complex subunit 7/8 (CNOT7_8, CAF1, POP2)
AT4G35060	0	(1 of 3) PTHR22814:SF155 - HEAVY METAL-ASSOCIATED ISOPRENYLATED PLANT PROTEIN 26
AT1G77145	0	(1 of 14) PF04720 - PDDEXK-like family of unknown function (PDDEXK_6)
AT3G04080	APY1	(1 of 2) K14641 - apyrase (APY1_2)
AT5G43860	CLH2	(1 of 1) PTHR33428//PTHR33428:SF1 - FAMILY NOT NAMED // CHLOROPHYLLASE-2, CHLOROPLASTIC
AT5G07350	Tudor1	(1 of 2) K15979 - staphylococcal nuclease domain-containing protein 1 (SND1)
AT1G08370	DCP1	(1 of 1) K12611 - mRNA-decapping enzyme 1B (DCP1B)
AT2G37750	0	(1 of 2) PTHR34670:SF3 - EXPRESSED PROTEIN
AT3G58580	0	(1 of 2) PTHR12121//PTHR12121:SF34 - CARBON CATABOLITE REPRESSOR PROTEIN 4 // LD39302P
AT1G20780	SAUL1	(1 of 2) PTHR22849:SF4 - U-BOX DOMAIN-CONTAINING PROTEIN 43-RELATED
AT1G23040	0	hydroxyproline-rich glycoprotein family protein
AT5G39840	0	(1 of 1) PTHR12131//PTHR12131:SF1 - ATP-DEPENDENT RNA AND DNA HELICASE // ATP-DEPENDENT RNA HELICASE SUPV3L1, MITOCHONDRIAL
AT1G59760	0	(1 of 2) K12598 - ATP-dependent RNA helicase DOB1 (MTR4, SKIV2L2)
AT4G01660	ABC1	(1 of 1) PTHR10566:SF65 - UBIQUINONE BIOSYNTHESIS PROTEIN COQ-8
AT3G22270	0	(1 of 3) K12617 - DNA topoisomerase 2-associated protein PAT1 (PATL1, PAT1)
AT1G27130	GSTU13	(1 of 4) PTHR11260:SF193 - GLUTATHIONE S-TRANSFERASE U11-RELATED
AT2G02970	0	(1 of 4) K01510 - apyrase (ENTPD1_3_8)
AT2G30800	HVT1	(1 of 2) PTHR18934//PTHR18934:SF115 - ATP-DEPENDENT RNA HELICASE // NUCLEAR DEIH-BOXHELICASE-RELATED
AT4G17330	G2484-1	(1 of 1) PTHR31917//PTHR31917:SF7 - FAMILY NOT NAMED // G2484-1 PROTEIN
AT4G27490	0	(1 of 1) K12587 - exosome complex component MTR3 (MTR3, EXOSC6)
AT1G06570	PDS1	(1 of 1) 1.13.11.27 - 4-hydroxyphenylpyruvate dioxygenase / p-hydroxyphenylpyruvate oxidase
AT5G65380	0	(1 of 3) PTHR11206:SF122 - MATE EFFLUX FAMILY PROTEIN
AT3G63460	0	(1 of 2) K14005 - protein transport protein SEC31 (SEC31)
AT1G64050	0	(1 of 1) PTHR36723:SF1 - F22C12.19
AT5G13800	PPH	(1 of 1) PTHR10992//PTHR10992:SF879 - ALPHA/BETA HYDROLASE FOLD-CONTAINING PROTEIN // PHEOPHYTINASE, CHLOROPLASTIC
AT5G15260	0	(1 of 2) PTHR10759//PTHR10759:SF8 - 60S RIBOSOMAL PROTEIN L34 // SUBFAMILY NOT NAMED
AT5G26940	0	(1 of 1) PTHR13058 - THREE PRIME REPAIR EXONUCLEASE 1, 2
AT3G46210	0	(1 of 1) K12590 - exosome complex component RRP46 (RRP46, EXOSC5)
AT5G35430	0	(1 of 1) K12607 - CCR4-NOT transcription complex subunit 10 (CNOT10)
AT4G14990	0	(1 of 3) K12617 - DNA topoisomerase 2-associated protein PAT1 (PATL1, PAT1)
AT2G39260	0	(1 of 1) K14327 - regulator of nonsense transcripts 2 (UPF2, RENT2)
AT3G03950	ECT1	(1 of 2) PTHR12357//PTHR12357:SF31 - YTH YT521-B HOMOLOGY DOMAIN-CONTAINING // EVOLUTIONARILY CONSERVED C-TERMINAL REGION 3 PROTEIN
AT2G33150	PKT3	(1 of 3) 2.3.1.16 - Acetyl-CoA C-acyltransferase / Beta-ketothiolase
AT5G36160	0	(1 of 1) 2.6.1.5 - Tyrosine transaminase / Tyrosine aminotransferase
AT5G61020	ECT3	(1 of 2) PTHR12357//PTHR12357:SF31 - YTH YT521-B HOMOLOGY DOMAIN-CONTAINING // EVOLUTIONARILY CONSERVED C-TERMINAL REGION 3 PROTEIN
AT1G33980	UPF3	(1 of 1) K14328 - regulator of nonsense transcripts 3 (UPF3, RENT3)
AT5G42540	XRN2	(1 of 3) K12619 - 5'-3' exoribonuclease 2 (XRN2, RAT1)
AT3G12640	0	(1 of 2) PF00076//PF01480 - RNA recognition motif. (a.k.a. RRM, RBD, or RNP domain) (RRM_1) // PWI domain (PWI)
AT5G47010	LBA1	(1 of 1) PTHR10887:SF378 - REGULATOR OF NONSENSE TRANSCRIPTS 1 HOMOLOG
AT2G36310	URH1	(1 of 1) 3.2.2.8 - Ribosylpyrimidine nucleosidase / Pyrimidine nucleosidase
AT2G06990	HEN2	(1 of 2) K12598 - ATP-dependent RNA helicase DOB1 (MTR4, SKIV2L2)
AT3G20800	0	(1 of 3) K12606 - CCR4-NOT transcription complex subunit 9 (RCD1, CNOT9, CAF40)
AT1G18070	0	(1 of 1) K03267 - peptide chain release factor subunit 3 (ERF3, GSPT)
AT5G10630	0	(1 of 1) K14416 - elongation factor 1 alpha-like protein (HBS1)
AT1G80780	0	(1 of 11) K12581 - CCR4-NOT transcription complex subunit 7/8 (CNOT7_8, CAF1, POP2)
AT5G64430	0	(1 of 2) PTHR31066:SF2 - GB|AAD14519.1
AT1G03457	0	(1 of 2) K13207 - CUG-BP- and ETR3-like factor (CUGBP, BRUNOL, CELF)
AT3G50690	0	(1 of 1) PTHR11375 - ACIDIC LEUCINE-RICH NUCLEAR PHOSPHOPROTEIN 32
AT5G54960	PDC2	(1 of 1) PTHR18968:SF137 - PYRUVATE DECARBOXYLASE 2
AT1G68140	0	(1 of 10) PF07800 - Protein of unknown function (DUF1644) (DUF1644)
AT1G13940	0	(1 of 5) PTHR33167:SF3 - F16A14.15-RELATED
AT5G59710	VIP2	(1 of 2) K12605 - CCR4-NOT transcription complex subunit 2 (CNOT2, NOT2)
AT5G61780	Tudor2	(1 of 2) K15979 - staphylococcal nuclease domain-containing protein 1 (SND1)
AT4G16690	MES16	(1 of 1) K13544 - pheophorbidase (PPD, MES16)
AT1G25260	0	(1 of 1) K14815 - mRNA turnover protein 4 (MRT4)
AT4G17620	0	(1 of 1) K14845 - RAT1-interacting protein (RAI1, DOM3Z)
AT1G79090	0	(1 of 3) PTHR21551 - TOPOISOMERASE II-ASSOCIATED PROTEIN PAT1
AT2G13540	ABH1	(1 of 1) K12882 - nuclear cap-binding protein subunit 1 (NCBP1, CBP80)
AT4G11800	0	(1 of 67) PF00149 - Calcineurin-like phosphoesterase (Metallophos)
AT2G02710	PLPB	(1 of 7) PF13426 - PAS domain (PAS_9)
AT4G20070	AAH	(1 of 1) 3.5.3.9 - Allantoate deiminase
AT3G12590	0	0
AT3G13300	VCS	(1 of 1) PTHR15598//PTHR15598:SF7 - AUTOANTIGEN RCD8 // SUBFAMILY NOT NAMED
AT3G19290	ABF4	(1 of 1) PTHR22952//PTHR22952:SF103//PTHR22952:SF158 - CAMP-RESPONSE ELEMENT BINDING PROTEIN-RELATED // ABSCISIC ACID-INSENSITIVE 5-LIKE PROTEIN 4 // ABSCISIC ACID-INSENSITIVE 5-LIKE PROTEIN 6
AT1G08200	AXS2	(1 of 2) K12449 - UDP-apiose/xylose synthase (AXS)
AT1G75660	XRN3	(1 of 3) K12619 - 5'-3' exoribonuclease 2 (XRN2, RAT1)
GO:0006338 chromatin remodeling	#N/A	#N/A
AT1G54840	0	(1 of 2) PTHR34661//PTHR34661:SF3 - FAMILY NOT NAMED // ALPHA-CRYSTALLIN DOMAIN OF HEAT SHOCK PROTEIN-CONTAINING PROTEIN
AT1G66050	VIM2	(1 of 6) K10638 - E3 ubiquitin-protein ligase UHRF1 [EC:6.3.2.19] (UHRF1, NP95)
AT3G18610	NUC-L2	(1 of 3) K11294 - nucleolin (NCL, NSR1)
AT1G02580	MEA	(1 of 1) PTHR22884:SF326 - HISTONE-LYSINE N-METHYLTRANSFERASE ASHH3
AT2G22475	GEM	(1 of 3) PTHR31969:SF4 - GEM-LIKE PROTEIN 1-RELATED
AT4G18470	SNI1	negative regulator of systemic acquired resistance (SNI1)
AT3G13330	PA200	(1 of 1) K06699 - proteasome activator subunit 4 (PSME4)
AT2G18000	TAF14	(1 of 2) K11341 - YEATS domain-containing protein 4 (YEATS4, GAS41, YAF9)
AT4G37210	0	(1 of 1) PTHR15081:SF1 - NUCLEAR AUTOANTIGENIC SPERM PROTEIN
AT5G04940	SUVH1	(1 of 4) PTHR22884//PTHR22884:SF383 - SET DOMAIN PROTEINS // HISTONE-LYSINE N-METHYLTRANSFERASE, H3 LYSINE-9 SPECIFIC SUVH1-RELATED
AT5G63550	0	(1 of 3) K17046 - protein DEK (DEK)
AT3G17712	0	(1 of 2) PTHR13471 - TETRATRICOPEPTIDE-LIKE HELICAL
AT4G27910	16	(1 of 2) PTHR13793//PTHR13793:SF5 - PHD FINGER PROTEINS // HISTONE-LYSINE N-METHYLTRANSFERASE ATX4-RELATED
AT1G09800	0	(1 of 1) PTHR11142//PTHR11142:SF1 - PSEUDOURIDYLATE SYNTHASE // TRNA PSEUDOURIDINE SYNTHASE
AT1G79350	EMB1135	(1 of 1) PTHR12706:SF13 - RING/FYVE/PHD ZINC FINGER DOMAIN-CONTAINING PROTEIN
AT2G27470	NF-YB11	(1 of 1) K02326 - DNA polymerase epsilon subunit 3 (POLE3)
AT2G23380	CLF	(1 of 3) K11430 - histone-lysine N-methyltransferase EZH2 (EZH2)
AT5G17920	ATMS1	(1 of 3) 2.1.1.14 - 5-methyltetrahydropteroyltriglutamate--homocysteine S-methyltransferase / Tetrahydropteroylglutamate-homocysteine transmethylase
AT5G11470	0	(1 of 2) PTHR12505:SF19 - BROMO-ADJACENT HOMOLOGY (BAH) DOMAIN-CONTAINING PROTEIN-RELATED
AT1G63490	0	(1 of 1) PTHR10694//PTHR10694:SF8 - JUMONJI DOMAIN CONTAINING PROTEIN // LYSINE-SPECIFIC DEMETHYLASE LID
AT1G09320	0	(1 of 20) PF05641 - Agenet domain (Agenet)
AT3G24440	VRN5	(1 of 1) PTHR21736//PTHR21736:SF17 - VERNALIZATION-INSENSITIVE PROTEIN 3 // VIN3-LIKE PROTEIN 1
AT5G06550	0	(1 of 1) PTHR12480:SF21 - TRANSCRIPTION FACTOR JUMONJI, JMJC DOMAIN-CONTAINING PROTEIN
AT5G10010	0	0
AT4G28190	ULT1	(1 of 2) PTHR34053//PTHR34053:SF1 - FAMILY NOT NAMED // PROTEIN ULTRAPETALA 1-RELATED
AT5G40530	0	(1 of 1) 2.1.1.287 - 25S rRNA (adenine(645)-N(1))-methyltransferase / 25S rRNA m(1)A(645) methyltransferase
AT3G10490	NAC052	(1 of 3) PTHR31989:SF29 - F18K10.6 PROTEIN-RELATED
AT3G44600	71	(1 of 1) K12736 - peptidylprolyl isomerase domain and WD repeat-containing protein 1 [EC:5.2.1.8] (PPWD1)
AT1G18800	NRP2	(1 of 2) K11290 - template-activating factor I (SET, TAF1, I2PP2A)
AT3G22990	LFR	(1 of 1) PTHR12656 - BRG-1 ASSOCIATED FACTOR 250 BAF250
AT3G10480	NAC050	(1 of 3) PTHR31989:SF29 - F18K10.6 PROTEIN-RELATED
AT5G16680	0	RING/FYVE/PHD zinc finger superfamily protein
AT1G05830	ATX2	(1 of 2) PTHR13793:SF100 - HISTONE-LYSINE N-METHYLTRANSFERASE ATX1-RELATED
AT3G17030	0	(1 of 1) PTHR36033:SF1 - NUCLEIC ACID-BINDING PROTEIN-RELATED
AT5G30490	0	(1 of 1) PTHR23227 - BUCENTAUR RELATED
AT5G51230	EMF2	(1 of 3) PTHR22597//PTHR22597:SF0 - POLYCOMB GROUP PROTEIN // POLYCOMB PROTEIN SUZ12
AT5G25480	DNMT2	(1 of 1) 2.1.1.204 - tRNA (cytosine(38)-C(5))-methyltransferase
AT3G06930	PRMT4B	(1 of 2) K05931 - histone-arginine methyltransferase CARM1 [EC:2.1.1.125] (CARM1, PRMT4)
AT5G56740	HAG2	(1 of 1) K11303 - histone acetyltransferase 1 (HAT1, KAT1)
AT1G71730	0	0
AT5G44800	CHR4	(1 of 1) PTHR10799:SF725 - IMMUNOGLOBULIN E-SET DOMAIN-CONTAINING PROTEIN
AT4G39160	0	(1 of 1) K15198 - transcription factor TFIIIB component B'' (BDP1, TFC5)
AT5G15570	0	(1 of 2) PTHR12321//PTHR12321:SF53 - CPG BINDING PROTEIN // BROMODOMAIN TRANSCRIPTION FACTOR
AT4G17330	G2484-1	(1 of 1) PTHR31917//PTHR31917:SF7 - FAMILY NOT NAMED // G2484-1 PROTEIN
AT5G22330	RIN1	(1 of 1) K04499 - RuvB-like protein 1 (pontin 52) (RUVBL1, RVB1, INO80H)
AT3G42860	0	(1 of 1) PTHR11390//PTHR11390:SF25 - PROKARYOTIC DNA TOPOISOMERASE // SUBFAMILY NOT NAMED
AT2G31650	ATX1	(1 of 2) PTHR13793:SF100 - HISTONE-LYSINE N-METHYLTRANSFERASE ATX1-RELATED
AT3G63460	0	(1 of 2) K14005 - protein transport protein SEC31 (SEC31)
AT3G02890	0	RING/FYVE/PHD zinc finger superfamily protein
AT1G30970	SUF4	(1 of 1) PTHR23215 - ZINC FINGER PROTEIN 207
AT5G04240	ELF6	(1 of 1) PTHR10694//PTHR10694:SF45 - JUMONJI DOMAIN CONTAINING PROTEIN // LYSINE-SPECIFIC DEMETHYLASE ELF6-RELATED
AT2G47350	0	(1 of 3) PF04795 - PAPA-1-like conserved region (PAPA-1)
AT1G17520	0	(1 of 2) PTHR21717:SF17 - TELOMERE REPEAT-BINDING FACTOR 4-RELATED
AT5G58230	MSI1	(1 of 5) K10752 - histone-binding protein RBBP4 (RBBP4, HAT2, CAF1, MIS16)
AT2G48160	0	(1 of 2) PTHR12550:SF5 - HUA2-LIKE PROTEIN 2-RELATED
AT5G67630	0	(1 of 1) K11338 - RuvB-like protein 2 [EC:3.6.4.12] (RUVBL2, RVB2, INO80J)
AT4G34310	0	(1 of 2) PTHR22731 - RIBONUCLEASES P/MRP PROTEIN SUBUNIT POP1
AT5G01270	CPL2	(1 of 1) PTHR23081:SF1 - RNA POLYMERASE II C-TERMINAL DOMAIN PHOSPHATASE-LIKE 2
AT3G63070	0	(1 of 2) PTHR12550:SF5 - HUA2-LIKE PROTEIN 2-RELATED
AT1G08620	PKDM7D	(1 of 1) PTHR10694//PTHR10694:SF53 - JUMONJI DOMAIN CONTAINING PROTEIN // SUBFAMILY NOT NAMED
AT5G23150	HUA2	(1 of 2) PTHR12550//PTHR12550:SF49 - HEPATOMA-DERIVED GROWTH FACTOR-RELATED // PROTEIN C06A5.3, ISOFORM B
AT3G06400	CHR11	(1 of 2) K11654 - SWI/SNF-related matrix-associated actin-dependent regulator of chromatin subfamily A member 5 [EC:3.6.4.-] (SMARCA5, SNF2H, ISWI)
AT1G65440	GTB1	(1 of 2) K11292 - transcription elongation factor SPT6 (SUPT6H, SPT6)
AT5G11530	EMF1	embryonic flower 1 (EMF1)
AT4G15180	2	(1 of 1) PTHR22884//PTHR22884:SF343 - SET DOMAIN PROTEINS // PROTEIN MET-1, ISOFORM A
AT2G16485	0	(1 of 2) PF00642//PF02201//PF02213//PF03126 - Zinc finger C-x8-C-x5-C-x3-H type (and similar) (zf-CCCH) // SWIB/MDM2 domain (SWIB) // GYF domain (GYF) // Plus-3 domain (Plus-3)
AT3G61670	0	(1 of 6) PF11331 - Probable zinc-ribbon domain (zinc_ribbon_12)
AT2G43410	FPA	(1 of 1) PTHR23189:SF45 - FLOWERING TIME CONTROL PROTEIN FPA
AT5G43020	0	(1 of 936) 2.7.11.1 - Non-specific serine/threonine protein kinase / Threonine-specific protein kinase
AT1G72740	0	(1 of 2) PTHR21717:SF17 - TELOMERE REPEAT-BINDING FACTOR 4-RELATED
AT2G47620	SWI3A	(1 of 1) PTHR12802//PTHR12802:SF2 - SWI/SNF COMPLEX-RELATED // SWI/SNF COMPLEX SUBUNIT SWI3A
AT2G21300	0	(1 of 2) PTHR24115//PTHR24115:SF405 - FAMILY NOT NAMED // ATP BINDING MICROTUBULE MOTOR FAMILY PROTEIN
AT4G25340	FKBP53	(1 of 2) K14826 - FK506-binding nuclear protein [EC:5.2.1.8] (FPR3_4)
AT4G35800	NRPB1	(1 of 1) K03006 - DNA-directed RNA polymerase II subunit RPB1 (RPB1, POLR2A)
AT5G40340	0	(1 of 4) PTHR10688//PTHR10688:SF1 - PWWP DOMAIN-CONTAINING PROTEIN // F22F7.12 PROTEIN-RELATED
AT4G24680	MOS1	(1 of 1) PF07001 - BAT2 N-terminus (BAT2_N)
AT3G62900	0	(1 of 3) PTHR23336:SF14 - CW-TYPE ZINC-FINGER PROTEIN
AT2G25730	0	(1 of 1) PTHR22835:SF45 - ZINC FINGER FYVE DOMAIN CONTAINING PROTEIN
AT1G49950	TRB1	(1 of 3) PTHR21717//PTHR21717:SF27 - TELOMERIC REPEAT BINDING PROTEIN // TELOMERE REPEAT-BINDING FACTOR 2-RELATED
AT4G11560	0	(1 of 4) PTHR15141:SF38 - BROMO-ADJACENT HOMOLOGY (BAH) DOMAIN-CONTAINING PROTEIN-RELATED
AT3G07220	0	(1 of 17) PF00498 - FHA domain (FHA)
AT5G35330	MBD02	(1 of 5) KOG4161 - Methyl-CpG binding transcription regulators
AT1G60170	emb1220	(1 of 1) K12844 - U4/U6 small nuclear ribonucleoprotein PRP31 (PRPF31)
AT3G33520	6	(1 of 1) K11662 - actin-related protein 6 (ACTR6, ARP6)
AT3G01460	MBD9	(1 of 1) PTHR14140//PTHR14140:SF29 - E3 UBIQUITIN-PROTEIN LIGASE UHRF-RELATED // METHYL-CPG-BINDING DOMAIN-CONTAINING PROTEIN 9
AT2G13370	CHR5	(1 of 1) K11367 - chromodomain-helicase-DNA-binding protein 1 [EC:3.6.4.12] (CHD1)
AT5G55300	TOP1ALPHA	(1 of 2) K03163 - DNA topoisomerase I [EC:5.99.1.2] (TOP1)
AT3G20770	EIN3	(1 of 3) PTHR33305:SF1 - ETHYLENE INSENSITIVE 3-LIKE 1 PROTEIN-RELATED
AT1G06200	0	(1 of 2) PTHR12383//PTHR12383:SF5 - PROTEASE FAMILY S26 MITOCHONDRIAL INNER MEMBRANE PROTEASE-RELATED // PEPTIDASE-S24/S26 DOMAIN-CONTAINING PROTEIN
AT2G23740	0	(1 of 1) PTHR22884:SF299 - HISTONE-LYSINE N-METHYLTRANSFERASE SUVR5
AT1G21610	0	(1 of 2) PTHR21669//PTHR21669:SF13 - CAPZ-INTERACTING PROTEIN AND RELATED PROTEINS // WOUND-RESPONSIVE FAMILY PROTEIN
AT2G46020	BRM	(1 of 1) PTHR10799//PTHR10799:SF577 - SWI/SNF-RELATED MATRIX-ASSOCIATED ACTIN-DEPENDENT REGULATOR OF CHROMATIN SUBFAMILY-RELATED // PROTEIN TAF-3, ISOFORM A
AT4G13940	HOG1	(1 of 2) 3.3.1.1 - Adenosylhomocysteinase / SAHase
AT1G02890	0	(1 of 2) PTHR23074:SF70 - AAA-TYPE ATPASE FAMILY PROTEIN
GO:0070646 protein modification by small protein removal	#N/A	#N/A
AT2G24640	UBP19	(1 of 9) K11855 - ubiquitin carboxyl-terminal hydrolase 36/42 [EC:3.4.19.12] (USP36_42)
AT4G00690	ULP1B	(1 of 3) K08592 - sentrin-specific protease 1 [EC:3.4.22.68] (SENP1)
AT5G04250	0	(1 of 3) PTHR12419//PTHR12419:SF19 - OTU DOMAIN CONTAINING PROTEIN // SUBFAMILY NOT NAMED
AT5G42970	8	(1 of 1) K12178 - COP9 signalosome complex subunit 4 (COPS4, CSN4)
AT5G46740	UBP21	(1 of 4) PTHR24006:SF524 - UBIQUITIN CARBOXYL-TERMINAL HYDROLASE 21
AT1G51710	UBP6	(1 of 2) K11843 - ubiquitin carboxyl-terminal hydrolase 14 [EC:3.4.19.12] (USP14, UBP6)
AT3G20630	UBP14	(1 of 1) K11836 - ubiquitin carboxyl-terminal hydrolase 5/13 [EC:3.4.19.12] (USP5_13, UBP14)
AT3G54130	0	(1 of 1) K11863 - Ataxin-3 (ATXN3, MJD)
AT5G57990	UBP23	(1 of 9) K11855 - ubiquitin carboxyl-terminal hydrolase 36/42 [EC:3.4.19.12] (USP36_42)
AT1G43690	0	(1 of 1) PTHR12473:SF4 - PROTEIN FAM188B
AT5G23540	0	(1 of 1) K03030 - 26S proteasome regulatory subunit N11 (PSMD14, RPN11, POH1)
AT4G24560	UBP16	(1 of 1) KOG1865 - Ubiquitin carboxyl-terminal hydrolase
AT4G17895	UBP20	(1 of 2) PTHR24006//PTHR24006:SF451 - FAMILY NOT NAMED // UBIQUITIN CARBOXYL-TERMINAL HYDROLASE
AT2G26990	FUS12	(1 of 1) K12176 - COP9 signalosome complex subunit 2 (COPS2, CSN2, TRIP15)
AT4G30890	UBP24	(1 of 1) K11841 - ubiquitin carboxyl-terminal hydrolase 10 [EC:3.4.19.12] (USP10, UBP3)
AT1G71230	CSN5B	(1 of 2) K09613 - COP9 signalosome complex subunit 5 [EC:3.4.-.-] (COPS5, CSN5)
AT1G02090	FUS5	(1 of 1) K12180 - COP9 signalosome complex subunit 7 (COPS7, CSN7)
AT1G04860	UBP2	(1 of 2) K11844 - ubiquitin carboxyl-terminal hydrolase 16/45 [EC:3.4.19.12] (USP16_45)
AT4G10590	UBP10	(1 of 2) PTHR24006//PTHR24006:SF526 - FAMILY NOT NAMED // UBIQUITIN CARBOXYL-TERMINAL HYDROLASE 10-RELATED
AT3G14400	UBP25	(1 of 1) PF10163//PF13423 - Transcription factor e(y)2 (EnY2) // Ubiquitin carboxyl-terminal hydrolase (UCH_1)
AT5G14250	13	(1 of 1) K12177 - COP9 signalosome complex subunit 3 (COPS3, CSN3)
AT3G61140	FUS6	(1 of 1) K12175 - COP9 signalosome complex subunit 1 (GPS1, COPS1, CSN1)
AT5G10790	UBP22	(1 of 1) K11366 - ubiquitin carboxyl-terminal hydrolase 22/27/51 [EC:3.4.19.12] (USP22_27_51, UBP8)
AT3G47910	0	(1 of 2) KOG1867 - Ubiquitin-specific protease
AT4G26430	CSN6B	(1 of 2) K12179 - COP9 signalosome complex subunit 6 (COPS6, CSN6)
AT1G65650	UCH2	(1 of 2) K05610 - ubiquitin carboxyl-terminal hydrolase L5 [EC:3.4.19.12] (UCHL5, UCH37)
AT5G25170	0	(1 of 2) PTHR12378//PTHR12378:SF12 - UNCHARACTERIZED // EXPRESSED PROTEIN
AT4G17510	UCH3	(1 of 1) K05609 - ubiquitin carboxyl-terminal hydrolase L3 [EC:3.4.19.12] (UCHL3, YUH1)
AT3G62940	0	(1 of 1) K18342 - OTU domain-containing protein 6 [EC:3.4.19.12] (OTUD6)
AT5G56280	CSN6A	(1 of 2) K12179 - COP9 signalosome complex subunit 6 (COPS6, CSN6)
AT3G06910	ULP1A	(1 of 1) PTHR12606//PTHR12606:SF23 - SENTRIN/SUMO-SPECIFIC PROTEASE // SUBFAMILY NOT NAMED
AT4G22285	0	(1 of 3) K12847 - U4/U6.U5 tri-snRNP-associated protein 2 (USP39, SAD1)
AT4G15880	ESD4	(1 of 3) K08592 - sentrin-specific protease 1 [EC:3.4.22.68] (SENP1)
AT1G48790	AMSH1	(1 of 1) PTHR12947//PTHR12947:SF10 - AMSH // AMSH-LIKE UBIQUITIN THIOESTERASE 1
AT4G31670	UBP18	(1 of 9) K11855 - ubiquitin carboxyl-terminal hydrolase 36/42 [EC:3.4.19.12] (USP36_42)
AT5G22030	UBP8	(1 of 1) PTHR24006//PTHR24006:SF520 - FAMILY NOT NAMED // TRAF-LIKE FAMILY PROTEIN-RELATED
AT2G40930	UBP5	(1 of 2) PTHR24006//PTHR24006:SF526 - FAMILY NOT NAMED // UBIQUITIN CARBOXYL-TERMINAL HYDROLASE 10-RELATED
AT3G07090	0	(1 of 10) KOG0324 - Uncharacterized conserved protein
AT3G49600	UBP26	(1 of 1) K11858 - ubiquitin carboxyl-terminal hydrolase 48 [EC:3.4.19.12] (USP48)
AT4G16144	AMSH3	(1 of 1) PTHR12947//PTHR12947:SF4 - AMSH // REGULATOR OF FREE UBIQUITIN CHAINS 1
AT2G25190	0	(1 of 2) PTHR12378//PTHR12378:SF12 - UNCHARACTERIZED // EXPRESSED PROTEIN
AT1G28120	0	(1 of 1) PTHR12931 - UBIQUITIN THIOLESTERASE PROTEIN OTUB
AT1G09730	0	(1 of 2) K08596 - sentrin-specific protease 7 [EC:3.4.22.68] (SENP7)
GO:0048229 gametophyte development	#N/A	#N/A
AT5G04950	NAS1	(1 of 4) K05953 - nicotianamine synthase (E2.5.1.43)
AT5G55020	MYB120	(1 of 2) PTHR10641//PTHR10641:SF532 - MYB-LIKE DNA-BINDING PROTEIN MYB // MYB DOMAIN PROTEIN 120-RELATED
AT1G02065	SPL8	(1 of 1) PTHR31251:SF4 - SQUAMOSA PROMOTER-BINDING-LIKE PROTEIN 8
AT1G15330	0	(1 of 2) PTHR13780//PTHR13780:SF51 - AMP-ACTIVATED PROTEIN KINASE, GAMMA REGULATORY SUBUNIT // SNF1-RELATED PROTEIN KINASE REGULATORY SUBUNIT GAMMA-LIKE PV42A-RELATED
AT5G67600	0	(1 of 3) PTHR31568:SF3 - CYSTM1 FAMILY PROTEIN A-RELATED
AT1G09780	0	(1 of 2) 5.4.2.11//5.4.2.12 - Phosphoglycerate mutase (2,3-diphosphoglycerate-dependent) / Phosphoglyceromutase // Phosphoglycerate mutase (2,3-diphosphoglycerate-independent) / Phosphoglyceromutase
AT1G44890	0	(1 of 7) PTHR12428 - OXA1
AT5G55820	0	(1 of 1) PTHR32093:SF36 - EXTENSIN-LIKE PROTEIN
AT5G57800	CER3	(1 of 1) PTHR11863//PTHR11863:SF2 - STEROL DESATURASE // PROTEIN ECERIFERUM 3
AT1G05960	0	(1 of 1) PTHR12444//PTHR12444:SF2 - UNCHARACTERIZED // ARM REPEAT SUPERFAMILY PROTEIN
AT4G16760	ACX1	(1 of 1) PTHR10909:SF250 - PEROXISOMAL ACYL-COENZYME A OXIDASE 2
AT3G60360	EDA14	(1 of 1) K14769 - U3 small nucleolar RNA-associated protein 11 (UTP11)
AT2G46040	0	(1 of 1) PTHR22970:SF23 - AT-RICH INTERACTIVE DOMAIN-CONTAINING PROTEIN 1
AT3G43210	TES	(1 of 1) PTHR24115//PTHR24115:SF509 - FAMILY NOT NAMED // KINESIN-LIKE PROTEIN NACK2
AT3G07980	MAPKKK6	(1 of 2) PTHR24361//PTHR24361:SF326 - MITOGEN-ACTIVATED KINASE KINASE KINASE // SUBFAMILY NOT NAMED
AT1G77390	CYCA1;2	(1 of 2) PTHR10177:SF203 - G2/MITOTIC-SPECIFIC CYCLIN-B
AT4G05410	YAO	(1 of 2) K14793 - ribosomal RNA-processing protein 9 (RRP9)
AT5G15650	RGP2	(1 of 2) PTHR31682//PTHR31682:SF3 - FAMILY NOT NAMED // UDP-ARABINOPYRANOSE MUTASE 1-RELATED
AT1G15440	PWP2	(1 of 1) PTHR19858 - WD40 REPEAT PROTEIN
AT3G01040	GAUT13	(1 of 2) PTHR32116//PTHR32116:SF2 - FAMILY NOT NAMED // GALACTURONOSYLTRANSFERASE 13-RELATED
AT4G17530	RAB1C	(1 of 4) K07874 - Ras-related protein Rab-1A (RAB1A)
AT3G23440	EDA6	(1 of 1) PTHR34657//PTHR34657:SF4 - FAMILY NOT NAMED // EMBRYO SAC DEVELOPMENT ARREST 6 PROTEIN
AT2G47990	SWA1	(1 of 1) K14549 - U3 small nucleolar RNA-associated protein 15 (UTP15)
AT1G63180	UGE3	(1 of 2) PTHR10366//PTHR10366:SF331 - NAD DEPENDENT EPIMERASE/DEHYDRATASE // BIFUNCTIONAL UDP-GLUCOSE 4-EPIMERASE AND UDP-XYLOSE 4-EPIMERASE 1
AT3G11020	DREB2B	(1 of 5) PTHR31241:SF2 - DEHYDRATION-RESPONSIVE ELEMENT-BINDING PROTEIN 2A-RELATED
AT3G08590	0	(1 of 2) 5.4.2.11//5.4.2.12 - Phosphoglycerate mutase (2,3-diphosphoglycerate-dependent) / Phosphoglyceromutase // Phosphoglycerate mutase (2,3-diphosphoglycerate-independent) / Phosphoglyceromutase
AT5G09250	KIWI	(1 of 3) PF02229 - Transcriptional Coactivator p15 (PC4) (PC4)
AT5G45140	NRPC2	(1 of 1) K03021 - DNA-directed RNA polymerase III subunit RPC2 (RPC2, POLR3B)
AT3G03110	XPO1B	(1 of 2) K14290 - exportin-1 (XPO1, CRM1)
AT4G24510	CER2	(1 of 1) PTHR31642//PTHR31642:SF12 - FAMILY NOT NAMED // PROTEIN ECERIFERUM 1
AT3G59530	LAP3	(1 of 1) PTHR10426//PTHR10426:SF21 - STRICTOSIDINE SYNTHASE-RELATED // POLLEN DEVELOPMENT PROTEIN LAP3
AT2G39020	0	(1 of 2) PTHR10545 - DIAMINE N-ACETYLTRANSFERASE
AT5G54470	0	(1 of 3) PTHR31717:SF7 - B-BOX DOMAIN PROTEIN 26-RELATED
AT5G45550	0	(1 of 5) K06685 - MOB kinase activator 1 (MOB1, Mats)
AT1G16280	RH36	(1 of 1) K14778 - ATP-dependent RNA helicase DDX49/DBP8 [EC:3.6.4.13] (DDX49, DBP8)
AT4G18530	0	(1 of 11) PF05212 - Protein of unknown function (DUF707) (DUF707)
AT5G18700	0	(1 of 2) K17545 - serine/threonine-protein kinase ULK4 [EC:2.7.11.1] (ULK4)
AT1G29940	NRPA2	(1 of 1) K03002 - DNA-directed RNA polymerase I subunit RPA2 (RPA2, POLR1B)
AT2G35605	0	(1 of 11) PTHR13844 - BRG-1 ASSOCIATED FACTOR 60 BAF60
AT4G38630	RPN10	(1 of 1) K03029 - 26S proteasome regulatory subunit N10 (PSMD4, RPN10)
AT5G15470	GAUT14	(1 of 2) PTHR32116//PTHR32116:SF2 - FAMILY NOT NAMED // GALACTURONOSYLTRANSFERASE 13-RELATED
AT1G15110	0	(1 of 1) 2.7.8.8 - CDP-diacylglycerol--serine O-phosphatidyltransferase / Phosphatidylserine synthase
AT5G17020	XPO1A	(1 of 2) K14290 - exportin-1 (XPO1, CRM1)
AT4G05440	EDA35	(1 of 1) PTHR15323//PTHR15323:SF6 - D123 PROTEIN // CELL DIVISION CYCLE PROTEIN 123 HOMOLOG
AT2G06510	RPA1A	(1 of 1) PTHR23273//PTHR23273:SF15 - REPLICATION FACTOR A 1, RFA1 // REPLICATION PROTEIN A 70 KDA DNA-BINDING SUBUNIT A
AT3G03810	EDA30	(1 of 1) PTHR31741:SF6 - O-FUCOSYLTRANSFERASE-LIKE PROTEIN
AT3G56990	EDA7	(1 of 1) K14788 - ribosome biogenesis protein ENP2 (NOL10, ENP2)
AT3G11330	PIRL9	(1 of 4) PTHR23155:SF516 - PLANT INTRACELLULAR RAS-GROUP-RELATED LRR PROTEIN 1-RELATED
AT5G57790	0	0
AT5G07180	ERL2	(1 of 2) PTHR27000//PTHR27000:SF84 - FAMILY NOT NAMED // LRR RECEPTOR-LIKE SERINE/THREONINE-PROTEIN KINASE ERL1-RELATED
AT1G17690	NOF1	(1 of 1) PTHR12933 - ORF PROTEIN-RELATED
AT5G06160	ATO	(1 of 1) K12827 - splicing factor 3A subunit 3 (SF3A3, SAP61, PRP9)
AT3G13530	MAPKKK7	(1 of 2) PTHR24361//PTHR24361:SF326 - MITOGEN-ACTIVATED KINASE KINASE KINASE // SUBFAMILY NOT NAMED
AT5G21150	AGO9	(1 of 3) PTHR22891//PTHR22891:SF20 - EUKARYOTIC TRANSLATION INITIATION FACTOR 2C // PROTEIN ARGONAUTE 4-RELATED
AT4G33240	FAB1A	(1 of 2) PTHR11353//PTHR11353:SF93 - CHAPERONIN // SUBFAMILY NOT NAMED
AT3G14270	FAB1B	(1 of 2) PTHR11353//PTHR11353:SF93 - CHAPERONIN // SUBFAMILY NOT NAMED
AT2G37690	0	(1 of 1) K11808 - phosphoribosylaminoimidazole carboxylase (ADE2)
AT2G41500	LIS	(1 of 1) K12662 - U4/U6 small nuclear ribonucleoprotein PRP4 (PRPF4, PRP4)
AT4G37450	AGP18	(1 of 1) PTHR37209//PTHR37209:SF2 - FAMILY NOT NAMED // LYSINE-RICH ARABINOGALACTAN PROTEIN 17-RELATED
AT2G18220	0	(1 of 1) PTHR12687//PTHR12687:SF4 - NUCLEOLAR COMPLEX 2 AND RAD4-RELATED // NUCLEOLAR COMPLEX PROTEIN 2 HOMOLOG
AT1G47270	TLP6	(1 of 1) PTHR16517:SF41 - TUBBY-LIKE F-BOX PROTEIN 6
AT2G34260	0	(1 of 1) KOG2444 - WD40 repeat protein
AT5G18480	PGSIP6	(1 of 1) PTHR11183//PTHR11183:SF39 - GLYCOGENIN // PROTEIN GYG-1, ISOFORM A
AT2G41830	0	(1 of 2) PTHR12444:SF0 - PROTEIN EFR3 HOMOLOG CMP44E
AT2G43040	NPG1	(1 of 1) PTHR23083//PTHR23083:SF39 - TETRATRICOPEPTIDE REPEAT PROTEIN, TPR // TETRATRICOPEPTIDE REPEAT PROTEIN 8
AT5G63160	BT1	(1 of 2) PTHR24413//PTHR24413:SF75 - FAMILY NOT NAMED // BTB/POZ AND TAZ DOMAIN-CONTAINING PROTEIN 2
AT4G36260	STY2	(1 of 5) PTHR31604//PTHR31604:SF3 - FAMILY NOT NAMED // PROTEIN SHI RELATED SEQUENCE 1-RELATED
AT5G65000	0	(1 of 1) PTHR10231:SF3 - CMP-SIALIC ACID TRANSPORTER 5
AT3G55220	0	(1 of 3) K12830 - splicing factor 3B subunit 3 (SF3B3, SAP130, RSE1)
AT5G23630	PDR2	(1 of 1) K14950 - cation-transporting ATPase 13A1 (ATP13A1)
AT3G57390	AGL18	(1 of 1) PTHR11945//PTHR11945:SF175 - MADS BOX PROTEIN // AGAMOUS-LIKE MADS-BOX PROTEIN AGL18
AT3G11964	0	(1 of 1) K14792 - rRNA biogenesis protein RRP5 (RRP5, PDCD11)
AT1G31660	0	(1 of 1) PTHR12821 - BYSTIN
AT1G72970	HTH	(1 of 1) K15403 - fatty acid omega-hydroxy dehydrogenase (ACE, HTH)
AT1G72440	EDA25	(1 of 1) K14832 - ribosome biogenesis protein MAK21 (MAK21, NOC1, CEBPZ)
AT3G27580	ATPK7	(1 of 3) K08286 - protein-serine/threonine kinase (E2.7.11.-)
AT4G23740	0	(1 of 37) PF00069//PF08263//PF13855 - Protein kinase domain (Pkinase) // Leucine rich repeat N-terminal domain (LRRNT_2) // Leucine rich repeat (LRR_8)
AT1G75520	SRS5	(1 of 5) PTHR31604//PTHR31604:SF3 - FAMILY NOT NAMED // PROTEIN SHI RELATED SEQUENCE 1-RELATED
AT3G10490	NAC052	(1 of 3) PTHR31989:SF29 - F18K10.6 PROTEIN-RELATED
AT5G48720	XRI1	(1 of 1) PTHR33385//PTHR33385:SF4 - FAMILY NOT NAMED // PROTEIN XRI1
AT1G31070	GlcNAc1pUT1	(1 of 1) 2.7.7.23//2.7.7.83 - UDP-N-acetylglucosamine diphosphorylase / UDP-N-acetylglucosamine pyrophosphorylase // UDP-N-acetylgalactosamine diphosphorylase
AT4G15570	MAA3	(1 of 1) PTHR10887//PTHR10887:SF369 - DNA2/NAM7 HELICASE FAMILY // DNA2/NAM7 HELICASE FAMILY PROTEIN
AT4G34200	EDA9	(1 of 3) 1.1.1.95 - Phosphoglycerate dehydrogenase / Phosphoglyceric acid dehydrogenase
AT5G63370	0	(1 of 2) K08818 - cell division cycle 2-like [EC:2.7.11.22] (CDC2L)
AT2G01690	0	(1 of 1) K15305 - vacuole morphology and inheritance protein 14 (VAC14, TAX1BP2)
AT1G31817	NFD3	(1 of 1) PTHR11759:SF8 - 30S RIBOSOMAL PROTEIN S11-RELATED
AT3G02230	RGP1	(1 of 2) PTHR31682//PTHR31682:SF3 - FAMILY NOT NAMED // UDP-ARABINOPYRANOSE MUTASE 1-RELATED
AT5G03470	ATB' ALPHA	(1 of 3) PTHR10257:SF20 - SERINE/THREONINE PROTEIN PHOSPHATASE 2A 57 KDA REGULATORY SUBUNIT B' ALPHA ISOFORM-RELATED
AT1G14830	DL1C	(1 of 3) PTHR11566//PTHR11566:SF80 - DYNAMIN // DYNAMIN-RELATED PROTEIN 1C
AT3G49080	0	(1 of 1) PTHR21569//PTHR21569:SF1 - RIBOSOMAL PROTEIN S9 // 28S RIBOSOMAL PROTEIN S9, MITOCHONDRIAL
AT5G61760	IPK2BETA	(1 of 2) 2.7.1.140//2.7.1.151 - Inositol-tetrakisphosphate 5-kinase / 1D-myo-inositol-tetrakisphosphate 5-kinase // Inositol-polyphosphate multikinase / IpK2
AT5G19820	emb2734	(1 of 1) PTHR10527//PTHR10527:SF29 - IMPORTIN BETA // SUBFAMILY NOT NAMED
AT2G02970	0	(1 of 4) K01510 - apyrase (ENTPD1_3_8)
AT4G30930	NFD1	(1 of 1) PTHR21349//PTHR21349:SF0 - 50S RIBOSOMAL PROTEIN L21 // 39S RIBOSOMAL PROTEIN L21, MITOCHONDRIAL
AT5G58230	MSI1	(1 of 5) K10752 - histone-binding protein RBBP4 (RBBP4, HAT2, CAF1, MIS16)
AT4G31880	0	(1 of 3) PTHR12663:SF3 - ASPARTYL BETA-HYDROXYLASE N-TERMINAL REGION DOMAIN-CONTAINING PROTEIN-RELATED
AT5G61230	0	(1 of 6) PTHR24188 - ANKYRIN REPEAT PROTEIN
AT1G14020	0	(1 of 2) PTHR31741//PTHR31741:SF3 - FAMILY NOT NAMED // O-FUCOSYLTRANSFERASE-LIKE PROTEIN
AT1G21630	0	(1 of 1) PTHR11216//PTHR11216:SF61//PTHR11216:SF72 - EH DOMAIN // GH06923P // CALCIUM-BINDING EF HAND-CONTAINING PROTEIN
AT3G20910	NF-YA9	(1 of 2) PTHR12632//PTHR12632:SF14 - TRANSCRIPTION FACTOR NF-Y ALPHA-RELATED // NUCLEAR TRANSCRIPTION FACTOR Y SUBUNIT A-1-RELATED
AT1G32310	0	0
AT1G08600	ATRX	(1 of 1) K10779 - transcriptional regulator ATRX [EC:3.6.4.12] (ATRX)
AT5G41190	0	(1 of 1) PTHR12814 - RNA-BINDING PROTEIN NOB1
AT5G59980	0	(1 of 1) K03539 - ribonuclease P/MRP protein subunit RPP1 (RPP1, RPP30)
AT1G47640	0	(1 of 1) PTHR12869 - SMALL SEVEN TRANSMEMBRANE DOMAIN-CONTAINING PROTEIN
AT5G60410	SIZ1	(1 of 1) PTHR10782//PTHR10782:SF34 - ZINC FINGER MIZ DOMAIN-CONTAINING PROTEIN // E3 SUMO-PROTEIN LIGASE SIZ1
AT3G51050	0	(1 of 1) PTHR34284//PTHR34284:SF1 - FAMILY NOT NAMED // FG-GAP REPEAT-CONTAINING PROTEIN
AT5G57460	0	(1 of 1) PF10291 - Muniscin C-terminal mu homology domain (muHD)
AT3G17840	RLK902	(1 of 2) PTHR27008//PTHR27008:SF19 - FAMILY NOT NAMED // INACTIVE RECEPTOR KINASE RLK902-RELATED
AT5G53400	1	(1 of 2) PTHR12356:SF3 - NUCLEAR MIGRATION PROTEIN NUDC
AT4G14040	SBP2	(1 of 3) K17285 - selenium-binding protein 1 (SELENBP1)
AT4G35560	0	(1 of 1) PF08596 - Lethal giant larvae(Lgl) like, C-terminal (Lgl_C)
AT1G06590	0	(1 of 1) PTHR12830:SF9 - ANAPHASE-PROMOTING COMPLEX SUBUNIT 5
AT3G06400	CHR11	(1 of 2) K11654 - SWI/SNF-related matrix-associated actin-dependent regulator of chromatin subfamily A member 5 [EC:3.6.4.-] (SMARCA5, SNF2H, ISWI)
AT1G79950	0	(1 of 1) K11136 - regulator of telomere elongation helicase 1 [EC:3.6.4.12] (RTEL1)
AT5G11110	SPS2F	(1 of 2) PTHR12526:SF343 - SUCROSE-PHOSPHATE SYNTHASE 1-RELATED
AT5G54800	GPT1	(1 of 3) PTHR11132:SF112 - GLUCOSE-6-PHOSPHATE/PHOSPHATE TRANSLOCATOR 1, CHLOROPLASTIC-RELATED
AT2G35060	KUP11	(1 of 3) PTHR30540//PTHR30540:SF11 - OSMOTIC STRESS POTASSIUM TRANSPORTER // POTASSIUM TRANSPORTER 10-RELATED
AT2G43410	FPA	(1 of 1) PTHR23189:SF45 - FLOWERING TIME CONTROL PROTEIN FPA
AT3G09880	ATB' BETA	(1 of 3) PTHR10257:SF20 - SERINE/THREONINE PROTEIN PHOSPHATASE 2A 57 KDA REGULATORY SUBUNIT B' ALPHA ISOFORM-RELATED
AT4G02460	PMS1	(1 of 1) K10858 - DNA mismatch repair protein PMS2 (PMS2)
AT3G28730	HMG	(1 of 1) K09272 - structure-specific recognition protein 1 (SSRP1)
AT1G34220	0	(1 of 1) PTHR12161//PTHR12161:SF21 - UNCHARACTERIZED DUF292 // REGULATOR OF VPS4 ACTIVITY IN THE MVB PATHWAY PROTEIN
AT2G04660	APC2	(1 of 1) K03349 - anaphase-promoting complex subunit 2 (APC2)
AT1G61140	EDA16	(1 of 2) PTHR10799:SF705 - SNF2 , HELICASE AND ZINC-FINGER DOMAIN-CONTAINING PROTEIN-RELATED
AT2G47620	SWI3A	(1 of 1) PTHR12802//PTHR12802:SF2 - SWI/SNF COMPLEX-RELATED // SWI/SNF COMPLEX SUBUNIT SWI3A
AT4G00330	CRCK2	(1 of 1) PTHR27003//PTHR27003:SF117 - FAMILY NOT NAMED // CALMODULIN-BINDING RECEPTOR-LIKE CYTOPLASMIC KINASE 2
AT5G62270	0	(1 of 1) PTHR21133:SF2 - NEUGRIN-LIKE PROTEIN DDB_G0288135-RELATED
AT1G45000	0	(1 of 2) K03064 - 26S proteasome regulatory subunit T4 (PSMC6, RPT4)
AT5G22000	RHF2A	(1 of 1) PTHR22763//PTHR22763:SF47 - RING ZINC FINGER PROTEIN // SUBFAMILY NOT NAMED
AT3G48780	SPT1	(1 of 4) 2.3.1.50 - Serine C-palmitoyltransferase
AT3G03250	UGP1	(1 of 2) K00963 - UTP--glucose-1-phosphate uridylyltransferase (UGP2, galU, galF)
AT5G24710	0	(1 of 1) PTHR22847//PTHR22847:SF387 - WD40 REPEAT PROTEIN // GENERAL TRANSCRIPTIONAL COREPRESSOR TUPA
AT3G01780	TPLATE	(1 of 1) PTHR36029:SF1 - PROTEIN TPLATE
AT5G63890	HDH	(1 of 1) K00013 - histidinol dehydrogenase (hisD)
AT1G27600	IRX9-L	(1 of 1) PTHR10896//PTHR10896:SF20 - GALACTOSYLGALACTOSYLXYLOSYLPROTEIN 3-BETA-GLUCURONOSYLTRANSFERASE BETA-1,3-GLUCURONYLTRANSFERASE // GALACTOSYLGALACTOSYLXYLOSYLPROTEIN 3-BETA-GLUCURONOSYLTRANSFERASE I
AT4G26750	0	(1 of 1) K12199 - vacuolar protein sorting-associated protein VTA1 (VTA1, LIP5)
AT3G07100	ERMO2	(1 of 1) PTHR13803//PTHR13803:SF11 - SEC24-RELATED PROTEIN // SUBFAMILY NOT NAMED
AT1G01960	EDA10	(1 of 2) PTHR10663//PTHR10663:SF42 - GUANYL-NUCLEOTIDE EXCHANGE FACTOR // PROTEIN BOI2
AT2G01820	0	(1 of 3) PTHR27001//PTHR27001:SF164 - FAMILY NOT NAMED // RECEPTOR PROTEIN KINASE TMK1-RELATED
AT5G52560	USP	(1 of 1) 2.7.7.11 - UTP--xylose-1-phosphate uridylyltransferase / Xylose-1-phosphate uridylyltransferase
AT2G22125	CSI1	(1 of 1) PTHR23315//PTHR23315:SF66 - BETA CATENIN-RELATED ARMADILLO REPEAT-CONTAINING // CELLULOSE SYNTHASE-INTERACTIVE PROTEIN 1
AT5G58270	0	(1 of 3) K05663 - mitochondrial ABC transporter ATM (ABC.ATM)
AT3G09090	DEX1	(1 of 1) 3.2.1.162 - Lambda-carrageenase / Endo-beta-1,4-carrageenose 2,6,2'-trisulfate-hydrolase
AT3G05530	RPT5A	(1 of 2) K03065 - 26S proteasome regulatory subunit T5 (PSMC3, RPT5)
GO:0006606 protein import into nucleus	#N/A	#N/A
AT5G20020	RAN2	(1 of 2) PTHR24071//PTHR24071:SF7 - FAMILY NOT NAMED // GTP-BINDING NUCLEAR PROTEIN RAN-2
AT3G08943	0	(1 of 3) K14293 - importin subunit beta-1 (KPNB1)
AT3G08947	0	(1 of 3) K14293 - importin subunit beta-1 (KPNB1)
AT4G02150	MOS6	(1 of 2) PTHR23316:SF29 - IMPORTIN SUBUNIT ALPHA-2
AT2G45000	EMB2766	(1 of 1) K14306 - nuclear pore complex protein Nup62 (NUP62, NSP1)
AT2G46520	0	(1 of 1) K18423 - exportin-2 (importin alpha re-exporter) (CSE1, CAS, XPO2)
AT1G69680	0	(1 of 1) PTHR15837:SF0 - RAN GUANINE NUCLEOTIDE RELEASE FACTOR
AT5G03070	IMPA-9	(1 of 1) PTHR23316:SF1 - IMPORTIN SUBUNIT ALPHA
AT1G02690	IMPA-6	(1 of 2) PTHR23316:SF29 - IMPORTIN SUBUNIT ALPHA-2
AT3G06720	IMPA-1	(1 of 4) PTHR23316//PTHR23316:SF22 - IMPORTIN ALPHA // ARMADILLO/BETA-CATENIN-LIKE REPEATS-CONTAINING PROTEIN-RELATED
AT5G19820	emb2734	(1 of 1) PTHR10527//PTHR10527:SF29 - IMPORTIN BETA // SUBFAMILY NOT NAMED
AT3G59020	0	(1 of 2) PTHR10997//PTHR10997:SF35 - IMPORTIN-7, 8, 11 // SUBFAMILY NOT NAMED
AT1G14850	NUP155	(1 of 1) K14312 - nuclear pore complex protein Nup155 (NUP155, NUP170, NUP157)
AT2G05120	0	(1 of 1) K14300 - nuclear pore complex protein Nup133 (NUP133)
AT1G27970	NTF2B	(1 of 1) PTHR12612//PTHR12612:SF0 - NUCLEAR TRANSPORT FACTOR 2 // NUCLEAR TRANSPORT FACTOR 2
AT2G30050	0	(1 of 2) K14004 - protein transport protein SEC13 (SEC13)
AT2G16950	TRN1	(1 of 2) K18752 - transportin-1 (TNPO1)
AT3G08960	0	(1 of 1) PTHR10997//PTHR10997:SF7 - IMPORTIN-7, 8, 11 // IMPORTIN-11
AT1G26170	0	(1 of 1) PTHR10997//PTHR10997:SF9 - IMPORTIN-7, 8, 11 // IMPORTIN-9
AT5G53480	0	(1 of 3) K14293 - importin subunit beta-1 (KPNB1)
AT5G20010	RAN-1	(1 of 2) PTHR24071//PTHR24071:SF7 - FAMILY NOT NAMED // GTP-BINDING NUCLEAR PROTEIN RAN-2
AT3G63130	RANGAP1	(1 of 3) K14319 - Ran GTPase-activating protein 1 (RANGAP1)
AT1G79280	NUA	(1 of 1) K09291 - nucleoprotein TPR (TPR, MLP1, MLP2)
AT3G16310	0	(1 of 1) K14313 - nuclear pore complex protein Nup53 (NUP35, NUP53)
AT1G09270	IMPA-4	(1 of 1) PTHR23316//PTHR23316:SF17 - IMPORTIN ALPHA // IMPORTIN SUBUNIT ALPHA
AT5G62600	0	(1 of 1) PTHR12363//PTHR12363:SF32 - TRANSPORTIN 3 AND IMPORTIN 13 // SUBFAMILY NOT NAMED
GO:0006099 tricarboxylic acid cycle	#N/A	#N/A
AT5G03290	IDH-V	(1 of 6) 1.1.1.41 - Isocitrate dehydrogenase (NAD(+)) / Nicotinamide adenine dinucleotide isocitrate dehydrogenase
AT4G26970	ACO2	(1 of 3) K01681 - aconitate hydratase (ACO, acnA)
AT3G27380	SDH2-1	(1 of 3) K00235 - succinate dehydrogenase (ubiquinone) iron-sulfur subunit (SDHB, SDH2)
AT2G18450	SDH1-2	(1 of 2) K00234 - succinate dehydrogenase (ubiquinone) flavoprotein subunit (SDHA, SDH1)
AT1G04410	0	(1 of 3) K00025 - malate dehydrogenase (MDH1)
AT3G09810	IDH-VI	(1 of 6) 1.1.1.41 - Isocitrate dehydrogenase (NAD(+)) / Nicotinamide adenine dinucleotide isocitrate dehydrogenase
AT3G14940	PPC3	(1 of 4) K01595 - phosphoenolpyruvate carboxylase (ppc)
AT2G05710	ACO3	(1 of 3) K01681 - aconitate hydratase (ACO, acnA)
AT5G08300	0	(1 of 2) K01899 - succinyl-CoA synthetase alpha subunit (LSC1)
AT2G42600	PPC2	(1 of 4) K01595 - phosphoenolpyruvate carboxylase (ppc)
AT1G53310	PPC1	(1 of 4) K01595 - phosphoenolpyruvate carboxylase (ppc)
AT5G40650	SDH2-2	(1 of 3) K00235 - succinate dehydrogenase (ubiquinone) iron-sulfur subunit (SDHB, SDH2)
AT3G58750	CSY2	(1 of 4) 2.3.3.1 - Citrate (Si)-synthase / Citrate oxaloacetate-lyase ((pro-3S)-CH(2)COO->acetyl-CoA)
AT5G43330	0	(1 of 3) K00025 - malate dehydrogenase (MDH1)
AT1G10670	ACLA-1	(1 of 5) 2.3.3.8 - ATP citrate synthase / Citric cleavage enzyme
AT5G66760	SDH1-1	(1 of 2) K00234 - succinate dehydrogenase (ubiquinone) flavoprotein subunit (SDHA, SDH1)
AT5G55070	0	(1 of 2) 2.3.1.61 - Dihydrolipoyllysine-residue succinyltransferase / Succinyl-CoA:dihydrolipoate S-succinyltransferase
AT5G51040	0	(1 of 1) PTHR12469 - PROTEIN EMI5 HOMOLOG, MITOCHONDRIAL
AT5G65750	0	(1 of 2) 1.2.4.2 - Oxoglutarate dehydrogenase (succinyl-transferring) / Oxoglutarate dehydrogenase (lipoamide)
AT3G55410	0	(1 of 2) 1.2.4.2 - Oxoglutarate dehydrogenase (succinyl-transferring) / Oxoglutarate dehydrogenase (lipoamide)
AT4G35260	IDH1	(1 of 6) 1.1.1.41 - Isocitrate dehydrogenase (NAD(+)) / Nicotinamide adenine dinucleotide isocitrate dehydrogenase
AT2G42790	CSY3	(1 of 4) 2.3.3.1 - Citrate (Si)-synthase / Citrate oxaloacetate-lyase ((pro-3S)-CH(2)COO->acetyl-CoA)
AT2G46505	SDH4	(1 of 13) 1.3.5.1 - Succinate dehydrogenase (quinone) / Succinic dehydrogenase
AT5G49460	ACLB-2	(1 of 2) PTHR23118:SF6 - ATP-CITRATE SYNTHASE BETA CHAIN PROTEIN 1
AT4G26910	0	(1 of 2) 2.3.1.61 - Dihydrolipoyllysine-residue succinyltransferase / Succinyl-CoA:dihydrolipoate S-succinyltransferase

## Sheet: (D)
ID	Description	GeneRatio	BgRatio	pvalue	p.adjust	qvalue	geneID	Count	Genes_in_GOterm
GO:0015979	photosynthesis	205/5641	279/19545	2.90081e-54	8.26731e-51	7.29172e-51	AT2G34430/AT3G27690/AT3G01440/AT1G19150/AT1G14150/AT3G62410/AT3G26510/AT5G44520/AT5G57030/AT3G01500/AT1G60600/AT2G39470/AT1G29920/AT5G01920/AT3G16250/AT5G52100/AT1G32060/AT5G49740/AT3G54050/AT1G55370/AT1G74070/AT4G19100/AT3G50820/AT1G54500/AT3G55800/AT5G54270/AT2G01918/AT1G29930/AT2G05070/AT1G29910/AT1G70760/AT3G05410/AT3G56060/AT4G05180/AT4G09650/AT4G33470/AT5G64040/AT5G38410/AT1G05385/AT4G23890…	205	AT2G34430/AT3G27690/AT3G01440/AT1G19150/AT1G14150/AT3G62410/AT3G26510/AT5G44520/AT5G57030/AT3G01500/AT1G60600/AT2G39470/AT1G29920/AT5G01920/AT3G16250/AT5G52100/AT1G32060/AT5G49740/AT3G54050/AT1G55370/AT1G74070/AT4G19100/AT3G50820/AT1G54500/AT3G55800/AT5G54270/AT2G01918/AT1G29930/AT2G05070/AT1G29910/AT1G70760/AT3G05410/AT3G56060/AT4G05180/AT4G09650/AT4G33470/AT5G64040/AT5G38410/AT1G05385/AT4G23890…
GO:0009657	plastid organization	208/5641	307/19545	8.45356e-46	1.20463e-42	1.06248e-42	AT5G38420/AT4G34090/AT4G31850/AT1G08540/AT2G04270/AT3G57180/AT1G03160/AT3G27750/AT3G10420/AT4G28740/AT2G24060/AT1G09340/AT1G30610/AT5G53860/AT5G51545/AT5G51020/AT1G68590/AT5G58140/AT4G01800/AT4G37920/AT5G42310/AT3G29185/AT1G48280/AT3G25690/AT3G23020/AT5G39980/AT2G32480/AT1G32070/AT4G13670/AT4G16390/AT5G10470/AT1G14700/AT1G10910/AT4G31390/AT1G71720/AT5G63420/AT4G14605/AT2G20890/AT3G19720/AT3G02380…	208	AT5G38420/AT4G34090/AT4G31850/AT1G08540/AT2G04270/AT3G57180/AT1G03160/AT3G27750/AT3G10420/AT4G28740/AT2G24060/AT1G09340/AT1G30610/AT5G53860/AT5G51545/AT5G51020/AT1G68590/AT5G58140/AT4G01800/AT4G37920/AT5G42310/AT3G29185/AT1G48280/AT3G25690/AT3G23020/AT5G39980/AT2G32480/AT1G32070/AT4G13670/AT4G16390/AT5G10470/AT1G14700/AT1G10910/AT4G31390/AT1G71720/AT5G63420/AT4G14605/AT2G20890/AT3G19720/AT3G02380…
GO:0009642	response to light intensity	205/5641	358/19545	1.18658e-29	4.83107e-27	4.26098e-27	AT3G27690/AT5G19140/AT5G17165/AT1G78450/AT1G75460/AT5G38420/AT1G71970/AT2G17880/AT5G36910/AT1G03130/AT3G29670/AT5G56870/AT2G42900/AT3G22840/AT5G14740/AT4G01130/AT1G74070/AT5G47610/AT3G50820/AT3G19480/AT2G29180/AT3G57180/AT5G54270/AT2G05070/AT2G43010/AT5G46110/AT3G54890/AT5G52900/AT1G76240/AT1G67900/AT3G52840/AT3G26932/AT1G54740/AT3G21055/AT1G34000/AT5G19120/AT4G01800/AT1G69935/AT1G60950/AT2G45850…	205	AT3G27690/AT5G19140/AT5G17165/AT1G78450/AT1G75460/AT5G38420/AT1G71970/AT2G17880/AT5G36910/AT1G03130/AT3G29670/AT5G56870/AT2G42900/AT3G22840/AT5G14740/AT4G01130/AT1G74070/AT5G47610/AT3G50820/AT3G19480/AT2G29180/AT3G57180/AT5G54270/AT2G05070/AT2G43010/AT5G46110/AT3G54890/AT5G52900/AT1G76240/AT1G67900/AT3G52840/AT3G26932/AT1G54740/AT3G21055/AT1G34000/AT5G19120/AT4G01800/AT1G69935/AT1G60950/AT2G45850…
GO:0042440	pigment metabolic process	207/5641	389/19545	2.63854e-24	7.51984e-22	6.63246e-22	AT3G29590/AT4G26950/AT5G54060/AT5G61290/AT5G42800/AT4G09820/AT4G22880/AT1G03630/AT4G12980/AT1G03130/AT4G38700/AT5G57030/AT3G15900/AT5G39530/AT1G10657/AT5G45930/AT3G22840/AT5G14740/AT3G26210/AT3G53130/AT3G57180/AT3G50685/AT1G71030/AT2G06520/AT2G44760/AT1G24330/AT3G51750/AT2G23390/AT4G09750/AT4G25080/AT5G13930/AT5G58250/AT5G18660/AT2G24270/AT3G48730/AT4G27440/AT2G30390/AT4G21910/AT1G69935/AT3G03710…	207	AT3G29590/AT4G26950/AT5G54060/AT5G61290/AT5G42800/AT4G09820/AT4G22880/AT1G03630/AT4G12980/AT1G03130/AT4G38700/AT5G57030/AT3G15900/AT5G39530/AT1G10657/AT5G45930/AT3G22840/AT5G14740/AT3G26210/AT3G53130/AT3G57180/AT3G50685/AT1G71030/AT2G06520/AT2G44760/AT1G24330/AT3G51750/AT2G23390/AT4G09750/AT4G25080/AT5G13930/AT5G58250/AT5G18660/AT2G24270/AT3G48730/AT4G27440/AT2G30390/AT4G21910/AT1G69935/AT3G03710…
GO:0005982	starch metabolic process	48/5641	69/19545	2.88571e-12	3.73831e-10	3.29717e-10	AT1G06020/AT1G10760/AT3G16000/AT3G55800/AT5G19220/AT3G18660/AT5G49190/AT1G03310/AT2G39930/AT4G39210/AT1G11720/AT3G01180/AT1G15690/AT5G51820/AT3G10940/AT1G43670/AT1G32070/AT1G32900/AT5G26570/AT4G18240/AT5G04360/AT3G01510/AT5G22510/AT2G40840/AT5G64860/AT2G36390/AT5G03650/AT4G17090/AT5G63470/AT4G09020/AT1G69830/AT3G52180/AT1G42430/AT5G39790/AT3G55760/AT3G04860/AT5G17520/AT5G65685/AT1G67140/AT5G03420…	48	AT1G06020/AT1G10760/AT3G16000/AT3G55800/AT5G19220/AT3G18660/AT5G49190/AT1G03310/AT2G39930/AT4G39210/AT1G11720/AT3G01180/AT1G15690/AT5G51820/AT3G10940/AT1G43670/AT1G32070/AT1G32900/AT5G26570/AT4G18240/AT5G04360/AT3G01510/AT5G22510/AT2G40840/AT5G64860/AT2G36390/AT5G03650/AT4G17090/AT5G63470/AT4G09020/AT1G69830/AT3G52180/AT1G42430/AT5G39790/AT3G55760/AT3G04860/AT5G17520/AT5G65685/AT1G67140/AT5G03420…
GO:0045036	protein targeting to chloroplast	40/5641	55/19545	2.03085e-11	2.22612e-09	1.96343e-09	AT5G51545/AT2G20890/AT4G14870/AT5G03940/AT3G16290/AT5G22640/AT5G52440/AT2G28900/AT4G26670/AT4G23940/AT5G50920/AT5G66055/AT3G09860/AT1G02280/AT1G06950/AT5G01590/AT2G47450/AT3G04340/AT2G45770/AT4G02510/AT3G49560/AT5G64580/AT3G10350/AT5G49910/AT5G16620/AT4G24280/AT3G48870/AT2G28800/AT1G79560/AT4G35450/AT3G46740/AT5G57180/AT2G04030/AT5G20300/AT2G24020/AT5G23040/AT1G63900/AT2G17390/AT5G24650/AT2G15290	40	AT5G51545/AT2G20890/AT4G14870/AT5G03940/AT3G16290/AT5G22640/AT5G52440/AT2G28900/AT4G26670/AT4G23940/AT5G50920/AT5G66055/AT3G09860/AT1G02280/AT1G06950/AT5G01590/AT2G47450/AT3G04340/AT2G45770/AT4G02510/AT3G49560/AT5G64580/AT3G10350/AT5G49910/AT5G16620/AT4G24280/AT3G48870/AT2G28800/AT1G79560/AT4G35450/AT3G46740/AT5G57180/AT2G04030/AT5G20300/AT2G24020/AT5G23040/AT1G63900/AT2G17390/AT5G24650/AT2G15290
GO:0072596	establishment of protein localization to chloroplast	40/5641	55/19545	2.03085e-11	2.22612e-09	1.96343e-09	AT5G51545/AT2G20890/AT4G14870/AT5G03940/AT3G16290/AT5G22640/AT5G52440/AT2G28900/AT4G26670/AT4G23940/AT5G50920/AT5G66055/AT3G09860/AT1G02280/AT1G06950/AT5G01590/AT2G47450/AT3G04340/AT2G45770/AT4G02510/AT3G49560/AT5G64580/AT3G10350/AT5G49910/AT5G16620/AT4G24280/AT3G48870/AT2G28800/AT1G79560/AT4G35450/AT3G46740/AT5G57180/AT2G04030/AT5G20300/AT2G24020/AT5G23040/AT1G63900/AT2G17390/AT5G24650/AT2G15290	40	AT5G51545/AT2G20890/AT4G14870/AT5G03940/AT3G16290/AT5G22640/AT5G52440/AT2G28900/AT4G26670/AT4G23940/AT5G50920/AT5G66055/AT3G09860/AT1G02280/AT1G06950/AT5G01590/AT2G47450/AT3G04340/AT2G45770/AT4G02510/AT3G49560/AT5G64580/AT3G10350/AT5G49910/AT5G16620/AT4G24280/AT3G48870/AT2G28800/AT1G79560/AT4G35450/AT3G46740/AT5G57180/AT2G04030/AT5G20300/AT2G24020/AT5G23040/AT1G63900/AT2G17390/AT5G24650/AT2G15290
GO:0072598	protein localization to chloroplast	40/5641	55/19545	2.03085e-11	2.22612e-09	1.96343e-09	AT5G51545/AT2G20890/AT4G14870/AT5G03940/AT3G16290/AT5G22640/AT5G52440/AT2G28900/AT4G26670/AT4G23940/AT5G50920/AT5G66055/AT3G09860/AT1G02280/AT1G06950/AT5G01590/AT2G47450/AT3G04340/AT2G45770/AT4G02510/AT3G49560/AT5G64580/AT3G10350/AT5G49910/AT5G16620/AT4G24280/AT3G48870/AT2G28800/AT1G79560/AT4G35450/AT3G46740/AT5G57180/AT2G04030/AT5G20300/AT2G24020/AT5G23040/AT1G63900/AT2G17390/AT5G24650/AT2G15290	40	AT5G51545/AT2G20890/AT4G14870/AT5G03940/AT3G16290/AT5G22640/AT5G52440/AT2G28900/AT4G26670/AT4G23940/AT5G50920/AT5G66055/AT3G09860/AT1G02280/AT1G06950/AT5G01590/AT2G47450/AT3G04340/AT2G45770/AT4G02510/AT3G49560/AT5G64580/AT3G10350/AT5G49910/AT5G16620/AT4G24280/AT3G48870/AT2G28800/AT1G79560/AT4G35450/AT3G46740/AT5G57180/AT2G04030/AT5G20300/AT2G24020/AT5G23040/AT1G63900/AT2G17390/AT5G24650/AT2G15290
GO:0006766	vitamin metabolic process	61/5641	101/19545	3.94454e-11	4.16368e-09	3.67234e-09	AT1G30520/AT2G41090/AT4G26260/AT1G60600/AT2G29630/AT3G02870/AT5G21100/AT2G38230/AT2G46110/AT5G53580/AT5G54770/AT1G68890/AT1G60550/AT1G33260/AT4G33670/AT5G48840/AT2G31790/AT1G74470/AT2G43360/AT1G23360/AT2G38210/AT4G17600/AT3G01310/AT2G30150/AT4G37930/AT5G60540/AT5G47110/AT3G16990/AT5G62980/AT5G59750/AT5G18670/AT3G63410/AT4G26850/AT3G47390/AT5G04620/AT2G44750/AT1G64970/AT5G23330/AT5G49970/AT5G15070…	61	AT1G30520/AT2G41090/AT4G26260/AT1G60600/AT2G29630/AT3G02870/AT5G21100/AT2G38230/AT2G46110/AT5G53580/AT5G54770/AT1G68890/AT1G60550/AT1G33260/AT4G33670/AT5G48840/AT2G31790/AT1G74470/AT2G43360/AT1G23360/AT2G38210/AT4G17600/AT3G01310/AT2G30150/AT4G37930/AT5G60540/AT5G47110/AT3G16990/AT5G62980/AT5G59750/AT5G18670/AT3G63410/AT4G26850/AT3G47390/AT5G04620/AT2G44750/AT1G64970/AT5G23330/AT5G49970/AT5G15070…
GO:0045454	cell redox homeostasis	26/5641	39/19545	1.08582e-06	6.31547e-05	5.57021e-05	AT5G06690/AT5G16400/AT3G02730/AT3G26060/AT5G06290/AT1G67740/AT3G06730/AT3G52960/AT4G35090/AT3G04340/AT5G54290/AT5G15230/AT5G04260/AT5G58640/AT3G11630/AT2G41680/AT4G26160/AT5G61440/AT4G29670/AT3G06050/AT3G54660/AT4G36910/AT4G34120/AT5G10860/AT3G54220/AT1G76080	26	AT5G06690/AT5G16400/AT3G02730/AT3G26060/AT5G06290/AT1G67740/AT3G06730/AT3G52960/AT4G35090/AT3G04340/AT5G54290/AT5G15230/AT5G04260/AT5G58640/AT3G11630/AT2G41680/AT4G26160/AT5G61440/AT4G29670/AT3G06050/AT3G54660/AT4G36910/AT4G34120/AT5G10860/AT3G54220/AT1G76080
GO:0015977	carbon fixation	14/5641	17/19545	7.32339e-06	0.000302488	0.000266793	AT3G62410/AT1G32060/AT3G54050/AT3G55800/AT3G04790/AT3G26650/AT1G12900/AT1G56190/AT1G42970/AT3G60750/AT3G12780/AT2G47400/AT5G61410/AT2G21170	14	AT3G62410/AT1G32060/AT3G54050/AT3G55800/AT3G04790/AT3G26650/AT1G12900/AT1G56190/AT1G42970/AT3G60750/AT3G12780/AT2G47400/AT5G61410/AT2G21170
GO:0032544	plastid translation	16/5641	21/19545	9.60603e-06	0.000385594	0.000340092	AT4G31850/AT1G09340/AT1G68590/AT4G37920/AT1G71720/AT3G62910/AT3G63140/AT1G70200/AT2G33800/AT3G56910/AT3G63190/AT2G38140/AT3G46610/AT2G39140/AT5G54600/AT2G17240	16	AT4G31850/AT1G09340/AT1G68590/AT4G37920/AT1G71720/AT3G62910/AT3G63140/AT1G70200/AT2G33800/AT3G56910/AT3G63190/AT2G38140/AT3G46610/AT2G39140/AT5G54600/AT2G17240
GO:0034599	cellular response to oxidative stress	38/5641	72/19545	1.696e-05	0.000627739	0.000553662	AT2G41090/AT4G13540/AT5G07460/AT3G23020/AT3G13610/AT4G09010/AT1G77490/AT3G26060/AT3G52960/AT5G18100/AT1G31170/AT1G32540/AT4G00290/AT2G28190/AT1G27510/AT1G12520/AT4G08920/AT2G23140/AT2G41680/AT5G61640/AT5G20500/AT2G05590/AT3G06050/AT2G20270/AT5G57345/AT1G66330/AT4G35000/AT4G09320/AT5G63030/AT5G64940/AT5G23310/AT3G07700/AT5G07470/AT4G33630/AT1G07890/AT4G25130/AT1G08830/AT1G34190	38	AT2G41090/AT4G13540/AT5G07460/AT3G23020/AT3G13610/AT4G09010/AT1G77490/AT3G26060/AT3G52960/AT5G18100/AT1G31170/AT1G32540/AT4G00290/AT2G28190/AT1G27510/AT1G12520/AT4G08920/AT2G23140/AT2G41680/AT5G61640/AT5G20500/AT2G05590/AT3G06050/AT2G20270/AT5G57345/AT1G66330/AT4G35000/AT4G09320/AT5G63030/AT5G64940/AT5G23310/AT3G07700/AT5G07470/AT4G33630/AT1G07890/AT4G25130/AT1G08830/AT1G34190
GO:0009625	response to insect	20/5641	32/19545	7.753e-05	0.00242814	0.0021416	AT5G44565/AT5G44575/AT5G44572/AT2G22330/AT4G39950/AT5G44574/AT5G44585/AT4G31500/AT3G14210/AT3G56400/AT5G61420/AT5G45800/AT5G65040/AT1G18570/AT4G23660/AT1G64280/AT3G52430/AT1G16670/AT1G07640/AT4G19840	20	AT5G44565/AT5G44575/AT5G44572/AT2G22330/AT4G39950/AT5G44574/AT5G44585/AT4G31500/AT3G14210/AT3G56400/AT5G61420/AT5G45800/AT5G65040/AT1G18570/AT4G23660/AT1G64280/AT3G52430/AT1G16670/AT1G07640/AT4G19840
GO:1900457	regulation of brassinosteroid mediated signaling pathway	13/5641	18/19545	0.000173639	0.0045147	0.00398194	AT2G40750/AT3G20810/AT1G76650/AT3G56400/AT2G46400/AT5G58220/AT1G13460/AT1G02100/AT3G21650/AT4G39070/AT4G38360/AT5G02800/AT4G18710	13	AT2G40750/AT3G20810/AT1G76650/AT3G56400/AT2G46400/AT5G58220/AT1G13460/AT1G02100/AT3G21650/AT4G39070/AT4G38360/AT5G02800/AT4G18710
Arabidopsis Gene Identifier	Name	Description
GO:0015979 photosynthesis
AT2G34430	LHB1B1	(1 of 5) K08912 - light-harvesting complex II chlorophyll a/b binding protein 1 (LHCB1)
AT3G27690	LHCB2.3	(1 of 3) K08913 - light-harvesting complex II chlorophyll a/b binding protein 2 (LHCB2)
AT3G01440	0	(1 of 1) PTHR33399:SF2 - PSBQ-LIKE PROTEIN 2, CHLOROPLASTIC
AT1G19150	0	(1 of 1) PTHR21649//PTHR21649:SF5 - CHLOROPHYLL A/B BINDING PROTEIN // SUBFAMILY NOT NAMED
AT1G14150	0	(1 of 1) PTHR33399//PTHR33399:SF5 - FAMILY NOT NAMED // PSBQ-LIKE PROTEIN 1, CHLOROPLASTIC
AT3G62410	CP12-2	(1 of 2) PTHR33921//PTHR33921:SF2 - FAMILY NOT NAMED // CALVIN CYCLE PROTEIN CP12-1, CHLOROPLASTIC-RELATED
AT3G26510	0	(1 of 38) PF00564 - PB1 domain (PB1)
AT5G44520	0	(1 of 1) PTHR11934//PTHR11934:SF8 - RIBOSE-5-PHOSPHATE ISOMERASE // RIBOSE-5-PHOSPHATE ISOMERASE 4, CHLOROPLASTIC-RELATED
AT5G57030	LUT2	(1 of 1) 5.5.1.18 - Lycopene epsilon-cyclase
AT3G01500	CA1	(1 of 2) PTHR11002:SF7 - CARBONIC ANHYDRASE 2, CHLOROPLASTIC-RELATED
AT1G60600	ABC4	(1 of 1) 2.5.1.74 - 1,4-dihydroxy-2-naphthoate polyprenyltransferase
AT2G39470	0	(1 of 1) PTHR31407:SF10 - PSBP-LIKE PROTEIN 2, CHLOROPLASTIC
AT1G29920	CAB2	(1 of 5) K08912 - light-harvesting complex II chlorophyll a/b binding protein 1 (LHCB1)
AT5G01920	8	(1 of 2) PTHR11584 - SERINE/THREONINE PROTEIN KINASE
AT3G16250	0	(1 of 1) PTHR23426//PTHR23426:SF27 - FERREDOXIN/ADRENODOXIN // SUBFAMILY NOT NAMED
AT5G52100	0	(1 of 1) K16908 - chloroplast NAD(P)H dehydrogenase (CRR1)
AT1G32060	PRK	(1 of 1) 2.7.1.19 - Phosphoribulokinase / Phosphopentokinase
AT5G49740	FRO7	(1 of 8) 1.16.1.7 - Ferric-chelate reductase (NADH) / NADH:Fe(3+)-EDTA reductase
AT3G54050	HCEF1	(1 of 1) PTHR11556:SF16 - FRUCTOSE-1,6-BISPHOSPHATASE, CHLOROPLASTIC
AT1G55370	NDF5	(1 of 1) PTHR11122:SF15 - NDH-DEPENDENT CYCLIC ELECTRON FLOW 5
AT1G74070	0	(1 of 1) PTHR11071//PTHR11071:SF244 - PEPTIDYL-PROLYL CIS-TRANS ISOMERASE // CYCLOPHILIN-LIKE PEPTIDYL-PROLYL CIS-TRANS ISOMERASE FAMILY PROTEIN
AT4G19100	0	(1 of 2) PF11947 - Protein of unknown function (DUF3464) (DUF3464)
AT3G50820	PSBO2	(1 of 2) K02716 - photosystem II oxygen-evolving enhancer protein 1 (psbO)
AT1G54500	0	(1 of 1) PTHR10909//PTHR10909:SF287 - ELECTRON TRANSPORT OXIDOREDUCTASE // SUBFAMILY NOT NAMED
AT3G55800	SBPASE	(1 of 1) 3.1.3.37 - Sedoheptulose-bisphosphatase / Sedoheptulose-1,7-bisphosphatase
AT5G54270	LHCB3	(1 of 1) K08914 - light-harvesting complex II chlorophyll a/b binding protein 3 (LHCB3)
AT2G01918	PQL3	(1 of 5) PF05757 - Oxygen evolving enhancer protein 3 (PsbQ) (PsbQ)
AT1G29930	CAB1	(1 of 5) K08912 - light-harvesting complex II chlorophyll a/b binding protein 1 (LHCB1)
AT2G05070	LHCB2.2	(1 of 3) K08913 - light-harvesting complex II chlorophyll a/b binding protein 2 (LHCB2)
AT1G29910	CAB3	(1 of 5) K08912 - light-harvesting complex II chlorophyll a/b binding protein 1 (LHCB1)
AT1G70760	0	(1 of 1) PF10716 - NADH dehydrogenase transmembrane subunit (NdhL)
AT3G05410	0	(1 of 1) PTHR31407//PTHR31407:SF16 - FAMILY NOT NAMED // PSBP DOMAIN-CONTAINING PROTEIN 7, CHLOROPLASTIC
AT3G56060	0	(1 of 4) PTHR11552//PTHR11552:SF141 - GLUCOSE-METHANOL-CHOLINE GMC OXIDOREDUCTASE // GLUCOSE-METHANOL-CHOLINE (GMC) OXIDOREDUCTASE FAMILY PROTEIN
AT4G05180	PSBQ-2	(1 of 4) K08901 - photosystem II oxygen-evolving enhancer protein 3 (psbQ)
AT4G09650	ATPD	(1 of 1) K02113 - F-type H+-transporting ATPase subunit delta (ATPF1D, atpH)
AT4G33470	0	(1 of 1) PTHR10625//PTHR10625:SF104 - HISTONE DEACETYLASE // HISTONE DEACETYLASE 6
AT5G64040	PSAN	(1 of 1) K02701 - photosystem I subunit PsaN (psaN)
AT5G38410	0	(1 of 4) K01602 - ribulose-bisphosphate carboxylase small chain (rbcS)
AT1G05385	LPA19	(1 of 1) PTHR34041//PTHR34041:SF3 - FAMILY NOT NAMED // PHOTOSYSTEM II D1 PRECURSOR PROCESSING PROTEIN PSB27-H2, CHLOROPLASTIC
AT4G23890	0	(1 of 1) PF11623 - Protein of unknown function (DUF3252) (DUF3252)
AT5G03370	0	(1 of 1) K01512 - acylphosphatase (acyP)
AT1G54780	TLP18.3	(1 of 1) PTHR30373:SF2 - UPF0603 PROTEIN YGCG
AT1G16720	HCF173	(1 of 1) PTHR10366//PTHR10366:SF343 - NAD DEPENDENT EPIMERASE/DEHYDRATASE // SUBFAMILY NOT NAMED
AT4G18370	DEG5	(1 of 1) PTHR22939//PTHR22939:SF76 - SERINE PROTEASE FAMILY S1C HTRA-RELATED // PROTEASE DO-LIKE 5, CHLOROPLASTIC
AT1G18730	0	(1 of 1) PTHR36315:SF1 - NDH DEPENDENT FLOW 6 PROTEIN
AT3G54890	LHCA1	(1 of 1) K08907 - light-harvesting complex I chlorophyll a/b binding protein 1 (LHCA1)
AT4G04640	ATPC1	(1 of 2) K02115 - F-type H+-transporting ATPase subunit gamma (ATPF1G, atpG)
AT1G15980	0	NDH-dependent cyclic electron flow 1
AT1G68890	0	(1 of 1) 2.2.1.9 - 2-succinyl-5-enolpyruvyl-6-hydroxy-3-cyclohexene-1-carboxylic-acid synthase / SEPHCHC synthase
AT4G35760	0	(1 of 1) PTHR34573:SF1 - THIOL-DISULFIDE OXIDOREDUCTASE LTO1
AT2G28605	0	(1 of 1) PTHR31407//PTHR31407:SF3 - FAMILY NOT NAMED // PSBP DOMAIN-CONTAINING PROTEIN 2, CHLOROPLASTIC
AT1G08380	PSAO	(1 of 1) K14332 - photosystem I subunit PsaO (psaO)
AT3G04790	0	(1 of 1) PTHR11934:SF0 - RIBOSE-5-PHOSPHATE ISOMERASE
AT3G26650	GAPA	(1 of 2) 1.2.1.12//1.2.1.13 - Glyceraldehyde-3-phosphate dehydrogenase (phosphorylating) / Triosephosphate dehydrogenase // Glyceraldehyde-3-phosphate dehydrogenase (NADP(+)) (phosphorylating) / Triosephosphate dehydrogenase (NADP+)
AT3G08940	LHCB4.2	(1 of 3) K08915 - light-harvesting complex II chlorophyll a/b binding protein 4 (LHCB4)
AT1G20020	FNR2	(1 of 2) PTHR19384//PTHR19384:SF82 - FLAVODOXIN-RELATED // SUBFAMILY NOT NAMED
AT1G54740	0	(1 of 10) PF11250 - Fantastic Four meristem regulator (FAF)
AT1G34000	OHP2	one-helix protein 2
AT1G64770	0	(1 of 1) PTHR11122//PTHR11122:SF18 - APOSPORY-ASSOCIATED PROTEIN C-RELATED // NDH-DEPENDENT CYCLIC ELECTRON FLOW 1
AT1G75690	0	(1 of 1) PTHR15852//PTHR15852:SF27 - FAMILY NOT NAMED // PROTEIN DISULFIDE-ISOMERASE LQY1
AT4G01800	AGY1	(1 of 1) PTHR30612//PTHR30612:SF4 - SECA INNER MEMBRANE COMPONENT OF SEC PROTEIN SECRETION SYSTEM // SUBFAMILY NOT NAMED
AT4G10340	LHCB5	(1 of 1) K08916 - light-harvesting complex II chlorophyll a/b binding protein 5 (LHCB5)
AT5G28450	0	(1 of 3) K08908 - light-harvesting complex I chlorophyll a/b binding protein 2 (LHCA2)
AT3G17170	RFC3	(1 of 1) PTHR21011//PTHR21011:SF4 - MITOCHONDRIAL 28S RIBOSOMAL PROTEIN S6 // SUBFAMILY NOT NAMED
AT1G60950	FED A	(1 of 2) PTHR19370//PTHR19370:SF120 - NADH-CYTOCHROME B5 REDUCTASE // FERREDOXIN-1, CHLOROPLASTIC-RELATED
AT5G66190	FNR1	(1 of 1) 1.18.1.2//1.6.99.1 - Ferredoxin--NADP(+) reductase // NADPH dehydrogenase / NADPH diaphorase
AT3G61470	LHCA2	(1 of 1) PTHR21649//PTHR21649:SF13 - CHLOROPHYLL A/B BINDING PROTEIN // LHCA2 PROTEIN
AT4G27600	NARA5	(1 of 2) KOG2854 - Possible pfkB family carbohydrate kinase
AT1G03600	PSB27	(1 of 1) K08902 - photosystem II Psb27 protein (psb27)
AT5G07770	0	(1 of 5) PTHR23213//PTHR23213:SF210 - FORMIN-RELATED // FORMIN-LIKE PROTEIN 15A-RELATED
AT4G27800	TAP38	(1 of 1) PTHR13832:SF218 - PROTEIN PHOSPHATASE 2C 57
AT3G15095	0	(1 of 1) PTHR33448:SF1 - CHLOROPLAST PROTEIN HCF243
AT2G15820	OTP51	(1 of 1) PF01535//PF03161 - PPR repeat (PPR) // LAGLIDADG DNA endonuclease family (LAGLIDADG_2)
AT2G44920	0	(1 of 3) PF00805 - Pentapeptide repeats (8 copies) (Pentapeptide)
AT5G54180	PTAC15	(1 of 1) PTHR13068//PTHR13068:SF32 - CGI-12 PROTEIN-RELATED // SUBFAMILY NOT NAMED														AT5G49660
AT1G43670	0	(1 of 1) PTHR11556//PTHR11556:SF17 - FRUCTOSE-1,6-BISPHOSPHATASE-RELATED // SUBFAMILY NOT NAMED														AT2G42280
AT1G55670	PSAG	(1 of 1) K08905 - photosystem I subunit V (psaG)														AT5G20700
AT1G32070	NSI	(1 of 1) PTHR23091//PTHR23091:SF229 - N-TERMINAL ACETYLTRANSFERASE // ACETYLTRANSFERASE NSI														AT1G71040
AT1G12900	GAPA-2	(1 of 2) 1.2.1.12//1.2.1.13 - Glyceraldehyde-3-phosphate dehydrogenase (phosphorylating) / Triosephosphate dehydrogenase // Glyceraldehyde-3-phosphate dehydrogenase (NADP(+)) (phosphorylating) / Triosephosphate dehydrogenase (NADP+)														AT1G14920
AT4G15510	0	(1 of 19) 1.10.3.9 - Photosystem II														AT3G52710
AT2G31790	0	(1 of 3) PTHR11926:SF279 - UDP-GLYCOSYLTRANSFERASE 74C1-RELATED														AT4G01900
AT4G31390	0	(1 of 1) PTHR10566//PTHR10566:SF53 - CHAPERONE-ACTIVITY OF BC1 COMPLEX CABC1 -RELATED // SUBFAMILY NOT NAMED														AT5G64370
AT2G20890	PSB29	(1 of 1) PTHR34793:SF1 - PROTEIN THYLAKOID FORMATION 1, CHLOROPLASTIC														AT4G32480
AT5G66570	PSBO1	(1 of 2) K02716 - photosystem II oxygen-evolving enhancer protein 1 (psbO)														AT1G07650
AT4G04040	MEE51	(1 of 2) PTHR13697//PTHR13697:SF26 - PHOSPHOFRUCTOKINASE // SUBFAMILY NOT NAMED														AT1G03380
AT4G21280	PSBQA	(1 of 1) PTHR33399:SF3 - OXYGEN-EVOLVING ENHANCER PROTEIN 3-1, CHLOROPLASTIC-RELATED														AT5G64940
AT3G56650	0	(1 of 1) PTHR31407:SF14 - PSBP DOMAIN-CONTAINING PROTEIN 6, CHLOROPLASTIC														AT1G62040
AT1G61520	LHCA3	(1 of 1) K08909 - light-harvesting complex I chlorophyll a/b binding protein 3 (LHCA3)														AT3G07700
AT2G05100	LHCB2.1	(1 of 3) K08913 - light-harvesting complex II chlorophyll a/b binding protein 2 (LHCB2)														AT2G45170
AT1G06460	ACD32.1	(1 of 1) PTHR11527//PTHR11527:SF134 - SMALL HEAT-SHOCK PROTEIN HSP20 FAMILY // HEAT SHOCK PROTEIN 42														AT2G27050
AT3G55250	0	(1 of 1) PTHR36770:SF1 - CALCIUM HOMEOSTASIS REGULATOR-RELATED														AT5G28770
AT3G47470	LHCA4	(1 of 1) K08910 - light-harvesting complex I chlorophyll a/b binding protein 4 (LHCA4)														AT1G74020
AT1G56190	0	(1 of 3) 2.7.2.3 - Phosphoglycerate kinase														AT2G21410
AT1G67090	RBCS1A	(1 of 4) K01602 - ribulose-bisphosphate carboxylase small chain (rbcS)														AT5G38480
AT3G55330	PPL1	(1 of 1) PTHR31407:SF4 - PSBP-LIKE PROTEIN 1, CHLOROPLASTIC														AT3G08850
AT1G15820	LHCB6	(1 of 1) K08917 - light-harvesting complex II chlorophyll a/b binding protein 6 (LHCB6)														AT4G39080
AT4G30720	0	(1 of 1) PTHR10617//PTHR10617:SF52 - ELECTRON TRANSFER FLAVOPROTEIN-UBIQUINONE OXIDOREDUCTASE // OXIDOREDUCTASE/ELECTRON CARRIER-RELATED
AT1G06680	PSBP-1	(1 of 3) K02717 - photosystem II oxygen-evolving enhancer protein 2 (psbP)
AT1G79040	PSBR	(1 of 1) K03541 - photosystem II 10kDa protein (psbR)
AT1G01790	KEA1	(1 of 2) PTHR16254:SF13 - K(+) EFFLUX ANTIPORTER 1, CHLOROPLASTIC-RELATED
AT5G44650	CEST	0
AT1G42970	GAPB	(1 of 1) PTHR10836:SF39 - GLYCERALDEHYDE-3-PHOSPHATE DEHYDROGENASE GAPB, CHLOROPLASTIC
AT5G35100	0	(1 of 1) PTHR11071//PTHR11071:SF286 - PEPTIDYL-PROLYL CIS-TRANS ISOMERASE // SUBFAMILY NOT NAMED
AT5G08720	0	(1 of 6) PF03364 - Polyketide cyclase / dehydrase and lipid transport (Polyketide_cyc)
AT2G01320	0	(1 of 1) PTHR19241//PTHR19241:SF262 - ATP-BINDING CASSETTE TRANSPORTER // ABC TRANSPORTER G FAMILY MEMBER 7
AT3G59780	0	(1 of 1) PTHR34209//PTHR34209:SF1 - FAMILY NOT NAMED // RHODANESE/CELL CYCLE CONTROL PHOSPHATASE SUPERFAMILY PROTEIN
AT2G01590	CRR3	chlororespiratory reduction 3
AT1G45474	0	(1 of 1) K08911 - light-harvesting complex I chlorophyll a/b binding protein 5 (LHCA5)
AT2G46820	PSI-P	(1 of 1) PTHR33222//PTHR33222:SF9 - FAMILY NOT NAMED // PROTEIN CURVATURE THYLAKOID 1B, CHLOROPLASTIC
AT5G08410	FTRA2	(1 of 3) 1.8.7.2 - Ferredoxin:thioredoxin reductase
AT2G31040	0	(1 of 1) K02116 - ATP synthase protein I (atpI)
AT4G35440	CLC-E	(1 of 1) PTHR11689:SF14 - CHLORIDE CHANNEL PROTEIN 2
AT5G02120	OHP	(1 of 1) PTHR14154//PTHR14154:SF11 - UPF0041 BRAIN PROTEIN 44-RELATED // HIGH-LIGHT-INDUCED PROTEIN, CHLOROPLASTIC
AT1G09530	PIF3	(1 of 1) K12126 - phytochrome-interacting factor 3 (PIF3)
AT5G35220	EGY1	(1 of 1) PTHR31412//PTHR31412:SF0 - FAMILY NOT NAMED // ZINC METALLOPROTEASE EGY1, CHLOROPLASTIC-RELATED
AT5G39830	DEG8	(1 of 1) PTHR22939//PTHR22939:SF99 - SERINE PROTEASE FAMILY S1C HTRA-RELATED // PROTEASE DO-LIKE 8, CHLOROPLASTIC
AT2G15960	0	0
AT3G60750	0	(1 of 2) 2.2.1.1//2.2.1.2 - Transketolase / Glycoaldehyde transferase // Transaldolase / Glycerone transferase
AT3G06070	0	0
AT3G12780	1	(1 of 3) 2.7.2.3 - Phosphoglycerate kinase
AT1G64150	0	(1 of 1) PTHR12608//PTHR12608:SF6 - TRANSMEMBRANE PROTEIN HTP-1 RELATED // GDT1-LIKE PROTEIN 1, CHLOROPLASTIC
AT2G30570	PSBW	(1 of 1) K02721 - photosystem II PsbW protein (psbW)
AT4G37560	0	(1 of 2) 3.5.1.49 - Formamidase / Formamide amidohydrolase
AT1G14345	0	(1 of 1) PTHR35688:SF2 - NAD(P)-LINKED OXIDOREDUCTASE-LIKE PROTEIN
AT4G35250	0	(1 of 1) 1.7.1.6 - Azobenzene reductase / p-dimethylaminoazobenzene azoreductase
AT4G25910	NFU3	(1 of 1) PTHR11178:SF25 - NIFU-LIKE PROTEIN 3, CHLOROPLASTIC
AT1G55480	ZKT	(1 of 1) PTHR17130//PTHR17130:SF24 - MITOCHONDRIAL OUTER MEMBRANE PROTEIN 25 // GAN
AT4G38690	0	(1 of 3) 3.1.4.11//4.6.1.13 - Phosphoinositide phospholipase C / Triphosphoinositide phosphodiesterase // Phosphatidylinositol diacylglycerol-lyase / Phosphatidylinositol phospholipase C
AT5G27390	0	(1 of 1) PTHR37764:SF1 - MOG1/PSBP/DUF1795-LIKE PHOTOSYSTEM II REACTION CENTER PSBP FAMILY PROTEIN
AT1G50450	0	(1 of 1) 1.5.1.43 - Carboxynorspermidine synthase / Carboxyspermidine dehydrogenase
AT2G34860	EDA3	(1 of 1) PTHR15852//PTHR15852:SF22 - FAMILY NOT NAMED // PROTEIN SSU-2, ISOFORM B
AT5G11450	0	(1 of 1) PTHR31407//PTHR31407:SF7 - FAMILY NOT NAMED // PSBP DOMAIN-CONTAINING PROTEIN 5, CHLOROPLASTIC
AT5G13630	GUN5	(1 of 1) K03403 - magnesium chelatase subunit H (chlH, bchH)
AT2G30150	0	(1 of 1) PTHR11926:SF288 - UDP-GLYCOSYLTRANSFERASE 87A1
AT5G14910	0	Heavy metal transport/detoxification superfamily protein
AT1G67740	PSBY	(1 of 1) K02723 - photosystem II PsbY protein (psbY)
AT2G40100	LHCB4.3	(1 of 1) PTHR21649//PTHR21649:SF32 - CHLOROPHYLL A/B BINDING PROTEIN // CHLOROPHYLL A-B BINDING PROTEIN CP29.3, CHLOROPLASTIC
AT3G11670	DGD1	(1 of 1) PTHR12526//PTHR12526:SF395 - GLYCOSYLTRANSFERASE // SUBFAMILY NOT NAMED
AT3G53920	SIGC	(1 of 1) PTHR30603//PTHR30603:SF13 - RNA POLYMERASE SIGMA FACTOR RPO // RNA POLYMERASE SIGMA FACTOR SIGC
AT5G20630	GER3	(1 of 2) PTHR31238//PTHR31238:SF21 - FAMILY NOT NAMED // GERMIN-LIKE PROTEIN SUBFAMILY 3 MEMBER 3
AT1G71500	0	(1 of 1) PTHR21496:SF0 - RIESKE DOMAIN-CONTAINING PROTEIN
AT5G23440	FTRA1	(1 of 3) 1.8.7.2 - Ferredoxin:thioredoxin reductase
AT2G47940	0	(1 of 1) PTHR22939:SF83 - PROTEASE DO-LIKE 2, CHLOROPLASTIC
AT4G28660	PSB28	(1 of 1) K08903 - photosystem II 13kDa protein (psb28)
AT5G42270	VAR1	(1 of 2) PTHR23076//PTHR23076:SF33 - METALLOPROTEASE M41 FTSH // ATP-DEPENDENT ZINC METALLOPROTEASE FTSH 1, CHLOROPLASTIC-RELATED
AT5G38660	APE1	(1 of 1) PF11016 - Protein of unknown function (DUF2854) (DUF2854)
AT4G33520	PAA1	(1 of 1) 3.6.3.4//3.6.3.54 - Cu(2+)-exporting ATPase // Cu(+) exporting ATPase
AT1G77510	PDIL1-2	(1 of 3) PTHR18929//PTHR18929:SF108 - PROTEIN DISULFIDE ISOMERASE // PROTEIN DISULFIDE ISOMERASE-LIKE 1-1-RELATED
AT4G01050	TROL	(1 of 2) PTHR11177//PTHR11177:SF167 - CHITINASE // RHODANESE-LIKE DOMAIN-CONTAINING PROTEIN 4, CHLOROPLASTIC
AT1G22700	0	(1 of 15) 2.4.1.255 - Protein O-GlcNAc transferase / OGTase
AT5G55220	0	(1 of 1) PTHR30560//PTHR30560:SF3 - TRIGGER FACTOR CHAPERONE AND PEPTIDYL-PROLYL CIS/TRANS ISOMERASE // TRIGGER FACTOR-LIKE PROTEIN TIG
AT3G58830	0	(1 of 1) K01094 - phosphatidylglycerophosphatase GEP4 (GEP4)
AT4G02260	RSH1	(1 of 1) PTHR21262:SF13 - RELA-SPOT LIKE PROTEIN RSH1
AT2G47400	CP12-1	(1 of 2) PTHR33921//PTHR33921:SF2 - FAMILY NOT NAMED // CALVIN CYCLE PROTEIN CP12-1, CHLOROPLASTIC-RELATED
AT4G02530	0	(1 of 1) PTHR35742//PTHR35742:SF1 - FAMILY NOT NAMED // THYLAKOID LUMENAL 16.5 KDA PROTEIN, CHLOROPLASTIC
AT3G60370	0	(1 of 1) PTHR10516:SF178 - PEPTIDYL-PROLYL CIS-TRANS ISOMERASE FKBP20-2, CHLOROPLASTIC
AT4G03280	PETC	(1 of 1) K02636 - cytochrome b6-f complex iron-sulfur subunit (petC)
AT3G08010	ATAB2	(1 of 1) PTHR34556:SF2 - F17A17.35 PROTEIN
AT4G12800	PSAL	(1 of 1) K02699 - photosystem I subunit XI (psaL)
AT1G73060	LPA3	(1 of 1) PTHR34051:SF2 - PROTEIN LOW PSII ACCUMULATION 3, CHLOROPLASTIC
AT3G21200	PGR7	(1 of 1) PTHR13343//PTHR13343:SF14 - CREG1 PROTEIN // GENOMIC DNA, CHROMOSOME 3, P1 CLONE: MXL8
AT5G61410	RPE	(1 of 1) PTHR11749//PTHR11749:SF4 - RIBULOSE-5-PHOSPHATE-3-EPIMERASE // D-RIBULOSE-5-PHOSPHATE-3-EPIMERASE
AT1G68830	7	(1 of 1) PTHR11584//PTHR11584:SF316 - SERINE/THREONINE PROTEIN KINASE // SERINE/THREONINE-PROTEIN KINASE STN7, CHLOROPLASTIC
AT3G46610	0	(1 of 2) PTHR24015//PTHR24015:SF641 - FAMILY NOT NAMED // PENTATRICOPEPTIDE REPEAT REPEAT-CONTAINING PROTEIN
AT3G18680	0	(1 of 1) K09903 - uridylate kinase (pyrH)
AT2G21970	SEP2	stress enhanced protein 2
AT5G01530	LHCB4.1	(1 of 3) K08915 - light-harvesting complex II chlorophyll a/b binding protein 4 (LHCB4)
AT3G27925	0	(1 of 1) PTHR22939:SF81 - PROTEASE DO-LIKE 1, CHLOROPLASTIC
AT1G27730	STZ	(1 of 6) PTHR26374:SF208 - ZINC FINGER PROTEIN AZF3-RELATED
AT3G63540	0	(1 of 1) PTHR31407//PTHR31407:SF20 - FAMILY NOT NAMED // THYLAKOID LUMENAL 19 KDA PROTEIN, CHLOROPLASTIC
AT2G05620	PGR5	proton gradient regulation 5
AT4G04850	KEA3	(1 of 1) PTHR16254//PTHR16254:SF6 - POTASSIUM/PROTON ANTIPORTER-RELATED // K(+) EFFLUX ANTIPORTER 3, CHLOROPLASTIC
AT1G21050	0	(1 of 12) PF04759 - Protein of unknown function, DUF617 (DUF617)
AT2G45770	CPFTSY	(1 of 1) K03110 - fused signal recognition particle receptor (ftsY)
AT1G77090	0	(1 of 1) PTHR31407//PTHR31407:SF18 - FAMILY NOT NAMED // PSBP DOMAIN-CONTAINING PROTEIN 4, CHLOROPLASTIC
AT5G44660	0	0
AT4G22890	PGR5-LIKE A	(1 of 2) PTHR31032//PTHR31032:SF1 - FAMILY NOT NAMED // PGR5-LIKE PROTEIN 1A, CHLOROPLASTIC-RELATED
AT3G61320	0	(1 of 2) PF01062 - Bestrophin, RFP-TM, chloride channel (Bestrophin)
AT5G14350	0	(1 of 2) PTHR24015//PTHR24015:SF641 - FAMILY NOT NAMED // PENTATRICOPEPTIDE REPEAT REPEAT-CONTAINING PROTEIN
AT5G52520	OVA6	(1 of 1) PTHR11451//PTHR11451:SF6 - TRNA SYNTHETASE-RELATED // SUBFAMILY NOT NAMED
AT1G76450	0	(1 of 1) PTHR31407//PTHR31407:SF17 - FAMILY NOT NAMED // PSBP DOMAIN-CONTAINING PROTEIN 3, CHLOROPLASTIC
AT5G67390	0	0
AT5G15802	0	0
AT3G15850	FAD5	(1 of 5) K00507 - stearoyl-CoA desaturase (delta-9 desaturase) (SCD, desC)
AT2G30950	VAR2	(1 of 2) PTHR23076//PTHR23076:SF60 - METALLOPROTEASE M41 FTSH // SUBFAMILY NOT NAMED
AT1G76570	0	(1 of 1) K14172 - light-harvesting complex II chlorophyll a/b binding protein 7 (LHCB7)
AT2G45600	0	(1 of 1) PTHR23024//PTHR23024:SF113 - MEMBER OF 'GDXG' FAMILY OF LIPOLYTIC ENZYMES // CARBOXYLESTERASE 8-RELATED
AT1G64860	SIGA	(1 of 1) K03086 - RNA polymerase primary sigma factor (SIG1, rpoD)
AT1G67840	CSK	(1 of 12) 2.7.13.3 - Histidine kinase / Protein kinase (histidine)
AT1G80650	RTL1	(1 of 5) PF14709 - double strand RNA binding domain from DEAD END PROTEIN 1 (DND1_DSRM)
AT4G26160	ACHT1	(1 of 2) PTHR10438//PTHR10438:SF227 - THIOREDOXIN // THIOREDOXIN-LIKE 2-1, CHLOROPLASTIC-RELATED
AT4G11960	PGRL1B	(1 of 2) PTHR31032//PTHR31032:SF1 - FAMILY NOT NAMED // PGR5-LIKE PROTEIN 1A, CHLOROPLASTIC-RELATED
AT4G30950	FAD6	(1 of 1) K10255 - omega-6 fatty acid desaturase (delta-12 desaturase) (FAD6, desA)
AT4G01037	WTF1	(1 of 1) PTHR31476//PTHR31476:SF4 - FAMILY NOT NAMED // RNA RECOGNITION DOMAIN-CONTAINING PROTEIN WTF1
AT2G21170	TIM	(1 of 1) PTHR21139//PTHR21139:SF7 - TRIOSEPHOSPHATE ISOMERASE // TRIOSEPHOSPHATE ISOMERASE, CHLOROPLASTIC
AT3G08740	0	(1 of 1) K02356 - elongation factor P (efp)
AT1G02910	LPA1	(1 of 1) PTHR17130//PTHR17130:SF20 - MITOCHONDRIAL OUTER MEMBRANE PROTEIN 25 // PROTEIN LOW PSII ACCUMULATION 1, CHLOROPLASTIC
AT3G03380	0	(1 of 1) PTHR22939:SF66 - PRO-APOPTOTIC SERINE PROTEASE NMA111
AT1G11750	CLPP6	(1 of 1) PTHR10381:SF8 - ATP-DEPENDENT CLP PROTEASE PROTEOLYTIC SUBUNIT 6, CHLOROPLASTIC
AT1G50250	FTSH1	(1 of 2) PTHR23076//PTHR23076:SF33 - METALLOPROTEASE M41 FTSH // ATP-DEPENDENT ZINC METALLOPROTEASE FTSH 1, CHLOROPLASTIC-RELATED
AT3G50780	0	0
AT2G43340	0	(1 of 13) PF07939 - Protein of unknown function (DUF1685) (DUF1685)
AT1G75540	0	(1 of 26) PF00643 - B-box zinc finger (zf-B_box)
AT4G10080	0	0
AT1G18660	0	(1 of 1) PTHR23327//PTHR23327:SF9 - RING FINGER PROTEIN 127 // ZINC FINGER (C3HC4-TYPE RING FINGER) FAMILY PROTEIN
GO:0009657 plastid organization
AT5G38420	0	(1 of 4) K01602 - ribulose-bisphosphate carboxylase small chain (rbcS)
AT4G34090	0	0
AT4G31850	PGR3	(1 of 32) PF01535//PF12854//PF13041 - PPR repeat (PPR) // PPR repeat (PPR_1) // PPR repeat family (PPR_2)
AT1G08540	SIG2	(1 of 6) PTHR30603 - RNA POLYMERASE SIGMA FACTOR RPO
AT2G04270	RNEE/G	(1 of 1) 3.1.26.12 - Ribonuclease E / RNase E
AT3G57180	BPG2	(1 of 3) 1.14.13.39 - Nitric-oxide synthase (NADPH) / NO synthase
AT1G03160	FZL	(1 of 1) PTHR11649//PTHR11649:SF36 - MSS1/TRME-RELATED GTP-BINDING PROTEIN // FZL
AT3G27750	0	0
AT3G10420	0	(1 of 2) PTHR20953:SF2 - PROTEIN SEEDLING PLASTID DEVELOPMENT 1
AT4G28740	0	(1 of 2) PF11998 - Protein of unknown function (DUF3493) (DUF3493)
AT2G24060	0	(1 of 2) K02520 - translation initiation factor IF-3 (infC, MTIF3)
AT1G09340	CRB	(1 of 1) PTHR10366//PTHR10366:SF289 - NAD DEPENDENT EPIMERASE/DEHYDRATASE // CHLOROPLAST STEM-LOOP BINDING PROTEIN OF 41 KDA B, CHLOROPLASTIC
AT1G30610	EMB2279	(1 of 185) PF01535//PF13041 - PPR repeat (PPR) // PPR repeat family (PPR_2)
AT5G53860	emb2737	(1 of 1) PTHR36404//PTHR36404:SF1 - FAMILY NOT NAMED // PROTEIN EMBRYO DEFECTIVE 2737
AT5G51545	LPA2	low psii accumulation2
AT5G51020	CRL	(1 of 1) PTHR35137:SF1 - CRUMPLED LEAF
AT1G68590	0	(1 of 2) K19032 - 30S ribosomal protein 3 (PSRP3)
AT5G58140	PHOT2	(1 of 1) PTHR24351//PTHR24351:SF81 - RIBOSOMAL PROTEIN S6 KINASE // PHOTOTROPIN-2
AT4G01800	AGY1	(1 of 1) PTHR30612//PTHR30612:SF4 - SECA INNER MEMBRANE COMPONENT OF SEC PROTEIN SECRETION SYSTEM // SUBFAMILY NOT NAMED
AT4G37920	0	0
AT5G42310	0	(1 of 185) PF01535//PF13041 - PPR repeat (PPR) // PPR repeat family (PPR_2)
AT3G29185	0	(1 of 1) PF12204 - Domain of unknown function (DUF3598) (DUF3598)
AT1G48280	0	(1 of 1) PTHR31342:SF12 - F11A17.16
AT3G25690	CHUP1	(1 of 1) PTHR31342:SF7 - PROTEIN CHUP1, CHLOROPLASTIC
AT3G23020	0	(1 of 185) PF01535//PF13041 - PPR repeat (PPR) // PPR repeat family (PPR_2)
AT5G39980	0	(1 of 185) PF01535//PF13041 - PPR repeat (PPR) // PPR repeat family (PPR_2)
AT2G32480	ARASP	(1 of 3) 3.4.24.85 - S2P endopeptidase / Sterol-regulatory element-binding proteins intramembrane protease
AT1G32070	NSI	(1 of 1) PTHR23091//PTHR23091:SF229 - N-TERMINAL ACETYLTRANSFERASE // ACETYLTRANSFERASE NSI
AT4G13670	PTAC5	(1 of 6) PF01471 - Putative peptidoglycan binding domain (PG_binding_1)
AT4G16390	0	(1 of 185) PF01535//PF13041 - PPR repeat (PPR) // PPR repeat family (PPR_2)
AT5G10470	KAC1	(1 of 2) PTHR24115:SF469 - KINESIN-LIKE PROTEIN KCA1-RELATED
AT1G14700	PAP3	(1 of 1) K01078 - acid phosphatase (E3.1.3.2)
AT1G10910	0	(1 of 423) PF13041 - PPR repeat family (PPR_2)
AT4G31390	0	(1 of 1) PTHR10566//PTHR10566:SF53 - CHAPERONE-ACTIVITY OF BC1 COMPLEX CABC1 -RELATED // SUBFAMILY NOT NAMED
AT1G71720	0	(1 of 1) PTHR15838//PTHR15838:SF1 - FAMILY NOT NAMED // NUCLEOLAR PROTEIN OF 40 KDA
AT5G63420	emb2746	(1 of 1) 3.5.2.6 - Beta-lactamase / Penicillinase
AT4G14605	0	(1 of 1) PTHR13068:SF9 - MITOCHONDRIAL TRANSCRIPTION TERMINATION FACTOR FAMILY PROTEIN
[truncated: 947 more rows]
