# Supplementary material for: B‐GATA factors are required for nitrogen‐responsive growth in Physcomitrium patens and Arabidopsis thaliana
Source: New Phytol. 2026 Jan 9;249(6):2919–37. doi: 10.1111/nph.70887 (PMC12917456; doi:10.1111/nph.70887)
Supplement: Supplementary file 11 — Table S10 Results from a gene ontology (GO) enrichment analysis from ClusterProfiler of differentially expressed genes (DEGs) in nitrogen (10 mM KNO3 + 10 mM NH4NO3) vs mock (10 mM KCl) conditions in Arabidopsis thaliana (Col‐0) that are not nitrogen‐responsive in the gata hex mutant, grouped according to up‐ or downregulation and time point as shown in Fig. 10h–k. Please note: Wiley is not responsible for the content or functionality of any Supporting Information supplied by the authors. Any queries (other than missing material) should be directed to the New Phytologist Central Office. [file NPH-249-2919-s002.xlsx]

## Sheet: (A)
New Phytologist Supporting Information Article title: B-GATA factors are required for nitrogen-responsive growth in Physcomitrium patens and Arabidopsis thaliana Authors: Dario Zappone, Peter Michael Schröder, Ivan Petřík, Xiao Dong, Rudi Schäufele, Korbinian Schneeberger, Ondřej Novák, Claus Schwechheimer Article acceptance date: 8 December 2025
Supplemental Table S10: Results from a gene ontology (GO) enrichment analysis from ClusterProfiler of differentially expressed genes (DEGs) in nitrogen (10 mM KNO₃ + 10 mM NH₄NO₃) vs. mock (10 mM KCl) conditions in Arabidopsis thaliana (Col-0) that are not nitrogen-responsive in the gata hex mutant, grouped according to UP- or DOWN-regulation and time point as shown in Figure 10H-K. Listed are th…
ID	Description	GeneRatio	BgRatio	pvalue	p.adjust	log10(padjust)	qvalue	geneID
GO:0012501	programmed cell death	18/935	205/25790	0.000511156	0.0468919	1.3289	0.0444324	AT4G36280	AT3G50930	AT3G50260	AT2G46240	AT5G18490	AT5G46180	AT1G59870	AT4G33430	AT1G73260	AT2G34770	AT5G45250	AT1G02860	AT3G24100	AT4G20380	AT2G31880	AT1G29340	AT1G08720	AT5G42050
GO:0019439	aromatic compound catabolic process	24/935	312/25790	0.000476142	0.0461064	1.33624	0.0436881	AT1G61470	AT5G39090	AT1G19670	AT1G77145	AT2G22090	AT1G27130	AT1G07040	AT5G28050	AT1G15920	AT5G53970	AT5G10960	AT1G59870	AT1G80000	AT2G48080	AT5G39050	AT4G24590	AT4G14990	AT1G03457	AT3G14060	AT2G36310	AT3G22270	AT5G65380	AT2G30800	AT2G39260
GO:1901361	organic cyclic compound catabolic process	26/935	339/25790	0.000295772	0.0322207	1.49186	0.0305307	AT1G61470	AT5G39090	AT3G51970	AT1G19670	AT1G77145	AT2G22090	AT1G27130	AT1G07040	AT5G28050	AT1G15920	AT5G53970	AT5G10960	AT1G59870	AT1G80000	AT2G48080	AT5G39050	AT4G24590	AT4G14990	AT1G68620	AT1G03457	AT3G14060	AT2G36310	AT3G22270	AT5G65380	AT2G30800	AT2G39260
GO:0009642	response to light intensity	29/935	385/25790	0.000185249	0.021526	1.66704	0.0203969	AT4G12005	AT4G30940	AT4G17490	AT5G14360	AT5G58340	AT4G15400	AT5G05870	AT1G02340	AT1G21400	AT1G58340	AT5G59960	AT2G45430	AT1G09570	AT3G48530	AT4G03420	AT2G17840	AT3G49800	AT5G61510	AT3G45730	AT4G27450	AT1G01470	AT1G29640	AT3G24420	AT5G25140	AT4G04020	AT5G65380	AT1G10960	AT5G43450	AT3G48690
GO:0042343	indole glucosinolate metabolic process	8/935	38/25790	5.38196e-05	0.00721597	2.14171	0.00683749	AT4G37400	AT1G17147	AT2G32030	AT1G27130	AT1G59870	AT4G36500	AT3G08760	AT4G08850
GO:0042542	response to hydrogen peroxide	12/935	76/25790	1.76096e-05	0.00306935	2.51295	0.00290836	AT1G04580	AT5G24640	AT1G77120	AT4G14030	AT1G20630	AT5G12020	AT2G41730	AT5G12030	AT2G29500	AT1G05680	AT1G73260	AT1G56560
GO:0006955	immune response	28/935	312/25790	1.11025e-05	0.00253571	2.5959	0.00240271	AT4G36280	AT3G50930	AT5G12880	AT1G61420	AT4G31550	AT1G61360	AT4G24110	AT3G09980	AT1G27130	AT1G67470	AT2G37150	AT5G46180	AT1G59870	AT4G29040	AT3G50950	AT4G33430	AT3G16030	AT2G23770	AT5G58430	AT5G61010	AT1G51820	AT1G51940	AT5G45250	AT1G02860	AT1G09970	AT4G20380	AT1G29340	AT5G51200
GO:0002237	response to molecule of bacterial origin	18/935	153/25790	1.16384e-05	0.00253571	2.5959	0.00240271	AT3G29000	AT5G47850	AT3G50930	AT1G66160	AT5G64660	AT4G11300	AT1G30755	AT1G59870	AT1G73260	AT4G31800	AT1G16130	AT2G23770	AT2G20960	AT1G36622	AT4G08850	AT5G17760	AT4G20260	AT5G18520
GO:0009751	response to salicylic acid	41/935	427/25790	1.69061e-08	7.36682e-06	5.13272	6.98042e-06	AT2G18210	AT3G29000	AT5G47850	AT3G50930	AT5G14700	AT1G66160	AT5G64660	AT4G11300	AT5G08240	AT5G13330	AT1G30755	AT5G56750	AT1G59910	AT3G61260	AT1G05675	AT1G28480	AT1G20310	AT5G64310	AT2G03760	AT5G43420	AT3G26910	AT4G36500	AT1G73260	AT4G31800	AT1G16130	AT3G28850	AT2G23320	AT2G20960	AT4G25390	AT1G63720	AT3G55430	AT1G36622	AT3G14060	AT1G51820	AT1G02860	AT1G23440	AT4G20380	AT2G04880	AT1G08720	AT5G51200	AT2G39260
GO:0001666	response to hypoxia	39/935	342/25790	2.93798e-10	4.3133e-07	6.36519	4.08707e-07	AT1G17147	AT2G31945	AT3G01990	AT1G77145	AT1G77120	AT1G30720	AT2G01150	AT5G47060	AT1G80160	AT4G24110	AT3G19680	AT1G14200	AT4G17230	AT3G20770	AT5G12020	AT5G12030	AT5G24600	AT5G04340	AT3G26910	AT4G27450	AT3G55980	AT5G46080	AT1G09070	AT2G20960	AT3G08760	AT1G68620	AT3G24420	AT2G23690	AT1G36622	AT1G04960	AT2G36460	AT2G40140	AT3G27770	AT1G64900	AT4G20380	AT1G34370	AT5G42050	AT2G26190	AT3G19760
GO:0036293	response to decreased oxygen levels	39/935	352/25790	6.83621e-10	4.3133e-07	6.36519	4.08707e-07	AT1G17147	AT2G31945	AT3G01990	AT1G77145	AT1G77120	AT1G30720	AT2G01150	AT5G47060	AT1G80160	AT4G24110	AT3G19680	AT1G14200	AT4G17230	AT3G20770	AT5G12020	AT5G12030	AT5G24600	AT5G04340	AT3G26910	AT4G27450	AT3G55980	AT5G46080	AT1G09070	AT2G20960	AT3G08760	AT1G68620	AT3G24420	AT2G23690	AT1G36622	AT1G04960	AT2G36460	AT2G40140	AT3G27770	AT1G64900	AT4G20380	AT1G34370	AT5G42050	AT2G26190	AT3G19760
GO:0070482	response to oxygen levels	39/935	353/25790	7.42393e-10	4.3133e-07	6.36519	4.08707e-07	AT1G17147	AT2G31945	AT3G01990	AT1G77145	AT1G77120	AT1G30720	AT2G01150	AT5G47060	AT1G80160	AT4G24110	AT3G19680	AT1G14200	AT4G17230	AT3G20770	AT5G12020	AT5G12030	AT5G24600	AT5G04340	AT3G26910	AT4G27450	AT3G55980	AT5G46080	AT1G09070	AT2G20960	AT3G08760	AT1G68620	AT3G24420	AT2G23690	AT1G36622	AT1G04960	AT2G36460	AT2G40140	AT3G27770	AT1G64900	AT4G20380	AT1G34370	AT5G42050	AT2G26190	AT3G19760
Arabidopsis gene identifier	Description	Name
programmed cell death(GO:0012501)
AT4G36280	(1 of 3) PTHR23336:SF18 - ATP BINDING PROTEIN	0
AT3G50930	(1 of 2) PTHR23070//PTHR23070:SF24 - BCS1 AAA-TYPE ATPASE // SUBFAMILY NOT NAMED	BCS1
AT3G50260	(1 of 5) PTHR31729:SF0 - ETHYLENE-RESPONSIVE TRANSCRIPTION FACTOR ERF008-RELATED	CEJ1
AT2G46240	(1 of 1) PTHR33322:SF4 - BAG FAMILY MOLECULAR CHAPERONE REGULATOR 6	BAG6
AT5G18490	(1 of 4) PTHR17204//PTHR17204:SF30 - PRE-MRNA PROCESSING PROTEIN PRP39-RELATED // SUBFAMILY NOT NAMED	0
AT5G46180	(1 of 1) 2.6.1.13 - Ornithine aminotransferase / Ornithine--oxo-acid transaminase	DELTA-OAT
AT1G59870	(1 of 2) PTHR19241//PTHR19241:SF224 - ATP-BINDING CASSETTE TRANSPORTER // ABC TRANSPORTER G FAMILY MEMBER 35-RELATED	3,00 PEN
AT4G33430	(1 of 1) K13416 - brassinosteroid insensitive 1-associated receptor kinase 1 (BAK1)	BAK1
AT1G73260	(1 of 4) PTHR33107:SF5 - KUNITZ FAMILY TRYPSIN AND PROTEASE INHIBITOR PROTEIN-RELATED	KTI1
AT2G34770	(1 of 2) PTHR12863:SF3 - FATTY ACID 2-HYDROXYLASE 1-RELATED	FAH1
AT5G45250	(1 of 1) K16226 - disease resistance protein RPS4 (RPS4)	RPS4
AT1G02860	(1 of 2) K16275 - E3 ubiquitin-protein ligase BAH [EC:6.3.2.19] (BAH, NLA)	NLA
AT3G24100	(1 of 2) PTHR13596//PTHR13596:SF5 - SMALL EDRK-RICH FACTOR 1 // SUBFAMILY NOT NAMED	0
AT4G20380	(1 of 1) PTHR31747:SF3 - PROTEIN LSD1	LSD1
AT2G31880	(1 of 1) PTHR27000//PTHR27000:SF9 - FAMILY NOT NAMED // LEUCINE-RICH REPEAT RECEPTOR-LIKE SERINE/THREONINE/TYROSINE-PROTEIN KINASE SOBIR1	SOBIR1
AT1G29340	(1 of 1) PTHR23315:SF76 - U-BOX DOMAIN-CONTAINING PROTEIN 17	PUB17
AT1G08720	(1 of 1) PTHR23257//PTHR23257:SF440 - SERINE-THREONINE PROTEIN KINASE // SUBFAMILY NOT NAMED	EDR1
AT5G42050	(1 of 1) PTHR10857//PTHR10857:SF54 - COPINE // DCD (DEVELOPMENT AND CELL DEATH) DOMAIN PROTEIN	0
aromatic compound catabolic process(GO:0019439)
AT1G61470	(1 of 4) PTHR10797//PTHR10797:SF0 - CCR4-NOT TRANSCRIPTION COMPLEX SUBUNIT // POP2, ISOFORM D	0
AT5G39090	(1 of 11) PTHR31625//PTHR31625:SF5 - FAMILY NOT NAMED // ACYLTRANSFERASE-LIKE PROTEIN-RELATED	0
AT1G19670	(1 of 1) PTHR33428//PTHR33428:SF2 - FAMILY NOT NAMED // CHLOROPHYLLASE-1	CLH1
AT1G77145	(1 of 14) PF04720 - PDDEXK-like family of unknown function (PDDEXK_6)	0
AT2G22090	(1 of 1) PTHR24012:SF397 - OLIGOURIDYLATE-BINDING PROTEIN 1A-RELATED	UBA1A
AT1G27130	(1 of 4) PTHR11260:SF193 - GLUTATHIONE S-TRANSFERASE U11-RELATED	GSTU13
AT1G07040	(1 of 3) PF07063 - Domain of unknown function (DUF1338) (DUF1338)	0
AT5G28050	(1 of 2) 3.5.4.3 - Guanine deaminase / Guanine aminase	0
AT1G15920	(1 of 11) K12581 - CCR4-NOT transcription complex subunit 7/8 (CNOT7_8, CAF1, POP2)	0
AT5G53970	(1 of 1) PTHR11751//PTHR11751:SF387 - SUBGROUP I AMINOTRANSFERASE RELATED // AMINOTRANSFERASE TAT2-RELATED	0
AT5G10960	(1 of 1) PTHR10797//PTHR10797:SF14 - CCR4-NOT TRANSCRIPTION COMPLEX SUBUNIT // CCR4-ASSOCIATED FACTOR 1 HOMOLOG 10-RELATED	0
AT1G59870	(1 of 2) PTHR19241//PTHR19241:SF224 - ATP-BINDING CASSETTE TRANSPORTER // ABC TRANSPORTER G FAMILY MEMBER 35-RELATED	3,00 PEN
AT1G80000	(1 of 2) PTHR22814:SF97 - CASC3/BARENTSZ EIF4AIII BINDING PROTEIN	0
AT2G48080	(1 of 2) PTHR31447:SF2 - OXIDOREDUCTASE, 2OG-FE(II) OXYGENASE FAMILY PROTEIN	0
AT5G39050	(1 of 11) PTHR31625//PTHR31625:SF5 - FAMILY NOT NAMED // ACYLTRANSFERASE-LIKE PROTEIN-RELATED	0
AT4G24590	0	0
AT4G14990	(1 of 3) K12617 - DNA topoisomerase 2-associated protein PAT1 (PATL1, PAT1)	0
AT1G03457	(1 of 2) K13207 - CUG-BP- and ETR3-like factor (CUGBP, BRUNOL, CELF)	0
AT3G14060	(1 of 2) PTHR34788:SF1 - F15I1.22	0
AT2G36310	(1 of 1) 3.2.2.8 - Ribosylpyrimidine nucleosidase / Pyrimidine nucleosidase	URH1
AT3G22270	(1 of 3) K12617 - DNA topoisomerase 2-associated protein PAT1 (PATL1, PAT1)	0
AT5G65380	#N/A	#N/A
AT2G30800	(1 of 2) PTHR18934//PTHR18934:SF115 - ATP-DEPENDENT RNA HELICASE // NUCLEAR DEIH-BOXHELICASE-RELATED	HVT1
AT2G39260	(1 of 1) K14327 - regulator of nonsense transcripts 2 (UPF2, RENT2)	0
organic cyclic compound catabolic process(GO:1901361)
AT1G61470	(1 of 4) PTHR10797//PTHR10797:SF0 - CCR4-NOT TRANSCRIPTION COMPLEX SUBUNIT // POP2, ISOFORM D	0
AT5G39090	(1 of 11) PTHR31625//PTHR31625:SF5 - FAMILY NOT NAMED // ACYLTRANSFERASE-LIKE PROTEIN-RELATED	0
AT3G51970	(1 of 8) PTHR31595//PTHR31595:SF13 - FAMILY NOT NAMED // ACYL-COA--STEROL O-ACYLTRANSFERASE 1	ASAT1
AT1G19670	(1 of 1) PTHR33428//PTHR33428:SF2 - FAMILY NOT NAMED // CHLOROPHYLLASE-1	CLH1
AT1G77145	(1 of 14) PF04720 - PDDEXK-like family of unknown function (PDDEXK_6)	0
AT2G22090	(1 of 1) PTHR24012:SF397 - OLIGOURIDYLATE-BINDING PROTEIN 1A-RELATED	UBA1A
AT1G27130	(1 of 4) PTHR11260:SF193 - GLUTATHIONE S-TRANSFERASE U11-RELATED	GSTU13
AT1G07040	(1 of 3) PF07063 - Domain of unknown function (DUF1338) (DUF1338)	0
AT5G28050	(1 of 2) 3.5.4.3 - Guanine deaminase / Guanine aminase	0
AT1G15920	(1 of 11) K12581 - CCR4-NOT transcription complex subunit 7/8 (CNOT7_8, CAF1, POP2)	0
AT5G53970	(1 of 1) PTHR11751//PTHR11751:SF387 - SUBGROUP I AMINOTRANSFERASE RELATED // AMINOTRANSFERASE TAT2-RELATED	0
AT5G10960	(1 of 1) PTHR10797//PTHR10797:SF14 - CCR4-NOT TRANSCRIPTION COMPLEX SUBUNIT // CCR4-ASSOCIATED FACTOR 1 HOMOLOG 10-RELATED	0
AT1G59870	(1 of 2) PTHR19241//PTHR19241:SF224 - ATP-BINDING CASSETTE TRANSPORTER // ABC TRANSPORTER G FAMILY MEMBER 35-RELATED	3,00 PEN
AT1G80000	(1 of 2) PTHR22814:SF97 - CASC3/BARENTSZ EIF4AIII BINDING PROTEIN	0
AT2G48080	(1 of 2) PTHR31447:SF2 - OXIDOREDUCTASE, 2OG-FE(II) OXYGENASE FAMILY PROTEIN	0
AT5G39050	(1 of 11) PTHR31625//PTHR31625:SF5 - FAMILY NOT NAMED // ACYLTRANSFERASE-LIKE PROTEIN-RELATED	0
AT4G24590	0	0
AT4G14990	(1 of 3) K12617 - DNA topoisomerase 2-associated protein PAT1 (PATL1, PAT1)	0
AT1G68620	(1 of 1) PTHR23024:SF194 - CARBOXYLESTERASE 6-RELATED	0
AT1G03457	(1 of 2) K13207 - CUG-BP- and ETR3-like factor (CUGBP, BRUNOL, CELF)	0
AT3G14060	(1 of 2) PTHR34788:SF1 - F15I1.22	0
AT2G36310	(1 of 1) 3.2.2.8 - Ribosylpyrimidine nucleosidase / Pyrimidine nucleosidase	URH1
AT3G22270	(1 of 3) K12617 - DNA topoisomerase 2-associated protein PAT1 (PATL1, PAT1)	0
AT5G65380	#N/A	#N/A
AT2G30800	(1 of 2) PTHR18934//PTHR18934:SF115 - ATP-DEPENDENT RNA HELICASE // NUCLEAR DEIH-BOXHELICASE-RELATED	HVT1
AT2G39260	(1 of 1) K14327 - regulator of nonsense transcripts 2 (UPF2, RENT2)	0
response to light intensity(GO:0009642)
AT4G12005	0	0
AT4G30940	(1 of 2) PTHR14499//PTHR14499:SF70 - POTASSIUM CHANNEL TETRAMERIZATION DOMAIN-CONTAINING // SUBFAMILY NOT NAMED	0
AT4G17490	(1 of 30) K09286 - EREBP-like factor (EREBP)	ERF6
AT5G14360	(1 of 1) PTHR10666//PTHR10666:SF115 - UBIQUITIN // SUBFAMILY NOT NAMED	0
AT5G58340	(1 of 22) PTHR21717 - TELOMERIC REPEAT BINDING PROTEIN	0
AT4G15400	(1 of 6) 2.3.1.160 - Vinorine synthase	0
AT5G05870	(1 of 1) 2.4.1.118//2.4.1.215 - Cytokinin 7-beta-glucosyltransferase / Uridine diphosphoglucose-zeatin 7-glucosyltransferase // Cis-zeatin O-beta-D-glucosyltransferase	UGT76C1
AT1G02340	(1 of 2) PTHR12565//PTHR12565:SF87 - STEROL REGULATORY ELEMENT-BINDING PROTEIN // TRANSCRIPTION FACTOR ALC-RELATED	HFR1
AT1G21400	(1 of 3) K00166 - 2-oxoisovalerate dehydrogenase E1 component alpha subunit (BCKDHA, bkdA1)	0
AT1G58340	(1 of 1) PTHR11206//PTHR11206:SF92 - MULTIDRUG RESISTANCE PROTEIN // MATE EFFLUX FAMILY PROTEIN	ZF14
AT5G59960	0	0
AT2G45430	(1 of 2) PTHR31100//PTHR31100:SF2 - FAMILY NOT NAMED // AT-HOOK MOTIF NUCLEAR LOCALIZED PROTEIN 18-RELATED	AHL22
AT1G09570	(1 of 1) K12120 - phytochrome A (PHYA)	PHYA
AT3G48530	(1 of 1) PTHR13780//PTHR13780:SF36 - AMP-ACTIVATED PROTEIN KINASE, GAMMA REGULATORY SUBUNIT // SNF1-RELATED PROTEIN KINASE REGULATORY SUBUNIT GAMMA-1	KING1
AT4G03420	(1 of 5) PTHR31343//PTHR31343:SF3 - FAMILY NOT NAMED // GB|AAD11584.1	0
AT2G17840	(1 of 6) PF06911 - Senescence-associated protein (Senescence)	ERD7
AT3G49800	(1 of 2) PTHR31923:SF4 - BSD DOMAIN-CONTAINING PROTEIN	0
AT5G61510	(1 of 1) K00344 - NADPH2:quinone reductase (qor, CRYZ)	0
AT3G45730	0	0
AT4G27450	(1 of 2) PTHR11772//PTHR11772:SF14 - ASPARAGINE SYNTHETASE // SUBFAMILY NOT NAMED	0
AT1G01470	(1 of 46) PF03168 - Late embryogenesis abundant protein (LEA_2)	LEA14
AT1G29640	(1 of 15) PF04520 - Senescence regulator (Senescence_reg)	0
AT3G24420	(1 of 1) PTHR10992//PTHR10992:SF841 - ALPHA/BETA HYDROLASE FOLD-CONTAINING PROTEIN // SUBFAMILY NOT NAMED	0
AT5G25140	(1 of 9) 1.14.13.68 - 4-hydroxyphenylacetaldehyde oxime monooxygenase / Cytochrome P450-II-dependent monooxygenase	CYP71B13
AT4G04020	(1 of 3) PTHR31906:SF5 - PLASTID-LIPID-ASSOCIATED PROTEIN 3, CHLOROPLASTIC-RELATED	FIB
AT5G65380	#N/A	#N/A
AT1G10960	(1 of 2) PTHR19370//PTHR19370:SF120 - NADH-CYTOCHROME B5 REDUCTASE // FERREDOXIN-1, CHLOROPLASTIC-RELATED	FD1
AT5G43450	(1 of 16) PTHR10209//PTHR10209:SF122 - OXIDOREDUCTASE, 2OG-FE II OXYGENASE FAMILY PROTEIN // 1-AMINOCYCLOPROPANE-1-CARBOXYLATE OXIDASE HOMOLOG 10-RELATED	0
AT3G48690	(1 of 3) PTHR23024:SF157 - CARBOXYLESTERASE 12-RELATED	CXE12
indole glucosinolate metabolic process(GO:0042343)
AT4G37400	(1 of 5) PTHR24298//PTHR24298:SF171 - FAMILY NOT NAMED // CYTOCHROME P450-RELATED	CYP81F3
AT1G17147	(1 of 2) PTHR34777//PTHR34777:SF1 - FAMILY NOT NAMED // VQ MOTIF-CONTAINING PROTEIN	0
AT2G32030	(1 of 1) PTHR13256//PTHR13256:SF47 - N-ACETYLTRANSFERASE 9 // SUBFAMILY NOT NAMED	0
AT1G27130	(1 of 4) PTHR11260:SF193 - GLUTATHIONE S-TRANSFERASE U11-RELATED	GSTU13
AT1G59870	(1 of 2) PTHR19241//PTHR19241:SF224 - ATP-BINDING CASSETTE TRANSPORTER // ABC TRANSPORTER G FAMILY MEMBER 35-RELATED	3,00 PEN
AT4G36500	0	0
AT3G08760	(1 of 936) 2.7.11.1 - Non-specific serine/threonine protein kinase / Threonine-specific protein kinase	ATSIK
AT4G08850	(1 of 3) KOG0472//KOG1187 - Leucine-rich repeat protein // Serine/threonine protein kinase	0
response to hydrogen peroxide(GO:0042542)
AT1G04580	(1 of 2) 1.2.1.28//1.2.3.1//1.2.3.7 - Benzaldehyde dehydrogenase (NAD(+)) // Aldehyde oxidase / Retinal oxidase // Indole-3-acetaldehyde oxidase / Indoleacetaldehyde oxidase	AO4
AT5G24640	0	0
AT1G77120	(1 of 1) K18857 - alcohol dehydrogenase class-P (ADH1)	ADH1
AT4G14030	(1 of 3) K17285 - selenium-binding protein 1 (SELENBP1)	SBP1
AT1G20630	(1 of 3) 1.11.1.6 - Catalase	CAT1
AT5G12020	(1 of 2) PTHR11527:SF93 - 17.6 KDA CLASS II HEAT SHOCK PROTEIN-RELATED	HSP17.6II
AT2G41730	0	0
AT5G12030	(1 of 2) PTHR11527:SF93 - 17.6 KDA CLASS II HEAT SHOCK PROTEIN-RELATED	HSP17.6A
AT2G29500	(1 of 3) PTHR11527:SF158 - 17.6 KDA CLASS I HEAT SHOCK PROTEIN 1-RELATED	0
AT1G05680	(1 of 3) PTHR11926:SF279 - UDP-GLYCOSYLTRANSFERASE 74C1-RELATED	UGT74E2
AT1G73260	(1 of 4) PTHR33107:SF5 - KUNITZ FAMILY TRYPSIN AND PROTEASE INHIBITOR PROTEIN-RELATED	KTI1
AT1G56560	(1 of 2) PTHR31916:SF7 - ALKALINE/NEUTRAL INVERTASE A-RELATED	0
immune response(GO:0006955)
AT4G36280	(1 of 3) PTHR23336:SF18 - ATP BINDING PROTEIN	0
AT3G50930	(1 of 2) PTHR23070//PTHR23070:SF24 - BCS1 AAA-TYPE ATPASE // SUBFAMILY NOT NAMED	BCS1
AT5G12880	proline-rich family protein	0
AT1G61420	(1 of 15) PTHR27002:SF84 - ATP BINDING / PROTEIN KINASE-RELATED	0
AT4G31550	(1 of 2) PTHR31282:SF15 - WRKY TRANSCRIPTION FACTOR 11-RELATED	WRKY11
AT1G61360	(1 of 15) PTHR27002:SF84 - ATP BINDING / PROTEIN KINASE-RELATED	0
AT4G24110	0	0
AT3G09980	(1 of 6) PTHR21470 - NTKL-BINDING PROTEIN 1	0
AT1G27130	(1 of 4) PTHR11260:SF193 - GLUTATHIONE S-TRANSFERASE U11-RELATED	GSTU13
AT1G67470	(1 of 13) PTHR27005//PTHR27005:SF38 - FAMILY NOT NAMED // PROTEIN KINASE FAMILY PROTEIN-RELATED	0
AT2G37150	(1 of 1) PTHR22937//PTHR22937:SF47 - RING FINGER CONTAINING PROTEIN // RING-FINGER DOMAIN-CONTAINING PROTEIN	0
AT5G46180	(1 of 1) 2.6.1.13 - Ornithine aminotransferase / Ornithine--oxo-acid transaminase	DELTA-OAT
AT1G59870	(1 of 2) PTHR19241//PTHR19241:SF224 - ATP-BINDING CASSETTE TRANSPORTER // ABC TRANSPORTER G FAMILY MEMBER 35-RELATED	3,00 PEN
AT4G29040	(1 of 2) K03062 - 26S proteasome regulatory subunit T2 (PSMC1, RPT2)	RPT2a
AT3G50950	(1 of 2) PTHR23155:SF458 - DISEASE RESISTANCE RPP13-LIKE PROTEIN 4	1,00 ZAR
AT4G33430	(1 of 1) K13416 - brassinosteroid insensitive 1-associated receptor kinase 1 (BAK1)	BAK1
AT3G16030	(1 of 1) PF01453//PF07714//PF08276 - D-mannose binding lectin (B_lectin) // Protein tyrosine kinase (Pkinase_Tyr) // PAN-like domain (PAN_2)	CES101
AT2G23770	(1 of 1) PTHR27001//PTHR27001:SF174 - FAMILY NOT NAMED // LYSM DOMAIN RECEPTOR-LIKE KINASE 4	0
AT5G58430	(1 of 2) PTHR12542//PTHR12542:SF29 - EXOCYST COMPLEX PROTEIN EXO70 // SUBFAMILY NOT NAMED	EXO70B1
AT5G61010	(1 of 1) PTHR12542//PTHR12542:SF20 - EXOCYST COMPLEX PROTEIN EXO70 // SUBFAMILY NOT NAMED	EXO70E2
AT1G51820	(1 of 9) PF00069//PF12819//PF13855 - Protein kinase domain (Pkinase) // Carbohydrate-binding protein of the ER (Malectin_like) // Leucine rich repeat (LRR_8)	0
AT1G51940	(1 of 1) PTHR27001//PTHR27001:SF102 - FAMILY NOT NAMED // LYSM DOMAIN RECEPTOR-LIKE KINASE 3	0
AT5G45250	(1 of 1) K16226 - disease resistance protein RPS4 (RPS4)	RPS4
AT1G02860	(1 of 2) K16275 - E3 ubiquitin-protein ligase BAH [EC:6.3.2.19] (BAH, NLA)	NLA
AT1G09970	(1 of 1) PTHR27000:SF182 - LEUCINE-RICH RECEPTOR-LIKE PROTEIN KINASE	LRR XI-23
AT4G20380	(1 of 1) PTHR31747:SF3 - PROTEIN LSD1	LSD1
AT1G29340	(1 of 1) PTHR23315:SF76 - U-BOX DOMAIN-CONTAINING PROTEIN 17	PUB17
AT5G51200	(1 of 1) K14310 - nuclear pore complex protein Nup205 (NUP205, NUP192)	0
response to molecule of bacterial origin(GO:0002237)
AT3G29000	(1 of 5) PTHR10891:SF574 - CALCIUM-BINDING PROTEIN CML30-RELATED	0
AT5G47850	(1 of 1) PTHR27003//PTHR27003:SF38 - FAMILY NOT NAMED // SERINE/THREONINE-PROTEIN KINASE-LIKE PROTEIN CCR4	CCR4
AT3G50930	(1 of 2) PTHR23070//PTHR23070:SF24 - BCS1 AAA-TYPE ATPASE // SUBFAMILY NOT NAMED	BCS1
AT1G66160	(1 of 7) PTHR22849//PTHR22849:SF52 - WDSAM1 PROTEIN // E3 UBIQUITIN-PROTEIN LIGASE PUB24-RELATED	CMPG1
AT5G64660	(1 of 3) PTHR22849//PTHR22849:SF20 - WDSAM1 PROTEIN // SUBFAMILY NOT NAMED	CMPG2
AT4G11300	(1 of 7) PF05633 - Protein of unknown function (DUF793) (DUF793)	0
AT1G30755	(1 of 6) PF05003//PF11961 - Protein of unknown function (DUF668) (DUF668) // Domain of unknown function (DUF3475) (DUF3475)	0
AT1G59870	(1 of 2) PTHR19241//PTHR19241:SF224 - ATP-BINDING CASSETTE TRANSPORTER // ABC TRANSPORTER G FAMILY MEMBER 35-RELATED	3,00 PEN
AT1G73260	(1 of 4) PTHR33107:SF5 - KUNITZ FAMILY TRYPSIN AND PROTEASE INHIBITOR PROTEIN-RELATED	KTI1
AT4G31800	(1 of 72) PF03106 - WRKY DNA -binding domain (WRKY)	WRKY18
AT1G16130	(1 of 6) PF07714//PF08488//PF13947 - Protein tyrosine kinase (Pkinase_Tyr) // Wall-associated kinase (WAK) // Wall-associated receptor kinase galacturonan-binding (GUB_WAK_bind)	WAKL2
AT2G23770	(1 of 1) PTHR27001//PTHR27001:SF174 - FAMILY NOT NAMED // LYSM DOMAIN RECEPTOR-LIKE KINASE 4	0
AT2G20960	(1 of 6) PTHR21704//PTHR21704:SF19 - NIPPED-B-LIKE PROTEIN DELANGIN SCC2-RELATED // EXPRESSED PROTEIN-RELATED	pEARLI4
AT1G36622	0	0
AT4G08850	(1 of 3) KOG0472//KOG1187 - Leucine-rich repeat protein // Serine/threonine protein kinase	0
AT5G17760	(1 of 2) K08900 - mitochondrial chaperone BCS1 (BCS1)	0
AT4G20260	(1 of 2) PF05558 - DREPP plasma membrane polypeptide (DREPP)	PCAP1
AT5G18520	(1 of 2) PTHR21229//PTHR21229:SF26 - LUNG SEVEN TRANSMEMBRANE RECEPTOR // SUBFAMILY NOT NAMED	0
response to salicylic acid(GO:0009751)
AT2G18210	0	0
AT3G29000	(1 of 5) PTHR10891:SF574 - CALCIUM-BINDING PROTEIN CML30-RELATED	0
AT5G47850	(1 of 1) PTHR27003//PTHR27003:SF38 - FAMILY NOT NAMED // SERINE/THREONINE-PROTEIN KINASE-LIKE PROTEIN CCR4	CCR4
AT3G50930	(1 of 2) PTHR23070//PTHR23070:SF24 - BCS1 AAA-TYPE ATPASE // SUBFAMILY NOT NAMED	BCS1
AT5G14700	(1 of 1) PTHR10366:SF388 - CINNAMOYL COA REDUCTASE-LIKE PROTEIN	0
AT1G66160	(1 of 7) PTHR22849//PTHR22849:SF52 - WDSAM1 PROTEIN // E3 UBIQUITIN-PROTEIN LIGASE PUB24-RELATED	CMPG1
AT5G64660	(1 of 3) PTHR22849//PTHR22849:SF20 - WDSAM1 PROTEIN // SUBFAMILY NOT NAMED	CMPG2
AT4G11300	(1 of 7) PF05633 - Protein of unknown function (DUF793) (DUF793)	0
AT5G08240	0	0
AT5G13330	(1 of 141) PF00847 - AP2 domain (AP2)	Rap2.6L
AT1G30755	(1 of 6) PF05003//PF11961 - Protein of unknown function (DUF668) (DUF668) // Domain of unknown function (DUF3475) (DUF3475)	0
AT5G56750	(1 of 3) PTHR11034//PTHR11034:SF23 - N-MYC DOWNSTREAM REGULATED // N-MYC DOWNREGULATED-LIKE 3 PROTEIN	NDL1
AT1G59910	(1 of 3) PTHR23213:SF239 - FORMIN-LIKE PROTEIN 4-RELATED	0
AT3G61260	(1 of 4) PF03766 - Remorin, N-terminal region (Remorin_N)	0
AT1G05675	(1 of 3) PTHR11926:SF279 - UDP-GLYCOSYLTRANSFERASE 74C1-RELATED	0
AT1G28480	(1 of 1) PTHR10168:SF69 - GLUTAREDOXIN-C9	GRX480
AT1G20310	0	0
AT5G64310	arabinogalactan protein 1	AGP1
AT2G03760	(1 of 2) PTHR11783:SF81 - CYTOSOLIC SULFOTRANSFERASE 12	SOT12
AT5G43420	(1 of 2) PTHR14155//PTHR14155:SF178 - RING FINGER DOMAIN-CONTAINING // SUBFAMILY NOT NAMED	0
AT3G26910	hydroxyproline-rich glycoprotein family protein	0
AT4G36500	0	0
AT1G73260	(1 of 4) PTHR33107:SF5 - KUNITZ FAMILY TRYPSIN AND PROTEASE INHIBITOR PROTEIN-RELATED	KTI1
AT4G31800	(1 of 72) PF03106 - WRKY DNA -binding domain (WRKY)	WRKY18
AT1G16130	(1 of 6) PF07714//PF08488//PF13947 - Protein tyrosine kinase (Pkinase_Tyr) // Wall-associated kinase (WAK) // Wall-associated receptor kinase galacturonan-binding (GUB_WAK_bind)	WAKL2
AT3G28850	(1 of 2) PTHR10168//PTHR10168:SF110 - GLUTAREDOXIN // SUBFAMILY NOT NAMED	0
AT2G23320	(1 of 1) PTHR31282//PTHR31282:SF33 - FAMILY NOT NAMED // WRKY TRANSCRIPTION FACTOR 15-RELATED	WRKY15
AT2G20960	(1 of 6) PTHR21704//PTHR21704:SF19 - NIPPED-B-LIKE PROTEIN DELANGIN SCC2-RELATED // EXPRESSED PROTEIN-RELATED	pEARLI4
AT4G25390	(1 of 3) PTHR27001:SF212 - PROTEIN KINASE FAMILY PROTEIN	0
AT1G63720	0	0
AT3G55430	(1 of 2) PTHR32227//PTHR32227:SF54 - FAMILY NOT NAMED // BETA-1, 3-GLUCANASE-LIKE PROTEIN-RELATED	0
AT1G36622	0	0
AT3G14060	(1 of 2) PTHR34788:SF1 - F15I1.22	0
AT1G51820	(1 of 9) PF00069//PF12819//PF13855 - Protein kinase domain (Pkinase) // Carbohydrate-binding protein of the ER (Malectin_like) // Leucine rich repeat (LRR_8)	0
AT1G02860	(1 of 2) K16275 - E3 ubiquitin-protein ligase BAH [EC:6.3.2.19] (BAH, NLA)	NLA
AT1G23440	(1 of 2) 3.4.19.3 - Pyroglutamyl-peptidase I / Pyrrolidone-carboxylate peptidase	0
AT4G20380	(1 of 1) PTHR31747:SF3 - PROTEIN LSD1	LSD1
AT2G04880	(1 of 1) K18834 - WRKY transcription factor 1 (WRKY1)	ZAP1
AT1G08720	(1 of 1) PTHR23257//PTHR23257:SF440 - SERINE-THREONINE PROTEIN KINASE // SUBFAMILY NOT NAMED	EDR1
response to hypoxia(GO:0001666)
AT1G17147	(1 of 2) PTHR34777//PTHR34777:SF1 - FAMILY NOT NAMED // VQ MOTIF-CONTAINING PROTEIN	0
AT2G31945	0	0
AT3G01990	(1 of 1) PTHR31096:SF22 - ACR6	ACR6
AT1G77145	(1 of 14) PF04720 - PDDEXK-like family of unknown function (PDDEXK_6)	0
AT1G77120	(1 of 1) K18857 - alcohol dehydrogenase class-P (ADH1)	ADH1
AT1G30720	(1 of 4) PTHR32448//PTHR32448:SF25 - FAMILY NOT NAMED // FAD-BINDING BERBERINE FAMILY PROTEIN-RELATED	0
AT2G01150	(1 of 2) K16282 - E3 ubiquitin-protein ligase RHA2 [EC:6.3.2.19] (RHA2)	RHA2B
AT5G47060	(1 of 18) PF04570 - zinc-finger of the FCS-type, C2-C2 (zf-FLZ)	0
AT1G80160	(1 of 2) PTHR10374//PTHR10374:SF18 - LACTOYLGLUTATHIONE LYASE GLYOXALASE I // SUBFAMILY NOT NAMED	0
AT4G24110	0	0
AT3G19680	(1 of 3) PTHR31317//PTHR31317:SF3 - FAMILY NOT NAMED // F2J10.8 PROTEIN-RELATED	0
AT1G14200	(1 of 3) PTHR22763//PTHR22763:SF77 - RING ZINC FINGER PROTEIN // SUBFAMILY NOT NAMED	0
AT4G17230	(1 of 1) PTHR31636:SF45 - SCARECROW-LIKE PROTEIN 13	SCL13
AT3G20770	(1 of 3) PTHR33305:SF1 - ETHYLENE INSENSITIVE 3-LIKE 1 PROTEIN-RELATED	EIN3
AT5G12020	(1 of 2) PTHR11527:SF93 - 17.6 KDA CLASS II HEAT SHOCK PROTEIN-RELATED	HSP17.6II
AT5G12030	(1 of 2) PTHR11527:SF93 - 17.6 KDA CLASS II HEAT SHOCK PROTEIN-RELATED	HSP17.6A
AT5G24600	(1 of 7) PF04654 - Protein of unknown function, DUF599 (DUF599)	0
AT5G04340	(1 of 6) PTHR26374:SF208 - ZINC FINGER PROTEIN AZF3-RELATED	ZAT6
AT3G26910	hydroxyproline-rich glycoprotein family protein	0
AT4G27450	(1 of 2) PTHR11772//PTHR11772:SF14 - ASPARAGINE SYNTHETASE // SUBFAMILY NOT NAMED	0
AT3G55980	(1 of 2) PTHR14493:SF51 - ZINC FINGER CCCH DOMAIN-CONTAINING PROTEIN 29-RELATED	SZF1
AT5G46080	(1 of 1) PTHR27001//PTHR27001:SF39 - FAMILY NOT NAMED // PROTEIN KINASE FAMILY PROTEIN	0
AT1G09070	(1 of 5) PTHR32246//PTHR32246:SF18 - FAMILY NOT NAMED // C2 DOMAIN-CONTAINING PROTEIN-RELATED	SRC2
AT2G20960	(1 of 6) PTHR21704//PTHR21704:SF19 - NIPPED-B-LIKE PROTEIN DELANGIN SCC2-RELATED // EXPRESSED PROTEIN-RELATED	pEARLI4
AT3G08760	(1 of 936) 2.7.11.1 - Non-specific serine/threonine protein kinase / Threonine-specific protein kinase	ATSIK
AT1G68620	(1 of 1) PTHR23024:SF194 - CARBOXYLESTERASE 6-RELATED	0
AT3G24420	(1 of 1) PTHR10992//PTHR10992:SF841 - ALPHA/BETA HYDROLASE FOLD-CONTAINING PROTEIN // SUBFAMILY NOT NAMED	0
AT2G23690	(1 of 28) PF14009 - Domain of unknown function (DUF4228) (DUF4228)	0
AT1G36622	0	0
AT1G04960	(1 of 6) PF07889 - Protein of unknown function (DUF1664) (DUF1664)	0
AT2G36460	(1 of 8) 4.1.2.13 - Fructose-bisphosphate aldolase / Fructose-1,6-bisphosphate triosephosphate-lyase	0
AT2G40140	(1 of 2) PTHR14493:SF51 - ZINC FINGER CCCH DOMAIN-CONTAINING PROTEIN 29-RELATED	CZF1
AT3G27770	0	0
AT1G64900	(1 of 7) PTHR24298:SF45 - CYTOCHROME P450 89A2-RELATED	CYP89A2
AT4G20380	(1 of 1) PTHR31747:SF3 - PROTEIN LSD1	LSD1
AT1G34370	(1 of 5) PTHR10593//PTHR10593:SF27 - SERINE/THREONINE-PROTEIN KINASE RIO // SUBFAMILY NOT NAMED	STOP1
AT5G42050	(1 of 1) PTHR10857//PTHR10857:SF54 - COPINE // DCD (DEVELOPMENT AND CELL DEATH) DOMAIN PROTEIN	0
AT2G26190	(1 of 2) PTHR31250:SF13 - CALMODULIN-BINDING PROTEIN	0
AT3G19760	(1 of 1) PTHR24031:SF313 - PROTEIN Y65B4A.6, ISOFORM A	EIF4A-III
response to decreased oxygen levels(GO:0036293)
AT1G17147	(1 of 2) PTHR34777//PTHR34777:SF1 - FAMILY NOT NAMED // VQ MOTIF-CONTAINING PROTEIN	0
AT2G31945	0	0
AT3G01990	(1 of 1) PTHR31096:SF22 - ACR6	ACR6
AT1G77145	(1 of 14) PF04720 - PDDEXK-like family of unknown function (PDDEXK_6)	0
AT1G77120	(1 of 1) K18857 - alcohol dehydrogenase class-P (ADH1)	ADH1
AT1G30720	(1 of 4) PTHR32448//PTHR32448:SF25 - FAMILY NOT NAMED // FAD-BINDING BERBERINE FAMILY PROTEIN-RELATED	0
AT2G01150	(1 of 2) K16282 - E3 ubiquitin-protein ligase RHA2 [EC:6.3.2.19] (RHA2)	RHA2B
AT5G47060	(1 of 18) PF04570 - zinc-finger of the FCS-type, C2-C2 (zf-FLZ)	0
AT1G80160	(1 of 2) PTHR10374//PTHR10374:SF18 - LACTOYLGLUTATHIONE LYASE GLYOXALASE I // SUBFAMILY NOT NAMED	0
AT4G24110	0	0
AT3G19680	(1 of 3) PTHR31317//PTHR31317:SF3 - FAMILY NOT NAMED // F2J10.8 PROTEIN-RELATED	0
AT1G14200	(1 of 3) PTHR22763//PTHR22763:SF77 - RING ZINC FINGER PROTEIN // SUBFAMILY NOT NAMED	0
AT4G17230	(1 of 1) PTHR31636:SF45 - SCARECROW-LIKE PROTEIN 13	SCL13
AT3G20770	(1 of 3) PTHR33305:SF1 - ETHYLENE INSENSITIVE 3-LIKE 1 PROTEIN-RELATED	EIN3
AT5G12020	(1 of 2) PTHR11527:SF93 - 17.6 KDA CLASS II HEAT SHOCK PROTEIN-RELATED	HSP17.6II
AT5G12030	(1 of 2) PTHR11527:SF93 - 17.6 KDA CLASS II HEAT SHOCK PROTEIN-RELATED	HSP17.6A
AT5G24600	(1 of 7) PF04654 - Protein of unknown function, DUF599 (DUF599)	0
AT5G04340	(1 of 6) PTHR26374:SF208 - ZINC FINGER PROTEIN AZF3-RELATED	ZAT6
AT3G26910	hydroxyproline-rich glycoprotein family protein	0
AT4G27450	(1 of 2) PTHR11772//PTHR11772:SF14 - ASPARAGINE SYNTHETASE // SUBFAMILY NOT NAMED	0
AT3G55980	(1 of 2) PTHR14493:SF51 - ZINC FINGER CCCH DOMAIN-CONTAINING PROTEIN 29-RELATED	SZF1
AT5G46080	(1 of 1) PTHR27001//PTHR27001:SF39 - FAMILY NOT NAMED // PROTEIN KINASE FAMILY PROTEIN	0
AT1G09070	(1 of 5) PTHR32246//PTHR32246:SF18 - FAMILY NOT NAMED // C2 DOMAIN-CONTAINING PROTEIN-RELATED	SRC2
AT2G20960	(1 of 6) PTHR21704//PTHR21704:SF19 - NIPPED-B-LIKE PROTEIN DELANGIN SCC2-RELATED // EXPRESSED PROTEIN-RELATED	pEARLI4
AT3G08760	(1 of 936) 2.7.11.1 - Non-specific serine/threonine protein kinase / Threonine-specific protein kinase	ATSIK
AT1G68620	(1 of 1) PTHR23024:SF194 - CARBOXYLESTERASE 6-RELATED	0
AT3G24420	(1 of 1) PTHR10992//PTHR10992:SF841 - ALPHA/BETA HYDROLASE FOLD-CONTAINING PROTEIN // SUBFAMILY NOT NAMED	0
AT2G23690	(1 of 28) PF14009 - Domain of unknown function (DUF4228) (DUF4228)	0
AT1G36622	0	0
AT1G04960	(1 of 6) PF07889 - Protein of unknown function (DUF1664) (DUF1664)	0
AT2G36460	(1 of 8) 4.1.2.13 - Fructose-bisphosphate aldolase / Fructose-1,6-bisphosphate triosephosphate-lyase	0
AT2G40140	(1 of 2) PTHR14493:SF51 - ZINC FINGER CCCH DOMAIN-CONTAINING PROTEIN 29-RELATED	CZF1
AT3G27770	0	0
AT1G64900	(1 of 7) PTHR24298:SF45 - CYTOCHROME P450 89A2-RELATED	CYP89A2
AT4G20380	(1 of 1) PTHR31747:SF3 - PROTEIN LSD1	LSD1
AT1G34370	(1 of 5) PTHR10593//PTHR10593:SF27 - SERINE/THREONINE-PROTEIN KINASE RIO // SUBFAMILY NOT NAMED	STOP1
AT5G42050	(1 of 1) PTHR10857//PTHR10857:SF54 - COPINE // DCD (DEVELOPMENT AND CELL DEATH) DOMAIN PROTEIN	0
AT2G26190	(1 of 2) PTHR31250:SF13 - CALMODULIN-BINDING PROTEIN	0
AT3G19760	(1 of 1) PTHR24031:SF313 - PROTEIN Y65B4A.6, ISOFORM A	EIF4A-III
response to oxygen levels(GO:0070482)
AT1G17147	(1 of 2) PTHR34777//PTHR34777:SF1 - FAMILY NOT NAMED // VQ MOTIF-CONTAINING PROTEIN	0
AT2G31945	0	0
AT3G01990	(1 of 1) PTHR31096:SF22 - ACR6	ACR6
AT1G77145	(1 of 14) PF04720 - PDDEXK-like family of unknown function (PDDEXK_6)	0
AT1G77120	(1 of 1) K18857 - alcohol dehydrogenase class-P (ADH1)	ADH1
AT1G30720	(1 of 4) PTHR32448//PTHR32448:SF25 - FAMILY NOT NAMED // FAD-BINDING BERBERINE FAMILY PROTEIN-RELATED	0
AT2G01150	(1 of 2) K16282 - E3 ubiquitin-protein ligase RHA2 [EC:6.3.2.19] (RHA2)	RHA2B
AT5G47060	(1 of 18) PF04570 - zinc-finger of the FCS-type, C2-C2 (zf-FLZ)	0
AT1G80160	(1 of 2) PTHR10374//PTHR10374:SF18 - LACTOYLGLUTATHIONE LYASE GLYOXALASE I // SUBFAMILY NOT NAMED	0
AT4G24110	0	0
AT3G19680	(1 of 3) PTHR31317//PTHR31317:SF3 - FAMILY NOT NAMED // F2J10.8 PROTEIN-RELATED	0
AT1G14200	(1 of 3) PTHR22763//PTHR22763:SF77 - RING ZINC FINGER PROTEIN // SUBFAMILY NOT NAMED	0
AT4G17230	(1 of 1) PTHR31636:SF45 - SCARECROW-LIKE PROTEIN 13	SCL13
AT3G20770	(1 of 3) PTHR33305:SF1 - ETHYLENE INSENSITIVE 3-LIKE 1 PROTEIN-RELATED	EIN3
AT5G12020	(1 of 2) PTHR11527:SF93 - 17.6 KDA CLASS II HEAT SHOCK PROTEIN-RELATED	HSP17.6II
AT5G12030	(1 of 2) PTHR11527:SF93 - 17.6 KDA CLASS II HEAT SHOCK PROTEIN-RELATED	HSP17.6A
AT5G24600	(1 of 7) PF04654 - Protein of unknown function, DUF599 (DUF599)	0
AT5G04340	(1 of 6) PTHR26374:SF208 - ZINC FINGER PROTEIN AZF3-RELATED	ZAT6
AT3G26910	hydroxyproline-rich glycoprotein family protein	0
AT4G27450	(1 of 2) PTHR11772//PTHR11772:SF14 - ASPARAGINE SYNTHETASE // SUBFAMILY NOT NAMED	0
AT3G55980	(1 of 2) PTHR14493:SF51 - ZINC FINGER CCCH DOMAIN-CONTAINING PROTEIN 29-RELATED	SZF1
AT5G46080	(1 of 1) PTHR27001//PTHR27001:SF39 - FAMILY NOT NAMED // PROTEIN KINASE FAMILY PROTEIN	0
AT1G09070	(1 of 5) PTHR32246//PTHR32246:SF18 - FAMILY NOT NAMED // C2 DOMAIN-CONTAINING PROTEIN-RELATED	SRC2
AT2G20960	(1 of 6) PTHR21704//PTHR21704:SF19 - NIPPED-B-LIKE PROTEIN DELANGIN SCC2-RELATED // EXPRESSED PROTEIN-RELATED	pEARLI4
AT3G08760	(1 of 936) 2.7.11.1 - Non-specific serine/threonine protein kinase / Threonine-specific protein kinase	ATSIK
AT1G68620	(1 of 1) PTHR23024:SF194 - CARBOXYLESTERASE 6-RELATED	0
AT3G24420	(1 of 1) PTHR10992//PTHR10992:SF841 - ALPHA/BETA HYDROLASE FOLD-CONTAINING PROTEIN // SUBFAMILY NOT NAMED	0
AT2G23690	(1 of 28) PF14009 - Domain of unknown function (DUF4228) (DUF4228)	0
AT1G36622	0	0
AT1G04960	(1 of 6) PF07889 - Protein of unknown function (DUF1664) (DUF1664)	0
AT2G36460	(1 of 8) 4.1.2.13 - Fructose-bisphosphate aldolase / Fructose-1,6-bisphosphate triosephosphate-lyase	0
AT2G40140	(1 of 2) PTHR14493:SF51 - ZINC FINGER CCCH DOMAIN-CONTAINING PROTEIN 29-RELATED	CZF1
AT3G27770	0	0
AT1G64900	(1 of 7) PTHR24298:SF45 - CYTOCHROME P450 89A2-RELATED	CYP89A2
AT4G20380	(1 of 1) PTHR31747:SF3 - PROTEIN LSD1	LSD1
AT1G34370	(1 of 5) PTHR10593//PTHR10593:SF27 - SERINE/THREONINE-PROTEIN KINASE RIO // SUBFAMILY NOT NAMED	STOP1
AT5G42050	(1 of 1) PTHR10857//PTHR10857:SF54 - COPINE // DCD (DEVELOPMENT AND CELL DEATH) DOMAIN PROTEIN	0
AT2G26190	(1 of 2) PTHR31250:SF13 - CALMODULIN-BINDING PROTEIN	0
AT3G19760	(1 of 1) PTHR24031:SF313 - PROTEIN Y65B4A.6, ISOFORM A	EIF4A-III

## Sheet: (B)
ID	Description	GeneRatio	BgRatio	pvalue	p.adjust	log10(padjust)	qvalue	geneID	Count	Genes_in_GOterm
GO:1901607	alpha-amino acid biosynthetic process	22/1238	177/25790	4.29083e-05	0.029006	1.53751	0.0268441	AT2G43000/AT1G17745/AT5G52100/AT1G48270/AT2G05830/AT1G55880/AT5G21060/AT2G17640/AT3G62030/AT2G44160/AT4G31500/AT3G57050/AT1G74040/AT5G13280/AT4G32520/AT3G56580/AT3G17820/AT1G31230/AT5G17990/AT4G19710/AT5G11880/AT5G35630	22	AT2G43000	AT1G17745	AT5G52100	AT1G48270	AT2G05830	AT1G55880	AT5G21060	AT2G17640	AT3G62030	AT2G44160	AT4G31500	AT3G57050	AT1G74040	AT5G13280	AT4G32520	AT3G56580	AT3G17820	AT1G31230	AT5G17990	AT4G19710	AT5G11880	AT5G35630
GO:0009658	chloroplast organization	28/1238	241/25790	1.49708e-05	0.0151804	1.81872	0.0140489	AT2G25625/AT1G77400/AT1G20830/AT4G33460/AT5G67570/AT5G44190/AT4G34740/AT5G48470/AT3G47390/AT3G19570/AT5G08050/AT1G75010/AT2G31530/AT3G26900/AT5G19620/AT1G45230/AT4G00630/AT3G29185/AT4G23940/AT4G37920/AT2G16800/AT1G53800/AT3G52750/AT4G20130/AT4G13670/AT4G16390/AT4G35780/AT1G06950	28	AT2G25625	AT1G77400	AT1G20830	AT4G33460	AT5G67570	AT5G44190	AT4G34740	AT5G48470	AT3G47390	AT3G19570	AT5G08050	AT1G75010	AT2G31530	AT3G26900	AT5G19620	AT1G45230	AT4G00630	AT3G29185	AT4G23940	AT4G37920	AT2G16800	AT1G53800	AT3G52750	AT4G20130	AT4G13670	AT4G16390	AT4G35780	AT1G06950
GO:0044272	sulfur compound biosynthetic process	33/1238	297/25790	7.04854e-06	0.0142944	1.84483	0.013229	AT2G43000/AT2G46650/AT2G42760/AT4G04840/AT3G26830/AT3G43270/AT1G55210/AT5G44585/AT1G49500/AT3G11210/AT1G74090/AT1G41830/AT3G24030/AT2G05830/AT1G22940/AT1G55880/AT2G17640/AT3G62030/AT1G54220/AT2G44160/AT4G31500/AT3G57050/AT2G20610/AT3G06650/AT4G39950/AT5G19260/AT1G60270/AT5G67150/AT1G04680/AT2G03980/AT2G43360/AT1G74070/AT1G19920	33	AT2G43000	AT2G46650	AT2G42760	AT4G04840	AT3G26830	AT3G43270	AT1G55210	AT5G44585	AT1G49500	AT3G11210	AT1G74090	AT1G41830	AT3G24030	AT2G05830	AT1G22940	AT1G55880	AT2G17640	AT3G62030	AT1G54220	AT2G44160	AT4G31500	AT3G57050	AT2G20610	AT3G06650	AT4G39950	AT5G19260	AT1G60270	AT5G67150	AT1G04680	AT2G03980	AT2G43360	AT1G74070	AT1G19920
Arabidopsis gene identifier	Description	Name
alpha-amino acid biosynthetic process(GO:1901607)
AT2G43000	(1 of 1) PTHR31719//PTHR31719:SF5 - FAMILY NOT NAMED // NAC DOMAIN-CONTAINING PROTEIN 6-RELATED	NAC042
AT1G17745	(1 of 3) 1.1.1.95 - Phosphoglycerate dehydrogenase / Phosphoglyceric acid dehydrogenase	PGDH
AT5G52100	(1 of 1) K16908 - chloroplast NAD(P)H dehydrogenase (CRR1)	0
AT1G48270	(1 of 1) PTHR23112 - G PROTEIN-COUPLED RECEPTOR 157-RELATED	GCR1
AT2G05830	(1 of 1) 5.3.1.23 - S-methyl-5-thioribose-1-phosphate isomerase / S-methyl-5-thio-D-ribose-1-phosphate aldose-ketose-isomerase	0
AT1G55880	(1 of 1) 4.2.1.22 - Cystathionine beta-synthase / Serine sulfhydrase	0
AT5G21060	(1 of 1) PTHR21499//PTHR21499:SF33 - ASPARTATE KINASE // HOMOSERINE DEHYDROGENASE	0
AT2G17640	(1 of 2) PTHR23416//PTHR23416:SF63 - SIALIC ACID SYNTHASE-RELATED // SERINE ACETYLTRANSFERASE 2-RELATED	ATSERAT3;1
AT3G62030	(1 of 1) PTHR11071//PTHR11071:SF247 - PEPTIDYL-PROLYL CIS-TRANS ISOMERASE // PEPTIDYL-PROLYL CIS-TRANS ISOMERASE D	ROC4
AT2G44160	(1 of 2) 1.5.1.20 - Methylenetetrahydrofolate reductase (NAD(P)H) / N(5,10)-methylenetetrahydrofolate reductase	MTHFR2
AT4G31500	(1 of 1) K11818 - cytochrome P450, family 83, subfamily B, polypeptide 1 (CYP83B1)	CYP83B1
AT3G57050	(1 of 1) 4.4.1.8 - Cystathionine beta-lyase / Cystine lyase	CBL
AT1G74040	(1 of 2) K01649 - 2-isopropylmalate synthase (leuA)	IMS1
AT5G13280	(1 of 3) K00928 - aspartate kinase (lysC)	AK-LYS1
AT4G32520	(1 of 7) 2.1.2.1 - Glycine hydroxymethyltransferase / Threonine aldolase	SHM3
AT3G56580	(1 of 3) PTHR22763:SF44 - E3 UBIQUITIN LIGASE	0
AT3G17820	(1 of 3) PTHR20852:SF62 - GLUTAMINE SYNTHETASE CYTOSOLIC ISOZYME 1-3-RELATED	GLN1.3
AT1G31230	(1 of 2) 1.1.1.3//2.7.2.4 - Homoserine dehydrogenase // Aspartate kinase / Aspartokinase	AK-HSDH I
AT5G17990	(1 of 1) K00766 - anthranilate phosphoribosyltransferase (trpD)	TRP1
AT4G19710	(1 of 2) 1.1.1.3//2.7.2.4 - Homoserine dehydrogenase // Aspartate kinase / Aspartokinase	AK-HSDH II
AT5G11880	(1 of 2) 4.1.1.20 - Diaminopimelate decarboxylase / Meso-2,6-diaminoheptanedioate carboxy-lyase	0
AT5G35630	(1 of 1) PTHR20852//PTHR20852:SF53 - GLUTAMINE SYNTHETASE // GLUTAMINE SYNTHETASE, CHLOROPLASTIC/MITOCHONDRIAL	GS2
chloroplast organization(GO:0009658)
AT2G25625	(1 of 1) PTHR37210:SF2 - EXPRESSED PROTEIN	0
AT1G77400	(1 of 14) PF05097 - Protein of unknown function (DUF688) (DUF688)	0
AT1G20830	(1 of 1) PTHR36317:SF1 - MULTIPLE CHLOROPLAST DIVISION SITE 1	MCD1
AT4G33460	(1 of 4) KOG2355 - Predicted ABC-type transport, ATPase component/CCR4 associated factor	0
AT5G67570	(1 of 185) PF01535//PF13041 - PPR repeat (PPR) // PPR repeat family (PPR_2)	DG1
AT5G44190	(1 of 2) PTHR31312:SF1 - TRANSCRIPTION ACTIVATOR GLK1-RELATED	GLK2
AT4G34740	(1 of 3) 2.4.2.14 - Amidophosphoribosyltransferase / Phosphoribosyldiphosphate 5-amidotransferase	ASE2
AT5G48470	0	0
AT3G47390	(1 of 1) 1.1.1.193 - 5-amino-6-(5-phosphoribosylamino)uracil reductase	PHS1
AT3G19570	(1 of 2) PTHR31807:SF4 - PROTEIN SNOWY COTYLEDON 3-RELATED	0
AT5G08050	(1 of 2) PF06549 - Protein of unknown function (DUF1118) (DUF1118)	0
AT1G75010	(1 of 1) PTHR23084:SF119 - PROTEIN ACCUMULATION AND REPLICATION OF CHLOROPLASTS 3	ARC3
AT2G31530	(1 of 1) PTHR10906//PTHR10906:SF2 - SECY/SEC61-ALPHA FAMILY MEMBER // PREPROTEIN TRANSLOCASE SUBUNIT SCY2, CHLOROPLASTIC	SCY2
AT3G26900	(1 of 1) PTHR21087//PTHR21087:SF4 - SHIKIMATE KINASE // INACTIVE SHIKIMATE KINASE LIKE 1, CHLOROPLASTIC-RELATED	SKL1
AT5G19620	(1 of 1) PTHR12815//PTHR12815:SF7 - SORTING AND ASSEMBLY MACHINERY SAM50 PROTEIN // OUTER ENVELOPE PROTEIN 80, CHLOROPLASTIC	OEP80
AT1G45230	(1 of 5) PF11523 - Protein of unknown function (DUF3223) (DUF3223)	0
AT4G00630	(1 of 2) PTHR16254:SF13 - K(+) EFFLUX ANTIPORTER 1, CHLOROPLASTIC-RELATED	KEA2
AT3G29185	(1 of 1) PF12204 - Domain of unknown function (DUF3598) (DUF3598)	0
AT4G23940	(1 of 1) PTHR23076:SF71 - CELL DIVISION PROTEIN ISOLOG	0
AT4G37920	0	0
AT2G16800	(1 of 2) PTHR33876//PTHR33876:SF1 - FAMILY NOT NAMED // EXPRESSED PROTEIN-RELATED	0
AT1G53800	(1 of 2) PF07460 - NUMOD3 motif (2 copies) (NUMOD3)	0
AT3G52750	(1 of 3) 3.6.5.6 - Tubulin GTPase	FTSZ2-2
AT4G20130	(1 of 1) PTHR13271:SF23 - N-LYSINE METHYLTRANSFERASE EFM1	PTAC14
AT4G13670	(1 of 6) PF01471 - Putative peptidoglycan binding domain (PG_binding_1)	PTAC5
AT4G16390	(1 of 185) PF01535//PF13041 - PPR repeat (PPR) // PPR repeat family (PPR_2)	0
AT4G35780	(1 of 2) PTHR23257//PTHR23257:SF492 - SERINE-THREONINE PROTEIN KINASE // SUBFAMILY NOT NAMED	0
AT1G06950	(1 of 1) PF16940 - Chloroplast envelope transporter (Tic110)	TIC110
sulfur compound biosynthetic process(GO:0044272)
AT2G43000	(1 of 1) PTHR31719//PTHR31719:SF5 - FAMILY NOT NAMED // NAC DOMAIN-CONTAINING PROTEIN 6-RELATED	NAC042
AT2G46650	(1 of 2) PTHR19359//PTHR19359:SF25 - CYTOCHROME B5 // CYTOCHROME B5 ISOFORM A-RELATED	CB5-C
AT2G42760	(1 of 12) PF07939 - Protein of unknown function (DUF1685) (DUF1685)	0
AT4G04840	(1 of 9) 1.8.4.12 - Peptide-methionine (R)-S-oxide reductase / Selenoprotein R	MSRB6
AT3G26830	(1 of 16) PTHR24298//PTHR24298:SF144 - FAMILY NOT NAMED // BIFUNCTIONAL DIHYDROCAMALEXATE SYNTHASE/CAMALEXIN SYNTHASE-RELATED	PAD3
AT3G43270	(1 of 2) PTHR31707:SF10 - PECTINESTERASE/PECTINESTERASE INHIBITOR 32-RELATED	0
AT1G55210	(1 of 5) PTHR21495//PTHR21495:SF59 - NUCLEOPORIN-RELATED // DIRIGENT PROTEIN 20-RELATED	0
AT5G44585	0	0
AT1G49500	0	0
AT3G11210	(1 of 1) PTHR14209:SF8 - GDSL ESTERASE/LIPASE CPRD49	0
AT1G74090	(1 of 3) 2.8.2.24 - Desulfoglucosinolate sulfotransferase	SOT18
AT1G41830	(1 of 3) PTHR11709//PTHR11709:SF64 - MULTI-COPPER OXIDASE // MULTI-COPPER OXIDASE TYPE I FAMILY PROTEIN-RELATED	SKS6
AT3G24030	(1 of 1) 2.7.1.50 - Hydroxyethylthiazole kinase	0
AT2G05830	(1 of 1) 5.3.1.23 - S-methyl-5-thioribose-1-phosphate isomerase / S-methyl-5-thio-D-ribose-1-phosphate aldose-ketose-isomerase	0
AT1G22940	(1 of 1) 2.7.4.7 - Phosphomethylpyrimidine kinase / Hydroxymethylpyrimidine phosphokinase	TH1
AT1G55880	(1 of 1) 4.2.1.22 - Cystathionine beta-synthase / Serine sulfhydrase	0
AT2G17640	(1 of 2) PTHR23416//PTHR23416:SF63 - SIALIC ACID SYNTHASE-RELATED // SERINE ACETYLTRANSFERASE 2-RELATED	ATSERAT3;1
AT3G62030	(1 of 1) PTHR11071//PTHR11071:SF247 - PEPTIDYL-PROLYL CIS-TRANS ISOMERASE // PEPTIDYL-PROLYL CIS-TRANS ISOMERASE D	ROC4
AT1G54220	(1 of 2) PTHR23151//PTHR23151:SF59 - DIHYDROLIPOAMIDE ACETYL/SUCCINYL-TRANSFERASE-RELATED // SUBFAMILY NOT NAMED	0
AT2G44160	(1 of 2) 1.5.1.20 - Methylenetetrahydrofolate reductase (NAD(P)H) / N(5,10)-methylenetetrahydrofolate reductase	MTHFR2
AT4G31500	(1 of 1) K11818 - cytochrome P450, family 83, subfamily B, polypeptide 1 (CYP83B1)	CYP83B1
AT3G57050	(1 of 1) 4.4.1.8 - Cystathionine beta-lyase / Cystine lyase	CBL
AT2G20610	(1 of 1) K11819 - S-alkyl-thiohydroximate lyase SUR1 (SUR1, RTY)	SUR1
AT3G06650	(1 of 2) PTHR23118:SF6 - ATP-CITRATE SYNTHASE BETA CHAIN PROTEIN 1	ACLB-1
AT4G39950	(1 of 1) K11812 - tryptophan N-monooxygenase (CYP79B2)	CYP79B2
AT5G19260	(1 of 2) PTHR33155:SF4 - PROTEIN FANTASTIC FOUR 3-RELATED	0
AT1G60270	(1 of 4) KOG0626 - Beta-glucosidase, lactase phlorizinhydrolase, and related proteins	BGLU6
AT5G67150	(1 of 13) 2.3.1.133 - Shikimate O-hydroxycinnamoyltransferase	0
AT1G04680	(1 of 2) PTHR31683:SF20 - PECTATE LYASE 1-RELATED	0
AT2G03980	(1 of 2) PTHR22835//PTHR22835:SF116 - ZINC FINGER FYVE DOMAIN CONTAINING PROTEIN // SUBFAMILY NOT NAMED	0
AT2G43360	(1 of 1) K01012 - biotin synthase (bioB)	BIO2
AT1G74070	(1 of 1) PTHR11071//PTHR11071:SF244 - PEPTIDYL-PROLYL CIS-TRANS ISOMERASE // CYCLOPHILIN-LIKE PEPTIDYL-PROLYL CIS-TRANS ISOMERASE FAMILY PROTEIN	0
AT1G19920	(1 of 1) PTHR11055//PTHR11055:SF25 - ADENYLSULFATE KINASE/SULFATE ADENYLTRANSFERASE // ATP SULFURYLASE 2	APS2

## Sheet: (C)
ID	Description	ID + Description	GeneRatio	BgRatio	pvalue	p.adjust	log10(padjust)	qvalue	geneID	Count
GO:0007017	microtubule-based process	microtubule-based process(GO:0007017)	22/1024	251/25790	0.000463761	0.0492102	1.30795	0.0435827	AT2G32980/AT3G04630/AT4G39920/AT1G04820/AT1G50010/AT5G62700/AT1G23220/AT3G17840/AT2G41350/AT2G21300/AT4G14960/AT1G53510/AT3G16630/AT1G55550/AT5G20110/AT4G23740/AT3G09000/AT4G28540/AT3G05750/AT2G22125/AT2G20190/AT4G03260	22
GO:0010315	auxin export across the plasma membrane	auxin export across the plasma membrane(GO:0010315)	5/1024	17/25790	0.000405635	0.0455742	1.34128	0.0403625	AT1G31880/AT5G57090/AT1G53500/AT3G62150/AT3G14790	5
GO:0051321	meiotic cell cycle	meiotic cell cycle(GO:0051321)	27/1024	330/25790	0.000339928	0.0438208	1.35832	0.0388096	AT4G30250/AT1G77390/AT5G57790/AT5G62710/AT3G05470/AT3G22880/AT1G30510/AT1G04030/AT5G48720/AT1G67420/AT4G35930/AT1G15660/AT5G40820/AT4G17610/AT5G02820/AT4G33400/AT1G61030/AT2G21300/AT5G04990/AT5G20540/AT4G15430/AT4G37450/AT4G16141/AT1G08620/AT2G47980/AT5G07940/AT1G05180	27
GO:0007623	circadian rhythm	circadian rhythm(GO:0007623)	17/1024	167/25790	0.000367085	0.0438208	1.35832	0.0388096	AT4G36240/AT3G51400/AT2G06255/AT3G21890/AT2G21320/AT1G35460/AT3G56480/AT2G46830/AT3G22170/AT3G12700/AT4G13930/AT5G08330/AT5G23280/AT5G64813/AT1G22770/AT2G18790/AT3G55960	17
GO:0048511	rhythmic process	rhythmic process(GO:0048511)	17/1024	167/25790	0.000367085	0.0438208	1.35832	0.0388096	AT4G36240/AT3G51400/AT2G06255/AT3G21890/AT2G21320/AT1G35460/AT3G56480/AT2G46830/AT3G22170/AT3G12700/AT4G13930/AT5G08330/AT5G23280/AT5G64813/AT1G22770/AT2G18790/AT3G55960	17
GO:0009664	plant-type cell wall organization	plant-type cell wall organization(GO:0009664)	19/1024	190/25790	0.000214603	0.0433291	1.36322	0.0383741	AT3G26610/AT1G48100/AT3G21190/AT1G47640/AT4G34720/AT3G29030/AT1G10550/AT4G37450/AT4G23740/AT1G18580/AT4G30260/AT4G01220/AT2G41770/AT3G26370/AT1G27930/AT3G57420/AT2G22125/AT5G60920/AT5G66680	19
GO:0009225	nucleotide-sugar metabolic process	nucleotide-sugar metabolic process(GO:0009225)	9/1024	53/25790	0.0002176	0.0433291	1.36322	0.0383741	AT5G18070/AT4G20460/AT1G53500/AT3G03250/AT1G08200/AT3G51160/AT3G02230/AT3G53520/AT3G14790	9
GO:0046149	pigment catabolic process	pigment catabolic process(GO:0046149)	9/1024	54/25790	0.000252024	0.0433291	1.36322	0.0383741	AT3G03470/AT3G14560/AT4G11910/AT1G26930/AT1G19670/AT5G43860/AT1G77145/AT1G23040/AT3G19290	9
GO:0010072	primary shoot apical meristem specification	primary shoot apical meristem specification(GO:0010072)	5/1024	14/25790	0.00014496	0.0426432	1.37015	0.0377667	AT1G80490/AT4G32880/AT1G30490/AT5G27030/AT3G13300	5
GO:0045489	pectin biosynthetic process	pectin biosynthetic process(GO:0045489)	12/1024	69/25790	1.57088e-05	0.0203072	1.69235	0.0179849	AT1G19300/AT3G21190/AT3G58790/AT1G06780/AT3G28340/AT4G37450/AT1G18580/AT4G30260/AT1G14020/AT4G01220/AT3G26370/AT3G02350	12
GO:0015996	chlorophyll catabolic process	chlorophyll catabolic process(GO:0015996)	9/1024	43/25790	3.95064e-05	0.0203072	1.69235	0.0179849	AT3G03470/AT3G14560/AT4G11910/AT1G26930/AT1G19670/AT5G43860/AT1G77145/AT1G23040/AT3G19290	9
GO:0007010	cytoskeleton organization	cytoskeleton organization(GO:0007010)	30/1024	339/25790	3.98615e-05	0.0203072	1.69235	0.0179849	AT4G00680/AT1G04600/AT2G32980/AT3G05470/AT3G04630/AT4G39920/AT1G50010/AT5G62700/AT2G31650/AT1G63480/AT3G17840/AT1G35470/AT3G56480/AT2G41350/AT4G14960/AT1G50360/AT1G53510/AT3G16630/AT4G33200/AT3G12110/AT4G23740/AT3G09000/AT4G28540/AT5G54650/AT3G57410/AT3G05750/AT5G43900/AT2G22125/AT2G20190/AT4G03260	30
GO:0042546	cell wall biogenesis	cell wall biogenesis(GO:0042546)	39/1024	495/25790	4.25281e-05	0.0203072	1.69235	0.0179849	AT4G14130/AT2G18060/AT2G04780/AT5G49215/AT3G21190/AT1G41830/AT3G58790/AT2G37550/AT5G62700/AT5G45750/AT2G14890/AT3G23810/AT4G35550/AT4G39170/AT3G16630/AT1G08200/AT1G10550/AT1G43650/AT5G20540/AT5G64020/AT4G37450/AT5G58530/AT4G30260/AT1G17830/AT1G17620/AT3G02230/AT2G03350/AT4G01220/AT1G35510/AT2G41770/AT3G26370/AT3G02350/AT5G46750/AT1G27930/AT3G57420/AT3G57650/AT3G45010/AT2G22125/AT5G60920	39
Arabidopsis gene identifier	Description	Name
microtubule-based process(GO:0007017)
AT2G32980	(1 of 1) PF15003 - HAUS augmin-like complex subunit 2 (HAUS2)	0
AT3G04630	(1 of 3) PTHR31358//PTHR31358:SF4 - FAMILY NOT NAMED // PROTEIN WAVE-DAMPENED 2-RELATED	WDL1
AT4G39920	(1 of 1) PTHR15139:SF0 - TUBULIN-SPECIFIC CHAPERONE C	POR
AT1G04820	(1 of 2) PTHR11588//PTHR11588:SF101 - TUBULIN // TUBULIN ALPHA-2 CHAIN-RELATED	TUA4
AT1G50010	(1 of 2) PTHR11588//PTHR11588:SF101 - TUBULIN // TUBULIN ALPHA-2 CHAIN-RELATED	TUA2
AT5G62700	(1 of 2) PTHR11588:SF109 - TUBULIN BETA-2 CHAIN-RELATED	TUB3
AT1G23220	(1 of 1) PTHR11886//PTHR11886:SF39 - DYNEIN LIGHT CHAIN // DYNEIN LIGHT CHAIN TYPE 1-LIKE PROTEIN	0
AT3G17840	(1 of 2) PTHR27008//PTHR27008:SF19 - FAMILY NOT NAMED // INACTIVE RECEPTOR KINASE RLK902-RELATED	RLK902
AT2G41350	(1 of 1) K16584 - HAUS augmin-like complex subunit 1 (HAUS1)	0
AT2G21300	(1 of 2) PTHR24115//PTHR24115:SF405 - FAMILY NOT NAMED // ATP BINDING MICROTUBULE MOTOR FAMILY PROTEIN	0
AT4G14960	(1 of 6) K07374 - tubulin alpha (TUBA)	TUA6
AT1G53510	(1 of 3) PTHR24055//PTHR24055:SF200 - MITOGEN-ACTIVATED PROTEIN KINASE // MITOGEN-ACTIVATED PROTEIN KINASE 18-RELATED	MPK18
AT3G16630	(1 of 2) K10393 - kinesin family member 2/24 (KIF2_24, MCAK)	KINESIN-13A
AT1G55550	(1 of 1) PTHR24115//PTHR24115:SF391 - FAMILY NOT NAMED // KINESIN MOTOR PROTEIN-RELATED	0
AT5G20110	(1 of 1) PTHR11886//PTHR11886:SF51 - DYNEIN LIGHT CHAIN // SUBFAMILY NOT NAMED	0
AT4G23740	(1 of 37) PF00069//PF08263//PF13855 - Protein kinase domain (Pkinase) // Leucine rich repeat N-terminal domain (LRRNT_2) // Leucine rich repeat (LRR_8)	0
AT3G09000	proline-rich family protein	0
AT4G28540	(1 of 1) PTHR11909:SF179 - CASEIN KINASE 1-LIKE PROTEIN 6	CKL6
AT3G05750	(1 of 4) PTHR21726:SF29 - F1O19.10 PROTEIN	0
AT2G22125	(1 of 1) PTHR23315//PTHR23315:SF66 - BETA CATENIN-RELATED ARMADILLO REPEAT-CONTAINING // CELLULOSE SYNTHASE-INTERACTIVE PROTEIN 1	CSI1
AT2G20190	(1 of 1) K16578 - CLIP-associating protein 1/2 (CLASP1_2)	CLASP
AT4G03260	(1 of 2) PTHR24365:SF368 - OUTER ARM DYNEIN LIGHT CHAIN 1 PROTEIN	0
auxin export across the plasma membrane(GO:0010315)
AT1G31880	(1 of 2) PTHR22870//PTHR22870:SF190 - REGULATOR OF CHROMOSOME CONDENSATION // SUBFAMILY NOT NAMED	BRX
AT5G57090	(1 of 1) PTHR31752//PTHR31752:SF4 - FAMILY NOT NAMED // AUXIN EFFLUX CARRIER COMPONENT 2	EIR1
AT1G53500	(1 of 3) K12450 - UDP-glucose 4,6-dehydratase (RHM)	MUM4
AT3G62150	(1 of 5) PTHR24221:SF205 - ABC TRANSPORTER B FAMILY MEMBER 11-RELATED	0
AT3G14790	(1 of 3) K12450 - UDP-glucose 4,6-dehydratase (RHM)	RHM3
meiotic cell cycle(GO:0051321)
AT4G30250	(1 of 3) PTHR23070//PTHR23070:SF17 - BCS1 AAA-TYPE ATPASE // MITOCHONDRIAL CHAPERONE BCS1	0
AT1G77390	(1 of 2) PTHR10177:SF203 - G2/MITOTIC-SPECIFIC CYCLIN-B	CYCA1;2
AT5G57790	0	0
AT5G62710	(1 of 13) PF00069//PF08263 - Protein kinase domain (Pkinase) // Leucine rich repeat N-terminal domain (LRRNT_2)	0
AT3G05470	(1 of 1) PTHR23213//PTHR23213:SF177 - FORMIN-RELATED // FORMIN-LIKE PROTEIN 11	0
AT3G22880	(1 of 1) K10872 - meiotic recombination protein DMC1 (DMC1)	DMC1
AT1G30510	(1 of 2) PTHR19384:SF54 - FERREDOXIN--NADP REDUCTASE, ROOT ISOZYME 1, CHLOROPLASTIC-RELATED	RFNR2
AT1G04030	0	0
AT5G48720	(1 of 1) PTHR33385//PTHR33385:SF4 - FAMILY NOT NAMED // PROTEIN XRI1	XRI1
AT1G67420	(1 of 1) PTHR12147//PTHR12147:SF22 - FXNA-RELATED // ENDOPLASMIC RETICULUM METALLOPEPTIDASE 1	0
AT4G35930	F-box family protein	0
AT1G15660	(1 of 1) PTHR16684 - CENTROMERE PROTEIN C	CENP-C
AT5G40820	(1 of 1) K06640 - serine/threonine-protein kinase ATR (ATR)	ATR
AT4G17610	(1 of 1) PTHR12029//PTHR12029:SF11 - RNA METHYLTRANSFERASE // METHYLTRANSFERASE TARBP1-RELATED	0
AT5G02820	(1 of 1) PTHR10848:SF0 - MEIOTIC RECOMBINATION PROTEIN SPO11	RHL2
AT4G33400	(1 of 2) PF08553 - VID27 cytoplasmic protein (VID27)	0
AT1G61030	(1 of 2) PTHR22100:SF13 - WINGS APART-LIKE PROTEIN HOMOLOG	0
AT2G21300	(1 of 2) PTHR24115//PTHR24115:SF405 - FAMILY NOT NAMED // ATP BINDING MICROTUBULE MOTOR FAMILY PROTEIN	0
AT5G04990	(1 of 2) K19347 - SUN domain-containing protein 1/2 (SUN1_2)	SUN1
AT5G20540	(1 of 3) PTHR22870//PTHR22870:SF166 - REGULATOR OF CHROMOSOME CONDENSATION // PROTEIN RCC2	BRXL4
AT4G15430	(1 of 2) PTHR13018:SF46 - ERD (EARLY-RESPONSIVE TO DEHYDRATION STRESS) FAMILY PROTEIN-RELATED	0
AT4G37450	(1 of 1) PTHR37209//PTHR37209:SF2 - FAMILY NOT NAMED // LYSINE-RICH ARABINOGALACTAN PROTEIN 17-RELATED	AGP18
AT4G16141	(1 of 5) PTHR10071:SF203 - GATA TRANSCRIPTION FACTOR 15-RELATED	0
AT1G08620	(1 of 1) PTHR10694//PTHR10694:SF53 - JUMONJI DOMAIN CONTAINING PROTEIN // SUBFAMILY NOT NAMED	PKDM7D
AT2G47980	(1 of 1) K06671 - cohesin complex subunit SA-1/2 (STAG1_2, SCC3, IRR1)	SCC3
AT5G07940	(1 of 4) PTHR31267:SF2 - DENTIN SIALOPHOSPHOPROTEIN-LIKE PROTEIN	0
AT1G05180	(1 of 2) K04532 - amyloid beta precursor protein binding protein 1 (APPBP1)	AXR1
circadian rhythm(GO:0007623)
AT4G36240	(1 of 1) PTHR10071:SF183 - GATA TRANSCRIPTION FACTOR 7	GATA7
AT3G51400	(1 of 18) PF03087 - Arabidopsis protein of unknown function (DUF241)	0
AT2G06255	(1 of 3) PTHR33469:SF3 - PROTEIN ELF4-LIKE 2-RELATED	ELF4-L3
AT3G21890	(1 of 3) PTHR31717//PTHR31717:SF11 - FAMILY NOT NAMED // B-BOX TYPE ZINC FINGER-CONTAINING PROTEIN	0
AT2G21320	(1 of 2) PTHR31832//PTHR31832:SF5 - FAMILY NOT NAMED // B-BOX TYPE ZINC FINGER-CONTAINING PROTEIN	0
AT1G35460	(1 of 135) PF00010 - Helix-loop-helix DNA-binding domain (HLH)	0
AT3G56480	(1 of 3) PF16712 - Coiled-coil regions of plant-specific actin-binding protein (SCAB_CC)	0
AT2G46830	(1 of 1) K12134 - circadian clock associated 1 (CCA1)	CCA1
AT3G22170	(1 of 1) PTHR31669:SF26 - PROTEIN FAR-RED ELONGATED HYPOCOTYL 3	FHY3
AT3G12700	(1 of 1) PTHR13683//PTHR13683:SF280 - ASPARTYL PROTEASES // ASPARTYL PROTEASE FAMILY PROTEIN	0
AT4G13930	(1 of 1) PTHR11680//PTHR11680:SF11 - SERINE HYDROXYMETHYLTRANSFERASE // SUBFAMILY NOT NAMED	SHM4
AT5G08330	(1 of 1) K16221 - transcription factor TCP21 (protein CCA1 HIKING EXPEDITION) (TCP21, CHE)	0
AT5G23280	(1 of 2) PTHR31072//PTHR31072:SF7 - FAMILY NOT NAMED // TRANSCRIPTION FACTOR TCP21-RELATED	0
AT5G64813	(1 of 1) K07933 - Rab-like protein 3 (RABL3)	LIP1
AT1G22770	(1 of 1) K12124 - GIGANTEA (GI)	GI
AT2G18790	(1 of 1) K12121 - phytochrome B (PHYB)	PHYB
AT3G55960	(1 of 1) PTHR12210//PTHR12210:SF57 - NUCLEAR LIM INTERACTOR-INTERACTING FACTOR-RELATED // HALOACID DEHALOGENASE-LIKE HYDROLASE (HAD) SUPERFAMILY PROTEIN	0
rhythmic process(GO:0048511)
AT4G36240	(1 of 1) PTHR10071:SF183 - GATA TRANSCRIPTION FACTOR 7	GATA7
AT3G51400	(1 of 18) PF03087 - Arabidopsis protein of unknown function (DUF241)	0
AT2G06255	(1 of 3) PTHR33469:SF3 - PROTEIN ELF4-LIKE 2-RELATED	ELF4-L3
AT3G21890	(1 of 3) PTHR31717//PTHR31717:SF11 - FAMILY NOT NAMED // B-BOX TYPE ZINC FINGER-CONTAINING PROTEIN	0
AT2G21320	(1 of 2) PTHR31832//PTHR31832:SF5 - FAMILY NOT NAMED // B-BOX TYPE ZINC FINGER-CONTAINING PROTEIN	0
AT1G35460	(1 of 135) PF00010 - Helix-loop-helix DNA-binding domain (HLH)	0
AT3G56480	(1 of 3) PF16712 - Coiled-coil regions of plant-specific actin-binding protein (SCAB_CC)	0
AT2G46830	(1 of 1) K12134 - circadian clock associated 1 (CCA1)	CCA1
AT3G22170	(1 of 1) PTHR31669:SF26 - PROTEIN FAR-RED ELONGATED HYPOCOTYL 3	FHY3
AT3G12700	(1 of 1) PTHR13683//PTHR13683:SF280 - ASPARTYL PROTEASES // ASPARTYL PROTEASE FAMILY PROTEIN	0
AT4G13930	(1 of 1) PTHR11680//PTHR11680:SF11 - SERINE HYDROXYMETHYLTRANSFERASE // SUBFAMILY NOT NAMED	SHM4
AT5G08330	(1 of 1) K16221 - transcription factor TCP21 (protein CCA1 HIKING EXPEDITION) (TCP21, CHE)	0
AT5G23280	(1 of 2) PTHR31072//PTHR31072:SF7 - FAMILY NOT NAMED // TRANSCRIPTION FACTOR TCP21-RELATED	0
AT5G64813	(1 of 1) K07933 - Rab-like protein 3 (RABL3)	LIP1
AT1G22770	(1 of 1) K12124 - GIGANTEA (GI)	GI
AT2G18790	(1 of 1) K12121 - phytochrome B (PHYB)	PHYB
AT3G55960	(1 of 1) PTHR12210//PTHR12210:SF57 - NUCLEAR LIM INTERACTOR-INTERACTING FACTOR-RELATED // HALOACID DEHALOGENASE-LIKE HYDROLASE (HAD) SUPERFAMILY PROTEIN	0
plant-type cell wall organization(GO:0009664)
AT3G26610	(1 of 1) PTHR31375//PTHR31375:SF12 - FAMILY NOT NAMED // POLYGALACTURONASE	0
AT1G48100	(1 of 56) 3.2.1.15 - Polygalacturonase / Pectinase	0
AT3G21190	(1 of 2) PTHR31288//PTHR31288:SF5 - FAMILY NOT NAMED // GENOMIC DNA, CHROMOSOME 3, P1 CLONE: MXL8-RELATED	0
AT1G47640	(1 of 1) PTHR12869 - SMALL SEVEN TRANSMEMBRANE DOMAIN-CONTAINING PROTEIN	0
AT4G34720	(1 of 5) K02155 - V-type H+-transporting ATPase 16kDa proteolipid subunit (ATPeV0C, ATP6L)	AVA-P1
AT3G29030	(1 of 35) PF01357//PF03330 - Pollen allergen (Pollen_allerg_1) // Rare lipoprotein A (RlpA)-like double-psi beta-barrel (DPBB_1)	EXPA5
AT1G10550	(1 of 1) PTHR31062:SF25 - XYLOGLUCAN ENDOTRANSGLUCOSYLASE/HYDROLASE PROTEIN 33-RELATED	XTH33
AT4G37450	(1 of 1) PTHR37209//PTHR37209:SF2 - FAMILY NOT NAMED // LYSINE-RICH ARABINOGALACTAN PROTEIN 17-RELATED	AGP18
AT4G23740	(1 of 37) PF00069//PF08263//PF13855 - Protein kinase domain (Pkinase) // Leucine rich repeat N-terminal domain (LRRNT_2) // Leucine rich repeat (LRR_8)	0
AT1G18580	(1 of 2) PTHR32116//PTHR32116:SF20 - FAMILY NOT NAMED // GALACTURONOSYLTRANSFERASE 11-RELATED	GAUT11
AT4G30260	(1 of 2) PTHR21236//PTHR21236:SF9 - GOLGI MEMBRANE PROTEIN YIP1 // SUBFAMILY NOT NAMED	0
AT4G01220	(1 of 4) K11714 - rhamnogalacturonan II specific xylosyltransferase [EC:2.4.2.-] Xyl a1-3 Fuc (RGXT)	0
AT2G41770	(1 of 2) PTHR31362:SF1 - EXPRESSED PROTEIN	0
AT3G26370	(1 of 1) PTHR31933//PTHR31933:SF1 - FAMILY NOT NAMED // GENOMIC DNA, CHROMOSOME 3, BAC CLONE:F20C19	0
AT1G27930	(1 of 6) 2.1.1.112 - Glucuronoxylan 4-O-methyltransferase	0
AT3G57420	(1 of 2) PTHR31362:SF1 - EXPRESSED PROTEIN	0
AT2G22125	(1 of 1) PTHR23315//PTHR23315:SF66 - BETA CATENIN-RELATED ARMADILLO REPEAT-CONTAINING // CELLULOSE SYNTHASE-INTERACTIVE PROTEIN 1	CSI1
AT5G60920	(1 of 2) PTHR31673:SF3 - COBRA-LIKE EXTRACELLULAR GLYCOSYL-PHOSPHATIDYL INOSITOL-ANCHORED FAMILY PROTEIN-RELATED	COB
AT5G66680	(1 of 1) K12670 - oligosaccharyltransferase complex subunit beta (WBP1)	DGL1
nucleotide-sugar metabolic process(GO:0009225)
AT5G18070	(1 of 1) 5.4.2.3 - Phosphoacetylglucosamine mutase / N-acetylglucosamine-phosphate mutase	DRT101
AT4G20460	(1 of 4) K12448 - UDP-arabinose 4-epimerase (UXE, uxe)	0
AT1G53500	(1 of 3) K12450 - UDP-glucose 4,6-dehydratase (RHM)	MUM4
AT3G03250	(1 of 2) K00963 - UTP--glucose-1-phosphate uridylyltransferase (UGP2, galU, galF)	UGP1
AT1G08200	(1 of 2) K12449 - UDP-apiose/xylose synthase (AXS)	AXS2
AT3G51160	(1 of 2) 4.2.1.47 - GDP-mannose 4,6-dehydratase / Guanosine diphosphomannose oxidoreductase	1,00 MUR
AT3G02230	(1 of 2) PTHR31682//PTHR31682:SF3 - FAMILY NOT NAMED // UDP-ARABINOPYRANOSE MUTASE 1-RELATED	RGP1
AT3G53520	(1 of 1) PTHR10366//PTHR10366:SF361 - NAD DEPENDENT EPIMERASE/DEHYDRATASE // SUBFAMILY NOT NAMED	UXS1
AT3G14790	(1 of 3) K12450 - UDP-glucose 4,6-dehydratase (RHM)	RHM3
pigment catabolic process(GO:0046149)
AT3G03470	(1 of 7) PTHR24298:SF45 - CYTOCHROME P450 89A2-RELATED	CYP89A9
AT3G14560	0	0
AT4G11910	(1 of 3) PTHR31750:SF4 - PROTEIN STAY-GREEN 1, CHLOROPLASTIC-RELATED	0
AT1G26930	(1 of 3) PTHR24413//PTHR24413:SF138 - FAMILY NOT NAMED // F-BOX/KELCH-REPEAT PROTEIN SKIP11	0
AT1G19670	(1 of 1) PTHR33428//PTHR33428:SF2 - FAMILY NOT NAMED // CHLOROPHYLLASE-1	CLH1
AT5G43860	(1 of 1) PTHR33428//PTHR33428:SF1 - FAMILY NOT NAMED // CHLOROPHYLLASE-2, CHLOROPLASTIC	CLH2
AT1G77145	(1 of 14) PF04720 - PDDEXK-like family of unknown function (PDDEXK_6)	0
AT1G23040	hydroxyproline-rich glycoprotein family protein	0
AT3G19290	(1 of 1) PTHR22952//PTHR22952:SF103//PTHR22952:SF158 - CAMP-RESPONSE ELEMENT BINDING PROTEIN-RELATED // ABSCISIC ACID-INSENSITIVE 5-LIKE PROTEIN 4 // ABSCISIC ACID-INSENSITIVE 5-LIKE PROTEIN 6	ABF4
primary shoot apical meristem specification(GO:0010072)
AT1G80490	(1 of 2) PTHR22847:SF480 - PROTEIN TOPLESS-RELATED	TPR1
AT4G32880	(1 of 1) PTHR24326:SF207 - HOMEOBOX-LEUCINE ZIPPER PROTEIN ATHB-8	HB-8
AT1G30490	(1 of 2) PTHR24326//PTHR24326:SF191 - FAMILY NOT NAMED // HOMEOBOX-LEUCINE ZIPPER PROTEIN ATHB-14-RELATED	PHV
AT5G27030	(1 of 2) PTHR22847//PTHR22847:SF424 - WD40 REPEAT PROTEIN // TOPLESS-RELATED PROTEIN 2-RELATED	TPR3
AT3G13300	(1 of 1) PTHR15598//PTHR15598:SF7 - AUTOANTIGEN RCD8 // SUBFAMILY NOT NAMED	VCS
pectin biosynthetic process(GO:0045489)
AT1G19300	(1 of 1) PTHR13778:SF6 - GALACTURONOSYLTRANSFERASE-LIKE 1-RELATED	PARVUS
AT3G21190	(1 of 2) PTHR31288//PTHR31288:SF5 - FAMILY NOT NAMED // GENOMIC DNA, CHROMOSOME 3, P1 CLONE: MXL8-RELATED	0
AT3G58790	(1 of 1) PTHR32116//PTHR32116:SF30 - FAMILY NOT NAMED // GALACTURONOSYLTRANSFERASE 15-RELATED	GAUT15
AT1G06780	(1 of 2) PTHR32116//PTHR32116:SF0 - FAMILY NOT NAMED // GALACTURONOSYLTRANSFERASE 5-RELATED	GAUT6
AT3G28340	(1 of 1) PTHR13778:SF14 - GALACTURONOSYLTRANSFERASE-LIKE 10-RELATED	GATL10
AT4G37450	(1 of 1) PTHR37209//PTHR37209:SF2 - FAMILY NOT NAMED // LYSINE-RICH ARABINOGALACTAN PROTEIN 17-RELATED	AGP18
AT1G18580	(1 of 2) PTHR32116//PTHR32116:SF20 - FAMILY NOT NAMED // GALACTURONOSYLTRANSFERASE 11-RELATED	GAUT11
AT4G30260	(1 of 2) PTHR21236//PTHR21236:SF9 - GOLGI MEMBRANE PROTEIN YIP1 // SUBFAMILY NOT NAMED	0
AT1G14020	(1 of 2) PTHR31741//PTHR31741:SF3 - FAMILY NOT NAMED // O-FUCOSYLTRANSFERASE-LIKE PROTEIN	0
AT4G01220	(1 of 4) K11714 - rhamnogalacturonan II specific xylosyltransferase [EC:2.4.2.-] Xyl a1-3 Fuc (RGXT)	0
AT3G26370	(1 of 1) PTHR31933//PTHR31933:SF1 - FAMILY NOT NAMED // GENOMIC DNA, CHROMOSOME 3, BAC CLONE:F20C19	0
AT3G02350	(1 of 1) PTHR32116:SF31 - GALACTURONOSYLTRANSFERASE 9-RELATED	GAUT9
chlorophyll catabolic process(GO:0015996)
AT3G03470	(1 of 7) PTHR24298:SF45 - CYTOCHROME P450 89A2-RELATED	CYP89A9
AT3G14560	0	0
AT4G11910	(1 of 3) PTHR31750:SF4 - PROTEIN STAY-GREEN 1, CHLOROPLASTIC-RELATED	0
AT1G26930	(1 of 3) PTHR24413//PTHR24413:SF138 - FAMILY NOT NAMED // F-BOX/KELCH-REPEAT PROTEIN SKIP11	0
AT1G19670	(1 of 1) PTHR33428//PTHR33428:SF2 - FAMILY NOT NAMED // CHLOROPHYLLASE-1	CLH1
AT5G43860	(1 of 1) PTHR33428//PTHR33428:SF1 - FAMILY NOT NAMED // CHLOROPHYLLASE-2, CHLOROPLASTIC	CLH2
AT1G77145	(1 of 14) PF04720 - PDDEXK-like family of unknown function (PDDEXK_6)	0
AT1G23040	hydroxyproline-rich glycoprotein family protein	0
AT3G19290	(1 of 1) PTHR22952//PTHR22952:SF103//PTHR22952:SF158 - CAMP-RESPONSE ELEMENT BINDING PROTEIN-RELATED // ABSCISIC ACID-INSENSITIVE 5-LIKE PROTEIN 4 // ABSCISIC ACID-INSENSITIVE 5-LIKE PROTEIN 6	ABF4
cytoskeleton organization(GO:0007010)
AT4G00680	(1 of 4) PTHR11913//PTHR11913:SF30 - COFILIN-RELATED // ACTIN-DEPOLYMERIZING FACTOR 10-RELATED	ADF8
AT1G04600	(1 of 2) PTHR13140//PTHR13140:SF391 - MYOSIN // MYOSIN-10-RELATED	XIA
AT2G32980	(1 of 1) PF15003 - HAUS augmin-like complex subunit 2 (HAUS2)	0
AT3G05470	(1 of 1) PTHR23213//PTHR23213:SF177 - FORMIN-RELATED // FORMIN-LIKE PROTEIN 11	0
AT3G04630	(1 of 3) PTHR31358//PTHR31358:SF4 - FAMILY NOT NAMED // PROTEIN WAVE-DAMPENED 2-RELATED	WDL1
AT4G39920	(1 of 1) PTHR15139:SF0 - TUBULIN-SPECIFIC CHAPERONE C	POR
AT1G50010	(1 of 2) PTHR11588//PTHR11588:SF101 - TUBULIN // TUBULIN ALPHA-2 CHAIN-RELATED	TUA2
AT5G62700	(1 of 2) PTHR11588:SF109 - TUBULIN BETA-2 CHAIN-RELATED	TUB3
AT2G31650	(1 of 2) PTHR13793:SF100 - HISTONE-LYSINE N-METHYLTRANSFERASE ATX1-RELATED	ATX1
AT1G63480	(1 of 2) PTHR31500//PTHR31500:SF9 - FAMILY NOT NAMED // AT HOOK MOTIF DNA-BINDING FAMILY PROTEIN	0
AT3G17840	(1 of 2) PTHR27008//PTHR27008:SF19 - FAMILY NOT NAMED // INACTIVE RECEPTOR KINASE RLK902-RELATED	RLK902
AT1G35470	(1 of 2) PTHR12864//PTHR12864:SF14 - RAN BINDING PROTEIN 9-RELATED // RAN-BINDING PROTEINS 9/10 HOMOLOG	0
AT3G56480	(1 of 3) PF16712 - Coiled-coil regions of plant-specific actin-binding protein (SCAB_CC)	0
AT2G41350	(1 of 1) K16584 - HAUS augmin-like complex subunit 1 (HAUS1)	0
AT4G14960	(1 of 6) K07374 - tubulin alpha (TUBA)	TUA6
AT1G50360	(1 of 4) PTHR13140:SF384 - MYOSIN-2	VIIIA
AT1G53510	(1 of 3) PTHR24055//PTHR24055:SF200 - MITOGEN-ACTIVATED PROTEIN KINASE // MITOGEN-ACTIVATED PROTEIN KINASE 18-RELATED	MPK18
AT3G16630	(1 of 2) K10393 - kinesin family member 2/24 (KIF2_24, MCAK)	KINESIN-13A
AT4G33200	(1 of 1) PTHR13140//PTHR13140:SF304 - MYOSIN // MYOSIN IA HEAVY CHAIN-RELATED	XI-I
AT3G12110	(1 of 3) PTHR11937//PTHR11937:SF255 - ACTIN // SUBFAMILY NOT NAMED	ACT11
AT4G23740	(1 of 37) PF00069//PF08263//PF13855 - Protein kinase domain (Pkinase) // Leucine rich repeat N-terminal domain (LRRNT_2) // Leucine rich repeat (LRR_8)	0
AT3G09000	proline-rich family protein	0
AT4G28540	(1 of 1) PTHR11909:SF179 - CASEIN KINASE 1-LIKE PROTEIN 6	CKL6
AT5G54650	(1 of 2) PTHR23213//PTHR23213:SF195 - FORMIN-RELATED // FORMIN-LIKE PROTEIN 12-RELATED	Fh5
AT3G57410	(1 of 2) PTHR11977:SF46 - VILLIN-2-RELATED	VLN3
AT3G05750	(1 of 4) PTHR21726:SF29 - F1O19.10 PROTEIN	0
AT5G43900	(1 of 3) PTHR13140:SF256 - MYOSIN-14-RELATED	MYA2
AT2G22125	(1 of 1) PTHR23315//PTHR23315:SF66 - BETA CATENIN-RELATED ARMADILLO REPEAT-CONTAINING // CELLULOSE SYNTHASE-INTERACTIVE PROTEIN 1	CSI1
AT2G20190	(1 of 1) K16578 - CLIP-associating protein 1/2 (CLASP1_2)	CLASP
AT4G03260	(1 of 2) PTHR24365:SF368 - OUTER ARM DYNEIN LIGHT CHAIN 1 PROTEIN	0
cell wall biogenesis(GO:0042546)
AT4G14130	(1 of 2) PTHR31062:SF34 - XYLOGLUCAN ENDOTRANSGLUCOSYLASE/HYDROLASE PROTEIN 15-RELATED	XTH15
AT2G18060	(1 of 3) PTHR31989:SF7 - NAC DOMAIN CONTAINING PROTEIN 76-RELATED	VND1
AT2G04780	(1 of 1) PTHR32077:SF3 - FASCICLIN-LIKE ARABINOGALACTAN PROTEIN 7	FLA7
AT5G49215	(1 of 3) PTHR31339:SF15 - PECTIN LYASE-LIKE SUPERFAMILY PROTEIN-RELATED	0
AT3G21190	(1 of 2) PTHR31288//PTHR31288:SF5 - FAMILY NOT NAMED // GENOMIC DNA, CHROMOSOME 3, P1 CLONE: MXL8-RELATED	0
AT1G41830	(1 of 3) PTHR11709//PTHR11709:SF64 - MULTI-COPPER OXIDASE // MULTI-COPPER OXIDASE TYPE I FAMILY PROTEIN-RELATED	SKS6
AT3G58790	(1 of 1) PTHR32116//PTHR32116:SF30 - FAMILY NOT NAMED // GALACTURONOSYLTRANSFERASE 15-RELATED	GAUT15
AT2G37550	(1 of 2) K12492 - ADP-ribosylation factor GTPase-activating protein 1 (ARFGAP1)	AGD7
AT5G62700	(1 of 2) PTHR11588:SF109 - TUBULIN BETA-2 CHAIN-RELATED	TUB3
AT5G45750	(1 of 2) PTHR24073:SF432 - RAS-RELATED PROTEIN RABA1C-RELATED	RABA1c
AT2G14890	arabinogalactan protein 9	AGP9
AT3G23810	(1 of 2) 3.3.1.1 - Adenosylhomocysteinase / SAHase	SAHH2
AT4G35550	(1 of 2) PTHR24326//PTHR24326:SF220 - FAMILY NOT NAMED // WUSCHEL-RELATED HOMEOBOX 13	WOX13
AT4G39170	(1 of 2) PTHR23324//PTHR23324:SF43 - SEC14 RELATED PROTEIN // PHOSPHATIDYLINOSITOL/PHOSPHATIDYLCHOLINE TRANSFER PROTEIN SFH6-RELATED	0
AT3G16630	(1 of 2) K10393 - kinesin family member 2/24 (KIF2_24, MCAK)	KINESIN-13A
AT1G08200	(1 of 2) K12449 - UDP-apiose/xylose synthase (AXS)	AXS2
AT1G10550	(1 of 1) PTHR31062:SF25 - XYLOGLUCAN ENDOTRANSGLUCOSYLASE/HYDROLASE PROTEIN 33-RELATED	XTH33
AT1G43650	(1 of 50) PF00892 - EamA-like transporter family (EamA)	0
AT5G20540	(1 of 3) PTHR22870//PTHR22870:SF166 - REGULATOR OF CHROMOSOME CONDENSATION // PROTEIN RCC2	BRXL4
AT5G64020	(1 of 2) PTHR13533:SF5 - PROTEIN TRICHOME BIREFRINGENCE-LIKE 14-RELATED	TBL14
AT4G37450	(1 of 1) PTHR37209//PTHR37209:SF2 - FAMILY NOT NAMED // LYSINE-RICH ARABINOGALACTAN PROTEIN 17-RELATED	AGP18
AT5G58530	(1 of 1) PTHR10168//PTHR10168:SF68 - GLUTAREDOXIN // SUBFAMILY NOT NAMED	0
AT4G30260	(1 of 2) PTHR21236//PTHR21236:SF9 - GOLGI MEMBRANE PROTEIN YIP1 // SUBFAMILY NOT NAMED	0
AT1G17830	(1 of 11) PF05623 - Protein of unknown function (DUF789) (DUF789)	0
AT1G17620	(1 of 3) PTHR31234//PTHR31234:SF2 - FAMILY NOT NAMED // LATE EMBRYOGENESIS ABUNDANT (LEA) HYDROXYPROLINE-RICH GLYCOPROTEIN FAMILY MEMBER	0
AT3G02230	(1 of 2) PTHR31682//PTHR31682:SF3 - FAMILY NOT NAMED // UDP-ARABINOPYRANOSE MUTASE 1-RELATED	RGP1
AT2G03350	(1 of 22) PF04398 - Protein of unknown function, DUF538 (DUF538)	0
AT4G01220	(1 of 4) K11714 - rhamnogalacturonan II specific xylosyltransferase [EC:2.4.2.-] Xyl a1-3 Fuc (RGXT)	0
AT1G35510	(1 of 1) PTHR31288:SF8 - O-FUCOSYLTRANSFERASE-LIKE PROTEIN	0
AT2G41770	(1 of 2) PTHR31362:SF1 - EXPRESSED PROTEIN	0
AT3G26370	(1 of 1) PTHR31933//PTHR31933:SF1 - FAMILY NOT NAMED // GENOMIC DNA, CHROMOSOME 3, BAC CLONE:F20C19	0
AT3G02350	(1 of 1) PTHR32116:SF31 - GALACTURONOSYLTRANSFERASE 9-RELATED	GAUT9
AT5G46750	(1 of 3) K12493 - ADP-ribosylation factor GTPase-activating protein 2/3 (ARFGAP2_3)	AGD9
AT1G27930	(1 of 6) 2.1.1.112 - Glucuronoxylan 4-O-methyltransferase	0
AT3G57420	(1 of 2) PTHR31362:SF1 - EXPRESSED PROTEIN	0
AT3G57650	(1 of 1) PTHR10983//PTHR10983:SF23 - 1-ACYLGLYCEROL-3-PHOSPHATE ACYLTRANSFERASE-RELATED // SUBFAMILY NOT NAMED	LPAT2
AT3G45010	(1 of 4) K16298 - serine carboxypeptidase-like clade IV [EC:3.4.16.-] (SCPL-IV)	scpl48
AT2G22125	(1 of 1) PTHR23315//PTHR23315:SF66 - BETA CATENIN-RELATED ARMADILLO REPEAT-CONTAINING // CELLULOSE SYNTHASE-INTERACTIVE PROTEIN 1	CSI1
AT5G60920	(1 of 2) PTHR31673:SF3 - COBRA-LIKE EXTRACELLULAR GLYCOSYL-PHOSPHATIDYL INOSITOL-ANCHORED FAMILY PROTEIN-RELATED	COB

## Sheet: (D)
ID	Description	ID + Description	GeneRatio	BgRatio	pvalue	p.adjust	log10(padjust)	qvalue	geneID	Count
GO:0007035	vacuolar acidification	vacuolar acidification(GO:0007035)	4/1456	10/25790	0.00161384	0.0415459	1.38147	0.0370044	AT3G28710/AT3G28715/AT4G39080/AT1G76030	4
GO:0051452	intracellular pH reduction	intracellular pH reduction(GO:0051452)	4/1456	10/25790	0.00161384	0.0415459	1.38147	0.0370044	AT3G28710/AT3G28715/AT4G39080/AT1G76030	4
GO:0048580	regulation of post-embryonic development	regulation of post-embryonic development(GO:0048580)	44/1456	486/25790	0.00143943	0.039641	1.40185	0.0353078	AT1G63820/AT5G10140/AT5G63130/AT4G12970/AT1G07570/AT5G18670/AT2G03500/AT5G65070/AT5G45660/AT5G16260/AT5G58220/AT1G68050/AT5G63080/AT5G64360/AT1G42550/AT3G07650/AT5G35750/AT5G37260/AT4G39070/AT5G37190/AT5G48250/AT5G65060/AT3G12150/AT5G05700/AT1G74720/AT3G04240/AT1G22190/AT2G26780/AT1G80940/AT4G11260/AT2G25930/AT5G60800/AT1G77110/AT1G53160/AT3G13550/AT2G37678/AT5G56900/AT5G53470/AT3G50500/AT1G77080…	44
GO:0046149	pigment catabolic process	pigment catabolic process(GO:0046149)	10/1456	54/25790	0.000782548	0.0264173	1.57811	0.0235296	AT3G14690/AT5G16120/AT5G35750/AT4G36040/AT4G22920/AT3G03890/AT5G04900/AT2G36895/AT1G36380/AT3G44880	10
GO:0051693	actin filament capping	actin filament capping(GO:0051693)	4/1456	8/25790	0.000589405	0.0216426	1.66469	0.0192768	AT3G25500/AT3G05520/AT1G71790/AT1G76030	4
GO:2000779	regulation of double-strand break repair	regulation of double-strand break repair(GO:2000779)	5/1456	9/25790	5.92714e-05	0.00387672	2.41154	0.00345295	AT4G00380/AT1G08390/AT4G26630/AT3G48670/AT1G15910	5
GO:1900457	regulation of brassinosteroid mediated signaling pathway	regulation of brassinosteroid mediated signaling pathway(GO:1900457)	8/1456	23/25790	2.31309e-05	0.00230538	2.63726	0.00205338	AT2G40750/AT1G76650/AT3G56400/AT5G58220/AT1G02100/AT3G21650/AT4G39070/AT2G46400	8
GO:0045454	cell redox homeostasis	cell redox homeostasis(GO:0045454)	11/1456	41/25790	1.17335e-05	0.00154409	2.81133	0.0013753	AT2G41680/AT4G26160/AT5G61440/AT3G54660/AT4G36910/AT5G10860/AT3G54220/AT5G06690/AT3G06730/AT4G29670/AT3G06050	11
GO:0045036	protein targeting to chloroplast	protein targeting to chloroplast(GO:0045036)	14/1456	58/25790	3.05445e-06	0.000491766	3.30824	0.00043801	AT4G26670/AT5G16620/AT3G46740/AT2G04030/AT5G20300/AT2G24020/AT5G23040/AT2G17390/AT5G24650/AT5G22640/AT2G28900/AT1G02280/AT2G28800/AT1G79560	14
GO:0072596	establishment of protein localization to chloroplast	establishment of protein localization to chloroplast(GO:0072596)	14/1456	58/25790	3.05445e-06	0.000491766	3.30824	0.00043801	AT4G26670/AT5G16620/AT3G46740/AT2G04030/AT5G20300/AT2G24020/AT5G23040/AT2G17390/AT5G24650/AT5G22640/AT2G28900/AT1G02280/AT2G28800/AT1G79560	14
GO:0072598	protein localization to chloroplast	protein localization to chloroplast(GO:0072598)	14/1456	58/25790	3.05445e-06	0.000491766	3.30824	0.00043801	AT4G26670/AT5G16620/AT3G46740/AT2G04030/AT5G20300/AT2G24020/AT5G23040/AT2G17390/AT5G24650/AT5G22640/AT2G28900/AT1G02280/AT2G28800/AT1G79560	14
GO:0034599	cellular response to oxidative stress	cellular response to oxidative stress(GO:0034599)	17/1456	76/25790	8.73587e-07	0.000228552	3.64101	0.000203569	AT3G23020/AT5G18100/AT1G32540/AT2G23140/AT2G41680/AT1G66330/AT4G09320/AT5G63030/AT5G64940/AT5G23310/AT3G07700/AT4G33630/AT4G13540/AT1G27510/AT2G05590/AT3G06050/AT2G20270	17
GO:0090407	organophosphate biosynthetic process	organophosphate biosynthetic process(GO:0090407)	50/1456	358/25790	3.26798e-09	1.36798e-06	5.86392	1.21844e-06	AT3G47450/AT2G18250/AT5G08340/AT5G46850/AT2G27340/AT4G15130/AT4G04870/AT1G09430/AT5G11380/AT3G45740/AT3G45100/AT1G80860/AT1G22940/AT4G22930/AT2G17320/AT1G63660/AT2G46500/AT5G01410/AT4G09320/AT3G21110/AT1G30680/AT3G45040/AT1G16560/AT5G40870/AT2G01350/AT1G16350/AT1G54220/AT1G55810/AT1G22620/AT1G63110/AT3G52200/AT5G07370/AT1G70570/AT1G31910/AT4G39080/AT5G45940/AT2G38210/AT1G25290/AT3G58830/AT4G30580…	50
GO:0009642	response to light intensity	response to light intensity(GO:0009642)	55/1456	385/25790	2.30019e-10	1.20358e-07	6.91953	1.07201e-07	AT1G54740/AT1G20816/AT5G18170/AT4G24230/AT5G18100/AT1G27730/AT5G16370/AT2G45630/AT2G41100/AT3G49790/AT4G33980/AT3G15450/AT5G42900/AT1G67480/AT5G45660/AT2G45600/AT5G16120/AT2G15695/AT3G52060/AT5G57655/AT1G78890/AT5G02860/AT2G06850/AT3G60130/AT5G67290/AT5G57815/AT5G64940/AT1G73990/AT4G36040/AT3G12150/AT1G72820/AT1G55810/AT5G61510/AT1G18660/AT2G17880/AT1G76240/AT2G39570/AT3G13450/AT2G15960/AT2G38210…	55
GO:0009451	RNA modification	RNA modification(GO:0009451)	55/1456	379/25790	1.26175e-10	8.80282e-08	7.05538	7.84057e-08	AT5G59200/AT5G40410/AT3G56550/AT3G56330/AT5G04780/AT5G47460/AT4G33170/AT2G02980/AT2G36980/AT5G13230/AT1G17630/AT1G32415/AT2G40720/AT4G14820/AT4G13650/AT5G27110/AT1G04840/AT3G49170/AT2G36730/AT3G11460/AT4G18750/AT1G28690/AT3G01580/AT2G39670/AT1G59720/AT1G12700/AT5G39350/AT4G27340/AT3G23330/AT4G04370/AT4G18520/AT1G62260/AT2G41080/AT4G30700/AT5G52850/AT3G26782/AT1G15510/AT4G16470/AT5G19020/AT4G34412…	55
GO:0009657	plastid organization	plastid organization(GO:0009657)	53/1456	324/25790	2.72562e-12	5.70472e-09	8.24377	5.08113e-09	AT3G23020/AT1G11070/AT3G57190/AT3G47450/AT2G31840/AT1G67440/AT5G16620/AT1G15510/AT2G31530/AT2G23140/AT1G58200/AT1G64500/AT3G18420/AT2G04540/AT5G14100/AT1G68050/AT5G19620/AT1G63680/AT2G17240/AT1G49510/AT3G54090/AT3G46740/AT3G44160/AT1G42550/AT2G30440/AT5G02250/AT5G23040/AT2G26570/AT3G25805/AT2G43090/AT3G15354/AT5G45390/AT3G20540/AT5G46860/AT5G22640/AT2G48120/AT1G04770/AT3G24560/AT1G69200/AT3G58830…	53
Arabidopsis gene identifier	Description	Name
vacuolar acidification(GO:0007035)
AT3G28710	(1 of 2) K02146 - V-type H+-transporting ATPase subunit d (ATPeV0D, ATP6D)	0
AT3G28715	(1 of 2) K02146 - V-type H+-transporting ATPase subunit d (ATPeV0D, ATP6D)	0
AT4G39080	(1 of 3) K02154 - V-type H+-transporting ATPase subunit a (ATPeV0A, ATP6N)	VHA-A3
AT1G76030	(1 of 3) K02147 - V-type H+-transporting ATPase subunit B (ATPeV1B, ATP6B)	0
intracellular pH reduction(GO:0051452)
AT3G28710	(1 of 2) K02146 - V-type H+-transporting ATPase subunit d (ATPeV0D, ATP6D)	0
AT3G28715	(1 of 2) K02146 - V-type H+-transporting ATPase subunit d (ATPeV0D, ATP6D)	0
AT4G39080	(1 of 3) K02154 - V-type H+-transporting ATPase subunit a (ATPeV0A, ATP6N)	VHA-A3
AT1G76030	(1 of 3) K02147 - V-type H+-transporting ATPase subunit B (ATPeV1B, ATP6B)	0
regulation of post-embryonic development(GO:0048580)
AT1G63820	(1 of 2) PTHR31319//PTHR31319:SF20 - FAMILY NOT NAMED // CCT MOTIF FAMILY PROTEIN	0
AT5G10140	(1 of 6) PTHR11945:SF221 - SERUM RESPONSE FACTOR	FLC
AT5G63130	(1 of 38) PF00564 - PB1 domain (PB1)	0
AT4G12970	(1 of 1) PTHR37239:SF1 - EPIDERMAL PATTERNING FACTOR-LIKE PROTEIN 9	STOMAGEN
AT1G07570	(1 of 2) PTHR27001//PTHR27001:SF191 - FAMILY NOT NAMED // PROTEIN KINASE APK1A, CHLOROPLASTIC-RELATED	APK1A
AT5G18670	(1 of 1) PTHR31352//PTHR31352:SF3 - FAMILY NOT NAMED // INACTIVE BETA-AMYLASE 9	BMY3
AT2G03500	(1 of 1) PTHR31003//PTHR31003:SF3 - MYB FAMILY TRANSCRIPTION FACTOR // SUBFAMILY NOT NAMED	EFM
AT5G65070	(1 of 6) PTHR11945:SF221 - SERUM RESPONSE FACTOR	MAF4
AT5G45660	adenine phosphoribosyltransferase	0
AT5G16260	(1 of 1) K13093 - HIV Tat-specific factor 1 (HTATSF1)	ELF9
AT5G58220	(1 of 1) 4.1.1.97 - 2-oxo-4-hydroxy-4-carboxy-5-ureidoimidazoline decarboxylase / OHCU decarboxylase	TTL
AT1G68050	(1 of 1) K12116 - flavin-binding kelch repeat F-box protein 1 (FKF1)	FKF1
AT5G63080	(1 of 1) PTHR12480:SF6 - JMJC DOMAIN-CONTAINING PROTEIN 4	JMJ20
AT5G64360	(1 of 1) PTHR24078//PTHR24078:SF316 - DNAJ HOMOLOG SUBFAMILY C MEMBER // SUBFAMILY NOT NAMED	0
AT1G42550	(1 of 1) PTHR33414//PTHR33414:SF2 - FAMILY NOT NAMED // PLASTID MOVEMENT IMPAIRED1	PMI1
AT3G07650	(1 of 2) PTHR31717//PTHR31717:SF8 - FAMILY NOT NAMED // ZINC FINGER PROTEIN CONSTANS-LIKE 10-RELATED	COL9
AT5G35750	(1 of 1) PTHR24423//PTHR24423:SF363 - TWO-COMPONENT SENSOR HISTIDINE KINASE // HISTIDINE KINASE 2	HK2
AT5G37260	(1 of 2) PTHR12802//PTHR12802:SF60 - SWI/SNF COMPLEX-RELATED // PROTEIN REVEILLE 1-RELATED	RVE2
AT4G39070	(1 of 26) PF00643 - B-box zinc finger (zf-B_box)	0
AT5G37190	(1 of 3) PTHR13164//PTHR13164:SF7 - CALICYLIN BINDING PROTEIN // COP1-INTERACTING PROTEIN 4-RELATED	CIP4
AT5G48250	(1 of 2) PTHR31717//PTHR31717:SF8 - FAMILY NOT NAMED // ZINC FINGER PROTEIN CONSTANS-LIKE 10-RELATED	0
AT5G65060	(1 of 6) PTHR11945:SF221 - SERUM RESPONSE FACTOR	3,00 MAF
AT3G12150	(1 of 65) PF12695 - Alpha/beta hydrolase family (Abhydrolase_5)	0
AT5G05700	(1 of 2) 2.3.2.8 - Arginyltransferase / Arginyl-tRNA--protein transferase	ATE1
AT1G74720	(1 of 1) PTHR10024:SF201 - C2 CALCIUM/LIPID-BINDING PLANT PHOSPHORIBOSYLTRANSFERASE-LIKE PROTEIN	QKY
AT3G04240	(1 of 1) K09667 - protein O-GlcNAc transferase (OGT)	SEC
AT1G22190	(1 of 10) PTHR31657//PTHR31657:SF9 - FAMILY NOT NAMED // ETHYLENE-RESPONSIVE TRANSCRIPTION FACTOR CRF5-RELATED	0
AT2G26780	(1 of 1) K11886 - proteasome component ECM29 (ECM29)	0
AT1G80940	(1 of 1) PTHR37205:SF1 - F23A5.30 PROTEIN	0
AT4G11260	(1 of 2) K12795 - suppressor of G2 allele of SKP1 (SUGT1, SGT1)	SGT1B
AT2G25930	(1 of 1) K12125 - protein EARLY FLOWERING 3 (ELF3)	ELF3
AT5G60800	(1 of 2) PTHR22814:SF100 - HEAVY METAL TRANSPORT/DETOXIFICATION DOMAIN-CONTAINING PROTEIN-RELATED	0
AT1G77110	(1 of 1) PTHR31752//PTHR31752:SF8 - FAMILY NOT NAMED // AUXIN EFFLUX CARRIER COMPONENT 6-RELATED	PIN6
AT1G53160	(1 of 2) PTHR31251:SF9 - SQUAMOSA PROMOTER-BINDING-LIKE PROTEIN 4-RELATED	SPL4
AT3G13550	(1 of 12) K06689 - ubiquitin-conjugating enzyme E2 D/E (UBE2D_E, UBC4, UBC5)	FUS9
AT2G37678	(1 of 1) PTHR37723:SF2 - FHY1-3	FHY1
AT5G56900	(1 of 1) PTHR12072//PTHR12072:SF4 - CWF19, CELL CYCLE CONTROL PROTEIN // CWF19-LIKE PROTEIN 1	0
AT5G53470	(1 of 2) PTHR24119:SF0 - ACYL-COA-BINDING DOMAIN-CONTAINING PROTEIN 6	ACBP1
AT3G50500	(1 of 2) PTHR24343//PTHR24343:SF169 - SERINE/THREONINE KINASE // SERINE/THREONINE-PROTEIN KINASE SRK2D-RELATED	SNRK2.2
AT1G77080	(1 of 6) PTHR11945:SF221 - SERUM RESPONSE FACTOR	1,00 MAF
AT2G03870	(1 of 1) K12626 - U6 snRNA-associated Sm-like protein LSm7 (LSM7)	0
AT1G52740	(1 of 4) KOG1757 - Histone 2A	HTA9
AT2G43340	(1 of 13) PF07939 - Protein of unknown function (DUF1685) (DUF1685)	0
AT1G08260	(1 of 2) K02324 - DNA polymerase epsilon subunit 1 (POLE1)	TIL1
pigment catabolic process(GO:0046149)
AT3G14690	(1 of 5) 1.14.13.173 - 11-oxo-beta-amyrin 30-oxidase / CYP72A154	CYP72A15
AT5G16120	(1 of 1) PTHR11614//PTHR11614:SF86 - PHOSPHOLIPASE-RELATED // HYDROLASE, ALPHA/BETA FOLD FAMILY PROTEIN	0
AT5G35750	(1 of 1) PTHR24423//PTHR24423:SF363 - TWO-COMPONENT SENSOR HISTIDINE KINASE // HISTIDINE KINASE 2	HK2
AT4G36040	(1 of 2) PTHR24078//PTHR24078:SF166 - DNAJ HOMOLOG SUBFAMILY C MEMBER // LD21896P	0
AT4G22920	(1 of 3) PTHR31750//PTHR31750:SF4 - FAMILY NOT NAMED // PROTEIN STAY-GREEN 1, CHLOROPLASTIC-RELATED	NYE1
AT3G03890	(1 of 1) PTHR13343//PTHR13343:SF4 - CREG1 PROTEIN // SUBFAMILY NOT NAMED	0
AT5G04900	(1 of 1) PTHR24314:SF6 - CHLOROPHYLL(IDE) B REDUCTASE NOL, CHLOROPLASTIC	NOL
AT2G36895	0	0
AT1G36380	(1 of 1) PF15938 - Domain of unknown function (DUF4750) (DUF4750)	0
AT3G44880	(1 of 1) K13071 - pheophorbide a oxygenase (PAO, ACD1)	ACD1
actin filament capping(GO:0051693)
AT3G25500	(1 of 4) PTHR23213//PTHR23213:SF220 - FORMIN-RELATED // SUBFAMILY NOT NAMED	AFH1
AT3G05520	(1 of 1) K10364 - capping protein (actin filament) muscle Z-line, alpha (CAPZA)	0
AT1G71790	(1 of 1) K10365 - capping protein (actin filament) muscle Z-line, beta (CAPZB)	0
AT1G76030	(1 of 3) K02147 - V-type H+-transporting ATPase subunit B (ATPeV1B, ATP6B)	0
regulation of double-strand break repair(GO:2000779)
AT4G00380	(1 of 6) PTHR21596//PTHR21596:SF3 - RIBONUCLEASE P SUBUNIT P38 // F16A14.2-RELATED	0
AT1G08390	(1 of 1) PTHR33962:SF1 - RECQ-MEDIATED GENOME INSTABILITY PROTEIN 2	0
AT4G26630	(1 of 2) PTHR13468//PTHR13468:SF1 - DEK PROTEIN // PROTEIN DEK	0
AT3G48670	(1 of 4) PTHR21596//PTHR21596:SF25 - RIBONUCLEASE P SUBUNIT P38 // TRANSCRIPTION REGULATOR-LIKE-RELATED	IDN2
AT1G15910	(1 of 6) PTHR21596//PTHR21596:SF3 - RIBONUCLEASE P SUBUNIT P38 // F16A14.2-RELATED	0
regulation of brassinosteroid mediated signaling pathway(GO:1900457)
AT2G40750	(1 of 72) PF03106 - WRKY DNA -binding domain (WRKY)	WRKY54
AT1G76650	(1 of 2) PTHR10891:SF592 - CALCIUM-BINDING PROTEIN CML38-RELATED	CML38
AT3G56400	(1 of 72) PF03106 - WRKY DNA -binding domain (WRKY)	WRKY70
AT5G58220	(1 of 1) 4.1.1.97 - 2-oxo-4-hydroxy-4-carboxy-5-ureidoimidazoline decarboxylase / OHCU decarboxylase	TTL
AT1G02100	(1 of 1) 2.1.1.233 - [Phosphatase 2A protein]-leucine-carboxy methyltransferase / Leucine carboxy methyltransferase-1	0
AT3G21650	(1 of 2) PTHR10257:SF27 - SERINE/THREONINE PROTEIN PHOSPHATASE 2A 59 KDA REGULATORY SUBUNIT B' GAMMA ISOFORM-RELATED	0
AT4G39070	(1 of 26) PF00643 - B-box zinc finger (zf-B_box)	0
AT2G46400	(1 of 72) PF03106 - WRKY DNA -binding domain (WRKY)	WRKY46
cell redox homeostasis(GO:0045454)
AT2G41680	(1 of 1) PTHR22912:SF48 - NADPH-DEPENDENT THIOREDOXIN REDUCTASE 3	NTRC
AT4G26160	(1 of 2) PTHR10438//PTHR10438:SF227 - THIOREDOXIN // THIOREDOXIN-LIKE 2-1, CHLOROPLASTIC-RELATED	ACHT1
AT5G61440	(1 of 1) PTHR10438:SF263 - THIOREDOXIN-LIKE 1-2, CHLOROPLASTIC	ACHT5
AT3G54660	(1 of 1) PTHR22912:SF135 - GLUTATHIONE REDUCTASE, CHLOROPLASTIC	GR
AT4G36910	(1 of 2) PTHR11911//PTHR11911:SF109 - INOSINE-5-MONOPHOSPHATE DEHYDROGENASE RELATED // SUBFAMILY NOT NAMED	LEJ2
AT5G10860	(1 of 7) PTHR11911 - INOSINE-5-MONOPHOSPHATE DEHYDROGENASE RELATED	0
AT3G54220	(1 of 1) PTHR31636//PTHR31636:SF12 - FAMILY NOT NAMED // PROTEIN SCARECROW	SCR
AT5G06690	(1 of 1) PTHR10438:SF283 - THIOREDOXIN-LIKE 3-1, CHLOROPLASTIC	WCRKC1
AT3G06730	(1 of 1) PTHR10438//PTHR10438:SF276 - THIOREDOXIN // THIOREDOXIN-LIKE PROTEIN CITRX, CHLOROPLASTIC	TRX z
AT4G29670	(1 of 2) PTHR10438//PTHR10438:SF227 - THIOREDOXIN // THIOREDOXIN-LIKE 2-1, CHLOROPLASTIC-RELATED	ACHT2
AT3G06050	(1 of 1) 1.11.1.15//1.11.1.7 - Peroxiredoxin / TXNPx // Peroxidase / Lactoperoxidase	PRXIIF
protein targeting to chloroplast(GO:0045036)
AT4G26670	(1 of 2) PTHR14110:SF1 - MITOCHONDRIAL IMPORT INNER MEMBRANE TRANSLOCASE SUBUNIT TIM22-2-RELATED	0
AT5G16620	(1 of 1) PTHR22904:SF373 - PROTEIN TIC 40, CHLOROPLASTIC	TIC40
AT3G46740	(1 of 3) PTHR12815:SF18 - PROTEIN TOC75-3, CHLOROPLASTIC-RELATED	TOC75-III
AT2G04030	(1 of 3) K09487 - heat shock protein 90kDa beta (HSP90B, TRA1)	CR88
AT5G20300	(1 of 1) PTHR10903:SF68 - TRANSLOCASE OF CHLOROPLAST 90, CHLOROPLASTIC	0
AT2G24020	(1 of 2) PTHR33449//PTHR33449:SF1 - FAMILY NOT NAMED // NUCLEOID-ASSOCIATED PROTEIN YBAB	0
AT5G23040	(1 of 4) PF11833 - Protein of unknown function (DUF3353) (DUF3353)	1,00 CDF
AT2G17390	(1 of 2) PTHR24193//PTHR24193:SF88 - ANKYRIN REPEAT PROTEIN // SUBFAMILY NOT NAMED	AKR2B
AT5G24650	(1 of 2) PTHR14110//PTHR14110:SF6 - MITOCHONDRIAL IMPORT INNER MEMBRANE TRANSLOCASE SUBUNIT TIM22 // SUBFAMILY NOT NAMED	0
AT5G22640	(1 of 1) PTHR23084//PTHR23084:SF155 - PHOSPHATIDYLINOSITOL-4-PHOSPHATE 5-KINASE RELATED // SUBFAMILY NOT NAMED	emb1211
AT2G28900	(1 of 1) PTHR15371//PTHR15371:SF2 - TIM23 // OUTER ENVELOPE PORE PROTEIN 16-1, CHLOROPLASTIC	OEP16-1
AT1G02280	(1 of 21) PTHR10903 - GTPASE, IMAP FAMILY MEMBER-RELATED	TOC33
AT2G28800	(1 of 1) PTHR12428//PTHR12428:SF19 - OXA1 // INNER MEMBRANE PROTEIN ALBINO3, CHLOROPLASTIC	ALB3
AT1G79560	(1 of 1) PTHR23076:SF44 - ATP-DEPENDENT ZINC METALLOPROTEASE FTSH 12, CHLOROPLASTIC	FTSH12
establishment of protein localization to chloroplast(GO:0072596)
AT4G26670	(1 of 2) PTHR14110:SF1 - MITOCHONDRIAL IMPORT INNER MEMBRANE TRANSLOCASE SUBUNIT TIM22-2-RELATED	0
AT5G16620	(1 of 1) PTHR22904:SF373 - PROTEIN TIC 40, CHLOROPLASTIC	TIC40
AT3G46740	(1 of 3) PTHR12815:SF18 - PROTEIN TOC75-3, CHLOROPLASTIC-RELATED	TOC75-III
AT2G04030	(1 of 3) K09487 - heat shock protein 90kDa beta (HSP90B, TRA1)	CR88
AT5G20300	(1 of 1) PTHR10903:SF68 - TRANSLOCASE OF CHLOROPLAST 90, CHLOROPLASTIC	0
AT2G24020	(1 of 2) PTHR33449//PTHR33449:SF1 - FAMILY NOT NAMED // NUCLEOID-ASSOCIATED PROTEIN YBAB	0
AT5G23040	(1 of 4) PF11833 - Protein of unknown function (DUF3353) (DUF3353)	1,00 CDF
AT2G17390	(1 of 2) PTHR24193//PTHR24193:SF88 - ANKYRIN REPEAT PROTEIN // SUBFAMILY NOT NAMED	AKR2B
AT5G24650	(1 of 2) PTHR14110//PTHR14110:SF6 - MITOCHONDRIAL IMPORT INNER MEMBRANE TRANSLOCASE SUBUNIT TIM22 // SUBFAMILY NOT NAMED	0
AT5G22640	(1 of 1) PTHR23084//PTHR23084:SF155 - PHOSPHATIDYLINOSITOL-4-PHOSPHATE 5-KINASE RELATED // SUBFAMILY NOT NAMED	emb1211
AT2G28900	(1 of 1) PTHR15371//PTHR15371:SF2 - TIM23 // OUTER ENVELOPE PORE PROTEIN 16-1, CHLOROPLASTIC	OEP16-1
AT1G02280	(1 of 21) PTHR10903 - GTPASE, IMAP FAMILY MEMBER-RELATED	TOC33
AT2G28800	(1 of 1) PTHR12428//PTHR12428:SF19 - OXA1 // INNER MEMBRANE PROTEIN ALBINO3, CHLOROPLASTIC	ALB3
AT1G79560	(1 of 1) PTHR23076:SF44 - ATP-DEPENDENT ZINC METALLOPROTEASE FTSH 12, CHLOROPLASTIC	FTSH12
protein localization to chloroplast(GO:0072598)
AT4G26670	(1 of 2) PTHR14110:SF1 - MITOCHONDRIAL IMPORT INNER MEMBRANE TRANSLOCASE SUBUNIT TIM22-2-RELATED	0
AT5G16620	(1 of 1) PTHR22904:SF373 - PROTEIN TIC 40, CHLOROPLASTIC	TIC40
AT3G46740	(1 of 3) PTHR12815:SF18 - PROTEIN TOC75-3, CHLOROPLASTIC-RELATED	TOC75-III
AT2G04030	(1 of 3) K09487 - heat shock protein 90kDa beta (HSP90B, TRA1)	CR88
AT5G20300	(1 of 1) PTHR10903:SF68 - TRANSLOCASE OF CHLOROPLAST 90, CHLOROPLASTIC	0
AT2G24020	(1 of 2) PTHR33449//PTHR33449:SF1 - FAMILY NOT NAMED // NUCLEOID-ASSOCIATED PROTEIN YBAB	0
AT5G23040	(1 of 4) PF11833 - Protein of unknown function (DUF3353) (DUF3353)	1,00 CDF
AT2G17390	(1 of 2) PTHR24193//PTHR24193:SF88 - ANKYRIN REPEAT PROTEIN // SUBFAMILY NOT NAMED	AKR2B
AT5G24650	(1 of 2) PTHR14110//PTHR14110:SF6 - MITOCHONDRIAL IMPORT INNER MEMBRANE TRANSLOCASE SUBUNIT TIM22 // SUBFAMILY NOT NAMED	0
AT5G22640	(1 of 1) PTHR23084//PTHR23084:SF155 - PHOSPHATIDYLINOSITOL-4-PHOSPHATE 5-KINASE RELATED // SUBFAMILY NOT NAMED	emb1211
AT2G28900	(1 of 1) PTHR15371//PTHR15371:SF2 - TIM23 // OUTER ENVELOPE PORE PROTEIN 16-1, CHLOROPLASTIC	OEP16-1
AT1G02280	(1 of 21) PTHR10903 - GTPASE, IMAP FAMILY MEMBER-RELATED	TOC33
AT2G28800	(1 of 1) PTHR12428//PTHR12428:SF19 - OXA1 // INNER MEMBRANE PROTEIN ALBINO3, CHLOROPLASTIC	ALB3
AT1G79560	(1 of 1) PTHR23076:SF44 - ATP-DEPENDENT ZINC METALLOPROTEASE FTSH 12, CHLOROPLASTIC	FTSH12
cellular response to oxidative stress(GO:0034599)
AT3G23020	(1 of 185) PF01535//PF13041 - PPR repeat (PPR) // PPR repeat family (PPR_2)	0
AT5G18100	(1 of 1) PTHR10003//PTHR10003:SF31 - SUPEROXIDE DISMUTASE CU-ZN -RELATED // SUPEROXIDE DISMUTASE [CU-ZN] 3	3,00 CSD
AT1G32540	(1 of 1) PTHR31747//PTHR31747:SF1 - FAMILY NOT NAMED // PROTEIN LOL1	LOL1
AT2G23140	(1 of 1) PTHR23315//PTHR23315:SF117 - BETA CATENIN-RELATED ARMADILLO REPEAT-CONTAINING // SUBFAMILY NOT NAMED	0
AT2G41680	(1 of 1) PTHR22912:SF48 - NADPH-DEPENDENT THIOREDOXIN REDUCTASE 3	NTRC
AT1G66330	senescence-associated family protein	0
AT4G09320	(1 of 6) 2.7.4.6 - Nucleoside-diphosphate kinase / Nucleoside diphosphokinase	NDPK1
AT5G63030	(1 of 1) PTHR10168//PTHR10168:SF73 - GLUTAREDOXIN // GLUTAREDOXIN-C1	0
AT5G64940	(1 of 1) PTHR10566//PTHR10566:SF74 - CHAPERONE-ACTIVITY OF BC1 COMPLEX CABC1 -RELATED // ABC TRANSPORTER-LIKE	ATH13
AT5G23310	(1 of 1) PTHR11404//PTHR11404:SF17 - SUPEROXIDE DISMUTASE 2 // SUPEROXIDE DISMUTASE [FE] 3, CHLOROPLASTIC	FSD3
AT3G07700	(1 of 1) PTHR10566:SF50 - PROTEIN LACT-3	0
AT4G33630	(1 of 1) PTHR33917:SF1 - PROTEIN EXECUTER 1, CHLOROPLASTIC	EX1
AT4G13540	(1 of 2) PTHR37226:SF1 - GENOMIC DNA, CHROMOSOME 3, BAC CLONE:F14O13	0
AT1G27510	(1 of 2) PF12014 - Domain of unknown function (DUF3506) (DUF3506)	0
AT2G05590	(1 of 1) PTHR23354//PTHR23354:SF74 - NUCLEOLAR PROTEIN 7/ESTROGEN RECEPTOR COACTIVATOR-RELATED // SUBFAMILY NOT NAMED	0
AT3G06050	(1 of 1) 1.11.1.15//1.11.1.7 - Peroxiredoxin / TXNPx // Peroxidase / Lactoperoxidase	PRXIIF
AT2G20270	(1 of 2) PTHR10168//PTHR10168:SF14 - GLUTAREDOXIN // GLUTAREDOXIN-C5, CHLOROPLASTIC-RELATED	0
organophosphate biosynthetic process(GO:0090407)
AT3G47450	(1 of 1) K13427 - nitric-oxide synthase, plant (NOA1)	NOA1
AT2G18250	(1 of 1) 2.7.7.3 - Pantetheine-phosphate adenylyltransferase / PPAT	COAD
AT5G08340	(1 of 3) 2.7.7.2 - FAD synthetase / FMN adenylyltransferase	0
AT5G46850	(1 of 1) PF08320 - PIG-X / PBN1 (PIG-X)	0
AT2G27340	(1 of 2) 3.5.1.89 - N-acetylglucosaminylphosphatidylinositol deacetylase / N-acetylglucosaminylphosphatidylinositol de-N-acetylase	0
AT4G15130	(1 of 2) 2.7.7.15 - Choline-phosphate cytidylyltransferase / Phosphorylcholine transferase	CCT2
AT4G04870	(1 of 1) K08744 - cardiolipin synthase (CRLS)	CLS
AT1G09430	(1 of 5) 2.3.3.8 - ATP citrate synthase / Citric cleavage enzyme	ACLA-3
AT5G11380	(1 of 1) PTHR11624//PTHR11624:SF64 - DEHYDROGENASE RELATED // 1-D-DEOXYXYLULOSE 5-PHOSPHATE SYNTHASE-LIKE PROTEIN	DXPS3
AT3G45740	(1 of 1) PTHR14269:SF15 - HYDROLASE FAMILY PROTEIN / HAD-SUPERFAMILY PROTEIN	0
AT3G45100	(1 of 1) K03857 - phosphatidylinositol glycan, class A (PIGA, GPI3)	SETH2
AT1G80860	(1 of 1) 2.1.1.71 - Phosphatidyl-N-methylethanolamine N-methyltransferase	PLMT
AT1G22940	(1 of 1) 2.7.4.7 - Phosphomethylpyrimidine kinase / Hydroxymethylpyrimidine phosphokinase	TH1
AT4G22930	(1 of 1) 3.5.2.3 - Dihydroorotase / DHOase	PYR4
AT2G17320	(1 of 2) PTHR12280//PTHR12280:SF31 - PANTOTHENATE KINASE // SUBFAMILY NOT NAMED	0
AT1G63660	(1 of 1) 6.3.5.2 - GMP synthase (glutamine-hydrolyzing) / GMP synthetase (glutamine-hydrolyzing)	0
AT2G46500	(1 of 1) PTHR10666:SF90 - PHOSPHATIDYLINOSITOL 4-KINASE GAMMA 4	PI4K GAMMA 4
AT5G01410	(1 of 3) K06215 - pyridoxal 5'-phosphate synthase pdxS subunit (pdxS, pdx1)	RSR4
AT4G09320	(1 of 6) 2.7.4.6 - Nucleoside-diphosphate kinase / Nucleoside diphosphokinase	NDPK1
AT3G21110	(1 of 1) 6.3.2.6 - Phosphoribosylaminoimidazolesuccinocarboxamide synthase / SAICARs	PUR7
AT1G30680	(1 of 1) K17680 - twinkle protein [EC:3.6.4.12] (PEO1)	0
AT3G45040	(1 of 1) 2.7.1.108 - Dolichol kinase	0
AT1G16560	(1 of 2) PTHR13148//PTHR13148:SF2 - PER1-RELATED // PER1-LIKE FAMILY PROTEIN	0
AT5G40870	(1 of 1) PTHR10285//PTHR10285:SF71 - URIDINE KINASE // URIDINE KINASE-LIKE PROTEIN 1, CHLOROPLASTIC-RELATED	UK/UPRT1
AT2G01350	(1 of 1) 2.4.2.19 - Nicotinate-nucleotide diphosphorylase (carboxylating) / Quinolinate phosphoribosyltransferase (decarboxylating)	QPT
AT1G16350	(1 of 2) 1.1.1.205 - IMP dehydrogenase / Inosinic acid dehydrogenase	0
AT1G54220	(1 of 2) PTHR23151//PTHR23151:SF59 - DIHYDROLIPOAMIDE ACETYL/SUCCINYL-TRANSFERASE-RELATED // SUBFAMILY NOT NAMED	0
AT1G55810	(1 of 2) PTHR10285:SF75 - URIDINE KINASE-LIKE PROTEIN 5	UKL3
AT1G22620	(1 of 1) PTHR11200//PTHR11200:SF136 - INOSITOL 5-PHOSPHATASE // PHOSPHOINOSITIDE PHOSPHATASE SAC1	ATSAC1
AT1G63110	(1 of 2) K05293 - phosphatidylinositol glycan, class U (PIGU)	0
AT3G52200	(1 of 1) PTHR23151:SF56 - DIHYDROLIPOYLLYSINE-RESIDUE ACETYLTRANSFERASE COMPONENT 1 OF PYRUVATE DEHYDROGENASE COMPLEX, MITOCHONDRIAL	LTA3
AT5G07370	(1 of 2) 2.7.1.140//2.7.1.151 - Inositol-tetrakisphosphate 5-kinase / 1D-myo-inositol-tetrakisphosphate 5-kinase // Inositol-polyphosphate multikinase / IpK2	IPK2a
AT1G70570	(1 of 1) 2.4.2.18//4.1.3.27 - Anthranilate phosphoribosyltransferase / Phosphoribosyl-anthranilate pyrophosphorylase // Anthranilate synthase	0
AT1G31910	(1 of 1) 2.7.4.2 - Phosphomevalonate kinase	0
AT4G39080	(1 of 3) K02154 - V-type H+-transporting ATPase subunit a (ATPeV0A, ATP6N)	VHA-A3
AT5G45940	(1 of 1) K17879 - peroxisomal coenzyme A diphosphatase NUDT7 (NUDT7)	NUDT11
AT2G38210	(1 of 1) PTHR31829//PTHR31829:SF1 - FAMILY NOT NAMED // PDX1-LIKE PROTEIN 4-RELATED	PDX1L4
AT1G25290	(1 of 1) PTHR22936//PTHR22936:SF29 - RHOMBOID-RELATED // RHOMBOID-LIKE PROTEIN 10	RBL10
AT3G58830	(1 of 1) K01094 - phosphatidylglycerophosphatase GEP4 (GEP4)	0
AT4G30580	(1 of 1) K00655 - 1-acyl-sn-glycerol-3-phosphate acyltransferase (plsC)	2,00 ATS
AT5G15070	(1 of 2) 2.7.4.24 - Diphosphoinositol-pentakisphosphate kinase / PP-IP(5) kinase	0
AT2G02500	(1 of 1) 2.7.7.60 - 2-C-methyl-D-erythritol 4-phosphate cytidylyltransferase / MEP cytidylyltransferase	ISPD
AT5G63310	(1 of 1) PTHR11349:SF44 - NUCLEOSIDE DIPHOSPHATE KINASE II, CHLOROPLASTIC	NDPK2
AT2G26930	(1 of 1) 2.7.1.148 - 4-(cytidine 5'-diphospho)-2-C-methyl-D-erythritol kinase / CMK	CDPMEK
AT2G46090	(1 of 1) PTHR12358//PTHR12358:SF43 - SPHINGOSINE KINASE // SPHINGOID LONG-CHAIN BASES KINASE 2, MITOCHONDRIAL	0
AT1G59900	(1 of 3) K00161 - pyruvate dehydrogenase E1 component alpha subunit (PDHA, pdhA)	E1 ALPHA
AT3G56960	(1 of 2) PTHR23086//PTHR23086:SF37 - PHOSPHATIDYLINOSITOL-4-PHOSPHATE 5-KINASE // PHOSPHATIDYLINOSITOL 4-PHOSPHATE 5-KINASE 4-RELATED	PIP5K4
AT5G35360	(1 of 1) K01961 - acetyl-CoA carboxylase, biotin carboxylase subunit (accC)	CAC2
AT3G53900	(1 of 1) K00761 - uracil phosphoribosyltransferase (upp, UPRT)	UPP
AT5G47435	(1 of 2) 3.5.1.10 - Formyltetrahydrofolate deformylase / Formyltetrahydrofolate hydrolase	0
response to light intensity(GO:0009642)
AT1G54740	(1 of 10) PF11250 - Fantastic Four meristem regulator (FAF)	0
AT1G20816	0	0
AT5G18170	(1 of 3) 1.4.1.3 - Glutamate dehydrogenase (NAD(P)(+)) / Glutamic dehydrogenase	GDH1
AT4G24230	(1 of 1) PTHR23310:SF14 - PROTEIN ACBP-7	ACBP3
AT5G18100	(1 of 1) PTHR10003//PTHR10003:SF31 - SUPEROXIDE DISMUTASE CU-ZN -RELATED // SUPEROXIDE DISMUTASE [CU-ZN] 3	3,00 CSD
AT1G27730	(1 of 6) PTHR26374:SF208 - ZINC FINGER PROTEIN AZF3-RELATED	STZ
AT5G16370	(1 of 3) PTHR24095//PTHR24095:SF177 - FAMILY NOT NAMED // ACYL-ACTIVATING ENZYME 5, PEROXISOMAL-RELATED	AAE5
AT2G45630	(1 of 3) K15919 - hydroxypyruvate reductase 2 (HPR2)	0
AT2G41100	(1 of 1) PTHR23050:SF176 - CALMODULIN-7-RELATED	TCH3
AT3G49790	(1 of 3) PTHR21477//PTHR21477:SF12 - FAMILY NOT NAMED // CF9 PROTEIN-RELATED	0
AT4G33980	(1 of 2) PTHR33676:SF3 - COLD REGULATED PROTEIN 27	0
AT3G15450	(1 of 2) PTHR11772//PTHR11772:SF14 - ASPARAGINE SYNTHETASE // SUBFAMILY NOT NAMED	0
AT5G42900	(1 of 2) PTHR33676//PTHR33676:SF3 - FAMILY NOT NAMED // COLD REGULATED PROTEIN 27	COR27
AT1G67480	(1 of 102) PF01344 - Kelch motif (Kelch_1)	0
AT5G45660	0	0
AT2G45600	(1 of 1) PTHR23024//PTHR23024:SF113 - MEMBER OF 'GDXG' FAMILY OF LIPOLYTIC ENZYMES // CARBOXYLESTERASE 8-RELATED	0
AT5G16120	(1 of 1) PTHR11614//PTHR11614:SF86 - PHOSPHOLIPASE-RELATED // HYDROLASE, ALPHA/BETA FOLD FAMILY PROTEIN	0
AT2G15695	(1 of 4) KOG2521 - Uncharacterized conserved protein	0
AT3G52060	(1 of 33) PF02485 - Core-2/I-Branching enzyme (Branch)	0
AT5G57655	(1 of 1) 5.3.1.5 - Xylose isomerase / D-xylose ketoisomerase	0
AT1G78890	(1 of 3) PTHR33972:SF2 - EXPRESSED PROTEIN	0
AT5G02860	(1 of 185) PF01535//PF13041 - PPR repeat (PPR) // PPR repeat family (PPR_2)	0
AT2G06850	(1 of 2) PTHR31062//PTHR31062:SF15 - FAMILY NOT NAMED // XYLOGLUCAN ENDOTRANSGLUCOSYLASE/HYDROLASE PROTEIN 4-RELATED	XTH4
AT3G60130	(1 of 30) K01188 - beta-glucosidase (E3.2.1.21)	BGLU16
AT5G67290	(1 of 1) 1.4.3.3 - D-amino-acid oxidase	0
AT5G57815	(1 of 4) K02267 - cytochrome c oxidase subunit 6b (COX6B)	0
AT5G64940	(1 of 1) PTHR10566//PTHR10566:SF74 - CHAPERONE-ACTIVITY OF BC1 COMPLEX CABC1 -RELATED // ABC TRANSPORTER-LIKE	ATH13
AT1G73990	(1 of 1) K04773 - protease IV [EC:3.4.21.-] (sppA)	SPPA
AT4G36040	(1 of 2) PTHR24078//PTHR24078:SF166 - DNAJ HOMOLOG SUBFAMILY C MEMBER // LD21896P	0
AT3G12150	(1 of 65) PF12695 - Alpha/beta hydrolase family (Abhydrolase_5)	0
AT1G72820	(1 of 2) K15121 - solute carrier family 25, member 44 (SLC25A44)	0
AT1G55810	(1 of 2) PTHR10285:SF75 - URIDINE KINASE-LIKE PROTEIN 5	UKL3
AT5G61510	(1 of 1) K00344 - NADPH2:quinone reductase (qor, CRYZ)	0
AT1G18660	(1 of 1) PTHR23327//PTHR23327:SF9 - RING FINGER PROTEIN 127 // ZINC FINGER (C3HC4-TYPE RING FINGER) FAMILY PROTEIN	0
AT2G17880	(1 of 2) PTHR24078//PTHR24078:SF166 - DNAJ HOMOLOG SUBFAMILY C MEMBER // LD21896P	0
AT1G76240	(1 of 18) PF03087 - Arabidopsis protein of unknown function (DUF241)	0
AT2G39570	(1 of 1) PTHR31096//PTHR31096:SF4 - FAMILY NOT NAMED // ACT DOMAIN-CONTAINING PROTEIN	0
AT3G13450	(1 of 2) K00167 - 2-oxoisovalerate dehydrogenase E1 component beta subunit (BCKDHB, bkdA2)	DIN4
AT2G15960	0	0
AT2G38210	(1 of 1) PTHR31829//PTHR31829:SF1 - FAMILY NOT NAMED // PDX1-LIKE PROTEIN 4-RELATED	PDX1L4
AT1G10522	0	0
AT3G54880	(1 of 6) PF13259 - Protein of unknown function (DUF4050) (DUF4050)	0
AT2G30150	(1 of 1) PTHR11926:SF288 - UDP-GLYCOSYLTRANSFERASE 87A1	0
AT2G46220	(1 of 3) KOG4457 - Uncharacterized conserved protein	0
AT2G30600	(1 of 1) PTHR24413:SF79 - BTB/POZ DOMAIN-CONTAINING PROTEIN 9	0
AT1G67070	(1 of 2) 5.3.1.8 - Mannose-6-phosphate isomerase / Phosphomannose isomerase	DIN9
AT1G21400	(1 of 3) K00166 - 2-oxoisovalerate dehydrogenase E1 component alpha subunit (BCKDHA, bkdA1)	0
AT2G37678	(1 of 1) PTHR37723:SF2 - FHY1-3	FHY1
AT2G41530	(1 of 1) 3.1.2.12 - S-formylglutathione hydrolase	SFGH
AT2G36895	0	0
AT1G62290	(1 of 3) 3.4.23.40 - Phytepsin	0
AT1G54520	(1 of 2) PF07466 - Protein of unknown function (DUF1517) (DUF1517)	0
AT1G56220	(1 of 1) PTHR33565//PTHR33565:SF1 - FAMILY NOT NAMED // DORMANCY/AUXIN ASSOCIATED PROTEIN	0
AT2G17840	(1 of 6) PF06911 - Senescence-associated protein (Senescence)	ERD7
AT1G31812	(1 of 1) PTHR23310//PTHR23310:SF71 - ACYL-COA-BINDING PROTEIN, ACBP // ACYL-COA-BINDING DOMAIN-CONTAINING PROTEIN 6	ACBP6
RNA modification(GO:0009451)
AT5G59200	(1 of 185) PF01535//PF13041 - PPR repeat (PPR) // PPR repeat family (PPR_2)	OTP80
AT5G40410	(1 of 61) PF01535//PF13041//PF14432 - PPR repeat (PPR) // PPR repeat family (PPR_2) // DYW family of nucleic acid deaminases (DYW_deaminase)	0
AT3G56550	(1 of 61) PF01535//PF13041//PF14432 - PPR repeat (PPR) // PPR repeat family (PPR_2) // DYW family of nucleic acid deaminases (DYW_deaminase)	0
AT3G56330	(1 of 1) PTHR10631//PTHR10631:SF2 - N 2 ,N 2 -DIMETHYLGUANOSINE TRNA METHYLTRANSFERASE // N2, N2-DIMETHYLGUANOSINE TRNA METHYLTRANSFERASES-LIKE PROTEIN	0
AT5G04780	(1 of 1) PF12854//PF13041//PF14432 - PPR repeat (PPR_1) // PPR repeat family (PPR_2) // DYW family of nucleic acid deaminases (DYW_deaminase)	0
AT5G47460	(1 of 185) PF01535//PF13041 - PPR repeat (PPR) // PPR repeat family (PPR_2)	0
AT4G33170	(1 of 61) PF01535//PF13041//PF14432 - PPR repeat (PPR) // PPR repeat family (PPR_2) // DYW family of nucleic acid deaminases (DYW_deaminase)	0
AT2G02980	(1 of 61) PF01535//PF13041//PF14432 - PPR repeat (PPR) // PPR repeat family (PPR_2) // DYW family of nucleic acid deaminases (DYW_deaminase)	OTP85
AT2G36980	(1 of 185) PF01535//PF13041 - PPR repeat (PPR) // PPR repeat family (PPR_2)	0
AT5G13230	(1 of 61) PF01535//PF13041//PF14432 - PPR repeat (PPR) // PPR repeat family (PPR_2) // DYW family of nucleic acid deaminases (DYW_deaminase)	0
AT1G17630	(1 of 185) PF01535//PF13041 - PPR repeat (PPR) // PPR repeat family (PPR_2)	0
AT1G32415	(1 of 32) PF01535//PF12854//PF13041 - PPR repeat (PPR) // PPR repeat (PPR_1) // PPR repeat family (PPR_2)	0
AT2G40720	(1 of 185) PF01535//PF13041 - PPR repeat (PPR) // PPR repeat family (PPR_2)	0
AT4G14820	(1 of 61) PF01535//PF13041//PF14432 - PPR repeat (PPR) // PPR repeat family (PPR_2) // DYW family of nucleic acid deaminases (DYW_deaminase)	0
AT4G13650	(1 of 61) PF01535//PF13041//PF14432 - PPR repeat (PPR) // PPR repeat family (PPR_2) // DYW family of nucleic acid deaminases (DYW_deaminase)	0
AT5G27110	(1 of 185) PF01535//PF13041 - PPR repeat (PPR) // PPR repeat family (PPR_2)	0
AT1G04840	(1 of 61) PF01535//PF13041//PF14432 - PPR repeat (PPR) // PPR repeat family (PPR_2) // DYW family of nucleic acid deaminases (DYW_deaminase)	0
AT3G49170	(1 of 61) PF01535//PF13041//PF14432 - PPR repeat (PPR) // PPR repeat family (PPR_2) // DYW family of nucleic acid deaminases (DYW_deaminase)	EMB2261
AT2G36730	(1 of 185) PF01535//PF13041 - PPR repeat (PPR) // PPR repeat family (PPR_2)	0
AT3G11460	(1 of 61) PF01535//PF13041//PF14432 - PPR repeat (PPR) // PPR repeat family (PPR_2) // DYW family of nucleic acid deaminases (DYW_deaminase)	0
AT4G18750	(1 of 61) PF01535//PF13041//PF14432 - PPR repeat (PPR) // PPR repeat family (PPR_2) // DYW family of nucleic acid deaminases (DYW_deaminase)	DOT4
AT1G28690	(1 of 185) PF01535//PF13041 - PPR repeat (PPR) // PPR repeat family (PPR_2)	0
AT3G01580	(1 of 185) PF01535//PF13041 - PPR repeat (PPR) // PPR repeat family (PPR_2)	0
AT2G39670	(1 of 1) K06941 - 23S rRNA (adenine2503-C2)-methyltransferase [EC:2.1.1.192] (rlmN)	0
AT1G59720	(1 of 3) PF13041//PF14432 - PPR repeat family (PPR_2) // DYW family of nucleic acid deaminases (DYW_deaminase)	CRR28
AT1G12700	(1 of 1) PF00271//PF13041 - Helicase conserved C-terminal domain (Helicase_C) // PPR repeat family (PPR_2)	0
AT5G39350	(1 of 185) PF01535//PF13041 - PPR repeat (PPR) // PPR repeat family (PPR_2)	0
AT4G27340	(1 of 2) 2.1.1.228 - tRNA (guanine(37)-N(1))-methyltransferase / tRNA-(N(1)G37) methyltransferase	0
AT3G23330	(1 of 61) PF01535//PF13041//PF14432 - PPR repeat (PPR) // PPR repeat family (PPR_2) // DYW family of nucleic acid deaminases (DYW_deaminase)	0
AT4G04370	(1 of 185) PF01535//PF13041 - PPR repeat (PPR) // PPR repeat family (PPR_2)	0
AT4G18520	(1 of 185) PF01535//PF13041 - PPR repeat (PPR) // PPR repeat family (PPR_2)	0
AT1G62260	(1 of 32) PF01535//PF12854//PF13041 - PPR repeat (PPR) // PPR repeat (PPR_1) // PPR repeat family (PPR_2)	MEF9
AT2G41080	(1 of 61) PF01535//PF13041//PF14432 - PPR repeat (PPR) // PPR repeat family (PPR_2) // DYW family of nucleic acid deaminases (DYW_deaminase)	0
AT4G30700	(1 of 61) PF01535//PF13041//PF14432 - PPR repeat (PPR) // PPR repeat family (PPR_2) // DYW family of nucleic acid deaminases (DYW_deaminase)	0
AT5G52850	(1 of 61) PF01535//PF13041//PF14432 - PPR repeat (PPR) // PPR repeat family (PPR_2) // DYW family of nucleic acid deaminases (DYW_deaminase)	0
AT3G26782	(1 of 10) PF01535//PF13041//PF13812//PF14432 - PPR repeat (PPR) // PPR repeat family (PPR_2) // Pentatricopeptide repeat domain (PPR_3) // DYW family of nucleic acid deaminases (DYW_deaminase)	0
AT1G15510	(1 of 61) PF01535//PF13041//PF14432 - PPR repeat (PPR) // PPR repeat family (PPR_2) // DYW family of nucleic acid deaminases (DYW_deaminase)	ECB2
AT4G16470	(1 of 185) PF01535//PF13041 - PPR repeat (PPR) // PPR repeat family (PPR_2)	0
AT5G19020	(1 of 185) PF01535//PF13041 - PPR repeat (PPR) // PPR repeat family (PPR_2)	MEF18
AT4G34412	(1 of 1) PTHR15840 - CGI-121 FAMILY MEMBER	0
AT5G66360	(1 of 1) PTHR11727:SF12 - DIMETHYLADENOSINE TRANSFERASE-LIKE PROTEIN	0
AT5G26880	(1 of 1) 2.1.1.207 - tRNA (cytidine(34)-2'-O)-methyltransferase / tRNA methyltransferase L	AGL26
AT5G51140	(1 of 1) PTHR11079//PTHR11079:SF85 - CYTOSINE DEAMINASE // RNA PSEUDOURIDYLATE SYNTHASE DOMAIN-CONTAINING PROTEIN 2	0
AT1G76050	(1 of 1) 5.4.99.23 - 23S rRNA pseudouridine(1911/1915/1917) synthase	0
AT2G19870	(1 of 1) 2.1.1.185 - 23S rRNA (guanosine(2251)-2'-O)-methyltransferase	0
AT1G74230	(1 of 8) K12741 - heterogeneous nuclear ribonucleoprotein A1/A3 (HNRNPA1_3)	GR-RBP5
AT3G63370	(1 of 61) PF01535//PF13041//PF14432 - PPR repeat (PPR) // PPR repeat family (PPR_2) // DYW family of nucleic acid deaminases (DYW_deaminase)	OTP86
AT1G18485	(1 of 10) PF01535//PF13041//PF13812//PF14432 - PPR repeat (PPR) // PPR repeat family (PPR_2) // Pentatricopeptide repeat domain (PPR_3) // DYW family of nucleic acid deaminases (DYW_deaminase)	0
AT5G66500	(1 of 24) PF01535//PF13041//PF13812 - PPR repeat (PPR) // PPR repeat family (PPR_2) // Pentatricopeptide repeat domain (PPR_3)	0
AT1G66520	(1 of 1) 2.1.2.9 - Methionyl-tRNA formyltransferase / transformylase	pde194
AT3G24000	(1 of 61) PF01535//PF13041//PF14432 - PPR repeat (PPR) // PPR repeat family (PPR_2) // DYW family of nucleic acid deaminases (DYW_deaminase)	0
AT4G01030	(1 of 61) PF01535//PF13041//PF14432 - PPR repeat (PPR) // PPR repeat family (PPR_2) // DYW family of nucleic acid deaminases (DYW_deaminase)	0
AT2G39140	(1 of 1) 5.4.99.22 - 23S rRNA pseudouridine(2605) synthase	SVR1
AT3G28460	(1 of 1) 2.1.1.171 - 16S rRNA (guanine(966)-N(2))-methyltransferase / M(2)G966 methyltransferase	0
AT1G72090	(1 of 1) 2.8.4.5 - tRNA (N(6)-L-threonylcarbamoyladenosine(37)-C(2))-methylthiotransferase / Methylthio-threonylcarbamoyl-adenosine transferase B	0
plastid organization(GO:0009657)
AT3G23020	(1 of 185) PF01535//PF13041 - PPR repeat (PPR) // PPR repeat family (PPR_2)	0
AT1G11070	0	0
AT3G57190	(1 of 1) PTHR11075:SF52 - PEPTIDE CHAIN RELEASE FACTOR 3	0
AT3G47450	(1 of 1) K13427 - nitric-oxide synthase, plant (NOA1)	NOA1
AT2G31840	(1 of 1) PTHR34669//PTHR34669:SF1 - FAMILY NOT NAMED // MESOPHYLL-CELL RNAI LIBRARY LINE 7-LIKE PROTEIN	0
AT1G67440	(1 of 1) K06949 - ribosome biogenesis GTPase [EC:3.6.1.-] (rsgA, engC)	emb1688
AT5G16620	(1 of 1) PTHR22904:SF373 - PROTEIN TIC 40, CHLOROPLASTIC	TIC40
AT1G15510	(1 of 61) PF01535//PF13041//PF14432 - PPR repeat (PPR) // PPR repeat family (PPR_2) // DYW family of nucleic acid deaminases (DYW_deaminase)	ECB2
AT2G31530	(1 of 1) PTHR10906//PTHR10906:SF2 - SECY/SEC61-ALPHA FAMILY MEMBER // PREPROTEIN TRANSLOCASE SUBUNIT SCY2, CHLOROPLASTIC	SCY2
AT2G23140	(1 of 1) PTHR23315//PTHR23315:SF117 - BETA CATENIN-RELATED ARMADILLO REPEAT-CONTAINING // SUBFAMILY NOT NAMED	0
AT1G58200	(1 of 1) PTHR30566//PTHR30566:SF8 - YNAI-RELATED MECHANOSENSITIVE ION CHANNEL // MECHANOSENSITIVE ION CHANNEL PROTEIN 3, CHLOROPLASTIC	MSL3
AT1G64500	(1 of 1) PTHR10168:SF61 - F1N19.7	0
AT3G18420	(1 of 2) PF07719//PF14559 - Tetratricopeptide repeat (TPR_2) // Tetratricopeptide repeat (TPR_19)	0
AT2G04540	(1 of 1) PTHR11712//PTHR11712:SF275 - POLYKETIDE SYNTHASE-RELATED // 3-OXOACYL-[ACYL-CARRIER-PROTEIN] SYNTHASE, MITOCHONDRIAL	0
AT5G14100	(1 of 1) PTHR24220:SF511 - ABC TRANSPORTER I FAMILY MEMBER 11, CHLOROPLASTIC	0
AT1G68050	(1 of 1) K12116 - flavin-binding kelch repeat F-box protein 1 (FKF1)	FKF1
AT5G19620	(1 of 1) PTHR12815//PTHR12815:SF7 - SORTING AND ASSEMBLY MACHINERY SAM50 PROTEIN // OUTER ENVELOPE PROTEIN 80, CHLOROPLASTIC	OEP80
AT1G63680	(1 of 1) 6.3.2.37 - UDP-N-acetylmuramoyl-L-alanyl-D-glutamate--D-lysine ligase / UDP-MurNAc-L-Ala-D-Glu:D-Lys ligase	MURE
AT2G17240	(1 of 2) PTHR35713:SF1 - GENOMIC DNA, CHROMOSOME 3, P1 CLONE: MOB24	0
AT1G49510	embryo defective 1273	emb1273
AT3G54090	(1 of 1) PTHR10584:SF175 - FRUCTOKINASE-LIKE 1	FLN1
AT3G46740	(1 of 3) PTHR12815:SF18 - PROTEIN TOC75-3, CHLOROPLASTIC-RELATED	TOC75-III
AT3G44160	(1 of 2) PTHR12815//PTHR12815:SF10 - SORTING AND ASSEMBLY MACHINERY SAM50 PROTEIN // OUTER MEMBRANE OMP85 FAMILY PROTEIN	0
AT1G42550	(1 of 1) PTHR33414//PTHR33414:SF2 - FAMILY NOT NAMED // PLASTID MOVEMENT IMPAIRED1	PMI1
AT2G30440	(1 of 3) K03100 - signal peptidase I (lepB)	TPP
AT5G02250	(1 of 1) PTHR23355//PTHR23355:SF5 - RIBONUCLEASE // SUBFAMILY NOT NAMED	EMB2730
AT5G23040	(1 of 4) PF11833 - Protein of unknown function (DUF3353) (DUF3353)	1,00 CDF
AT2G26570	(1 of 4) PTHR32054:SF2 - PROTEIN WEAK CHLOROPLAST MOVEMENT UNDER BLUE LIGHT 1-RELATED	0
AT3G25805	0	0
AT2G43090	(1 of 1) PTHR11670:SF6 - 3-ISOPROPYLMALATE DEHYDRATASE SMALL SUBUNIT 1-RELATED	0
AT3G15354	(1 of 3) PTHR22847//PTHR22847:SF422 - WD40 REPEAT PROTEIN // PROTEIN SUPPRESSOR OF PHYA-105 1	SPA3
AT5G45390	(1 of 1) PTHR10381//PTHR10381:SF24 - ATP-DEPENDENT CLP PROTEASE PROTEOLYTIC SUBUNIT // SUBFAMILY NOT NAMED	CLPP4
AT3G20540	(1 of 2) K02335 - DNA polymerase I (DPO1, polA)	POLGAMMA1
AT5G46860	(1 of 4) K08488 - syntaxin 7 (STX7)	VAM3
AT5G22640	(1 of 1) PTHR23084//PTHR23084:SF155 - PHOSPHATIDYLINOSITOL-4-PHOSPHATE 5-KINASE RELATED // SUBFAMILY NOT NAMED	emb1211
AT2G48120	pale cress protein (PAC)	PAC
AT1G04770	(1 of 6) PTHR36326:SF1 - PROTEIN MALE STERILE 5	0
AT3G24560	(1 of 1) 6.3.4.19 - tRNA(Ile)-lysidine synthetase / Isoleucine-specific transfer ribonucleate lysidine synthetase	RSY3
AT1G69200	(1 of 1) PTHR10584//PTHR10584:SF155 - SUGAR KINASE // FRUCTOKINASE-LIKE 2	FLN2
AT3G58830	(1 of 1) K01094 - phosphatidylglycerophosphatase GEP4 (GEP4)	0
AT3G06730	(1 of 1) PTHR10438//PTHR10438:SF276 - THIOREDOXIN // THIOREDOXIN-LIKE PROTEIN CITRX, CHLOROPLASTIC	TRX z
AT4G38160	(1 of 1) PTHR13068:SF5 - MITOCHONDRIAL TRANSCRIPTION TERMINATION FACTOR FAMILY PROTEIN	pde191
AT2G39140	(1 of 1) 5.4.99.22 - 23S rRNA pseudouridine(2605) synthase	SVR1
AT5G67570	(1 of 185) PF01535//PF13041 - PPR repeat (PPR) // PPR repeat family (PPR_2)	DG1
AT4G31780	(1 of 1) PTHR21015:SF28 - MONOGALACTOSYLDIACYLGLYCEROL SYNTHASE 1, CHLOROPLASTIC	MGD1
AT3G13190	Plant protein of unknown function (DUF827)	0
AT1G56200	embryo defective 1303	0
AT5G48470	0	0
AT4G14310	(1 of 1) PTHR35492//PTHR35492:SF1 - FAMILY NOT NAMED // TRANSDUCIN/WD40 DOMAIN-CONTAINING PROTEIN-LIKE PROTEIN	0
AT2G28800	(1 of 1) PTHR12428//PTHR12428:SF19 - OXA1 // INNER MEMBRANE PROTEIN ALBINO3, CHLOROPLASTIC	ALB3
AT4G39460	(1 of 2) K15111 - solute carrier family 25 (mitochondrial S-adenosylmethionine transporter), member 26 (SLC25A26)	SAMC1
AT1G11750	(1 of 1) PTHR10381:SF8 - ATP-DEPENDENT CLP PROTEASE PROTEOLYTIC SUBUNIT 6, CHLOROPLASTIC	CLPP6
AT2G37860	(1 of 8) PF11891 - Domain of unknown function (DUF3411) (DUF3411)	LCD1
